# Supplementary material for: Identification of G-quadruplex clusters by high-throughput sequencing of whole-genome amplified products with a G-quadruplex ligand
Source: Sci Rep. 2018 Feb 15;8:3116. doi: 10.1038/s41598-018-21514-7 (PMC5814564; doi:10.1038/s41598-018-21514-7)
Supplement: Supplementary file 2 — Dataset 1 [file 41598_2018_21514_MOESM2_ESM.xlsx]

## Sheet: Sheet1
Supplementary Dataset 1. Counted the mapped reads per 10 kbp window with the sliding size of 10 kbp for the entire genome
Chromosome	Start	End	Reads for control library	Reads for 7OTD library	p-value	ratio of the reads for 7OTD library to the reads for control library	PQS # predicted by G4Hunter	G4 # identified by G4-seq with K+	G4 # identified by G4-seq with PDS	Distance to TSS	Nearest PromoterID	Entrez ID	Nearest Unigene	Nearest Refseq	Nearest Ensembl	Gene Name	Gene Alias	Gene Description	Gene Type
chr1	0	10000	0	0	1	#DIV/0!	0	1	1	-6874	NR_046018	100287102	Hs.618434	NR_046018	ENSG00000223972	DDX11L1	-	DEAD/H-box helicase 11 like 1	pseudo
chr1	10000	20000	7492	1792	0	0.239188	74	4	12	2436	NR_107063	102465910		NR_107063	ENSG00000275449	MIR6859-3	hsa-mir-6859-3	microRNA 6859-3	ncRNA
chr1	20000	30000	7468	1755	0	0.235003	23	7	6	4370	NR_024540	653635	Hs.446466	NR_024540		WASH7P	FAM39F|WASH5P	WAS protein family homolog 7 pseudogene	pseudo
chr1	30000	40000	7002	2368	6.14154e-271	0.338189	20	1	4	1081	NR_026820	641702	Hs.569137	NR_026820	ENSG00000282591	FAM138F	F379	family with sequence similarity 138 member F	ncRNA
chr1	40000	50000	3480	5997	3.73973e-76	1.72328	2	1	0	-8919	NR_026818	645520	Hs.569137	NR_026818	ENSG00000237613	FAM138A	F379|FAM138F	family with sequence similarity 138 member A	ncRNA
chr1	50000	60000	3012	3381	0.00112984	1.12251	2	2	2	-14091	NM_001005484	79501	Hs.554500	NM_001005484	ENSG00000186092	OR4F5	-	olfactory receptor family 4 subfamily F member 5	protein-coding
chr1	60000	70000	2287	4058	6.76017e-57	1.77438	1	0	0	-4091	NM_001005484	79501	Hs.554500	NM_001005484	ENSG00000186092	OR4F5	-	olfactory receptor family 4 subfamily F member 5	protein-coding
chr1	70000	80000	3352	3142	0.0679423	0.937351	9	5	2	5909	NM_001005484	79501	Hs.554500	NM_001005484	ENSG00000186092	OR4F5	-	olfactory receptor family 4 subfamily F member 5	protein-coding
chr1	80000	90000	4151	6249	2.07455e-48	1.50542	7	0	2	15909	NM_001005484	79501	Hs.554500	NM_001005484	ENSG00000186092	OR4F5	-	olfactory receptor family 4 subfamily F member 5	protein-coding
chr1	90000	100000	4451	3157	7.09345e-26	0.709279	5	0	2	25909	NM_001005484	79501	Hs.554500	NM_001005484	ENSG00000186092	OR4F5	-	olfactory receptor family 4 subfamily F member 5	protein-coding
chr1	100000	110000	4367	5314	9.89533e-12	1.21685	1	2	1	35566	NR_039983	729737	Hs.534942	NR_039983		LOC729737	-	uncharacterized LOC729737	ncRNA
chr1	110000	120000	2212	4452	1.48457e-86	2.01266	3	0	0	25566	NR_039983	729737	Hs.534942	NR_039983		LOC729737	-	uncharacterized LOC729737	ncRNA
chr1	120000	130000	1492	3780	2.88298e-116	2.53351	0	0	1	15566	NR_039983	729737	Hs.534942	NR_039983		LOC729737	-	uncharacterized LOC729737	ncRNA
chr1	130000	140000	11457	1423	0	0.124204	39	3	11	5566	NR_039983	729737	Hs.534942	NR_039983		LOC729737	-	uncharacterized LOC729737	ncRNA
chr1	140000	150000	5477	2452	4.06791e-133	0.44769	4	1	1	-4434	NR_039983	729737	Hs.534942	NR_039983		LOC729737	-	uncharacterized LOC729737	ncRNA
chr1	150000	160000	3374	1530	1.57305e-80	0.453468	3	1	1	-14434	NR_039983	729737	Hs.534942	NR_039983		LOC729737	-	uncharacterized LOC729737	ncRNA
chr1	160000	170000	2616	1830	6.69174e-17	0.699541	8	3	2	-24434	NR_039983	729737	Hs.534942	NR_039983		LOC729737	-	uncharacterized LOC729737	ncRNA
chr1	170000	180000	2235	1497	1.05091e-17	0.669799	11	1	2	-34434	NR_039983	729737	Hs.534942	NR_039983		LOC729737	-	uncharacterized LOC729737	ncRNA
chr1	180000	190000	0	0	1	#DIV/0!	0	0	0	-44434	NR_039983	729737	Hs.534942	NR_039983		LOC729737	-	uncharacterized LOC729737	ncRNA
chr1	190000	200000	0	0	1	#DIV/0!	0	0	0	-54434	NR_039983	729737	Hs.534942	NR_039983		LOC729737	-	uncharacterized LOC729737	ncRNA
chr1	200000	210000	0	0	1	#DIV/0!	0	0	0	-64434	NR_039983	729737	Hs.534942	NR_039983		LOC729737	-	uncharacterized LOC729737	ncRNA
chr1	210000	220000	0	0	1	#DIV/0!	0	0	0	-74434	NR_039983	729737	Hs.534942	NR_039983		LOC729737	-	uncharacterized LOC729737	ncRNA
chr1	220000	230000	127	426	6.15657e-21	3.35433	0	0	0	-84434	NR_039983	729737	Hs.534942	NR_039983		LOC729737	-	uncharacterized LOC729737	ncRNA
chr1	230000	240000	4447	3669	1.06753e-09	0.825051	7	1	2	-88892	NR_028327	100133331	Hs.728864	NR_028327		LOC100133331	-	uncharacterized LOC100133331	ncRNA
chr1	240000	250000	3122	3692	1.11318e-06	1.18258	4	1	1	-78892	NR_028327	100133331	Hs.728864	NR_028327		LOC100133331	-	uncharacterized LOC100133331	ncRNA
chr1	250000	260000	2455	3188	4.93933e-12	1.29857	1	0	0	-68892	NR_028327	100133331	Hs.728864	NR_028327		LOC100133331	-	uncharacterized LOC100133331	ncRNA
chr1	260000	270000	802	2333	1.62985e-89	2.90898	2	0	0	-58892	NR_028327	100133331	Hs.728864	NR_028327		LOC100133331	-	uncharacterized LOC100133331	ncRNA
chr1	270000	280000	0	0	1	#DIV/0!	0	0	0	-48892	NR_028327	100133331	Hs.728864	NR_028327		LOC100133331	-	uncharacterized LOC100133331	ncRNA
chr1	280000	290000	0	0	1	#DIV/0!	0	0	0	-38892	NR_028327	100133331	Hs.728864	NR_028327		LOC100133331	-	uncharacterized LOC100133331	ncRNA
chr1	290000	300000	0	0	1	#DIV/0!	0	0	0	-28892	NR_028327	100133331	Hs.728864	NR_028327		LOC100133331	-	uncharacterized LOC100133331	ncRNA
chr1	300000	310000	0	0	1	#DIV/0!	0	0	0	-18892	NR_028327	100133331	Hs.728864	NR_028327		LOC100133331	-	uncharacterized LOC100133331	ncRNA
chr1	310000	320000	890	511	5.24959e-13	0.574157	3	0	0	-8892	NR_028327	100133331	Hs.728864	NR_028327		LOC100133331	-	uncharacterized LOC100133331	ncRNA
chr1	320000	330000	3641	686	1.8056e-259	0.18841	19	2	6	1108	NR_028325	100132062	Hs.722350	NR_028325		LOC100132062	-	uncharacterized LOC100132062	ncRNA
chr1	330000	340000	1870	1731	0.103854	0.925668	6	0	2	11108	NR_028325	100132062	Hs.722350	NR_028325		LOC100132062	-	uncharacterized LOC100132062	ncRNA
chr1	340000	350000	870	2549	1.28527e-98	2.92989	2	0	0	21108	NR_028325	100132062	Hs.722350	NR_028325		LOC100132062	-	uncharacterized LOC100132062	ncRNA
chr1	350000	360000	1543	1900	1.73318e-05	1.23137	4	0	0	-12659	NM_001005221	729759	Hs.632360	NM_001005221	ENSG00000278566	OR4F29	OR7-21	olfactory receptor family 4 subfamily F member 29	protein-coding
chr1	360000	370000	1538	2429	7.77435e-24	1.57932	1	0	0	-2659	NM_001005221	729759	Hs.632360	NM_001005221	ENSG00000278566	OR4F29	OR7-21	olfactory receptor family 4 subfamily F member 29	protein-coding
chr1	370000	380000	912	1365	1.61819e-11	1.49671	2	1	3	7341	NM_001005224	26683	Hs.632360	NM_001005224	ENSG00000230178	OR4F3	-	olfactory receptor family 4 subfamily F member 3	protein-coding
chr1	380000	390000	2274	1366	8.47653e-27	0.600704	59	5	6	17341	NM_001005224	26683	Hs.632360	NM_001005224	ENSG00000230178	OR4F3	-	olfactory receptor family 4 subfamily F member 3	protein-coding
chr1	390000	400000	899	2560	4.00512e-95	2.84761	4	1	1	27341	NM_001005224	26683	Hs.632360	NM_001005224	ENSG00000230178	OR4F3	-	olfactory receptor family 4 subfamily F member 3	protein-coding
chr1	400000	410000	1407	3118	2.25739e-75	2.21606	2	1	1	37341	NM_001005224	26683	Hs.632360	NM_001005224	ENSG00000230178	OR4F3	-	olfactory receptor family 4 subfamily F member 3	protein-coding
chr1	410000	420000	3046	1608	1.6464e-51	0.527905	5	1	3	47341	NM_001005224	26683	Hs.632360	NM_001005224	ENSG00000230178	OR4F3	-	olfactory receptor family 4 subfamily F member 3	protein-coding
chr1	420000	430000	4387	1670	5.45193e-143	0.38067	12	2	2	57341	NM_001005224	26683	Hs.632360	NM_001005224	ENSG00000230178	OR4F3	-	olfactory receptor family 4 subfamily F member 3	protein-coding
chr1	430000	440000	5076	1389	5.61037e-256	0.273641	18	2	6	67341	NM_001005224	26683	Hs.632360	NM_001005224	ENSG00000230178	OR4F3	-	olfactory receptor family 4 subfamily F member 3	protein-coding
chr1	440000	450000	4082	1079	4.43071e-214	0.264331	19	3	4	77341	NM_001005224	26683	Hs.632360	NM_001005224	ENSG00000230178	OR4F3	-	olfactory receptor family 4 subfamily F member 3	protein-coding
chr1	450000	460000	3964	1447	4.024e-138	0.365035	6	0	2	87341	NM_001005224	26683	Hs.632360	NM_001005224	ENSG00000230178	OR4F3	-	olfactory receptor family 4 subfamily F member 3	protein-coding
chr1	460000	470000	2619	1950	2.38558e-12	0.744559	9	1	0	97341	NM_001005224	26683	Hs.632360	NM_001005224	ENSG00000230178	OR4F3	-	olfactory receptor family 4 subfamily F member 3	protein-coding
chr1	470000	480000	110	249	1.38713e-07	2.26364	0	0	0	89389	NR_125957	101928626	Hs.637667	NR_125957	ENSG00000230021	LOC101928626	-	uncharacterized LOC101928626	ncRNA
chr1	480000	490000	0	0	1	#DIV/0!	0	0	0	79389	NR_125957	101928626	Hs.637667	NR_125957	ENSG00000230021	LOC101928626	-	uncharacterized LOC101928626	ncRNA
chr1	490000	500000	0	0	1	#DIV/0!	0	0	0	69389	NR_125957	101928626	Hs.637667	NR_125957	ENSG00000230021	LOC101928626	-	uncharacterized LOC101928626	ncRNA
chr1	500000	510000	0	0	1	#DIV/0!	0	0	0	59389	NR_125957	101928626	Hs.637667	NR_125957	ENSG00000230021	LOC101928626	-	uncharacterized LOC101928626	ncRNA
chr1	510000	520000	0	0	1	#DIV/0!	0	0	0	49389	NR_125957	101928626	Hs.637667	NR_125957	ENSG00000230021	LOC101928626	-	uncharacterized LOC101928626	ncRNA
chr1	520000	530000	1843	530	4.73499e-89	0.287575	8	3	5	39389	NR_125957	101928626	Hs.637667	NR_125957	ENSG00000230021	LOC101928626	-	uncharacterized LOC101928626	ncRNA
chr1	530000	540000	4404	963	2.88936e-277	0.218665	13	3	5	29389	NR_125957	101928626	Hs.637667	NR_125957	ENSG00000230021	LOC101928626	-	uncharacterized LOC101928626	ncRNA
chr1	540000	550000	3995	736	2.08769e-289	0.18423	19	4	7	19389	NR_125957	101928626	Hs.637667	NR_125957	ENSG00000230021	LOC101928626	-	uncharacterized LOC101928626	ncRNA
chr1	550000	560000	4943	1342	1.75917e-251	0.271495	13	3	2	9389	NR_125957	101928626	Hs.637667	NR_125957	ENSG00000230021	LOC101928626	-	uncharacterized LOC101928626	ncRNA
chr1	560000	570000	5050	8486	1.44646e-98	1.6804	8	5	7	-611	NR_125957	101928626	Hs.637667	NR_125957	ENSG00000230021	LOC101928626	-	uncharacterized LOC101928626	ncRNA
chr1	570000	580000	3623	1982	1.79018e-55	0.54706	7	1	1	-7207	NR_106781	102465432		NR_106781	ENSG00000278791	MIR6723	hsa-mir-6723	microRNA 6723	ncRNA
chr1	580000	590000	2046	4233	7.68288e-88	2.06891	3	0	1	-17207	NR_106781	102465432		NR_106781	ENSG00000278791	MIR6723	hsa-mir-6723	microRNA 6723	ncRNA
chr1	590000	600000	1008	3460	5.52227e-163	3.43254	4	0	0	27034	NM_001005224	26683	Hs.632360	NM_001005224	ENSG00000230178	OR4F3	-	olfactory receptor family 4 subfamily F member 3	protein-coding
chr1	600000	610000	1128	1496	4.04697e-07	1.32624	23	6	2	17034	NM_001005224	26683	Hs.632360	NM_001005224	ENSG00000230178	OR4F3	-	olfactory receptor family 4 subfamily F member 3	protein-coding
chr1	610000	620000	845	1395	1.44809e-16	1.65089	2	1	1	7034	NM_001005224	26683	Hs.632360	NM_001005224	ENSG00000230178	OR4F3	-	olfactory receptor family 4 subfamily F member 3	protein-coding
chr1	620000	630000	1789	2833	9.27363e-28	1.58357	1	0	0	-2966	NM_001005277	81399	Hs.632360	NM_001005277	ENSG00000273547	OR4F16	OR1-1|OR7-21	olfactory receptor family 4 subfamily F member 16	protein-coding
chr1	630000	640000	1906	2121	0.0170551	1.1128	4	0	0	-12966	NM_001005277	81399	Hs.632360	NM_001005277	ENSG00000273547	OR4F16	OR1-1|OR7-21	olfactory receptor family 4 subfamily F member 16	protein-coding
chr1	640000	650000	1144	3238	1.11185e-118	2.83042	2	0	1	20731	NR_028327	100133331	Hs.728864	NR_028327		LOC100133331	-	uncharacterized LOC100133331	ncRNA
chr1	650000	660000	2936	2617	0.0025367	0.891349	8	0	3	10731	NR_028327	100133331	Hs.728864	NR_028327		LOC100133331	-	uncharacterized LOC100133331	ncRNA
chr1	660000	670000	5672	1251	0	0.220557	14	2	7	731	NR_028327	100133331	Hs.728864	NR_028327		LOC100133331	-	uncharacterized LOC100133331	ncRNA
chr1	670000	680000	4889	1869	5.92598e-158	0.382287	5	1	1	-9269	NR_028327	100133331	Hs.728864	NR_028327		LOC100133331	-	uncharacterized LOC100133331	ncRNA
chr1	680000	690000	4364	1733	1.09771e-132	0.397113	2	0	0	-19269	NR_028327	100133331	Hs.728864	NR_028327		LOC100133331	-	uncharacterized LOC100133331	ncRNA
chr1	690000	700000	2385	1474	1.56138e-25	0.618029	5	1	1	19068	NR_033908	100288069	Hs.527521	NR_033908		LOC100288069	-	uncharacterized LOC100288069	ncRNA
chr1	700000	710000	3064	1576	2.57996e-55	0.51436	13	4	4	9068	NR_033908	100288069	Hs.527521	NR_033908		LOC100288069	-	uncharacterized LOC100288069	ncRNA
chr1	710000	720000	2121	2342	0.0198379	1.1042	2	0	0	-932	NR_033908	100288069	Hs.527521	NR_033908		LOC100288069	-	uncharacterized LOC100288069	ncRNA
chr1	720000	730000	3453	3402	0.669362	0.98523	9	3	6	-10932	NR_033908	100288069	Hs.527521	NR_033908		LOC100288069	-	uncharacterized LOC100288069	ncRNA
chr1	730000	740000	1826	1891	0.457902	1.0356	8	3	4	-17751	NR_103536	400728	Hs.568078	NM_207464	ENSG00000177757	FAM87B	-	family with sequence similarity 87 member B	ncRNA
chr1	740000	750000	1615	1672	0.489757	1.03529	1	1	0	-7751	NR_103536	400728	Hs.568078	NM_207464	ENSG00000177757	FAM87B	-	family with sequence similarity 87 member B	ncRNA
chr1	750000	760000	4689	912	0	0.194498	1	1	1	2249	NR_103536	400728	Hs.568078	NM_207464	ENSG00000177757	FAM87B	-	family with sequence similarity 87 member B	ncRNA
chr1	760000	770000	2973	1112	3.07018e-100	0.374033	14	3	7	1822	NR_047525	643837	Hs.133183	NR_015368	ENSG00000228794	LINC01128	-	long intergenic non-protein coding RNA 1128	ncRNA
chr1	770000	780000	3438	1435	3.3474e-96	0.417394	14	3	3	11822	NR_047525	643837	Hs.133183	NR_015368	ENSG00000228794	LINC01128	-	long intergenic non-protein coding RNA 1128	ncRNA
chr1	780000	790000	2958	1952	2.09865e-24	0.659905	9	5	3	21822	NR_047525	643837	Hs.133183	NR_015368	ENSG00000228794	LINC01128	-	long intergenic non-protein coding RNA 1128	ncRNA
chr1	790000	800000	3301	1225	2.31936e-112	0.3711	10	4	4	17182	NR_027055	284593	Hs.449006	NR_027055	ENSG00000230368	FAM41C	-	family with sequence similarity 41 member C	ncRNA
chr1	800000	810000	1706	939	1.49091e-26	0.55041	17	5	8	7182	NR_027055	284593	Hs.449006	NR_027055	ENSG00000230368	FAM41C	-	family with sequence similarity 41 member C	ncRNA
chr1	810000	820000	1882	4576	9.35434e-131	2.43146	35	3	5	-2818	NR_027055	284593	Hs.449006	NR_027055	ENSG00000230368	FAM41C	-	family with sequence similarity 41 member C	ncRNA
chr1	820000	830000	8834	4882	8.07244e-129	0.552638	7	2	2	-12818	NR_027055	284593	Hs.449006	NR_027055	ENSG00000230368	FAM41C	-	family with sequence similarity 41 member C	ncRNA
chr1	830000	840000	1923	1261	8.53795e-17	0.655746	30	5	9	20072	NR_122045	100130417	Hs.200644	NM_175912	ENSG00000223764	LOC100130417	-	uncharacterized LOC100130417	ncRNA
chr1	840000	850000	2612	420	6.55206e-209	0.160796	64	14	18	10072	NR_122045	100130417	Hs.200644	NM_175912	ENSG00000223764	LOC100130417	-	uncharacterized LOC100130417	ncRNA
chr1	850000	860000	3459	647	8.18443e-248	0.187048	37	6	23	72	NR_122045	100130417	Hs.200644	NM_175912	ENSG00000223764	LOC100130417	-	uncharacterized LOC100130417	ncRNA
chr1	860000	870000	4224	442	0	0.10464	80	23	28	3879	NM_152486	148398	Hs.335293	NM_152486	ENSG00000187634	SAMD11	MRS	sterile alpha motif domain containing 11	protein-coding
chr1	870000	880000	7378	449	0	0.0608566	103	23	30	13879	NM_152486	148398	Hs.335293	NM_152486	ENSG00000187634	SAMD11	MRS	sterile alpha motif domain containing 11	protein-coding
chr1	880000	890000	6644	776	0	0.116797	47	11	23	9679	NM_015658	26155	Hs.405987	NM_015658	ENSG00000188976	NOC2L	NET15|NET7|NIR|PPP1R112	NOC2 like nucleolar associated transcriptional repressor	protein-coding
chr1	890000	900000	3044	475	3.30544e-248	0.156045	57	16	17	-321	NM_015658	26155	Hs.405987	NM_015658	ENSG00000188976	NOC2L	NET15|NET7|NIR|PPP1R112	NOC2 like nucleolar associated transcriptional repressor	protein-coding
chr1	900000	910000	2665	434	1.80875e-211	0.162852	75	19	26	3123	NM_032129	84069	Hs.528691	NM_032129	ENSG00000187583	PLEKHN1	-	pleckstrin homology domain containing N1	protein-coding
chr1	910000	920000	1059	379	3.63463e-39	0.357885	132	14	25	2497	NM_001291366	84808	Hs.271462	NM_032722	ENSG00000187642	PERM1	C1orf170	PPARGC1 and ESRR induced regulator, muscle 1	protein-coding
chr1	920000	930000	2508	1020	7.14166e-74	0.406699	5	4	4	-7503	NM_001291367	84808	Hs.271462	NM_032722	ENSG00000187642	PERM1	C1orf170	PPARGC1 and ESRR induced regulator, muscle 1	protein-coding
chr1	930000	940000	6819	604	0	0.088576	94	12	26	552	NM_021170	57801	Hs.154029	NM_021170	ENSG00000188290	HES4	bHLHb42	hes family bHLH transcription factor 4	protein-coding
chr1	940000	950000	4429	1090	1.02537e-249	0.246105	24	7	14	-3847	NM_005101	9636	Hs.458485	NM_005101	ENSG00000187608	ISG15	G1P2|IFI15|IMD38|IP17|UCRP|hUCRP	ISG15 ubiquitin-like modifier	protein-coding
chr1	950000	960000	4472	639	0	0.142889	60	14	25	-503	NM_001305275	375790	Hs.273330	NM_198576	ENSG00000188157	AGRN	CMS8|CMSPPD	agrin	protein-coding
chr1	960000	970000	4748	382	0	0.0804549	83	27	24	9497	NM_198576	375790	Hs.273330	NM_198576	ENSG00000188157	AGRN	CMS8|CMSPPD	agrin	protein-coding
chr1	970000	980000	4554	353	0	0.0775143	75	17	24	19497	NM_198576	375790	Hs.273330	NM_198576	ENSG00000188157	AGRN	CMS8|CMSPPD	agrin	protein-coding
chr1	980000	990000	5621	644	0	0.11457	56	16	22	24687	NM_001205252	401934	Hs.568137	NM_001205252	ENSG00000237330	RNF223	-	ring finger protein 223	protein-coding
chr1	990000	1000000	3209	538	3.01541e-249	0.167653	54	17	21	14687	NM_001205252	401934	Hs.568137	NM_001205252	ENSG00000237330	RNF223	-	ring finger protein 223	protein-coding
chr1	1000000	1010000	1844	513	1.7544e-92	0.2782	87	23	31	4687	NM_001205252	401934	Hs.568137	NM_001205252	ENSG00000237330	RNF223	-	ring finger protein 223	protein-coding
chr1	1010000	1020000	2300	363	1.31599e-186	0.157826	264	20	24	-5313	NM_001205252	401934	Hs.568137	NM_001205252	ENSG00000237330	RNF223	-	ring finger protein 223	protein-coding
chr1	1020000	1030000	3929	539	0	0.137185	62	10	16	-15313	NM_001205252	401934	Hs.568137	NM_001205252	ENSG00000237330	RNF223	-	ring finger protein 223	protein-coding
chr1	1030000	1040000	1990	1934	0.542148	0.971859	2	0	1	16736	NM_017891	54991	Hs.235095	NM_017891	ENSG00000131591	C1orf159	-	chromosome 1 open reading frame 159	protein-coding
chr1	1040000	1050000	3644	1087	6.23445e-167	0.298299	10	5	8	6736	NM_017891	54991	Hs.235095	NM_017891	ENSG00000131591	C1orf159	-	chromosome 1 open reading frame 159	protein-coding
chr1	1050000	1060000	2253	544	2.4075e-130	0.241456	58	14	18	-3264	NM_001330306	54991	Hs.235095	NM_017891	ENSG00000131591	C1orf159	-	chromosome 1 open reading frame 159	protein-coding
chr1	1060000	1070000	1912	611	3.06808e-81	0.319561	39	9	21	-7397	NR_038869	254099	Hs.680488	NR_038869	ENSG00000223823	LINC01342	-	long intergenic non-protein coding RNA 1342	ncRNA
chr1	1070000	1080000	717	308	2.64923e-20	0.429568	99	17	22	2603	NR_038869	254099	Hs.680488	NR_038869	ENSG00000223823	LINC01342	-	long intergenic non-protein coding RNA 1342	ncRNA
chr1	1080000	1090000	4450	376	0	0.0844944	56	10	15	12603	NR_038869	254099	Hs.680488	NR_038869	ENSG00000223823	LINC01342	-	long intergenic non-protein coding RNA 1342	ncRNA
chr1	1090000	1100000	3819	385	0	0.100812	58	15	21	-7484	NR_029639	406984		NR_029639	ENSG00000207730	MIR200B	MIRN200B|mir-200b	microRNA 200b	ncRNA
chr1	1100000	1110000	5353	386	0	0.0721091	81	19	30	615	NR_029957	554210		NR_029957	ENSG00000198976	MIR429	MIRN429|hsa-mir-429|mir-429	microRNA 429	ncRNA
chr1	1110000	1120000	6957	482	0	0.0692827	53	15	20	-77	NM_153254	254173	Hs.454835	NM_153254	ENSG00000162571	TTLL10	TTLL5	tubulin tyrosine ligase like 10	protein-coding
chr1	1120000	1130000	2717	2078	6.49718e-11	0.764814	6	4	3	9923	NM_153254	254173	Hs.454835	NM_153254	ENSG00000162571	TTLL10	TTLL5	tubulin tyrosine ligase like 10	protein-coding
chr1	1130000	1140000	4307	666	0	0.154632	197	19	22	7089	NM_148902	8784	Hs.212680	NM_004195	ENSG00000186891	TNFRSF18	AITR|CD357|GITR|GITR-D	TNF receptor superfamily member 18	protein-coding
chr1	1140000	1150000	5094	406	0	0.0797016	71	22	29	-2911	NM_004195	8784	Hs.212680	NM_004195	ENSG00000186891	TNFRSF18	AITR|CD357|GITR|GITR-D	TNF receptor superfamily member 18	protein-coding
chr1	1150000	1160000	4558	623	0	0.136683	44	9	15	-5452	NM_003327	7293	Hs.129780	NM_003327	ENSG00000186827	TNFRSF4	ACT35|CD134|IMD16|OX40|TXGP1L	TNF receptor superfamily member 4	protein-coding
chr1	1160000	1170000	2569	588	5.15629e-156	0.228883	17	7	11	2447	NM_016547	51150	Hs.42806	NM_016176	ENSG00000078808	SDF4	Cab45|SDF-4	stromal cell derived factor 4	protein-coding
chr1	1170000	1180000	1254	387	2.92269e-56	0.308612	64	15	27	7102	NM_001014980	388581	Hs.197613	NM_001014980	ENSG00000184163	FAM132A	C1QDC2|C1QTNF12|CTRP12	family with sequence similarity 132 member A	protein-coding
chr1	1180000	1190000	623	628	0.936265	1.00803	34	5	13	-2898	NM_001014980	388581	Hs.197613	NM_001014980	ENSG00000184163	FAM132A	C1QDC2|C1QTNF12|CTRP12	family with sequence similarity 132 member A	protein-coding
chr1	1190000	1200000	1413	813	1.30797e-19	0.575372	23	11	13	-12898	NM_001014980	388581	Hs.197613	NM_001014980	ENSG00000184163	FAM132A	C1QDC2|C1QTNF12|CTRP12	family with sequence similarity 132 member A	protein-coding
chr1	1200000	1210000	2321	795	2.09752e-89	0.342525	30	8	9	4234	NM_194315	118424	Hs.191987	NM_058167	ENSG00000160087	UBE2J2	NCUBE-2|NCUBE2|PRO2121	ubiquitin conjugating enzyme E2 J2	protein-coding
chr1	1210000	1220000	592	773	0.00055295	1.30574	20	7	11	-816	NM_001130413	6339	Hs.512681	NM_002978	ENSG00000162572	SCNN1D	ENaCd|ENaCdelta|SCNED|dNaCh	sodium channel epithelial 1 delta subunit	protein-coding
chr1	1220000	1230000	1462	252	3.42496e-112	0.172367	83	25	26	6550	NR_106784	102465434		NR_106784	ENSG00000278073	MIR6726	hsa-mir-6726	microRNA 6726	ncRNA
chr1	1230000	1240000	2364	371	1.8516e-192	0.156937	83	23	26	-3450	NR_106784	102465434		NR_106784	ENSG00000278073	MIR6726	hsa-mir-6726	microRNA 6726	ncRNA
chr1	1240000	1250000	1900	426	6.79751e-118	0.224211	47	12	20	1040	NM_001346116	126789	Hs.400659	NM_153339	ENSG00000169972	PUSL1	-	pseudouridylate synthase-like 1	protein-coding
chr1	1250000	1260000	1263	590	2.04082e-29	0.467142	44	14	18	5067	NM_017871	54973	Hs.6449	NM_017871	ENSG00000127054	INTS11	CPSF3L|CPSF73L|INT11|RC-68|RC68	integrator complex subunit 11	protein-coding
chr1	1260000	1270000	4162	746	1.72199e-307	0.179241	33	10	18	-1726	NM_152228	83756	Hs.74375	NM_152228	ENSG00000169962	TAS1R3	T1R3	taste 1 receptor member 3	protein-coding
chr1	1270000	1280000	4006	476	0	0.118822	82	26	27	88	NR_106866	102466740		NR_106866	ENSG00000107404	MIR6808	hsa-mir-6808	microRNA 6808	ncRNA
chr1	1280000	1290000	2181	363	1.09497e-170	0.166437	146	17	22	-508	NM_001330311	1855	Hs.731450	NM_004421	ENSG00000107404	DVL1	DRS2|DVL|DVL1L1|DVL1P1	dishevelled segment polarity protein 1	protein-coding
chr1	1290000	1300000	4499	497	0	0.110469	66	14	20	-826	NM_001282584	54587	Hs.515687	NM_032348	ENSG00000162576	MXRA8	-	matrix remodeling associated 8	protein-coding
chr1	1300000	1310000	5468	698	0	0.127652	19	10	13	5562	NM_001127230	54998	Hs.632515	NM_017900	ENSG00000175756	AURKAIP1	AIP|AKIP|MRP-S38	aurora kinase A interacting protein 1	protein-coding
chr1	1310000	1320000	5090	787	0	0.154617	14	5	8	-4182	NM_017900	54998	Hs.632515	NM_017900	ENSG00000175756	AURKAIP1	AIP|AKIP|MRP-S38	aurora kinase A interacting protein 1	protein-coding
chr1	1320000	1330000	2892	1603	4.95854e-43	0.554288	10	2	4	9718	NM_030937	81669	Hs.515704	NM_030937	ENSG00000221978	CCNL2	ANIA-6B|CCNM|CCNS|HCLA-ISO|HLA-ISO|PCEE|SB138	cyclin L2	protein-coding
chr1	1330000	1340000	3293	1000	8.43398e-148	0.303674	20	9	11	90	NR_015434	148413	Hs.741357	NR_015434	ENSG00000224870	LOC148413	-	uncharacterized LOC148413	ncRNA
chr1	1340000	1350000	2212	1219	7.70607e-34	0.551085	18	6	4	-2307	NM_017971	55052	Hs.182698	NM_017971	ENSG00000242485	MRPL20	L20mt|MRP-L20	mitochondrial ribosomal protein L20	protein-coding
chr1	1350000	1360000	1423	1168	0.000410307	0.820801	26	8	7	1824	NM_001243535	441869	Hs.381222	NM_001145210	ENSG00000235098	ANKRD65	-	ankyrin repeat domain 65	protein-coding
chr1	1360000	1370000	862	433	1.23778e-17	0.50232	70	20	25	3492	NM_001146685	643965	Hs.729765	NM_001146685	ENSG00000205116	TMEM88B	-	transmembrane protein 88B	protein-coding
chr1	1370000	1380000	2081	600	5.04941e-100	0.288323	51	15	15	4097	NM_199121	64856	Hs.449009	NM_022834	ENSG00000179403	VWA1	WARP	von Willebrand factor A domain containing 1	protein-coding
chr1	1380000	1390000	2661	1043	2.55354e-83	0.391958	17	7	8	-69	NM_001039211	219293	Hs.724767	NM_001039211	ENSG00000215915	ATAD3C	-	ATPase family, AAA domain containing 3C	protein-coding
chr1	1390000	1400000	4422	774	0	0.175034	20	7	12	9931	NM_001039211	219293	Hs.724767	NM_001039211	ENSG00000215915	ATAD3C	-	ATPase family, AAA domain containing 3C	protein-coding
chr1	1400000	1410000	4156	758	4.09613e-303	0.182387	25	12	11	-2135	NM_031921	83858	Hs.729021	NM_031921	ENSG00000160072	ATAD3B	AAA-TOB3|TOB3	ATPase family, AAA domain containing 3B	protein-coding
chr1	1410000	1420000	5533	773	0	0.139707	16	7	8	1505	NM_001317238	83858	Hs.729021	NM_031921	ENSG00000160072	ATAD3B	AAA-TOB3|TOB3	ATPase family, AAA domain containing 3B	protein-coding
chr1	1420000	1430000	4320	880	8.24325e-289	0.203704	19	9	12	11505	NM_001317238	83858	Hs.729021	NM_031921	ENSG00000160072	ATAD3B	AAA-TOB3|TOB3	ATPase family, AAA domain containing 3B	protein-coding
chr1	1430000	1440000	3406	955	8.44542e-168	0.280388	18	6	11	-12523	NM_018188	55210	Hs.23413	NM_018188	ENSG00000197785	ATAD3A	HAYOS	ATPase family, AAA domain containing 3A	protein-coding
chr1	1440000	1450000	6292	975	0	0.154959	32	6	12	-2523	NM_018188	55210	Hs.23413	NM_018188	ENSG00000197785	ATAD3A	HAYOS	ATPase family, AAA domain containing 3A	protein-coding
chr1	1450000	1460000	7213	724	0	0.100374	27	10	12	7090	NM_001170536	55210	Hs.23413	NM_018188	ENSG00000197785	ATAD3A	HAYOS	ATPase family, AAA domain containing 3A	protein-coding
chr1	1460000	1470000	6309	805	0	0.127595	28	12	14	10740	NM_001114748	339453	Hs.668654	NM_001114748	ENSG00000205090	TMEM240	C1orf70|SCA21	transmembrane protein 240	protein-coding
chr1	1470000	1480000	7171	572	0	0.0797657	60	18	18	740	NM_001114748	339453	Hs.668654	NM_001114748	ENSG00000205090	TMEM240	C1orf70|SCA21	transmembrane protein 240	protein-coding
chr1	1480000	1490000	5398	926	0	0.171545	19	7	8	-9260	NM_001114748	339453	Hs.668654	NM_001114748	ENSG00000205090	TMEM240	C1orf70|SCA21	transmembrane protein 240	protein-coding
chr1	1490000	1500000	4562	1385	4.36668e-204	0.303595	9	2	6	15262	NM_014188	29101	Hs.30026	NM_014188	ENSG00000160075	SSU72	HSPC182|PNAS-120	SSU72 homolog, RNA polymerase II CTD phosphatase	protein-coding
chr1	1500000	1510000	3052	1764	4.91339e-40	0.577982	7	4	7	5262	NM_014188	29101	Hs.30026	NM_014188	ENSG00000160075	SSU72	HSPC182|PNAS-120	SSU72 homolog, RNA polymerase II CTD phosphatase	protein-coding
chr1	1510000	1520000	3390	1384	1.36348e-98	0.40826	7	6	5	-4738	NM_014188	29101	Hs.30026	NM_014188	ENSG00000160075	SSU72	HSPC182|PNAS-120	SSU72 homolog, RNA polymerase II CTD phosphatase	protein-coding
chr1	1520000	1530000	2537	1355	6.85016e-42	0.534095	7	4	5	10476	NM_001242659	643988	Hs.528816	NM_001242659	ENSG00000228594	FNDC10	C1orf233	fibronectin type III domain containing 10	protein-coding
chr1	1530000	1540000	3320	639	6.95388e-233	0.19247	40	8	19	476	NM_001242659	643988	Hs.528816	NM_001242659	ENSG00000228594	FNDC10	C1orf233	fibronectin type III domain containing 10	protein-coding
chr1	1540000	1550000	1967	882	8.54054e-49	0.448399	27	7	2	-5795	NM_001170686	142678	Hs.135805	NM_080875	ENSG00000197530	MIB2	ZZANK1|ZZZ5	mindbomb E3 ubiquitin protein ligase 2	protein-coding
chr1	1550000	1560000	5861	751	0	0.128135	31	9	16	3755	NM_001170689	142678	Hs.135805	NM_080875	ENSG00000197530	MIB2	ZZANK1|ZZZ5	mindbomb E3 ubiquitin protein ligase 2	protein-coding
chr1	1560000	1570000	5555	413	0	0.0743474	106	23	24	-2560	NM_006983	8510	Hs.192316	NM_006983	ENSG00000189409	MMP23B	MIFR|MIFR-1|MMP22|MMP23A	matrix metallopeptidase 23B	protein-coding
chr1	1570000	1580000	6631	1186	0	0.178857	24	6	10	6841	NR_002946	8511	Hs.671760	NR_002946	ENSG00000215914	MMP23A	MIFR|MIFR-1|MMP21	matrix metallopeptidase 23A (pseudogene)	pseudo
chr1	1580000	1590000	3250	2120	6.23257e-28	0.652308	1	1	1	16841	NR_002946	8511	Hs.671760	NR_002946	ENSG00000215914	MMP23A	MIFR|MIFR-1|MMP21	matrix metallopeptidase 23A (pseudogene)	pseudo
chr1	1590000	1600000	4002	1157	4.73615e-190	0.289105	15	1	6	26841	NR_002946	8511	Hs.671760	NR_002946	ENSG00000215914	MMP23A	MIFR|MIFR-1|MMP21	matrix metallopeptidase 23A (pseudogene)	pseudo
chr1	1600000	1610000	5517	1272	0	0.23056	14	5	7	19243	NM_001290264	728661	Hs.655255	NM_001110781	ENSG00000189339	SLC35E2B	SLC35E2	solute carrier family 35 member E2B	protein-coding
chr1	1610000	1620000	4224	1305	4.64993e-185	0.308949	10	7	6	9243	NM_001290264	728661	Hs.655255	NM_001110781	ENSG00000189339	SLC35E2B	SLC35E2	solute carrier family 35 member E2B	protein-coding
chr1	1620000	1630000	6244	1260	0	0.201794	22	7	9	-757	NM_001110781	728661	Hs.655255	NM_001110781	ENSG00000189339	SLC35E2B	SLC35E2	solute carrier family 35 member E2B	protein-coding
chr1	1630000	1640000	6546	670	0	0.102353	47	9	16	3622	NR_002946	8511	Hs.671760	NR_002946	ENSG00000215914	MMP23A	MIFR|MIFR-1|MMP21	matrix metallopeptidase 23A (pseudogene)	pseudo
chr1	1640000	1650000	4130	1865	4.18223e-99	0.451574	2	1	0	10859	NM_001787	984	Hs.651228	NM_001787	ENSG00000248333	CDK11B	CDC2L1|CDK11|CDK11-p110|CDK11-p46|CDK11-p58|CLK-1|PITSLREA|PK58|p58|p58CDC2L1|p58CLK-1	cyclin dependent kinase 11B	protein-coding
chr1	1650000	1660000	3130	1795	4.65818e-42	0.573482	3	1	3	859	NM_001787	984	Hs.651228	NM_001787	ENSG00000248333	CDK11B	CDC2L1|CDK11|CDK11-p110|CDK11-p46|CDK11-p58|CLK-1|PITSLREA|PK58|p58|p58CDC2L1|p58CLK-1	cyclin dependent kinase 11B	protein-coding
chr1	1660000	1670000	4555	1439	9.75004e-194	0.315917	8	4	6	-8996	NR_132740	728642	Hs.651228	NM_024011	ENSG00000008128	CDK11A	CDC2L2|CDC2L3|CDK11-p110|CDK11-p46|CDK11-p58|PITSLRE|p58GTA	cyclin dependent kinase 11A	protein-coding
chr1	1670000	1680000	4517	1379	1.36154e-200	0.305291	7	1	5	2438	NM_182838	9906	Hs.655255	NM_182838	ENSG00000215790	SLC35E2	-	solute carrier family 35 member E2	protein-coding
chr1	1680000	1690000	8317	736	0	0.0884934	36	12	17	5081	NM_001198995	65220	Hs.654792	NM_023018	ENSG00000008130	NADK	dJ283E3.1	NAD kinase	protein-coding
chr1	1690000	1700000	5653	1092	0	0.193172	12	3	7	-4919	NM_001198995	65220	Hs.654792	NM_023018	ENSG00000008130	NADK	dJ283E3.1	NAD kinase	protein-coding
chr1	1700000	1710000	3126	1770	1.45317e-43	0.566219	6	1	6	4909	NM_023018	65220	Hs.654792	NM_023018	ENSG00000008130	NADK	dJ283E3.1	NAD kinase	protein-coding
chr1	1710000	1720000	3405	832	8.70708e-194	0.244347	31	12	13	-3492	NM_001198994	65220	Hs.654792	NM_023018	ENSG00000008130	NADK	dJ283E3.1	NAD kinase	protein-coding
chr1	1720000	1730000	3341	921	1.1893e-167	0.275666	11	4	6	-13492	NM_001198994	65220	Hs.654792	NM_023018	ENSG00000008130	NADK	dJ283E3.1	NAD kinase	protein-coding
chr1	1730000	1740000	2379	1657	8.17212e-16	0.696511	1	0	2	-23492	NM_001198994	65220	Hs.654792	NM_023018	ENSG00000008130	NADK	dJ283E3.1	NAD kinase	protein-coding
chr1	1740000	1750000	1653	1114	3.53162e-13	0.673926	7	1	5	-33492	NM_001198994	65220	Hs.654792	NM_023018	ENSG00000008130	NADK	dJ283E3.1	NAD kinase	protein-coding
chr1	1750000	1760000	1331	1361	0.702759	1.02254	2	0	3	-43492	NM_001198994	65220	Hs.654792	NM_023018	ENSG00000008130	NADK	dJ283E3.1	NAD kinase	protein-coding
chr1	1760000	1770000	2014	1417	4.94632e-13	0.703575	2	1	2	-53492	NM_001198994	65220	Hs.654792	NM_023018	ENSG00000008130	NADK	dJ283E3.1	NAD kinase	protein-coding
chr1	1770000	1780000	1971	1619	3.52975e-05	0.82141	3	2	1	47556	NM_001282539	2782	Hs.430425	NM_002074	ENSG00000078369	GNB1	MRD42	G protein subunit beta 1	protein-coding
chr1	1780000	1790000	2445	1136	4.83246e-56	0.464622	5	1	4	37556	NM_001282539	2782	Hs.430425	NM_002074	ENSG00000078369	GNB1	MRD42	G protein subunit beta 1	protein-coding
chr1	1790000	1800000	3328	1149	3.83854e-126	0.345252	6	4	3	27556	NM_001282539	2782	Hs.430425	NM_002074	ENSG00000078369	GNB1	MRD42	G protein subunit beta 1	protein-coding
chr1	1800000	1810000	4601	1254	3.14976e-233	0.272549	6	2	3	17556	NM_001282539	2782	Hs.430425	NM_002074	ENSG00000078369	GNB1	MRD42	G protein subunit beta 1	protein-coding
chr1	1810000	1820000	2846	1157	9.41545e-84	0.406535	3	2	5	7556	NM_001282539	2782	Hs.430425	NM_002074	ENSG00000078369	GNB1	MRD42	G protein subunit beta 1	protein-coding
chr1	1820000	1830000	3793	740	5.75633e-263	0.195096	48	11	14	-2444	NM_002074	2782	Hs.430425	NM_002074	ENSG00000078369	GNB1	MRD42	G protein subunit beta 1	protein-coding
chr1	1830000	1840000	3004	731	7.08217e-172	0.243342	24	5	9	-11266	NM_138705	163688	Hs.85902	NM_138705	ENSG00000169885	CALML6	CAGLP	calmodulin like 6	protein-coding
chr1	1840000	1850000	2797	661	1.40581e-164	0.236325	40	14	18	-1266	NM_138705	163688	Hs.85902	NM_138705	ENSG00000169885	CALML6	CAGLP	calmodulin like 6	protein-coding
chr1	1850000	1860000	1423	456	1.09601e-60	0.32045	82	18	25	-4260	NM_178545	339456	Hs.123423	NM_178545	ENSG00000178821	TMEM52	-	transmembrane protein 52	protein-coding
chr1	1860000	1870000	1666	918	7.95606e-26	0.55102	13	3	7	-14260	NM_178545	339456	Hs.123423	NM_178545	ENSG00000178821	TMEM52	-	transmembrane protein 52	protein-coding
chr1	1870000	1880000	3919	799	5.52893e-262	0.203879	23	8	7	-24260	NM_178545	339456	Hs.123423	NM_178545	ENSG00000178821	TMEM52	-	transmembrane protein 52	protein-coding
chr1	1880000	1890000	3235	760	2.78244e-191	0.23493	20	4	8	-34260	NM_178545	339456	Hs.123423	NM_178545	ENSG00000178821	TMEM52	-	transmembrane protein 52	protein-coding
chr1	1890000	1900000	4207	924	6.4259e-264	0.219634	21	7	11	40276	NM_001304360	85452	Hs.232092	NM_001003808	ENSG00000142609	CFAP74	C1orf222|KIAA1751	cilia and flagella associated protein 74	protein-coding
chr1	1900000	1910000	6945	682	0	0.0982001	46	11	16	30276	NM_001304360	85452	Hs.232092	NM_001003808	ENSG00000142609	CFAP74	C1orf222|KIAA1751	cilia and flagella associated protein 74	protein-coding
chr1	1910000	1920000	8856	644	0	0.0727191	25	9	20	20276	NM_001304360	85452	Hs.232092	NM_001003808	ENSG00000142609	CFAP74	C1orf222|KIAA1751	cilia and flagella associated protein 74	protein-coding
chr1	1920000	1930000	2243	1442	6.36355e-21	0.642889	4	3	5	10276	NM_001304360	85452	Hs.232092	NM_001003808	ENSG00000142609	CFAP74	C1orf222|KIAA1751	cilia and flagella associated protein 74	protein-coding
chr1	1930000	1940000	2490	1173	2.09629e-55	0.471084	16	2	4	276	NM_001304360	85452	Hs.232092	NM_001003808	ENSG00000142609	CFAP74	C1orf222|KIAA1751	cilia and flagella associated protein 74	protein-coding
chr1	1940000	1950000	1796	1329	3.3455e-09	0.739978	7	2	3	-5768	NM_000815	2563	Hs.113882	NM_000815	ENSG00000187730	GABRD	EIG10|EJM7|GEFSP5	gamma-aminobutyric acid type A receptor delta subunit	protein-coding
chr1	1950000	1960000	2257	578	3.52895e-123	0.256092	46	11	20	4232	NM_000815	2563	Hs.113882	NM_000815	ENSG00000187730	GABRD	EIG10|EJM7|GEFSP5	gamma-aminobutyric acid type A receptor delta subunit	protein-coding
chr1	1960000	1970000	4385	658	0	0.150057	36	10	18	14232	NM_000815	2563	Hs.113882	NM_000815	ENSG00000187730	GABRD	EIG10|EJM7|GEFSP5	gamma-aminobutyric acid type A receptor delta subunit	protein-coding
chr1	1970000	1980000	5210	627	0	0.120345	51	5	16	6509	NR_135509	105378591	Hs.371879	NR_135509	ENSG00000226969	LOC105378591	-	uncharacterized LOC105378591	ncRNA
chr1	1980000	1990000	5910	704	0	0.11912	49	14	18	3091	NM_002744	5590	Hs.496255	NM_002744	ENSG00000067606	PRKCZ	PKC-ZETA|PKC2	protein kinase C zeta	protein-coding
chr1	1990000	2000000	5097	1280	2.38441e-281	0.251128	16	8	10	-10086	NM_001033581	5590	Hs.496255	NM_002744	ENSG00000067606	PRKCZ	PKC-ZETA|PKC2	protein kinase C zeta	protein-coding
chr1	2000000	2010000	6049	816	0	0.134898	47	5	19	-86	NM_001033581	5590	Hs.496255	NM_002744	ENSG00000067606	PRKCZ	PKC-ZETA|PKC2	protein kinase C zeta	protein-coding
chr1	2010000	2020000	7310	869	0	0.118878	36	8	12	9575	NM_001242874	5590	Hs.496255	NM_002744	ENSG00000067606	PRKCZ	PKC-ZETA|PKC2	protein kinase C zeta	protein-coding
chr1	2020000	2030000	6279	532	0	0.0847269	24	7	9	-11155	NM_001033582	5590	Hs.496255	NM_002744	ENSG00000067606	PRKCZ	PKC-ZETA|PKC2	protein kinase C zeta	protein-coding
chr1	2030000	2040000	4640	877	0	0.189009	30	6	10	-1155	NM_001033582	5590	Hs.496255	NM_002744	ENSG00000067606	PRKCZ	PKC-ZETA|PKC2	protein kinase C zeta	protein-coding
chr1	2040000	2050000	4097	833	2.01594e-274	0.20332	44	5	9	8845	NM_001033582	5590	Hs.496255	NM_002744	ENSG00000067606	PRKCZ	PKC-ZETA|PKC2	protein kinase C zeta	protein-coding
chr1	2050000	2060000	2266	602	6.59552e-119	0.265666	18	8	12	18845	NM_001033582	5590	Hs.496255	NM_002744	ENSG00000067606	PRKCZ	PKC-ZETA|PKC2	protein kinase C zeta	protein-coding
chr1	2060000	2070000	3119	660	1.33895e-202	0.211606	20	5	9	28845	NM_001033582	5590	Hs.496255	NM_002744	ENSG00000067606	PRKCZ	PKC-ZETA|PKC2	protein kinase C zeta	protein-coding
chr1	2070000	2080000	5078	733	0	0.144348	13	4	6	38845	NM_001033582	5590	Hs.496255	NM_002744	ENSG00000067606	PRKCZ	PKC-ZETA|PKC2	protein kinase C zeta	protein-coding
chr1	2080000	2090000	3209	668	2.65365e-211	0.208165	21	7	8	41214	NM_001282671	199990	Hs.107101	NM_182533	ENSG00000162585	FAAP20	C1orf86|FP7162	Fanconi anemia core complex associated protein 20	protein-coding
chr1	2090000	2100000	4305	770	1.20227416455946e-318	0.178862	16	6	12	31214	NM_001282671	199990	Hs.107101	NM_182533	ENSG00000162585	FAAP20	C1orf86|FP7162	Fanconi anemia core complex associated protein 20	protein-coding
chr1	2100000	2110000	4770	564	0	0.118239	38	10	15	21214	NM_001282671	199990	Hs.107101	NM_182533	ENSG00000162585	FAAP20	C1orf86|FP7162	Fanconi anemia core complex associated protein 20	protein-coding
chr1	2110000	2120000	4276	769	3.03889449820559e-315	0.179841	25	10	16	11214	NM_001282671	199990	Hs.107101	NM_182533	ENSG00000162585	FAAP20	C1orf86|FP7162	Fanconi anemia core complex associated protein 20	protein-coding
chr1	2120000	2130000	4065	656	1.48219693752374e-323	0.161378	54	10	17	1214	NM_001282671	199990	Hs.107101	NM_182533	ENSG00000162585	FAAP20	C1orf86|FP7162	Fanconi anemia core complex associated protein 20	protein-coding
chr1	2130000	2140000	2996	573	2.20663e-211	0.191255	44	8	13	4172	NM_001146310	199990	Hs.107101	NM_182533	ENSG00000162585	FAAP20	C1orf86|FP7162	Fanconi anemia core complex associated protein 20	protein-coding
chr1	2140000	2150000	2922	667	1.24135e-177	0.228268	39	9	19	-841	NM_001282670	199990	Hs.107101	NM_182533	ENSG00000162585	FAAP20	C1orf86|FP7162	Fanconi anemia core complex associated protein 20	protein-coding
chr1	2150000	2160000	2358	839	4.15434e-86	0.35581	37	4	10	-5134	NM_003036	6497	Hs.656507	NM_003036	ENSG00000157933	SKI	SGS|SKV	SKI proto-oncogene	protein-coding
chr1	2160000	2170000	3913	902	4.22413e-235	0.230514	31	7	9	4866	NM_003036	6497	Hs.656507	NM_003036	ENSG00000157933	SKI	SGS|SKV	SKI proto-oncogene	protein-coding
chr1	2170000	2180000	4858	1154	3.81837e-283	0.237546	13	4	9	14866	NM_003036	6497	Hs.656507	NM_003036	ENSG00000157933	SKI	SGS|SKV	SKI proto-oncogene	protein-coding
chr1	2180000	2190000	5541	930	0	0.16784	17	6	9	24866	NM_003036	6497	Hs.656507	NM_003036	ENSG00000157933	SKI	SGS|SKV	SKI proto-oncogene	protein-coding
chr1	2190000	2200000	3626	1265	3.0307e-135	0.348869	15	5	4	34866	NM_003036	6497	Hs.656507	NM_003036	ENSG00000157933	SKI	SGS|SKV	SKI proto-oncogene	protein-coding
chr1	2200000	2210000	4855	891	0	0.183522	39	4	20	44866	NM_003036	6497	Hs.656507	NM_003036	ENSG00000157933	SKI	SGS|SKV	SKI proto-oncogene	protein-coding
chr1	2210000	2220000	4123	650	0	0.157652	26	15	18	54866	NM_003036	6497	Hs.656507	NM_003036	ENSG00000157933	SKI	SGS|SKV	SKI proto-oncogene	protein-coding
chr1	2220000	2230000	5354	654	0	0.122152	32	9	12	59100	NR_024489	100129534	Hs.655313	NM_001127577	ENSG00000269896	LOC100129534	-	small nuclear ribonucleoprotein polypeptide N pseudogene	pseudo
chr1	2230000	2240000	4595	719	0	0.156474	36	12	16	49100	NR_024489	100129534	Hs.655313	NM_001127577	ENSG00000269896	LOC100129534	-	small nuclear ribonucleoprotein polypeptide N pseudogene	pseudo
chr1	2240000	2250000	971	435	7.39953e-25	0.447992	83	22	27	39100	NR_024489	100129534	Hs.655313	NM_001127577	ENSG00000269896	LOC100129534	-	small nuclear ribonucleoprotein polypeptide N pseudogene	pseudo
chr1	2250000	2260000	728	401	3.74927e-12	0.550824	48	7	17	29100	NR_024489	100129534	Hs.655313	NM_001127577	ENSG00000269896	LOC100129534	-	small nuclear ribonucleoprotein polypeptide N pseudogene	pseudo
chr1	2260000	2270000	2986	478	2.7322e-239	0.16008	50	11	22	19100	NR_024489	100129534	Hs.655313	NM_001127577	ENSG00000269896	LOC100129534	-	small nuclear ribonucleoprotein polypeptide N pseudogene	pseudo
chr1	2270000	2280000	3409	572	1.63883e-264	0.167791	37	7	13	9100	NR_024489	100129534	Hs.655313	NM_001127577	ENSG00000269896	LOC100129534	-	small nuclear ribonucleoprotein polypeptide N pseudogene	pseudo
chr1	2280000	2290000	3078	591	1.87536e-216	0.192008	37	12	13	-900	NR_024489	100129534	Hs.655313	NM_001127577	ENSG00000269896	LOC100129534	-	small nuclear ribonucleoprotein polypeptide N pseudogene	pseudo
chr1	2290000	2300000	1871	1739	0.125962	0.929449	5	2	1	-10900	NR_024489	100129534	Hs.655313	NM_001127577	ENSG00000269896	LOC100129534	-	small nuclear ribonucleoprotein polypeptide N pseudogene	pseudo
chr1	2300000	2310000	3797	1381	5.1977e-133	0.363708	19	5	10	18190	NM_024848	79906	Hs.642701	NM_024848	ENSG00000116151	MORN1	-	MORN repeat containing 1	protein-coding
chr1	2310000	2320000	4484	711	0	0.158564	31	8	11	8190	NM_024848	79906	Hs.642701	NM_024848	ENSG00000116151	MORN1	-	MORN repeat containing 1	protein-coding
chr1	2320000	2330000	4213	866	9.52484e-280	0.205554	24	6	8	1786	NM_007033	11079	Hs.525527	NM_007033	ENSG00000157916	RER1	-	retention in endoplasmic reticulum sorting receptor 1	protein-coding
chr1	2330000	2340000	4951	694	0	0.140174	27	8	11	9010	NM_153818	5192	Hs.732228	NM_002617	ENSG00000157911	PEX10	NALD|PBD6A|PBD6B|RNF69	peroxisomal biogenesis factor 10	protein-coding
chr1	2340000	2350000	5881	472	0	0.0802585	48	14	19	-990	NM_002617	5192	Hs.732228	NM_002617	ENSG00000157911	PEX10	NALD|PBD6A|PBD6B|RNF69	peroxisomal biogenesis factor 10	protein-coding
chr1	2350000	2360000	4984	772	0	0.154896	29	7	11	-10990	NM_002617	5192	Hs.732228	NM_002617	ENSG00000157911	PEX10	NALD|PBD6A|PBD6B|RNF69	peroxisomal biogenesis factor 10	protein-coding
chr1	2360000	2370000	9292	496	0	0.0533793	99	20	29	-20990	NM_002617	5192	Hs.732228	NM_002617	ENSG00000157911	PEX10	NALD|PBD6A|PBD6B|RNF69	peroxisomal biogenesis factor 10	protein-coding
chr1	2370000	2380000	6647	444	0	0.0667971	69	16	30	-23898	NM_001303012	9651	Hs.170156	NM_014638	ENSG00000149527	PLCH2	PLC-L4|PLC-eta2|PLCL4|PLCeta2	phospholipase C eta 2	protein-coding
chr1	2380000	2390000	4522	446	0	0.0986289	67	14	23	-13898	NM_001303012	9651	Hs.170156	NM_014638	ENSG00000149527	PLCH2	PLC-L4|PLC-eta2|PLCL4|PLCeta2	phospholipase C eta 2	protein-coding
chr1	2390000	2400000	3300	358	0	0.108485	69	13	24	-3898	NM_001303012	9651	Hs.170156	NM_014638	ENSG00000149527	PLCH2	PLC-L4|PLC-eta2|PLCL4|PLCeta2	phospholipase C eta 2	protein-coding
chr1	2400000	2410000	4558	429	0	0.0941202	62	18	26	-2754	NM_014638	9651	Hs.170156	NM_014638	ENSG00000149527	PLCH2	PLC-L4|PLC-eta2|PLCL4|PLCeta2	phospholipase C eta 2	protein-coding
chr1	2410000	2420000	8979	577	0	0.0642611	30	11	21	7246	NM_001303013	9651	Hs.170156	NM_014638	ENSG00000149527	PLCH2	PLC-L4|PLC-eta2|PLCL4|PLCeta2	phospholipase C eta 2	protein-coding
chr1	2420000	2430000	11051	373	0	0.0337526	69	17	22	17246	NM_001303013	9651	Hs.170156	NM_014638	ENSG00000149527	PLCH2	PLC-L4|PLC-eta2|PLCL4|PLCeta2	phospholipase C eta 2	protein-coding
chr1	2430000	2440000	7921	410	0	0.0517611	55	18	25	23067	NM_018216	55229	Hs.26156	NM_018216	ENSG00000157881	PANK4	-	pantothenate kinase 4	protein-coding
chr1	2440000	2450000	5001	424	0	0.084783	42	7	19	13067	NM_018216	55229	Hs.26156	NM_018216	ENSG00000157881	PANK4	-	pantothenate kinase 4	protein-coding
chr1	2450000	2460000	5275	596	0	0.112986	43	8	15	3067	NM_018216	55229	Hs.26156	NM_018216	ENSG00000157881	PANK4	-	pantothenate kinase 4	protein-coding
chr1	2460000	2470000	5073	498	0	0.0981668	67	16	27	-3316	NM_001010926	388585	Hs.57971	NM_001010926	ENSG00000197921	HES5	bHLHb38	hes family bHLH transcription factor 5	protein-coding
chr1	2470000	2480000	5949	469	0	0.0788368	62	17	22	-12804	NM_003820	8764	Hs.512898	NM_003820	ENSG00000157873	TNFRSF14	ATAR|CD270|HVEA|HVEM|LIGHTR|TR2	TNF receptor superfamily member 14	protein-coding
chr1	2480000	2490000	8204	535	0	0.0652121	52	15	26	-2804	NM_003820	8764	Hs.512898	NM_003820	ENSG00000157873	TNFRSF14	ATAR|CD270|HVEA|HVEM|LIGHTR|TR2	TNF receptor superfamily member 14	protein-coding
chr1	2490000	2500000	5808	492	0	0.0847107	58	9	24	-2974	NR_121638	100996583	Hs.444114	NR_121638	ENSG00000228037	LOC100996583	-	uncharacterized LOC100996583	ncRNA
chr1	2500000	2510000	4270	1141	2.81133e-221	0.267213	17	6	10	7026	NR_121638	100996583	Hs.444114	NR_121638	ENSG00000228037	LOC100996583	-	uncharacterized LOC100996583	ncRNA
chr1	2510000	2520000	4257	734	1.48219693752374e-323	0.172422	44	12	12	-2899	NR_036637	127281	Hs.462033	NM_152371	ENSG00000157870	FAM213B	C1orf93	family with sequence similarity 213 member B	protein-coding
chr1	2520000	2530000	6998	427	0	0.0610174	81	16	23	6811	NM_001195736	127281	Hs.462033	NM_152371	ENSG00000157870	FAM213B	C1orf93	family with sequence similarity 213 member B	protein-coding
chr1	2530000	2540000	4539	1019	6.29875e-279	0.224499	38	14	14	16811	NM_001195736	127281	Hs.462033	NM_152371	ENSG00000157870	FAM213B	C1orf93	family with sequence similarity 213 member B	protein-coding
chr1	2540000	2550000	2984	1063	2.6724e-108	0.356233	36	9	7	19481	NM_033467	79258	Hs.591453	NM_033467	ENSG00000142606	MMEL1	MMEL2|NEP2|NEPII|NL1|NL2|SEP	membrane metalloendopeptidase like 1	protein-coding
chr1	2550000	2560000	2159	1168	9.23446e-35	0.540991	9	2	6	9481	NM_033467	79258	Hs.591453	NM_033467	ENSG00000142606	MMEL1	MMEL2|NEP2|NEPII|NL1|NL2|SEP	membrane metalloendopeptidase like 1	protein-coding
chr1	2560000	2570000	2843	454	1.90283e-228	0.15969	45	13	17	-519	NM_033467	79258	Hs.591453	NM_033467	ENSG00000142606	MMEL1	MMEL2|NEP2|NEPII|NL1|NL2|SEP	membrane metalloendopeptidase like 1	protein-coding
chr1	2570000	2580000	1720	543	2.12706e-74	0.315698	42	5	14	-10519	NM_033467	79258	Hs.591453	NM_033467	ENSG00000142606	MMEL1	MMEL2|NEP2|NEPII|NL1|NL2|SEP	membrane metalloendopeptidase like 1	protein-coding
chr1	2580000	2590000	8436	6392	1.3226e-32	0.757705	8	6	15	-20519	NM_033467	79258	Hs.591453	NM_033467	ENSG00000142606	MMEL1	MMEL2|NEP2|NEPII|NL1|NL2|SEP	membrane metalloendopeptidase like 1	protein-coding
chr1	2590000	2600000	4581	3744	8.67531e-11	0.817289	0	3	10	-30519	NM_033467	79258	Hs.591453	NM_033467	ENSG00000142606	MMEL1	MMEL2|NEP2|NEPII|NL1|NL2|SEP	membrane metalloendopeptidase like 1	protein-coding
chr1	2600000	2610000	5832	4493	1.02043e-20	0.770405	0	0	4	-40519	NM_033467	79258	Hs.591453	NM_033467	ENSG00000142606	MMEL1	MMEL2|NEP2|NEPII|NL1|NL2|SEP	membrane metalloendopeptidase like 1	protein-coding
chr1	2610000	2620000	5239	4102	8.13607e-17	0.782974	2	9	12	-50519	NM_033467	79258	Hs.591453	NM_033467	ENSG00000142606	MMEL1	MMEL2|NEP2|NEPII|NL1|NL2|SEP	membrane metalloendopeptidase like 1	protein-coding
chr1	2620000	2630000	6069	4824	3.06101e-17	0.794859	2	6	16	-60519	NM_033467	79258	Hs.591453	NM_033467	ENSG00000142606	MMEL1	MMEL2|NEP2|NEPII|NL1|NL2|SEP	membrane metalloendopeptidase like 1	protein-coding
chr1	2630000	2640000	881	612	8.32338e-07	0.694665	1	4	8	-70519	NM_033467	79258	Hs.591453	NM_033467	ENSG00000142606	MMEL1	MMEL2|NEP2|NEPII|NL1|NL2|SEP	membrane metalloendopeptidase like 1	protein-coding
chr1	2640000	2650000	0	0	1	#DIV/0!	0	0	0	61230	NM_001242672	100287898	Hs.632363	NM_001242672	ENSG00000215912	TTC34	-	tetratricopeptide repeat domain 34	protein-coding
chr1	2650000	2660000	0	0	1	#DIV/0!	0	0	0	51230	NM_001242672	100287898	Hs.632363	NM_001242672	ENSG00000215912	TTC34	-	tetratricopeptide repeat domain 34	protein-coding
chr1	2660000	2670000	0	0	1	#DIV/0!	0	0	0	41230	NM_001242672	100287898	Hs.632363	NM_001242672	ENSG00000215912	TTC34	-	tetratricopeptide repeat domain 34	protein-coding
chr1	2670000	2680000	0	0	1	#DIV/0!	0	0	0	31230	NM_001242672	100287898	Hs.632363	NM_001242672	ENSG00000215912	TTC34	-	tetratricopeptide repeat domain 34	protein-coding
chr1	2680000	2690000	1810	949	7.28573e-32	0.524309	5	3	10	21230	NM_001242672	100287898	Hs.632363	NM_001242672	ENSG00000215912	TTC34	-	tetratricopeptide repeat domain 34	protein-coding
chr1	2690000	2700000	1319	1352	0.661513	1.02502	12	5	10	11230	NM_001242672	100287898	Hs.632363	NM_001242672	ENSG00000215912	TTC34	-	tetratricopeptide repeat domain 34	protein-coding
chr1	2700000	2710000	3546	845	1.11158e-206	0.238297	38	8	10	1230	NM_001242672	100287898	Hs.632363	NM_001242672	ENSG00000215912	TTC34	-	tetratricopeptide repeat domain 34	protein-coding
chr1	2710000	2720000	1847	631	9.65767e-72	0.341635	72	14	18	-8770	NM_001242672	100287898	Hs.632363	NM_001242672	ENSG00000215912	TTC34	-	tetratricopeptide repeat domain 34	protein-coding
chr1	2720000	2730000	3054	472	2.08297e-250	0.154551	44	12	20	-18770	NM_001242672	100287898	Hs.632363	NM_001242672	ENSG00000215912	TTC34	-	tetratricopeptide repeat domain 34	protein-coding
chr1	2730000	2740000	4247	801	6.14337e-302	0.188604	41	8	16	-28770	NM_001242672	100287898	Hs.632363	NM_001242672	ENSG00000215912	TTC34	-	tetratricopeptide repeat domain 34	protein-coding
chr1	2740000	2750000	6385	574	0	0.0898982	38	6	16	-38770	NM_001242672	100287898	Hs.632363	NM_001242672	ENSG00000215912	TTC34	-	tetratricopeptide repeat domain 34	protein-coding
chr1	2750000	2760000	3831	1516	2.10735e-117	0.395719	21	6	6	-48770	NM_001242672	100287898	Hs.632363	NM_001242672	ENSG00000215912	TTC34	-	tetratricopeptide repeat domain 34	protein-coding
chr1	2760000	2770000	3458	934	2.25381e-177	0.270098	11	5	6	-58770	NM_001242672	100287898	Hs.632363	NM_001242672	ENSG00000215912	TTC34	-	tetratricopeptide repeat domain 34	protein-coding
chr1	2770000	2780000	2963	488	4.07481e-233	0.164698	49	14	18	-68770	NM_001242672	100287898	Hs.632363	NM_001242672	ENSG00000215912	TTC34	-	tetratricopeptide repeat domain 34	protein-coding
chr1	2780000	2790000	4304	554	0	0.128717	35	10	15	-78770	NM_001242672	100287898	Hs.632363	NM_001242672	ENSG00000215912	TTC34	-	tetratricopeptide repeat domain 34	protein-coding
chr1	2790000	2800000	4534	499	0	0.110057	42	14	22	-88770	NM_001242672	100287898	Hs.632363	NM_001242672	ENSG00000215912	TTC34	-	tetratricopeptide repeat domain 34	protein-coding
chr1	2800000	2810000	3781	509	0	0.13462	72	14	20	-98770	NM_001242672	100287898	Hs.632363	NM_001242672	ENSG00000215912	TTC34	-	tetratricopeptide repeat domain 34	protein-coding
chr1	2810000	2820000	5549	794	0	0.143089	15	4	9	-108770	NM_001242672	100287898	Hs.632363	NM_001242672	ENSG00000215912	TTC34	-	tetratricopeptide repeat domain 34	protein-coding
chr1	2820000	2830000	6808	512	0	0.0752056	38	12	15	-113046	NM_080431	140625	Hs.236635	NM_080431	ENSG00000169717	ACTRT2	ARPM2|ARPT2|Arp-T2|HARPM2	actin related protein T2	protein-coding
chr1	2830000	2840000	6644	627	0	0.0943709	29	9	10	-103046	NM_080431	140625	Hs.236635	NM_080431	ENSG00000169717	ACTRT2	ARPM2|ARPT2|Arp-T2|HARPM2	actin related protein T2	protein-coding
chr1	2840000	2850000	6401	439	0	0.068583	36	9	17	-93046	NM_080431	140625	Hs.236635	NM_080431	ENSG00000169717	ACTRT2	ARPM2|ARPT2|Arp-T2|HARPM2	actin related protein T2	protein-coding
chr1	2850000	2860000	10271	3296	0	0.320904	28	4	8	-83046	NM_080431	140625	Hs.236635	NM_080431	ENSG00000169717	ACTRT2	ARPM2|ARPT2|Arp-T2|HARPM2	actin related protein T2	protein-coding
chr1	2860000	2870000	6507	622	0	0.0955894	30	9	9	-73046	NM_080431	140625	Hs.236635	NM_080431	ENSG00000169717	ACTRT2	ARPM2|ARPT2|Arp-T2|HARPM2	actin related protein T2	protein-coding
chr1	2870000	2880000	4015	990	3.95472e-226	0.246575	6	0	2	-63046	NM_080431	140625	Hs.236635	NM_080431	ENSG00000169717	ACTRT2	ARPM2|ARPT2|Arp-T2|HARPM2	actin related protein T2	protein-coding
chr1	2880000	2890000	3140	511	6.07986e-249	0.162739	28	8	18	-53046	NM_080431	140625	Hs.236635	NM_080431	ENSG00000169717	ACTRT2	ARPM2|ARPT2|Arp-T2|HARPM2	actin related protein T2	protein-coding
chr1	2890000	2900000	3438	363	0	0.105585	85	12	19	-43046	NM_080431	140625	Hs.236635	NM_080431	ENSG00000169717	ACTRT2	ARPM2|ARPT2|Arp-T2|HARPM2	actin related protein T2	protein-coding
chr1	2900000	2910000	2822	623	7.39969e-177	0.220765	14	5	9	-33046	NM_080431	140625	Hs.236635	NM_080431	ENSG00000169717	ACTRT2	ARPM2|ARPT2|Arp-T2|HARPM2	actin related protein T2	protein-coding
chr1	2910000	2920000	1918	1203	8.43245e-20	0.627216	12	4	4	-23046	NM_080431	140625	Hs.236635	NM_080431	ENSG00000169717	ACTRT2	ARPM2|ARPT2|Arp-T2|HARPM2	actin related protein T2	protein-coding
chr1	2920000	2930000	2347	863	1.61532e-81	0.367703	18	5	9	-13046	NM_080431	140625	Hs.236635	NM_080431	ENSG00000169717	ACTRT2	ARPM2|ARPT2|Arp-T2|HARPM2	actin related protein T2	protein-coding
chr1	2930000	2940000	2762	609	2.51205e-173	0.220492	34	9	14	-3046	NM_080431	140625	Hs.236635	NM_080431	ENSG00000169717	ACTRT2	ARPM2|ARPT2|Arp-T2|HARPM2	actin related protein T2	protein-coding
chr1	2940000	2950000	6296	516	0	0.0819568	27	4	14	6954	NM_080431	140625	Hs.236635	NM_080431	ENSG00000169717	ACTRT2	ARPM2|ARPT2|Arp-T2|HARPM2	actin related protein T2	protein-coding
chr1	2950000	2960000	4642	954	6.20785e-308	0.205515	24	4	14	16954	NM_080431	140625	Hs.236635	NM_080431	ENSG00000169717	ACTRT2	ARPM2|ARPT2|Arp-T2|HARPM2	actin related protein T2	protein-coding
chr1	2960000	2970000	976	957	0.772204	0.980533	28	4	7	19289	NR_024371	440556	Hs.531041	NM_198543	ENSG00000177133	LINC00982	-	long intergenic non-protein coding RNA 982	ncRNA
chr1	2970000	2980000	1417	668	3.40169e-32	0.471418	38	8	13	9289	NR_024371	440556	Hs.531041	NM_198543	ENSG00000177133	LINC00982	-	long intergenic non-protein coding RNA 982	ncRNA
chr1	2980000	2990000	2774	519	3.36324e-199	0.187094	53	11	21	-711	NR_015440	440556	Hs.531041	NM_198543	ENSG00000177133	LINC00982	-	long intergenic non-protein coding RNA 982	ncRNA
chr1	2990000	3000000	4667	794	0	0.170131	27	9	12	9258	NM_022114	63976	Hs.99500	NM_022114	ENSG00000142611	PRDM16	CMD1LL|KMT8F|LVNC8|MEL1|PFM13	PR/SET domain 16	protein-coding
chr1	3000000	3010000	5030	706	0	0.140358	23	5	12	19258	NM_022114	63976	Hs.99500	NM_022114	ENSG00000142611	PRDM16	CMD1LL|KMT8F|LVNC8|MEL1|PFM13	PR/SET domain 16	protein-coding
chr1	3010000	3020000	5136	660	0	0.128505	43	7	19	29258	NM_022114	63976	Hs.99500	NM_022114	ENSG00000142611	PRDM16	CMD1LL|KMT8F|LVNC8|MEL1|PFM13	PR/SET domain 16	protein-coding
chr1	3020000	3030000	4571	476	0	0.104135	34	12	12	-19539	NR_036215	100422968		NR_036215	ENSG00000283572	MIR4251	-	microRNA 4251	ncRNA
chr1	3030000	3040000	5944	672	0	0.113055	41	9	17	-9539	NR_036215	100422968		NR_036215	ENSG00000283572	MIR4251	-	microRNA 4251	ncRNA
chr1	3040000	3050000	5741	865	0	0.150671	30	6	12	461	NR_036215	100422968		NR_036215	ENSG00000283572	MIR4251	-	microRNA 4251	ncRNA
chr1	3050000	3060000	5055	716	0	0.141642	36	7	16	10461	NR_036215	100422968		NR_036215	ENSG00000283572	MIR4251	-	microRNA 4251	ncRNA
chr1	3060000	3070000	5152	489	0	0.0949146	27	13	17	20461	NR_036215	100422968		NR_036215	ENSG00000283572	MIR4251	-	microRNA 4251	ncRNA
chr1	3070000	3080000	3559	712	6.03703e-242	0.200056	34	3	14	30461	NR_036215	100422968		NR_036215	ENSG00000283572	MIR4251	-	microRNA 4251	ncRNA
chr1	3080000	3090000	2841	462	1.57493e-225	0.162619	44	19	19	40461	NR_036215	100422968		NR_036215	ENSG00000283572	MIR4251	-	microRNA 4251	ncRNA
chr1	3090000	3100000	4053	676	2.02084044182539e-315	0.16679	24	7	12	50461	NR_036215	100422968		NR_036215	ENSG00000283572	MIR4251	-	microRNA 4251	ncRNA
chr1	3100000	3110000	3543	597	7.23985e-274	0.168501	25	4	12	60461	NR_036215	100422968		NR_036215	ENSG00000283572	MIR4251	-	microRNA 4251	ncRNA
chr1	3110000	3120000	4958	534	0	0.107705	40	8	13	70461	NR_036215	100422968		NR_036215	ENSG00000283572	MIR4251	-	microRNA 4251	ncRNA
chr1	3120000	3130000	7011	774	0	0.110398	35	9	13	80461	NR_036215	100422968		NR_036215	ENSG00000283572	MIR4251	-	microRNA 4251	ncRNA
chr1	3130000	3140000	5687	730	0	0.128363	22	8	11	90461	NR_036215	100422968		NR_036215	ENSG00000283572	MIR4251	-	microRNA 4251	ncRNA
chr1	3140000	3150000	4516	868	2.87984254362521e-316	0.192205	13	3	6	100461	NR_036215	100422968		NR_036215	ENSG00000283572	MIR4251	-	microRNA 4251	ncRNA
chr1	3150000	3160000	5925	621	0	0.10481	35	7	16	110461	NR_036215	100422968		NR_036215	ENSG00000283572	MIR4251	-	microRNA 4251	ncRNA
chr1	3160000	3170000	6590	657	0	0.0996965	31	10	16	120461	NR_036215	100422968		NR_036215	ENSG00000283572	MIR4251	-	microRNA 4251	ncRNA
chr1	3170000	3180000	4527	756	0	0.166998	27	8	7	130461	NR_036215	100422968		NR_036215	ENSG00000283572	MIR4251	-	microRNA 4251	ncRNA
chr1	3180000	3190000	8238	383	0	0.0464919	33	9	12	140461	NR_036215	100422968		NR_036215	ENSG00000283572	MIR4251	-	microRNA 4251	ncRNA
chr1	3190000	3200000	8928	713	0	0.0798611	30	13	17	150461	NR_036215	100422968		NR_036215	ENSG00000283572	MIR4251	-	microRNA 4251	ncRNA
chr1	3200000	3210000	8511	554	0	0.0650922	37	9	13	160461	NR_036215	100422968		NR_036215	ENSG00000283572	MIR4251	-	microRNA 4251	ncRNA
chr1	3210000	3220000	6312	917	0	0.145279	15	5	5	-156147	NM_014448	27237	Hs.87435	NM_014448	ENSG00000130762	ARHGEF16	GEF16|NBR	Rho guanine nucleotide exchange factor 16	protein-coding
chr1	3220000	3230000	5888	1018	0	0.172894	15	7	11	-146147	NM_014448	27237	Hs.87435	NM_014448	ENSG00000130762	ARHGEF16	GEF16|NBR	Rho guanine nucleotide exchange factor 16	protein-coding
chr1	3230000	3240000	6228	689	0	0.110629	37	8	13	-136147	NM_014448	27237	Hs.87435	NM_014448	ENSG00000130762	ARHGEF16	GEF16|NBR	Rho guanine nucleotide exchange factor 16	protein-coding
chr1	3240000	3250000	8084	542	0	0.067046	45	10	23	-126147	NM_014448	27237	Hs.87435	NM_014448	ENSG00000130762	ARHGEF16	GEF16|NBR	Rho guanine nucleotide exchange factor 16	protein-coding
chr1	3250000	3260000	5220	1242	1.23329e-303	0.237931	30	3	7	-116147	NM_014448	27237	Hs.87435	NM_014448	ENSG00000130762	ARHGEF16	GEF16|NBR	Rho guanine nucleotide exchange factor 16	protein-coding
chr1	3260000	3270000	1654	649	2.06453e-52	0.392382	44	9	16	-106147	NM_014448	27237	Hs.87435	NM_014448	ENSG00000130762	ARHGEF16	GEF16|NBR	Rho guanine nucleotide exchange factor 16	protein-coding
chr1	3270000	3280000	1637	575	2.48332e-61	0.351252	22	6	10	-96147	NM_014448	27237	Hs.87435	NM_014448	ENSG00000130762	ARHGEF16	GEF16|NBR	Rho guanine nucleotide exchange factor 16	protein-coding
chr1	3280000	3290000	1933	609	1.70211e-83	0.315054	37	7	8	-86147	NM_014448	27237	Hs.87435	NM_014448	ENSG00000130762	ARHGEF16	GEF16|NBR	Rho guanine nucleotide exchange factor 16	protein-coding
chr1	3290000	3300000	1122	524	3.06017e-26	0.467023	70	10	13	-76147	NM_014448	27237	Hs.87435	NM_014448	ENSG00000130762	ARHGEF16	GEF16|NBR	Rho guanine nucleotide exchange factor 16	protein-coding
chr1	3300000	3310000	1508	702	5.52899e-35	0.465517	26	5	11	-66147	NM_014448	27237	Hs.87435	NM_014448	ENSG00000130762	ARHGEF16	GEF16|NBR	Rho guanine nucleotide exchange factor 16	protein-coding
chr1	3310000	3320000	3306	789	1.52517e-192	0.238657	21	8	13	-56147	NM_014448	27237	Hs.87435	NM_014448	ENSG00000130762	ARHGEF16	GEF16|NBR	Rho guanine nucleotide exchange factor 16	protein-coding
chr1	3320000	3330000	6567	444	0	0.0676108	34	10	16	-46147	NM_014448	27237	Hs.87435	NM_014448	ENSG00000130762	ARHGEF16	GEF16|NBR	Rho guanine nucleotide exchange factor 16	protein-coding
chr1	3330000	3340000	7720	677	0	0.0876943	44	10	16	-36147	NM_014448	27237	Hs.87435	NM_014448	ENSG00000130762	ARHGEF16	GEF16|NBR	Rho guanine nucleotide exchange factor 16	protein-coding
chr1	3340000	3350000	9131	747	0	0.0818092	46	17	24	-26147	NM_014448	27237	Hs.87435	NM_014448	ENSG00000130762	ARHGEF16	GEF16|NBR	Rho guanine nucleotide exchange factor 16	protein-coding
chr1	3350000	3360000	4061	596	0	0.146762	34	10	14	-16147	NM_014448	27237	Hs.87435	NM_014448	ENSG00000130762	ARHGEF16	GEF16|NBR	Rho guanine nucleotide exchange factor 16	protein-coding
chr1	3360000	3370000	1679	1363	5.53197e-05	0.811793	13	4	7	-6147	NM_014448	27237	Hs.87435	NM_014448	ENSG00000130762	ARHGEF16	GEF16|NBR	Rho guanine nucleotide exchange factor 16	protein-coding
chr1	3370000	3380000	2602	478	2.09011e-189	0.183705	58	12	19	3853	NM_014448	27237	Hs.87435	NM_014448	ENSG00000130762	ARHGEF16	GEF16|NBR	Rho guanine nucleotide exchange factor 16	protein-coding
chr1	3380000	3390000	2393	345	2.49512e-205	0.14417	64	15	20	13853	NM_014448	27237	Hs.87435	NM_014448	ENSG00000130762	ARHGEF16	GEF16|NBR	Rho guanine nucleotide exchange factor 16	protein-coding
chr1	3390000	3400000	875	336	1.81094e-29	0.384	55	17	21	23853	NM_014448	27237	Hs.87435	NM_014448	ENSG00000130762	ARHGEF16	GEF16|NBR	Rho guanine nucleotide exchange factor 16	protein-coding
chr1	3400000	3410000	1912	820	1.3683e-51	0.42887	32	13	15	33853	NM_014448	27237	Hs.87435	NM_014448	ENSG00000130762	ARHGEF16	GEF16|NBR	Rho guanine nucleotide exchange factor 16	protein-coding
chr1	3410000	3420000	4808	551	0	0.114601	56	11	28	43853	NM_014448	27237	Hs.87435	NM_014448	ENSG00000130762	ARHGEF16	GEF16|NBR	Rho guanine nucleotide exchange factor 16	protein-coding
chr1	3420000	3430000	5785	661	0	0.114261	46	13	18	52354	NR_030277	693135		NR_030277	ENSG00000207776	MIR551A	MIRN551A|mir-551a	microRNA 551a	ncRNA
chr1	3430000	3440000	4288	606	0	0.141325	47	14	20	42354	NR_030277	693135		NR_030277	ENSG00000207776	MIR551A	MIRN551A|mir-551a	microRNA 551a	ncRNA
chr1	3440000	3450000	5569	495	0	0.0888849	36	8	17	32354	NR_030277	693135		NR_030277	ENSG00000207776	MIR551A	MIRN551A|mir-551a	microRNA 551a	ncRNA
chr1	3450000	3460000	5451	509	0	0.0933774	35	9	14	22354	NR_030277	693135		NR_030277	ENSG00000207776	MIR551A	MIRN551A|mir-551a	microRNA 551a	ncRNA
chr1	3460000	3470000	6675	495	0	0.0741573	71	16	28	12354	NR_030277	693135		NR_030277	ENSG00000207776	MIR551A	MIRN551A|mir-551a	microRNA 551a	ncRNA
chr1	3470000	3480000	5642	708	0	0.125487	33	6	16	2354	NR_030277	693135		NR_030277	ENSG00000207776	MIR551A	MIRN551A|mir-551a	microRNA 551a	ncRNA
chr1	3480000	3490000	6834	364	0	0.0532631	46	9	19	-7646	NR_030277	693135		NR_030277	ENSG00000207776	MIR551A	MIRN551A|mir-551a	microRNA 551a	ncRNA
chr1	3490000	3500000	6484	422	0	0.0650833	48	11	23	-17646	NR_030277	693135		NR_030277	ENSG00000207776	MIR551A	MIRN551A|mir-551a	microRNA 551a	ncRNA
chr1	3500000	3510000	7313	420	0	0.057432	58	15	17	23059	NM_001409	1953	Hs.593645	NM_001409	ENSG00000162591	MEGF6	EGFL3	multiple EGF like domains 6	protein-coding
chr1	3510000	3520000	8152	486	0	0.0596173	66	14	18	13059	NM_001409	1953	Hs.593645	NM_001409	ENSG00000162591	MEGF6	EGFL3	multiple EGF like domains 6	protein-coding
chr1	3520000	3530000	6573	621	0	0.0944774	53	13	20	3059	NM_001409	1953	Hs.593645	NM_001409	ENSG00000162591	MEGF6	EGFL3	multiple EGF like domains 6	protein-coding
chr1	3530000	3540000	3996	819	4.39474e-266	0.204955	29	11	10	-6556	NM_182752	127262	Hs.20529	NM_182752	ENSG00000158109	TPRG1L	FAM79A|h-mover|mover	tumor protein p63 regulated 1 like	protein-coding
chr1	3540000	3550000	3808	978	8.34529e-206	0.256828	22	6	7	3444	NM_182752	127262	Hs.20529	NM_182752	ENSG00000158109	TPRG1L	FAM79A|h-mover|mover	tumor protein p63 regulated 1 like	protein-coding
chr1	3550000	3560000	4005	1169	5.91695e-188	0.291885	9	4	5	11671	NM_017818	49856	Hs.31714	NM_017818	ENSG00000116213	WRAP73	WDR8	WD repeat containing, antisense to TP73	protein-coding
chr1	3560000	3570000	3084	999	1.18436e-127	0.32393	34	4	11	1671	NM_017818	49856	Hs.31714	NM_017818	ENSG00000116213	WRAP73	WDR8	WD repeat containing, antisense to TP73	protein-coding
chr1	3570000	3580000	2081	1187	6.61672e-29	0.570399	12	4	5	5871	NM_001204187	7161	Hs.192132	NM_005427	ENSG00000078900	TP73	P73	tumor protein p73	protein-coding
chr1	3580000	3590000	4744	639	0	0.134696	46	9	17	15871	NM_001204187	7161	Hs.192132	NM_005427	ENSG00000078900	TP73	P73	tumor protein p73	protein-coding
chr1	3590000	3600000	4907	526	0	0.107194	56	7	15	-12236	NM_001126242	7161	Hs.192132	NM_005427	ENSG00000078900	TP73	P73	tumor protein p73	protein-coding
chr1	3600000	3610000	2351	573	1.42054e-134	0.243726	42	11	22	-2236	NM_001126242	7161	Hs.192132	NM_005427	ENSG00000078900	TP73	P73	tumor protein p73	protein-coding
chr1	3610000	3620000	1319	439	1.51665e-53	0.332828	125	18	22	390	NM_001204192	7161	Hs.192132	NM_005427	ENSG00000078900	TP73	P73	tumor protein p73	protein-coding
chr1	3620000	3630000	2422	622	1.53714e-131	0.256813	58	11	22	10390	NM_001204192	7161	Hs.192132	NM_005427	ENSG00000078900	TP73	P73	tumor protein p73	protein-coding
chr1	3630000	3640000	1703	574	1.26747e-67	0.337052	49	9	18	20390	NM_001204192	7161	Hs.192132	NM_005427	ENSG00000078900	TP73	P73	tumor protein p73	protein-coding
chr1	3640000	3650000	1853	358	2.08261e-130	0.1932	85	18	20	18335	NR_033712	57212	Hs.49658	NM_207306	ENSG00000227372	TP73-AS1	KIAA0495|PDAM	TP73 antisense RNA 1	ncRNA
chr1	3650000	3660000	2441	878	1.14433e-87	0.359689	15	2	6	8335	NR_033712	57212	Hs.49658	NM_207306	ENSG00000227372	TP73-AS1	KIAA0495|PDAM	TP73 antisense RNA 1	ncRNA
chr1	3660000	3670000	2858	950	2.54735e-114	0.3324	22	5	8	-1063	NR_033710	57212	Hs.49658	NM_207306	ENSG00000227372	TP73-AS1	KIAA0495|PDAM	TP73 antisense RNA 1	ncRNA
chr1	3670000	3680000	4103	906	3.19251e-256	0.220814	30	6	11	6035	NM_152492	148870	Hs.348700	NM_152492	ENSG00000162592	CCDC27	-	coiled-coil domain containing 27	protein-coding
chr1	3680000	3690000	6308	678	0	0.107483	32	7	13	-4325	NM_001288583	388588	Hs.22047	NM_001163724	ENSG00000235169	SMIM1	Vel	small integral membrane protein 1 (Vel blood group)	protein-coding
chr1	3690000	3700000	6850	862	0	0.125839	27	10	13	5649	NM_001163724	388588	Hs.22047	NM_001163724	ENSG00000235169	SMIM1	Vel	small integral membrane protein 1 (Vel blood group)	protein-coding
chr1	3700000	3710000	5075	694	0	0.136749	20	8	9	8068	NM_020710	57470	Hs.268488	NM_020710	ENSG00000130764	LRRC47	-	leucine rich repeat containing 47	protein-coding
chr1	3710000	3720000	3464	1131	1.15489e-141	0.326501	14	6	8	-1932	NM_020710	57470	Hs.268488	NM_020710	ENSG00000130764	LRRC47	-	leucine rich repeat containing 47	protein-coding
chr1	3720000	3730000	3800	1117	4.50904e-177	0.293947	8	5	4	-11932	NM_020710	57470	Hs.268488	NM_020710	ENSG00000130764	LRRC47	-	leucine rich repeat containing 47	protein-coding
chr1	3730000	3740000	5602	921	0	0.164406	10	2	3	-21932	NM_020710	57470	Hs.268488	NM_020710	ENSG00000130764	LRRC47	-	leucine rich repeat containing 47	protein-coding
chr1	3740000	3750000	4992	1891	1.00265e-163	0.378806	34	3	4	28797	NM_014704	9731	Hs.133089	NM_014704	ENSG00000116198	CEP104	CFAP256|GlyBP|JBTS25|KIAA0562|ROC22	centrosomal protein 104	protein-coding
chr1	3750000	3760000	2824	2172	7.08791e-11	0.769122	6	1	3	18797	NM_014704	9731	Hs.133089	NM_014704	ENSG00000116198	CEP104	CFAP256|GlyBP|JBTS25|KIAA0562|ROC22	centrosomal protein 104	protein-coding
chr1	3760000	3770000	2299	1795	2.69802e-08	0.780774	5	3	3	8797	NM_014704	9731	Hs.133089	NM_014704	ENSG00000116198	CEP104	CFAP256|GlyBP|JBTS25|KIAA0562|ROC22	centrosomal protein 104	protein-coding
chr1	3770000	3780000	3896	859	1.01797e-243	0.220483	14	4	7	1169	NR_135151	1677	Hs.133089	NM_004402	ENSG00000169598	DFFB	CAD|CPAN|DFF-40|DFF2|DFF40	DNA fragmentation factor subunit beta	protein-coding
chr1	3780000	3790000	6671	884	0	0.132514	22	8	8	11169	NR_135151	1677	Hs.133089	NM_004402	ENSG00000169598	DFFB	CAD|CPAN|DFF-40|DFF2|DFF40	DNA fragmentation factor subunit beta	protein-coding
chr1	3790000	3800000	4102	1795	9.31277e-105	0.437591	7	3	2	21169	NR_135151	1677	Hs.133089	NM_004402	ENSG00000169598	DFFB	CAD|CPAN|DFF-40|DFF2|DFF40	DNA fragmentation factor subunit beta	protein-coding
chr1	3800000	3810000	3451	1680	8.46784e-71	0.486815	19	3	3	11857	NM_207356	339448	Hs.103939	NM_207356	ENSG00000198912	C1orf174	-	chromosome 1 open reading frame 174	protein-coding
chr1	3810000	3820000	3821	1402	3.62297e-132	0.36692	9	2	7	1857	NM_207356	339448	Hs.103939	NM_207356	ENSG00000198912	C1orf174	-	chromosome 1 open reading frame 174	protein-coding
chr1	3820000	3830000	4413	1253	1.19688e-213	0.283934	28	10	16	8032	NR_024455	100133612	Hs.307652	NR_024455	ENSG00000236423	LINC01134	-	long intergenic non-protein coding RNA 1134	ncRNA
chr1	3830000	3840000	2208	598	1.51727e-113	0.270833	24	4	11	18032	NR_024455	100133612	Hs.307652	NR_024455	ENSG00000236423	LINC01134	-	long intergenic non-protein coding RNA 1134	ncRNA
chr1	3840000	3850000	1635	350	5.0773e-106	0.214067	4	1	3	28032	NR_024455	100133612	Hs.307652	NR_024455	ENSG00000236423	LINC01134	-	long intergenic non-protein coding RNA 1134	ncRNA
chr1	3850000	3860000	0	0	1	#DIV/0!	0	0	0	38032	NR_024455	100133612	Hs.307652	NR_024455	ENSG00000236423	LINC01134	-	long intergenic non-protein coding RNA 1134	ncRNA
chr1	3860000	3870000	0	0	1	#DIV/0!	0	0	0	48032	NR_024455	100133612	Hs.307652	NR_024455	ENSG00000236423	LINC01134	-	long intergenic non-protein coding RNA 1134	ncRNA
chr1	3870000	3880000	0	0	1	#DIV/0!	0	0	0	58032	NR_024455	100133612	Hs.307652	NR_024455	ENSG00000236423	LINC01134	-	long intergenic non-protein coding RNA 1134	ncRNA
chr1	3880000	3890000	0	0	1	#DIV/0!	0	0	0	68032	NR_024455	100133612	Hs.307652	NR_024455	ENSG00000236423	LINC01134	-	long intergenic non-protein coding RNA 1134	ncRNA
chr1	3890000	3900000	0	0	1	#DIV/0!	0	0	0	78032	NR_024455	100133612	Hs.307652	NR_024455	ENSG00000236423	LINC01134	-	long intergenic non-protein coding RNA 1134	ncRNA
chr1	3900000	3910000	0	0	1	#DIV/0!	0	0	0	88032	NR_024455	100133612	Hs.307652	NR_024455	ENSG00000236423	LINC01134	-	long intergenic non-protein coding RNA 1134	ncRNA
chr1	3910000	3920000	0	0	1	#DIV/0!	0	0	0	-85672	NR_040065	728716	Hs.668359	NR_040065		LINC01346	-	long intergenic non-protein coding RNA 1346	ncRNA
chr1	3920000	3930000	0	0	1	#DIV/0!	0	0	0	-75672	NR_040065	728716	Hs.668359	NR_040065		LINC01346	-	long intergenic non-protein coding RNA 1346	ncRNA
chr1	3930000	3940000	0	0	1	#DIV/0!	0	0	0	-65672	NR_040065	728716	Hs.668359	NR_040065		LINC01346	-	long intergenic non-protein coding RNA 1346	ncRNA
chr1	3940000	3950000	0	0	1	#DIV/0!	0	0	0	-55672	NR_040065	728716	Hs.668359	NR_040065		LINC01346	-	long intergenic non-protein coding RNA 1346	ncRNA
chr1	3950000	3960000	0	0	1	#DIV/0!	0	0	0	-45672	NR_040065	728716	Hs.668359	NR_040065		LINC01346	-	long intergenic non-protein coding RNA 1346	ncRNA
chr1	3960000	3970000	0	0	1	#DIV/0!	0	0	0	-35672	NR_040065	728716	Hs.668359	NR_040065		LINC01346	-	long intergenic non-protein coding RNA 1346	ncRNA
chr1	3970000	3980000	0	0	1	#DIV/0!	0	0	0	-25672	NR_040065	728716	Hs.668359	NR_040065		LINC01346	-	long intergenic non-protein coding RNA 1346	ncRNA
chr1	3980000	3990000	0	0	1	#DIV/0!	0	0	0	-15672	NR_040065	728716	Hs.668359	NR_040065		LINC01346	-	long intergenic non-protein coding RNA 1346	ncRNA
chr1	3990000	4000000	2199	611	5.7179e-110	0.277854	1	0	0	-5672	NR_040065	728716	Hs.668359	NR_040065		LINC01346	-	long intergenic non-protein coding RNA 1346	ncRNA
chr1	4000000	4010000	5851	966	0	0.1651	18	11	10	4328	NR_040065	728716	Hs.668359	NR_040065		LINC01346	-	long intergenic non-protein coding RNA 1346	ncRNA
chr1	4010000	4020000	3912	971	6.1353e-219	0.248211	27	10	11	14328	NR_040065	728716	Hs.668359	NR_040065		LINC01346	-	long intergenic non-protein coding RNA 1346	ncRNA
chr1	4020000	4030000	3146	1305	3.59324e-89	0.414812	9	2	3	24328	NR_040065	728716	Hs.668359	NR_040065		LINC01346	-	long intergenic non-protein coding RNA 1346	ncRNA
chr1	4030000	4040000	4653	1017	8.44683e-293	0.218569	29	7	8	34328	NR_040065	728716	Hs.668359	NR_040065		LINC01346	-	long intergenic non-protein coding RNA 1346	ncRNA
chr1	4040000	4050000	4593	887	1.96638127044816e-320	0.19312	20	4	4	44328	NR_040065	728716	Hs.668359	NR_040065		LINC01346	-	long intergenic non-protein coding RNA 1346	ncRNA
chr1	4050000	4060000	3686	707	4.81563e-259	0.191807	23	6	7	54328	NR_040065	728716	Hs.668359	NR_040065		LINC01346	-	long intergenic non-protein coding RNA 1346	ncRNA
chr1	4060000	4070000	4657	874	0	0.187674	14	5	8	64328	NR_040065	728716	Hs.668359	NR_040065		LINC01346	-	long intergenic non-protein coding RNA 1346	ncRNA
chr1	4070000	4080000	2099	962	9.91614e-50	0.458313	13	3	5	74328	NR_040065	728716	Hs.668359	NR_040065		LINC01346	-	long intergenic non-protein coding RNA 1346	ncRNA
chr1	4080000	4090000	2758	908	8.17396e-112	0.329224	14	4	6	84328	NR_040065	728716	Hs.668359	NR_040065		LINC01346	-	long intergenic non-protein coding RNA 1346	ncRNA
chr1	4090000	4100000	2395	1897	8.14051e-08	0.792067	13	2	5	94328	NR_040065	728716	Hs.668359	NR_040065		LINC01346	-	long intergenic non-protein coding RNA 1346	ncRNA
chr1	4100000	4110000	2585	1476	1.76121e-35	0.570986	27	8	9	104328	NR_040065	728716	Hs.668359	NR_040065		LINC01346	-	long intergenic non-protein coding RNA 1346	ncRNA
chr1	4110000	4120000	5244	673	0	0.128337	28	5	9	114328	NR_040065	728716	Hs.668359	NR_040065		LINC01346	-	long intergenic non-protein coding RNA 1346	ncRNA
chr1	4120000	4130000	5499	672	0	0.122204	22	8	8	124328	NR_040065	728716	Hs.668359	NR_040065		LINC01346	-	long intergenic non-protein coding RNA 1346	ncRNA
chr1	4130000	4140000	3746	663	1.15068e-279	0.176989	11	12	11	134328	NR_040065	728716	Hs.668359	NR_040065		LINC01346	-	long intergenic non-protein coding RNA 1346	ncRNA
chr1	4140000	4150000	3823	1048	6.82312e-193	0.27413	24	6	8	144328	NR_040065	728716	Hs.668359	NR_040065		LINC01346	-	long intergenic non-protein coding RNA 1346	ncRNA
chr1	4150000	4160000	3669	1311	4.89763e-132	0.357318	16	4	6	154328	NR_040065	728716	Hs.668359	NR_040065		LINC01346	-	long intergenic non-protein coding RNA 1346	ncRNA
chr1	4160000	4170000	3147	1251	6.13637e-96	0.397521	14	2	6	164328	NR_040065	728716	Hs.668359	NR_040065		LINC01346	-	long intergenic non-protein coding RNA 1346	ncRNA
chr1	4170000	4180000	3681	1025	1.77545e-182	0.278457	10	2	4	174328	NR_040065	728716	Hs.668359	NR_040065		LINC01346	-	long intergenic non-protein coding RNA 1346	ncRNA
chr1	4180000	4190000	5515	849	0	0.153944	15	5	6	184328	NR_040065	728716	Hs.668359	NR_040065		LINC01346	-	long intergenic non-protein coding RNA 1346	ncRNA
chr1	4190000	4200000	3970	587	0	0.147859	25	10	12	194328	NR_040065	728716	Hs.668359	NR_040065		LINC01346	-	long intergenic non-protein coding RNA 1346	ncRNA
chr1	4200000	4210000	4250	650	0	0.152941	13	6	10	204328	NR_040065	728716	Hs.668359	NR_040065		LINC01346	-	long intergenic non-protein coding RNA 1346	ncRNA
chr1	4210000	4220000	3647	887	3.13437e-208	0.243214	13	4	9	214328	NR_040065	728716	Hs.668359	NR_040065		LINC01346	-	long intergenic non-protein coding RNA 1346	ncRNA
chr1	4220000	4230000	3234	721	1.22192e-200	0.222944	17	3	8	224328	NR_040065	728716	Hs.668359	NR_040065		LINC01346	-	long intergenic non-protein coding RNA 1346	ncRNA
chr1	4230000	4240000	3170	640	5.80094e-214	0.201893	20	6	11	234328	NR_040065	728716	Hs.668359	NR_040065		LINC01346	-	long intergenic non-protein coding RNA 1346	ncRNA
chr1	4240000	4250000	2942	657	2.02333e-182	0.223317	21	5	9	-227111	NR_027088	284661	Hs.278112	NR_027088	ENSG00000235054	LINC01777	-	long intergenic non-protein coding RNA 1777	ncRNA
chr1	4250000	4260000	1830	2617	5.62994e-17	1.43005	2	1	1	-217111	NR_027088	284661	Hs.278112	NR_027088	ENSG00000235054	LINC01777	-	long intergenic non-protein coding RNA 1777	ncRNA
chr1	4260000	4270000	5326	1281	1.07266e-306	0.240518	9	3	3	-207111	NR_027088	284661	Hs.278112	NR_027088	ENSG00000235054	LINC01777	-	long intergenic non-protein coding RNA 1777	ncRNA
chr1	4270000	4280000	6874	844	0	0.122781	28	8	7	-197111	NR_027088	284661	Hs.278112	NR_027088	ENSG00000235054	LINC01777	-	long intergenic non-protein coding RNA 1777	ncRNA
chr1	4280000	4290000	3376	1178	6.57137e-126	0.348934	2	2	3	-187111	NR_027088	284661	Hs.278112	NR_027088	ENSG00000235054	LINC01777	-	long intergenic non-protein coding RNA 1777	ncRNA
chr1	4290000	4300000	2921	1738	4.16596e-35	0.595002	11	2	2	-177111	NR_027088	284661	Hs.278112	NR_027088	ENSG00000235054	LINC01777	-	long intergenic non-protein coding RNA 1777	ncRNA
chr1	4300000	4310000	1792	2742	1.24606e-23	1.53013	3	1	1	-167111	NR_027088	284661	Hs.278112	NR_027088	ENSG00000235054	LINC01777	-	long intergenic non-protein coding RNA 1777	ncRNA
chr1	4310000	4320000	2836	1785	3.58121e-28	0.629408	5	1	1	-157111	NR_027088	284661	Hs.278112	NR_027088	ENSG00000235054	LINC01777	-	long intergenic non-protein coding RNA 1777	ncRNA
chr1	4320000	4330000	3970	1162	1.01308e-185	0.292695	15	3	4	-147111	NR_027088	284661	Hs.278112	NR_027088	ENSG00000235054	LINC01777	-	long intergenic non-protein coding RNA 1777	ncRNA
chr1	4330000	4340000	4078	1363	2.86791e-161	0.334232	9	5	8	-137111	NR_027088	284661	Hs.278112	NR_027088	ENSG00000235054	LINC01777	-	long intergenic non-protein coding RNA 1777	ncRNA
chr1	4340000	4350000	2897	2306	6.84807e-09	0.795996	6	2	3	-127111	NR_027088	284661	Hs.278112	NR_027088	ENSG00000235054	LINC01777	-	long intergenic non-protein coding RNA 1777	ncRNA
chr1	4350000	4360000	3895	1325	2.65196e-150	0.34018	19	7	10	-117111	NR_027088	284661	Hs.278112	NR_027088	ENSG00000235054	LINC01777	-	long intergenic non-protein coding RNA 1777	ncRNA
chr1	4360000	4370000	4817	1135	6.00526e-283	0.235624	18	4	7	-107111	NR_027088	284661	Hs.278112	NR_027088	ENSG00000235054	LINC01777	-	long intergenic non-protein coding RNA 1777	ncRNA
chr1	4370000	4380000	4016	1061	9.11957e-211	0.264193	12	2	4	-97111	NR_027088	284661	Hs.278112	NR_027088	ENSG00000235054	LINC01777	-	long intergenic non-protein coding RNA 1777	ncRNA
chr1	4380000	4390000	4831	631	0	0.130615	38	7	8	-87111	NR_027088	284661	Hs.278112	NR_027088	ENSG00000235054	LINC01777	-	long intergenic non-protein coding RNA 1777	ncRNA
chr1	4390000	4400000	5854	710	0	0.121285	75	9	10	-77111	NR_027088	284661	Hs.278112	NR_027088	ENSG00000235054	LINC01777	-	long intergenic non-protein coding RNA 1777	ncRNA
chr1	4400000	4410000	7074	783	0	0.110687	29	5	6	-67111	NR_027088	284661	Hs.278112	NR_027088	ENSG00000235054	LINC01777	-	long intergenic non-protein coding RNA 1777	ncRNA
chr1	4410000	4420000	6081	998	0	0.164118	18	7	10	-57111	NR_027088	284661	Hs.278112	NR_027088	ENSG00000235054	LINC01777	-	long intergenic non-protein coding RNA 1777	ncRNA
chr1	4420000	4430000	6027	720	0	0.119462	16	8	8	-47111	NR_027088	284661	Hs.278112	NR_027088	ENSG00000235054	LINC01777	-	long intergenic non-protein coding RNA 1777	ncRNA
chr1	4430000	4440000	5290	734	0	0.138752	15	4	5	-37111	NR_027088	284661	Hs.278112	NR_027088	ENSG00000235054	LINC01777	-	long intergenic non-protein coding RNA 1777	ncRNA
chr1	4440000	4450000	4716	1264	2.90785e-243	0.268024	13	2	3	-27111	NR_027088	284661	Hs.278112	NR_027088	ENSG00000235054	LINC01777	-	long intergenic non-protein coding RNA 1777	ncRNA
chr1	4450000	4460000	5323	1219	6.59083571552223e-321	0.229006	9	1	2	-17111	NR_027088	284661	Hs.278112	NR_027088	ENSG00000235054	LINC01777	-	long intergenic non-protein coding RNA 1777	ncRNA
chr1	4460000	4470000	7079	1306	0	0.184489	15	1	4	-7111	NR_027088	284661	Hs.278112	NR_027088	ENSG00000235054	LINC01777	-	long intergenic non-protein coding RNA 1777	ncRNA
chr1	4470000	4480000	3694	1786	9.26942e-77	0.483487	8	0	5	2889	NR_027088	284661	Hs.278112	NR_027088	ENSG00000235054	LINC01777	-	long intergenic non-protein coding RNA 1777	ncRNA
chr1	4480000	4490000	5033	1277	7.94668e-275	0.253725	20	2	5	12889	NR_027088	284661	Hs.278112	NR_027088	ENSG00000235054	LINC01777	-	long intergenic non-protein coding RNA 1777	ncRNA
chr1	4490000	4500000	5269	1373	8.16491e-280	0.260581	12	0	2	22889	NR_027088	284661	Hs.278112	NR_027088	ENSG00000235054	LINC01777	-	long intergenic non-protein coding RNA 1777	ncRNA
chr1	4500000	4510000	4026	1156	1.40809e-192	0.287134	11	4	3	32889	NR_027088	284661	Hs.278112	NR_027088	ENSG00000235054	LINC01777	-	long intergenic non-protein coding RNA 1777	ncRNA
chr1	4510000	4520000	3143	1037	8.22161e-127	0.32994	20	3	6	42889	NR_027088	284661	Hs.278112	NR_027088	ENSG00000235054	LINC01777	-	long intergenic non-protein coding RNA 1777	ncRNA
chr1	4520000	4530000	5911	873	0	0.147691	21	5	12	52889	NR_027088	284661	Hs.278112	NR_027088	ENSG00000235054	LINC01777	-	long intergenic non-protein coding RNA 1777	ncRNA
chr1	4530000	4540000	3150	1772	9.97112e-45	0.56254	5	1	3	62889	NR_027088	284661	Hs.278112	NR_027088	ENSG00000235054	LINC01777	-	long intergenic non-protein coding RNA 1777	ncRNA
chr1	4540000	4550000	7923	972	0	0.122681	25	2	8	72889	NR_027088	284661	Hs.278112	NR_027088	ENSG00000235054	LINC01777	-	long intergenic non-protein coding RNA 1777	ncRNA
chr1	4550000	4560000	7458	1179	0	0.158085	14	3	8	82889	NR_027088	284661	Hs.278112	NR_027088	ENSG00000235054	LINC01777	-	long intergenic non-protein coding RNA 1777	ncRNA
chr1	4560000	4570000	4704	980	0	0.208333	12	5	7	92889	NR_027088	284661	Hs.278112	NR_027088	ENSG00000235054	LINC01777	-	long intergenic non-protein coding RNA 1777	ncRNA
chr1	4570000	4580000	7714	896	0	0.116152	19	4	10	102889	NR_027088	284661	Hs.278112	NR_027088	ENSG00000235054	LINC01777	-	long intergenic non-protein coding RNA 1777	ncRNA
chr1	4580000	4590000	3512	1525	2.70722e-91	0.434226	11	3	4	112889	NR_027088	284661	Hs.278112	NR_027088	ENSG00000235054	LINC01777	-	long intergenic non-protein coding RNA 1777	ncRNA
chr1	4590000	4600000	1815	2109	0.000971039	1.16198	3	0	0	-120105	NM_001042478	55966	Hs.12473	NM_018836	ENSG00000196581	AJAP1	MOT8|SHREW-1|SHREW1	adherens junctions associated protein 1	protein-coding
chr1	4600000	4610000	3368	1530	4.23492e-80	0.454276	8	1	1	-110105	NM_001042478	55966	Hs.12473	NM_018836	ENSG00000196581	AJAP1	MOT8|SHREW-1|SHREW1	adherens junctions associated protein 1	protein-coding
chr1	4610000	4620000	2829	1366	1.98216e-59	0.482856	8	3	1	-100105	NM_001042478	55966	Hs.12473	NM_018836	ENSG00000196581	AJAP1	MOT8|SHREW-1|SHREW1	adherens junctions associated protein 1	protein-coding
chr1	4620000	4630000	3334	1350	2.18181e-98	0.404919	14	5	4	-90105	NM_001042478	55966	Hs.12473	NM_018836	ENSG00000196581	AJAP1	MOT8|SHREW-1|SHREW1	adherens junctions associated protein 1	protein-coding
chr1	4630000	4640000	2756	1705	3.73183e-29	0.61865	6	3	3	-80105	NM_001042478	55966	Hs.12473	NM_018836	ENSG00000196581	AJAP1	MOT8|SHREW-1|SHREW1	adherens junctions associated protein 1	protein-coding
chr1	4640000	4650000	3368	2141	5.86031e-32	0.635689	5	2	4	-70105	NM_001042478	55966	Hs.12473	NM_018836	ENSG00000196581	AJAP1	MOT8|SHREW-1|SHREW1	adherens junctions associated protein 1	protein-coding
chr1	4650000	4660000	5147	1292	3.26324e-284	0.25102	6	4	5	-60105	NM_001042478	55966	Hs.12473	NM_018836	ENSG00000196581	AJAP1	MOT8|SHREW-1|SHREW1	adherens junctions associated protein 1	protein-coding
chr1	4660000	4670000	5115	894	0	0.17478	8	4	6	-50105	NM_001042478	55966	Hs.12473	NM_018836	ENSG00000196581	AJAP1	MOT8|SHREW-1|SHREW1	adherens junctions associated protein 1	protein-coding
chr1	4670000	4680000	3885	744	2.93269e-273	0.191506	24	5	9	-40105	NM_001042478	55966	Hs.12473	NM_018836	ENSG00000196581	AJAP1	MOT8|SHREW-1|SHREW1	adherens junctions associated protein 1	protein-coding
chr1	4680000	4690000	3939	948	3.35827e-227	0.24067	11	5	6	-30105	NM_001042478	55966	Hs.12473	NM_018836	ENSG00000196581	AJAP1	MOT8|SHREW-1|SHREW1	adherens junctions associated protein 1	protein-coding
chr1	4690000	4700000	4851	941	0	0.193981	15	5	8	-20105	NM_001042478	55966	Hs.12473	NM_018836	ENSG00000196581	AJAP1	MOT8|SHREW-1|SHREW1	adherens junctions associated protein 1	protein-coding
chr1	4700000	4710000	3278	850	1.16797e-175	0.259304	19	3	4	-10105	NM_001042478	55966	Hs.12473	NM_018836	ENSG00000196581	AJAP1	MOT8|SHREW-1|SHREW1	adherens junctions associated protein 1	protein-coding
chr1	4710000	4720000	4146	678	0	0.163531	24	6	10	-105	NM_001042478	55966	Hs.12473	NM_018836	ENSG00000196581	AJAP1	MOT8|SHREW-1|SHREW1	adherens junctions associated protein 1	protein-coding
chr1	4720000	4730000	4908	945	0	0.192543	28	5	7	9895	NM_018836	55966	Hs.12473	NM_018836	ENSG00000196581	AJAP1	MOT8|SHREW-1|SHREW1	adherens junctions associated protein 1	protein-coding
chr1	4730000	4740000	5638	1373	1.20601424149848e-320	0.243526	9	1	4	19895	NM_018836	55966	Hs.12473	NM_018836	ENSG00000196581	AJAP1	MOT8|SHREW-1|SHREW1	adherens junctions associated protein 1	protein-coding
chr1	4740000	4750000	7249	907	0	0.125121	17	1	7	29895	NM_018836	55966	Hs.12473	NM_018836	ENSG00000196581	AJAP1	MOT8|SHREW-1|SHREW1	adherens junctions associated protein 1	protein-coding
chr1	4750000	4760000	10898	743	0	0.0681776	27	7	15	39895	NM_018836	55966	Hs.12473	NM_018836	ENSG00000196581	AJAP1	MOT8|SHREW-1|SHREW1	adherens junctions associated protein 1	protein-coding
chr1	4760000	4770000	6731	845	0	0.125539	21	7	7	49895	NM_018836	55966	Hs.12473	NM_018836	ENSG00000196581	AJAP1	MOT8|SHREW-1|SHREW1	adherens junctions associated protein 1	protein-coding
chr1	4770000	4780000	4811	791	0	0.164415	18	3	8	59895	NM_018836	55966	Hs.12473	NM_018836	ENSG00000196581	AJAP1	MOT8|SHREW-1|SHREW1	adherens junctions associated protein 1	protein-coding
chr1	4780000	4790000	8904	654	0	0.0734501	24	4	10	69895	NM_018836	55966	Hs.12473	NM_018836	ENSG00000196581	AJAP1	MOT8|SHREW-1|SHREW1	adherens junctions associated protein 1	protein-coding
chr1	4790000	4800000	5599	807	0	0.144133	18	8	11	79895	NM_018836	55966	Hs.12473	NM_018836	ENSG00000196581	AJAP1	MOT8|SHREW-1|SHREW1	adherens junctions associated protein 1	protein-coding
chr1	4800000	4810000	8632	886	0	0.102641	25	6	14	89895	NM_018836	55966	Hs.12473	NM_018836	ENSG00000196581	AJAP1	MOT8|SHREW-1|SHREW1	adherens junctions associated protein 1	protein-coding
chr1	4810000	4820000	8879	1012	0	0.113977	21	6	7	99895	NM_018836	55966	Hs.12473	NM_018836	ENSG00000196581	AJAP1	MOT8|SHREW-1|SHREW1	adherens junctions associated protein 1	protein-coding
chr1	4820000	4830000	9097	983	0	0.108058	17	1	2	109895	NM_018836	55966	Hs.12473	NM_018836	ENSG00000196581	AJAP1	MOT8|SHREW-1|SHREW1	adherens junctions associated protein 1	protein-coding
chr1	4830000	4840000	5554	1024	0	0.184372	15	1	8	119895	NM_018836	55966	Hs.12473	NM_018836	ENSG00000196581	AJAP1	MOT8|SHREW-1|SHREW1	adherens junctions associated protein 1	protein-coding
chr1	4840000	4850000	4597	1236	1.70663e-236	0.268871	14	3	4	129895	NM_018836	55966	Hs.12473	NM_018836	ENSG00000196581	AJAP1	MOT8|SHREW-1|SHREW1	adherens junctions associated protein 1	protein-coding
chr1	4850000	4860000	3889	1263	7.92442e-160	0.324762	9	1	4	139895	NM_018836	55966	Hs.12473	NM_018836	ENSG00000196581	AJAP1	MOT8|SHREW-1|SHREW1	adherens junctions associated protein 1	protein-coding
chr1	4860000	4870000	2647	1614	1.70832e-29	0.609747	12	1	4	149895	NM_018836	55966	Hs.12473	NM_018836	ENSG00000196581	AJAP1	MOT8|SHREW-1|SHREW1	adherens junctions associated protein 1	protein-coding
chr1	4870000	4880000	1487	2251	7.49268e-19	1.51379	10	3	2	159895	NM_018836	55966	Hs.12473	NM_018836	ENSG00000196581	AJAP1	MOT8|SHREW-1|SHREW1	adherens junctions associated protein 1	protein-coding
chr1	4880000	4890000	2926	1352	2.03969e-67	0.462064	19	2	4	169895	NM_018836	55966	Hs.12473	NM_018836	ENSG00000196581	AJAP1	MOT8|SHREW-1|SHREW1	adherens junctions associated protein 1	protein-coding
chr1	4890000	4900000	3387	1751	3.31281e-60	0.516977	6	1	4	179895	NM_018836	55966	Hs.12473	NM_018836	ENSG00000196581	AJAP1	MOT8|SHREW-1|SHREW1	adherens junctions associated protein 1	protein-coding
chr1	4900000	4910000	1724	1920	0.0230022	1.11369	4	1	1	189895	NM_018836	55966	Hs.12473	NM_018836	ENSG00000196581	AJAP1	MOT8|SHREW-1|SHREW1	adherens junctions associated protein 1	protein-coding
chr1	4910000	4920000	2697	1826	3.67349e-20	0.677049	3	1	2	199895	NM_018836	55966	Hs.12473	NM_018836	ENSG00000196581	AJAP1	MOT8|SHREW-1|SHREW1	adherens junctions associated protein 1	protein-coding
chr1	4920000	4930000	4126	1964	1.52429e-88	0.476006	3	2	3	209895	NM_018836	55966	Hs.12473	NM_018836	ENSG00000196581	AJAP1	MOT8|SHREW-1|SHREW1	adherens junctions associated protein 1	protein-coding
chr1	4930000	4940000	4485	1190	4.39017e-234	0.265329	9	3	4	219895	NM_018836	55966	Hs.12473	NM_018836	ENSG00000196581	AJAP1	MOT8|SHREW-1|SHREW1	adherens junctions associated protein 1	protein-coding
chr1	4940000	4950000	3040	1787	6.59717e-38	0.587829	4	1	1	229895	NM_018836	55966	Hs.12473	NM_018836	ENSG00000196581	AJAP1	MOT8|SHREW-1|SHREW1	adherens junctions associated protein 1	protein-coding
chr1	4950000	4960000	5023	1479	7.58566e-233	0.294446	13	4	5	239895	NM_018836	55966	Hs.12473	NM_018836	ENSG00000196581	AJAP1	MOT8|SHREW-1|SHREW1	adherens junctions associated protein 1	protein-coding
chr1	4960000	4970000	3621	1378	2.0869e-118	0.380558	6	1	1	249895	NM_018836	55966	Hs.12473	NM_018836	ENSG00000196581	AJAP1	MOT8|SHREW-1|SHREW1	adherens junctions associated protein 1	protein-coding
chr1	4970000	4980000	4846	1312	3.30783e-247	0.270739	7	1	3	259895	NM_018836	55966	Hs.12473	NM_018836	ENSG00000196581	AJAP1	MOT8|SHREW-1|SHREW1	adherens junctions associated protein 1	protein-coding
chr1	4980000	4990000	4072	1336	5.2281e-165	0.328094	11	1	3	269895	NM_018836	55966	Hs.12473	NM_018836	ENSG00000196581	AJAP1	MOT8|SHREW-1|SHREW1	adherens junctions associated protein 1	protein-coding
chr1	4990000	5000000	6293	1303	0	0.207055	7	2	5	279895	NM_018836	55966	Hs.12473	NM_018836	ENSG00000196581	AJAP1	MOT8|SHREW-1|SHREW1	adherens junctions associated protein 1	protein-coding
chr1	5000000	5010000	3490	1550	8.95448e-87	0.444126	12	3	5	289895	NM_018836	55966	Hs.12473	NM_018836	ENSG00000196581	AJAP1	MOT8|SHREW-1|SHREW1	adherens junctions associated protein 1	protein-coding
chr1	5010000	5020000	2826	1384	1.95167e-57	0.489738	13	3	5	299895	NM_018836	55966	Hs.12473	NM_018836	ENSG00000196581	AJAP1	MOT8|SHREW-1|SHREW1	adherens junctions associated protein 1	protein-coding
chr1	5020000	5030000	4558	937	1.79528e-302	0.205573	21	3	7	309895	NM_018836	55966	Hs.12473	NM_018836	ENSG00000196581	AJAP1	MOT8|SHREW-1|SHREW1	adherens junctions associated protein 1	protein-coding
chr1	5030000	5040000	4800	972	2.86558074587923e-322	0.2025	15	4	4	319895	NM_018836	55966	Hs.12473	NM_018836	ENSG00000196581	AJAP1	MOT8|SHREW-1|SHREW1	adherens junctions associated protein 1	protein-coding
chr1	5040000	5050000	5046	1432	3.58e-244	0.283789	14	4	6	329895	NM_018836	55966	Hs.12473	NM_018836	ENSG00000196581	AJAP1	MOT8|SHREW-1|SHREW1	adherens junctions associated protein 1	protein-coding
chr1	5050000	5060000	1754	1163	7.77748e-15	0.663056	8	1	4	339895	NM_018836	55966	Hs.12473	NM_018836	ENSG00000196581	AJAP1	MOT8|SHREW-1|SHREW1	adherens junctions associated protein 1	protein-coding
chr1	5060000	5070000	2945	1144	1.70016e-93	0.388455	11	3	2	349895	NM_018836	55966	Hs.12473	NM_018836	ENSG00000196581	AJAP1	MOT8|SHREW-1|SHREW1	adherens junctions associated protein 1	protein-coding
chr1	5070000	5080000	3798	1204	3.99439e-161	0.317009	7	2	3	359895	NM_018836	55966	Hs.12473	NM_018836	ENSG00000196581	AJAP1	MOT8|SHREW-1|SHREW1	adherens junctions associated protein 1	protein-coding
chr1	5080000	5090000	2379	2301	0.432115	0.967213	6	1	0	369895	NM_018836	55966	Hs.12473	NM_018836	ENSG00000196581	AJAP1	MOT8|SHREW-1|SHREW1	adherens junctions associated protein 1	protein-coding
chr1	5090000	5100000	3295	1571	8.3589e-71	0.476783	11	2	5	379895	NM_018836	55966	Hs.12473	NM_018836	ENSG00000196581	AJAP1	MOT8|SHREW-1|SHREW1	adherens junctions associated protein 1	protein-coding
chr1	5100000	5110000	3114	874	2.80883e-153	0.280668	22	3	7	389895	NM_018836	55966	Hs.12473	NM_018836	ENSG00000196581	AJAP1	MOT8|SHREW-1|SHREW1	adherens junctions associated protein 1	protein-coding
chr1	5110000	5120000	1065	1938	4.45156e-30	1.81972	5	2	2	399895	NM_018836	55966	Hs.12473	NM_018836	ENSG00000196581	AJAP1	MOT8|SHREW-1|SHREW1	adherens junctions associated protein 1	protein-coding
chr1	5120000	5130000	1146	2105	2.29716e-33	1.83682	2	0	1	409895	NM_018836	55966	Hs.12473	NM_018836	ENSG00000196581	AJAP1	MOT8|SHREW-1|SHREW1	adherens junctions associated protein 1	protein-coding
chr1	5130000	5140000	1335	1457	0.108211	1.09139	4	2	3	419895	NM_018836	55966	Hs.12473	NM_018836	ENSG00000196581	AJAP1	MOT8|SHREW-1|SHREW1	adherens junctions associated protein 1	protein-coding
chr1	5140000	5150000	2252	1936	0.000595313	0.85968	2	1	2	429895	NM_018836	55966	Hs.12473	NM_018836	ENSG00000196581	AJAP1	MOT8|SHREW-1|SHREW1	adherens junctions associated protein 1	protein-coding
chr1	5150000	5160000	1652	2844	7.51767e-37	1.72155	1	0	0	439895	NM_018836	55966	Hs.12473	NM_018836	ENSG00000196581	AJAP1	MOT8|SHREW-1|SHREW1	adherens junctions associated protein 1	protein-coding
chr1	5160000	5170000	1469	1774	0.000157126	1.20762	7	1	3	449895	NM_018836	55966	Hs.12473	NM_018836	ENSG00000196581	AJAP1	MOT8|SHREW-1|SHREW1	adherens junctions associated protein 1	protein-coding
chr1	5170000	5180000	4985	556	0	0.111535	28	9	9	-449131	NR_039612	100616489		NR_039612	ENSG00000264341	MIR4417	mir-4417	microRNA 4417	ncRNA
chr1	5180000	5190000	1558	1062	6.86953e-12	0.681643	7	1	2	-439131	NR_039612	100616489		NR_039612	ENSG00000264341	MIR4417	mir-4417	microRNA 4417	ncRNA
chr1	5190000	5200000	1987	1112	2.77114e-29	0.559638	25	6	7	-429131	NR_039612	100616489		NR_039612	ENSG00000264341	MIR4417	mir-4417	microRNA 4417	ncRNA
chr1	5200000	5210000	3073	1432	1.48005e-69	0.465994	7	0	3	-419131	NR_039612	100616489		NR_039612	ENSG00000264341	MIR4417	mir-4417	microRNA 4417	ncRNA
chr1	5210000	5220000	5545	1544	4.32779e-274	0.278449	6	3	5	-409131	NR_039612	100616489		NR_039612	ENSG00000264341	MIR4417	mir-4417	microRNA 4417	ncRNA
chr1	5220000	5230000	4292	1074	6.06119e-238	0.250233	8	1	5	-399131	NR_039612	100616489		NR_039612	ENSG00000264341	MIR4417	mir-4417	microRNA 4417	ncRNA
chr1	5230000	5240000	3923	1706	1.78445e-101	0.434871	7	2	0	-389131	NR_039612	100616489		NR_039612	ENSG00000264341	MIR4417	mir-4417	microRNA 4417	ncRNA
chr1	5240000	5250000	3214	1748	3.87794e-50	0.543871	4	2	3	-379131	NR_039612	100616489		NR_039612	ENSG00000264341	MIR4417	mir-4417	microRNA 4417	ncRNA
chr1	5250000	5260000	3242	1531	3.10502e-71	0.472239	12	1	4	-369131	NR_039612	100616489		NR_039612	ENSG00000264341	MIR4417	mir-4417	microRNA 4417	ncRNA
chr1	5260000	5270000	2183	1726	2.37288e-07	0.790655	5	2	3	-359131	NR_039612	100616489		NR_039612	ENSG00000264341	MIR4417	mir-4417	microRNA 4417	ncRNA
chr1	5270000	5280000	2294	1449	8.49637e-23	0.631648	17	2	3	-349131	NR_039612	100616489		NR_039612	ENSG00000264341	MIR4417	mir-4417	microRNA 4417	ncRNA
chr1	5280000	5290000	2839	1596	1.30698e-40	0.56217	11	1	4	-339131	NR_039612	100616489		NR_039612	ENSG00000264341	MIR4417	mir-4417	microRNA 4417	ncRNA
chr1	5290000	5300000	2024	1852	0.0534394	0.91502	6	2	3	-329131	NR_039612	100616489		NR_039612	ENSG00000264341	MIR4417	mir-4417	microRNA 4417	ncRNA
chr1	5300000	5310000	3192	883	9.20439e-160	0.276629	33	5	7	-319131	NR_039612	100616489		NR_039612	ENSG00000264341	MIR4417	mir-4417	microRNA 4417	ncRNA
chr1	5310000	5320000	2435	1704	7.61879e-16	0.699795	7	1	1	-309131	NR_039612	100616489		NR_039612	ENSG00000264341	MIR4417	mir-4417	microRNA 4417	ncRNA
chr1	5320000	5330000	3775	1351	1.7475e-135	0.357881	9	2	2	-299131	NR_039612	100616489		NR_039612	ENSG00000264341	MIR4417	mir-4417	microRNA 4417	ncRNA
chr1	5330000	5340000	4193	1230	1.16567e-195	0.293346	8	3	6	-289131	NR_039612	100616489		NR_039612	ENSG00000264341	MIR4417	mir-4417	microRNA 4417	ncRNA
chr1	5340000	5350000	5179	644	0	0.124348	15	4	8	-279131	NR_039612	100616489		NR_039612	ENSG00000264341	MIR4417	mir-4417	microRNA 4417	ncRNA
chr1	5350000	5360000	5911	1001	0	0.169345	9	4	6	-269131	NR_039612	100616489		NR_039612	ENSG00000264341	MIR4417	mir-4417	microRNA 4417	ncRNA
chr1	5360000	5370000	3805	1146	3.29288e-172	0.301183	9	5	3	-259131	NR_039612	100616489		NR_039612	ENSG00000264341	MIR4417	mir-4417	microRNA 4417	ncRNA
chr1	5370000	5380000	3109	1223	1.76214e-96	0.393374	10	2	2	-249131	NR_039612	100616489		NR_039612	ENSG00000264341	MIR4417	mir-4417	microRNA 4417	ncRNA
chr1	5380000	5390000	2619	1585	6.91731e-30	0.605193	6	1	3	-239131	NR_039612	100616489		NR_039612	ENSG00000264341	MIR4417	mir-4417	microRNA 4417	ncRNA
chr1	5390000	5400000	4379	1250	7.55344e-211	0.285453	6	0	3	-229131	NR_039612	100616489		NR_039612	ENSG00000264341	MIR4417	mir-4417	microRNA 4417	ncRNA
chr1	5400000	5410000	4617	952	1.36402e-305	0.206194	8	5	5	-219131	NR_039612	100616489		NR_039612	ENSG00000264341	MIR4417	mir-4417	microRNA 4417	ncRNA
chr1	5410000	5420000	2245	1720	3.65002e-09	0.766147	3	1	2	-209131	NR_039612	100616489		NR_039612	ENSG00000264341	MIR4417	mir-4417	microRNA 4417	ncRNA
chr1	5420000	5430000	3520	1468	1.64565e-98	0.417045	9	2	4	-199131	NR_039612	100616489		NR_039612	ENSG00000264341	MIR4417	mir-4417	microRNA 4417	ncRNA
chr1	5430000	5440000	3153	1267	2.26927e-94	0.40184	11	2	4	-189131	NR_039612	100616489		NR_039612	ENSG00000264341	MIR4417	mir-4417	microRNA 4417	ncRNA
chr1	5440000	5450000	3400	1047	6.13146e-150	0.307941	10	3	5	-179131	NR_039612	100616489		NR_039612	ENSG00000264341	MIR4417	mir-4417	microRNA 4417	ncRNA
chr1	5450000	5460000	4317	768	8.59180158117928e-321	0.177901	17	4	6	-169131	NR_039612	100616489		NR_039612	ENSG00000264341	MIR4417	mir-4417	microRNA 4417	ncRNA
chr1	5460000	5470000	4558	1020	6.76555e-281	0.223782	25	5	7	-159131	NR_039612	100616489		NR_039612	ENSG00000264341	MIR4417	mir-4417	microRNA 4417	ncRNA
chr1	5470000	5480000	4602	1151	2.92922e-255	0.250109	5	2	4	-149131	NR_039612	100616489		NR_039612	ENSG00000264341	MIR4417	mir-4417	microRNA 4417	ncRNA
chr1	5480000	5490000	3680	1028	8.89981e-182	0.279348	22	8	11	-139131	NR_039612	100616489		NR_039612	ENSG00000264341	MIR4417	mir-4417	microRNA 4417	ncRNA
chr1	5490000	5500000	5276	952	0	0.18044	7	0	6	-129131	NR_039612	100616489		NR_039612	ENSG00000264341	MIR4417	mir-4417	microRNA 4417	ncRNA
chr1	5500000	5510000	3882	1196	1.04724e-170	0.308089	13	3	3	-119131	NR_039612	100616489		NR_039612	ENSG00000264341	MIR4417	mir-4417	microRNA 4417	ncRNA
chr1	5510000	5520000	3563	1028	8.22075e-170	0.288521	22	7	4	-109131	NR_039612	100616489		NR_039612	ENSG00000264341	MIR4417	mir-4417	microRNA 4417	ncRNA
chr1	5520000	5530000	5070	1252	1.77945e-284	0.246943	5	2	4	-99131	NR_039612	100616489		NR_039612	ENSG00000264341	MIR4417	mir-4417	microRNA 4417	ncRNA
chr1	5530000	5540000	5403	1174	0	0.217287	9	1	0	-89131	NR_039612	100616489		NR_039612	ENSG00000264341	MIR4417	mir-4417	microRNA 4417	ncRNA
chr1	5540000	5550000	5564	837	0	0.150431	10	3	4	-79131	NR_039612	100616489		NR_039612	ENSG00000264341	MIR4417	mir-4417	microRNA 4417	ncRNA
chr1	5550000	5560000	3250	1125	8.94745e-123	0.346154	14	2	5	-69131	NR_039612	100616489		NR_039612	ENSG00000264341	MIR4417	mir-4417	microRNA 4417	ncRNA
chr1	5560000	5570000	4833	1013	2.85731120355621e-315	0.209601	13	7	8	-59131	NR_039612	100616489		NR_039612	ENSG00000264341	MIR4417	mir-4417	microRNA 4417	ncRNA
chr1	5570000	5580000	4461	885	1.1128e-304	0.198386	24	8	11	-49131	NR_039612	100616489		NR_039612	ENSG00000264341	MIR4417	mir-4417	microRNA 4417	ncRNA
chr1	5580000	5590000	2354	1036	3.96603e-60	0.440102	10	3	5	-39131	NR_039612	100616489		NR_039612	ENSG00000264341	MIR4417	mir-4417	microRNA 4417	ncRNA
chr1	5590000	5600000	3566	1226	9.98879e-136	0.343803	6	1	4	-29131	NR_039612	100616489		NR_039612	ENSG00000264341	MIR4417	mir-4417	microRNA 4417	ncRNA
chr1	5600000	5610000	1338	2889	2.40105e-66	2.15919	3	1	3	-19131	NR_039612	100616489		NR_039612	ENSG00000264341	MIR4417	mir-4417	microRNA 4417	ncRNA
chr1	5610000	5620000	2788	1594	6.27028e-38	0.571736	9	0	2	-9131	NR_039612	100616489		NR_039612	ENSG00000264341	MIR4417	mir-4417	microRNA 4417	ncRNA
chr1	5620000	5630000	4065	1336	1.84408e-164	0.328659	10	2	5	869	NR_039612	100616489		NR_039612	ENSG00000264341	MIR4417	mir-4417	microRNA 4417	ncRNA
chr1	5630000	5640000	4699	899	0	0.191317	21	4	6	10869	NR_039612	100616489		NR_039612	ENSG00000264341	MIR4417	mir-4417	microRNA 4417	ncRNA
chr1	5640000	5650000	2851	1509	5.41767e-48	0.529288	10	2	2	20869	NR_039612	100616489		NR_039612	ENSG00000264341	MIR4417	mir-4417	microRNA 4417	ncRNA
chr1	5650000	5660000	4205	1419	6.06818e-164	0.337455	21	4	8	30869	NR_039612	100616489		NR_039612	ENSG00000264341	MIR4417	mir-4417	microRNA 4417	ncRNA
chr1	5660000	5670000	1718	1736	0.847347	1.01048	11	2	4	40869	NR_039612	100616489		NR_039612	ENSG00000264341	MIR4417	mir-4417	microRNA 4417	ncRNA
chr1	5670000	5680000	2571	1835	4.12119e-15	0.71373	12	3	5	50869	NR_039612	100616489		NR_039612	ENSG00000264341	MIR4417	mir-4417	microRNA 4417	ncRNA
chr1	5680000	5690000	2903	2191	1.73474e-12	0.754736	8	2	4	60869	NR_039612	100616489		NR_039612	ENSG00000264341	MIR4417	mir-4417	microRNA 4417	ncRNA
chr1	5690000	5700000	3585	1424	2.73908e-109	0.397211	16	4	4	70869	NR_039612	100616489		NR_039612	ENSG00000264341	MIR4417	mir-4417	microRNA 4417	ncRNA
chr1	5700000	5710000	4822	1206	3.0725e-267	0.250104	9	4	7	80869	NR_039612	100616489		NR_039612	ENSG00000264341	MIR4417	mir-4417	microRNA 4417	ncRNA
chr1	5710000	5720000	6877	1058	0	0.153846	25	5	11	90869	NR_039612	100616489		NR_039612	ENSG00000264341	MIR4417	mir-4417	microRNA 4417	ncRNA
chr1	5720000	5730000	14689	2315	0	0.157601	16	5	7	100869	NR_039612	100616489		NR_039612	ENSG00000264341	MIR4417	mir-4417	microRNA 4417	ncRNA
chr1	5730000	5740000	18313	10023	2.10877e-272	0.547316	9	3	4	110869	NR_039612	100616489		NR_039612	ENSG00000264341	MIR4417	mir-4417	microRNA 4417	ncRNA
chr1	5740000	5750000	5933	930	0	0.15675	19	6	8	120869	NR_039612	100616489		NR_039612	ENSG00000264341	MIR4417	mir-4417	microRNA 4417	ncRNA
chr1	5750000	5760000	3439	1435	3.44771e-96	0.417272	10	4	6	130869	NR_039612	100616489		NR_039612	ENSG00000264341	MIR4417	mir-4417	microRNA 4417	ncRNA
chr1	5760000	5770000	2759	900	2.40535e-113	0.326205	12	3	6	140869	NR_039612	100616489		NR_039612	ENSG00000264341	MIR4417	mir-4417	microRNA 4417	ncRNA
chr1	5770000	5780000	4497	924	1.41929e-298	0.20547	30	3	5	147801	NR_039838	100616421		NR_039838	ENSG00000264101	MIR4689	mir-4689	microRNA 4689	ncRNA
chr1	5780000	5790000	3496	1003	9.62948e-168	0.286899	18	5	9	137801	NR_039838	100616421		NR_039838	ENSG00000264101	MIR4689	mir-4689	microRNA 4689	ncRNA
chr1	5790000	5800000	4672	704	0	0.150685	18	8	12	127801	NR_039838	100616421		NR_039838	ENSG00000264101	MIR4689	mir-4689	microRNA 4689	ncRNA
chr1	5800000	5810000	6780	695	0	0.102507	36	8	14	117801	NR_039838	100616421		NR_039838	ENSG00000264101	MIR4689	mir-4689	microRNA 4689	ncRNA
chr1	5810000	5820000	8370	948	0	0.113262	24	4	6	107801	NR_039838	100616421		NR_039838	ENSG00000264101	MIR4689	mir-4689	microRNA 4689	ncRNA
chr1	5820000	5830000	3057	1017	5.07154e-122	0.332679	23	9	10	97801	NR_039838	100616421		NR_039838	ENSG00000264101	MIR4689	mir-4689	microRNA 4689	ncRNA
chr1	5830000	5840000	3097	1064	2.47289e-118	0.343558	13	4	6	87801	NR_039838	100616421		NR_039838	ENSG00000264101	MIR4689	mir-4689	microRNA 4689	ncRNA
chr1	5840000	5850000	4130	1681	1.84237e-120	0.407022	24	4	7	77801	NR_039838	100616421		NR_039838	ENSG00000264101	MIR4689	mir-4689	microRNA 4689	ncRNA
chr1	5850000	5860000	5576	980	0	0.175753	11	3	5	67801	NR_039838	100616421		NR_039838	ENSG00000264101	MIR4689	mir-4689	microRNA 4689	ncRNA
chr1	5860000	5870000	4366	784	4.74303020007597e-322	0.179569	10	2	6	57801	NR_039838	100616421		NR_039838	ENSG00000264101	MIR4689	mir-4689	microRNA 4689	ncRNA
chr1	5870000	5880000	2760	624	3.21594e-169	0.226087	12	4	5	47801	NR_039838	100616421		NR_039838	ENSG00000264101	MIR4689	mir-4689	microRNA 4689	ncRNA
chr1	5880000	5890000	2525	890	2.38984e-93	0.352475	18	3	5	37801	NR_039838	100616421		NR_039838	ENSG00000264101	MIR4689	mir-4689	microRNA 4689	ncRNA
chr1	5890000	5900000	2474	680	5.3685e-125	0.274859	25	8	11	27801	NR_039838	100616421		NR_039838	ENSG00000264101	MIR4689	mir-4689	microRNA 4689	ncRNA
chr1	5900000	5910000	4082	668	1.13635098543487e-321	0.163645	21	5	10	17801	NR_039838	100616421		NR_039838	ENSG00000264101	MIR4689	mir-4689	microRNA 4689	ncRNA
chr1	5910000	5920000	6535	765	0	0.117062	28	5	12	7801	NR_039838	100616421		NR_039838	ENSG00000264101	MIR4689	mir-4689	microRNA 4689	ncRNA
chr1	5920000	5930000	7567	787	0	0.104004	20	5	8	-2199	NR_039838	100616421		NR_039838	ENSG00000264101	MIR4689	mir-4689	microRNA 4689	ncRNA
chr1	5930000	5940000	7222	903	0	0.125035	12	4	9	-12199	NR_039838	100616421		NR_039838	ENSG00000264101	MIR4689	mir-4689	microRNA 4689	ncRNA
chr1	5940000	5950000	5572	621	0	0.11145	34	5	7	-22199	NR_039838	100616421		NR_039838	ENSG00000264101	MIR4689	mir-4689	microRNA 4689	ncRNA
chr1	5950000	5960000	3426	1467	1.7516e-91	0.428196	11	3	6	-32199	NR_039838	100616421		NR_039838	ENSG00000264101	MIR4689	mir-4689	microRNA 4689	ncRNA
chr1	5960000	5970000	5359	1103	0	0.205822	12	3	6	-42199	NR_039838	100616421		NR_039838	ENSG00000264101	MIR4689	mir-4689	microRNA 4689	ncRNA
chr1	5970000	5980000	4199	1503	1.83805e-150	0.357942	13	5	7	-52199	NR_039838	100616421		NR_039838	ENSG00000264101	MIR4689	mir-4689	microRNA 4689	ncRNA
chr1	5980000	5990000	2138	2237	0.294763	1.0463	4	1	1	-62199	NR_039838	100616421		NR_039838	ENSG00000264101	MIR4689	mir-4689	microRNA 4689	ncRNA
chr1	5990000	6000000	2710	2004	3.48363e-13	0.739483	6	2	3	-57358	NM_001199861	8514	Hs.440497	NM_003636	ENSG00000069424	KCNAB2	AKR6A5|HKvbeta2|HKvbeta2.1|HKvbeta2.2|KCNA2B|KV-BETA-2	potassium voltage-gated channel subfamily A regulatory beta subunit 2	protein-coding
chr1	6000000	6010000	2976	1242	1.9052e-83	0.417339	15	4	6	-47358	NM_001199861	8514	Hs.440497	NM_003636	ENSG00000069424	KCNAB2	AKR6A5|HKvbeta2|HKvbeta2.1|HKvbeta2.2|KCNA2B|KV-BETA-2	potassium voltage-gated channel subfamily A regulatory beta subunit 2	protein-coding
chr1	6010000	6020000	2442	1269	2.23626e-43	0.519656	12	3	4	-37358	NM_001199861	8514	Hs.440497	NM_003636	ENSG00000069424	KCNAB2	AKR6A5|HKvbeta2|HKvbeta2.1|HKvbeta2.2|KCNA2B|KV-BETA-2	potassium voltage-gated channel subfamily A regulatory beta subunit 2	protein-coding
chr1	6020000	6030000	2278	1047	1.62623e-53	0.459614	10	5	3	-27358	NM_001199861	8514	Hs.440497	NM_003636	ENSG00000069424	KCNAB2	AKR6A5|HKvbeta2|HKvbeta2.1|HKvbeta2.2|KCNA2B|KV-BETA-2	potassium voltage-gated channel subfamily A regulatory beta subunit 2	protein-coding
chr1	6030000	6040000	558	852	3.13239e-08	1.52688	14	5	6	-17358	NM_001199861	8514	Hs.440497	NM_003636	ENSG00000069424	KCNAB2	AKR6A5|HKvbeta2|HKvbeta2.1|HKvbeta2.2|KCNA2B|KV-BETA-2	potassium voltage-gated channel subfamily A regulatory beta subunit 2	protein-coding
chr1	6040000	6050000	1051	1464	5.47595e-09	1.39296	10	5	8	-7358	NM_001199861	8514	Hs.440497	NM_003636	ENSG00000069424	KCNAB2	AKR6A5|HKvbeta2|HKvbeta2.1|HKvbeta2.2|KCNA2B|KV-BETA-2	potassium voltage-gated channel subfamily A regulatory beta subunit 2	protein-coding
chr1	6050000	6060000	2256	506	1.25443e-139	0.224291	39	16	13	-2467	NM_001291593	261734	Hs.462348	NM_015102	ENSG00000131697	NPHP4	POC10|SLSN4	nephrocystin 4	protein-coding
chr1	6060000	6070000	1474	528	7.67693e-54	0.358209	82	10	12	-12467	NM_001291593	261734	Hs.462348	NM_015102	ENSG00000131697	NPHP4	POC10|SLSN4	nephrocystin 4	protein-coding
chr1	6070000	6080000	2432	559	3.20224e-147	0.229852	20	5	9	-11073	NM_003636	8514	Hs.440497	NM_003636	ENSG00000069424	KCNAB2	AKR6A5|HKvbeta2|HKvbeta2.1|HKvbeta2.2|KCNA2B|KV-BETA-2	potassium voltage-gated channel subfamily A regulatory beta subunit 2	protein-coding
chr1	6080000	6090000	3566	898	9.62437e-197	0.251823	21	4	9	-1073	NM_003636	8514	Hs.440497	NM_003636	ENSG00000069424	KCNAB2	AKR6A5|HKvbeta2|HKvbeta2.1|HKvbeta2.2|KCNA2B|KV-BETA-2	potassium voltage-gated channel subfamily A regulatory beta subunit 2	protein-coding
chr1	6090000	6100000	6386	611	0	0.095678	32	7	9	652	NM_001199860	8514	Hs.440497	NM_003636	ENSG00000069424	KCNAB2	AKR6A5|HKvbeta2|HKvbeta2.1|HKvbeta2.2|KCNA2B|KV-BETA-2	potassium voltage-gated channel subfamily A regulatory beta subunit 2	protein-coding
chr1	6100000	6110000	8757	647	0	0.0738838	20	3	7	-981	NM_001199862	8514	Hs.440497	NM_003636	ENSG00000069424	KCNAB2	AKR6A5|HKvbeta2|HKvbeta2.1|HKvbeta2.2|KCNA2B|KV-BETA-2	potassium voltage-gated channel subfamily A regulatory beta subunit 2	protein-coding
chr1	6110000	6120000	6424	773	0	0.12033	14	3	7	8826	NM_001199863	8514	Hs.440497	NM_003636	ENSG00000069424	KCNAB2	AKR6A5|HKvbeta2|HKvbeta2.1|HKvbeta2.2|KCNA2B|KV-BETA-2	potassium voltage-gated channel subfamily A regulatory beta subunit 2	protein-coding
chr1	6120000	6130000	6386	925	0	0.144848	24	2	9	18826	NM_001199863	8514	Hs.440497	NM_003636	ENSG00000069424	KCNAB2	AKR6A5|HKvbeta2|HKvbeta2.1|HKvbeta2.2|KCNA2B|KV-BETA-2	potassium voltage-gated channel subfamily A regulatory beta subunit 2	protein-coding
chr1	6130000	6140000	6785	847	0	0.124834	24	5	9	28826	NM_001199863	8514	Hs.440497	NM_003636	ENSG00000069424	KCNAB2	AKR6A5|HKvbeta2|HKvbeta2.1|HKvbeta2.2|KCNA2B|KV-BETA-2	potassium voltage-gated channel subfamily A regulatory beta subunit 2	protein-coding
chr1	6140000	6150000	8723	989	0	0.113378	34	9	16	38826	NM_001199863	8514	Hs.440497	NM_003636	ENSG00000069424	KCNAB2	AKR6A5|HKvbeta2|HKvbeta2.1|HKvbeta2.2|KCNA2B|KV-BETA-2	potassium voltage-gated channel subfamily A regulatory beta subunit 2	protein-coding
chr1	6150000	6160000	3643	572	1.77942e-295	0.157013	44	12	23	48826	NM_001199863	8514	Hs.440497	NM_003636	ENSG00000069424	KCNAB2	AKR6A5|HKvbeta2|HKvbeta2.1|HKvbeta2.2|KCNA2B|KV-BETA-2	potassium voltage-gated channel subfamily A regulatory beta subunit 2	protein-coding
chr1	6160000	6170000	1755	313	4.08212e-131	0.178348	103	14	26	58826	NM_001199863	8514	Hs.440497	NM_003636	ENSG00000069424	KCNAB2	AKR6A5|HKvbeta2|HKvbeta2.1|HKvbeta2.2|KCNA2B|KV-BETA-2	potassium voltage-gated channel subfamily A regulatory beta subunit 2	protein-coding
chr1	6170000	6180000	1816	1234	8.26901e-14	0.679515	13	2	5	65194	NM_015557	26038	Hs.522898	NM_015557	ENSG00000116254	CHD5	CHD-5	chromodomain helicase DNA binding protein 5	protein-coding
chr1	6180000	6190000	4272	684	0	0.160112	54	12	21	55194	NM_015557	26038	Hs.522898	NM_015557	ENSG00000116254	CHD5	CHD-5	chromodomain helicase DNA binding protein 5	protein-coding
chr1	6190000	6200000	4759	688	0	0.144568	28	6	15	45194	NM_015557	26038	Hs.522898	NM_015557	ENSG00000116254	CHD5	CHD-5	chromodomain helicase DNA binding protein 5	protein-coding
chr1	6200000	6210000	5973	741	0	0.124058	40	10	13	35194	NM_015557	26038	Hs.522898	NM_015557	ENSG00000116254	CHD5	CHD-5	chromodomain helicase DNA binding protein 5	protein-coding
chr1	6210000	6220000	9796	529	0	0.0540016	47	11	18	25194	NM_015557	26038	Hs.522898	NM_015557	ENSG00000116254	CHD5	CHD-5	chromodomain helicase DNA binding protein 5	protein-coding
chr1	6220000	6230000	8071	671	0	0.0831372	47	9	17	15194	NM_015557	26038	Hs.522898	NM_015557	ENSG00000116254	CHD5	CHD-5	chromodomain helicase DNA binding protein 5	protein-coding
chr1	6230000	6240000	6896	391	0	0.0566995	62	12	19	5194	NM_015557	26038	Hs.522898	NM_015557	ENSG00000116254	CHD5	CHD-5	chromodomain helicase DNA binding protein 5	protein-coding
chr1	6240000	6250000	4400	1269	2.40598e-209	0.288409	19	8	5	-4806	NM_015557	26038	Hs.522898	NM_015557	ENSG00000116254	CHD5	CHD-5	chromodomain helicase DNA binding protein 5	protein-coding
chr1	6250000	6260000	4356	2038	6.18964e-97	0.46786	4	1	1	4679	NM_000983	6146	Hs.515329	NM_000983	ENSG00000116251	RPL22	EAP|HBP15|HBP15/L22|L22	ribosomal protein L22	protein-coding
chr1	6260000	6270000	3692	618	1.26134e-286	0.167389	34	12	13	840	NR_125997	102724450	Hs.669107	NR_125997	ENSG00000226944	LOC102724450	-	uncharacterized LOC102724450	ncRNA
chr1	6270000	6280000	5617	1067	0	0.189959	27	9	18	8811	NM_207396	388591	Hs.716549	NM_173795	ENSG00000158286	RNF207	C1orf188	ring finger protein 207	protein-coding
chr1	6280000	6290000	3337	1383	1.56088e-94	0.414444	4	2	2	11044	NM_012405	23463	Hs.515688	NM_012405	ENSG00000116237	ICMT	HSTE14|MST098|MSTP098|PCCMT|PCMT|PPMT	isoprenylcysteine carboxyl methyltransferase	protein-coding
chr1	6290000	6300000	2957	1209	5.35734e-86	0.40886	12	8	7	1044	NM_012405	23463	Hs.515688	NM_012405	ENSG00000116237	ICMT	HSTE14|MST098|MSTP098|PCCMT|PCMT|PPMT	isoprenylcysteine carboxyl methyltransferase	protein-coding
chr1	6300000	6310000	5858	421	0	0.0718675	64	18	21	748	NM_001024598	390992	Hs.532677	NM_001024598	ENSG00000173673	HES3	bHLHb43	hes family bHLH transcription factor 3	protein-coding
chr1	6310000	6320000	6377	951	0	0.14913	25	4	11	6035	NM_207370	387509	Hs.531581	NM_207370	ENSG00000158292	GPR153	PGR1	G protein-coupled receptor 153	protein-coding
chr1	6320000	6330000	5088	745	0	0.146423	42	11	15	-3965	NM_207370	387509	Hs.531581	NM_207370	ENSG00000158292	GPR153	PGR1	G protein-coupled receptor 153	protein-coding
chr1	6330000	6340000	6516	760	0	0.116636	29	14	14	-13965	NM_207370	387509	Hs.531581	NM_207370	ENSG00000158292	GPR153	PGR1	G protein-coupled receptor 153	protein-coding
chr1	6340000	6350000	6626	966	0	0.145789	19	5	8	-23965	NM_207370	387509	Hs.531581	NM_207370	ENSG00000158292	GPR153	PGR1	G protein-coupled receptor 153	protein-coding
chr1	6350000	6360000	4844	1215	8.30617e-268	0.250826	13	5	5	-33965	NM_207370	387509	Hs.531581	NM_207370	ENSG00000158292	GPR153	PGR1	G protein-coupled receptor 153	protein-coding
chr1	6360000	6370000	6466	840	0	0.12991	25	7	8	-43965	NM_207370	387509	Hs.531581	NM_207370	ENSG00000158292	GPR153	PGR1	G protein-coupled receptor 153	protein-coding
chr1	6370000	6380000	6329	1140	0	0.180123	18	3	6	44004	NM_181866	11332	Hs.126137	NM_007274	ENSG00000097021	ACOT7	ACH1|ACT|BACH|CTE-II|LACH|LACH1|hBACH	acyl-CoA thioesterase 7	protein-coding
chr1	6380000	6390000	5289	1346	5.86888e-288	0.25449	16	3	6	34004	NM_181866	11332	Hs.126137	NM_007274	ENSG00000097021	ACOT7	ACH1|ACT|BACH|CTE-II|LACH|LACH1|hBACH	acyl-CoA thioesterase 7	protein-coding
chr1	6390000	6400000	5999	1000	0	0.166694	25	7	12	24004	NM_181866	11332	Hs.126137	NM_007274	ENSG00000097021	ACOT7	ACH1|ACT|BACH|CTE-II|LACH|LACH1|hBACH	acyl-CoA thioesterase 7	protein-coding
chr1	6400000	6410000	8856	798	0	0.0901084	22	8	9	14004	NM_181866	11332	Hs.126137	NM_007274	ENSG00000097021	ACOT7	ACH1|ACT|BACH|CTE-II|LACH|LACH1|hBACH	acyl-CoA thioesterase 7	protein-coding
chr1	6410000	6420000	7528	877	0	0.116498	30	12	11	4004	NM_181866	11332	Hs.126137	NM_007274	ENSG00000097021	ACOT7	ACH1|ACT|BACH|CTE-II|LACH|LACH1|hBACH	acyl-CoA thioesterase 7	protein-coding
chr1	6420000	6430000	3768	1286	8.5046e-145	0.341295	13	7	4	-4236	NM_181865	11332	Hs.126137	NM_007274	ENSG00000097021	ACOT7	ACH1|ACT|BACH|CTE-II|LACH|LACH1|hBACH	acyl-CoA thioesterase 7	protein-coding
chr1	6430000	6440000	3273	1723	1.26192e-55	0.526428	5	3	4	10883	NM_181864	11332	Hs.126137	NM_007274	ENSG00000097021	ACOT7	ACH1|ACT|BACH|CTE-II|LACH|LACH1|hBACH	acyl-CoA thioesterase 7	protein-coding
chr1	6440000	6450000	4017	1691	2.77708e-110	0.420961	7	8	5	883	NM_181864	11332	Hs.126137	NM_007274	ENSG00000097021	ACOT7	ACH1|ACT|BACH|CTE-II|LACH|LACH1|hBACH	acyl-CoA thioesterase 7	protein-coding
chr1	6450000	6460000	4674	902	0	0.192982	22	5	11	-1174	NM_007274	11332	Hs.126137	NM_007274	ENSG00000097021	ACOT7	ACH1|ACT|BACH|CTE-II|LACH|LACH1|hBACH	acyl-CoA thioesterase 7	protein-coding
chr1	6460000	6470000	2461	1854	6.06467e-11	0.753352	3	2	2	-11174	NM_007274	11332	Hs.126137	NM_007274	ENSG00000097021	ACOT7	ACH1|ACT|BACH|CTE-II|LACH|LACH1|hBACH	acyl-CoA thioesterase 7	protein-coding
chr1	6470000	6480000	3731	1197	7.00543e-156	0.320826	17	7	12	4979	NM_019089	54626	Hs.118727	NM_019089	ENSG00000069812	HES2	bHLHb40	hes family bHLH transcription factor 2	protein-coding
chr1	6480000	6490000	5124	646	0	0.126073	54	13	22	152	NM_031475	83715	Hs.744222	NM_031475	ENSG00000187017	ESPN	DFNB36|LP2654	espin	protein-coding
chr1	6490000	6500000	6173	667	0	0.108051	26	6	11	-5044	NR_036218	100422975		NR_036218	ENSG00000265392	MIR4252	-	microRNA 4252	ncRNA
chr1	6500000	6510000	13695	644	0	0.0470245	61	16	23	-15044	NR_036218	100422975		NR_036218	ENSG00000265392	MIR4252	-	microRNA 4252	ncRNA
chr1	6510000	6520000	12155	524	0	0.0431098	44	12	22	11255	NM_148965	8718	Hs.462529	NM_003790	ENSG00000215788	TNFRSF25	APO-3|DDR3|DR3|LARD|TNFRSF12|TR3|TRAMP|WSL-1|WSL-LR	TNF receptor superfamily member 25	protein-coding
chr1	6520000	6530000	10437	521	0	0.0499186	64	13	24	1255	NM_148965	8718	Hs.462529	NM_003790	ENSG00000215788	TNFRSF25	APO-3|DDR3|DR3|LARD|TNFRSF12|TR3|TRAMP|WSL-1|WSL-LR	TNF receptor superfamily member 25	protein-coding
chr1	6530000	6540000	7861	646	0	0.0821778	46	12	16	-8745	NM_001039664	8718	Hs.462529	NM_003790	ENSG00000215788	TNFRSF25	APO-3|DDR3|DR3|LARD|TNFRSF12|TR3|TRAMP|WSL-1|WSL-LR	TNF receptor superfamily member 25	protein-coding
chr1	6540000	6550000	7227	805	0	0.111388	46	12	15	529	NM_001265593	57449	Hs.284232	NM_020631	ENSG00000171680	PLEKHG5	CMTRIC|DSMA4|GEF720|Syx|Tech	pleckstrin homology and RhoGEF domain containing G5	protein-coding
chr1	6550000	6560000	5592	514	0	0.091917	57	16	19	2156	NM_001265592	57449	Hs.284232	NM_020631	ENSG00000171680	PLEKHG5	CMTRIC|DSMA4|GEF720|Syx|Tech	pleckstrin homology and RhoGEF domain containing G5	protein-coding
chr1	6560000	6570000	5021	708	0	0.141008	44	9	17	-7516	NM_001042663	57449	Hs.284232	NM_020631	ENSG00000171680	PLEKHG5	CMTRIC|DSMA4|GEF720|Syx|Tech	pleckstrin homology and RhoGEF domain containing G5	protein-coding
chr1	6570000	6580000	3578	1322	1.81942e-122	0.36948	17	4	7	5121	NM_198681	57449	Hs.284232	NM_020631	ENSG00000171680	PLEKHG5	CMTRIC|DSMA4|GEF720|Syx|Tech	pleckstrin homology and RhoGEF domain containing G5	protein-coding
chr1	6580000	6590000	2975	1506	5.90096e-56	0.506218	7	0	1	-4879	NM_198681	57449	Hs.284232	NM_020631	ENSG00000171680	PLEKHG5	CMTRIC|DSMA4|GEF720|Syx|Tech	pleckstrin homology and RhoGEF domain containing G5	protein-coding
chr1	6590000	6600000	3306	1935	1.22417e-41	0.585299	2	0	0	-14879	NM_198681	57449	Hs.284232	NM_020631	ENSG00000171680	PLEKHG5	CMTRIC|DSMA4|GEF720|Syx|Tech	pleckstrin homology and RhoGEF domain containing G5	protein-coding
chr1	6600000	6610000	3415	1619	3.11518e-74	0.474085	2	1	1	9658	NM_024654	79707	Hs.59425	NM_024654	ENSG00000162408	NOL9	Grc3|NET6	nucleolar protein 9	protein-coding
chr1	6610000	6620000	2061	812	1.86999e-64	0.393984	10	3	7	-338	NM_138697	80835	Hs.124574	NM_138697	ENSG00000173662	TAS1R1	GM148|GPR70|T1R1|TR1	taste 1 receptor member 1	protein-coding
chr1	6620000	6630000	3804	461	0	0.121188	22	9	12	9662	NM_177540	80835	Hs.124574	NM_138697	ENSG00000173662	TAS1R1	GM148|GPR70|T1R1|TR1	taste 1 receptor member 1	protein-coding
chr1	6630000	6640000	7520	786	0	0.104521	21	7	8	-5051	NM_005341	3104	Hs.502330	NM_005341	ENSG00000204859	ZBTB48	HKR3|ZNF855|pp9964	zinc finger and BTB domain containing 48	protein-coding
chr1	6640000	6650000	6794	661	0	0.0972917	34	10	14	4949	NM_001278647	3104	Hs.502330	NM_005341	ENSG00000204859	ZBTB48	HKR3|ZNF855|pp9964	zinc finger and BTB domain containing 48	protein-coding
chr1	6650000	6660000	6784	1020	0	0.150354	16	3	8	7958	NM_014851	9903	Hs.7764	NM_014851	ENSG00000162413	KLHL21	-	kelch like family member 21	protein-coding
chr1	6660000	6670000	3907	1360	4.79644e-146	0.348093	7	5	3	-2042	NM_001324309	9903	Hs.7764	NM_014851	ENSG00000162413	KLHL21	-	kelch like family member 21	protein-coding
chr1	6670000	6680000	3508	1152	3.15232e-142	0.328392	57	11	11	1244	NM_153812	148479	Hs.516079	NM_153812	ENSG00000116273	PHF13	PHF5|SPOC1	PHD finger protein 13	protein-coding
chr1	6680000	6690000	5795	1002	0	0.172908	21	8	9	75	NM_001195753	90326	Hs.689006	NM_138350	ENSG00000041988	THAP3	-	THAP domain containing 3	protein-coding
chr1	6690000	6700000	5669	1543	3.34707e-287	0.272182	2	2	3	9790	NM_001195752	90326	Hs.689006	NM_138350	ENSG00000041988	THAP3	-	THAP domain containing 3	protein-coding
chr1	6700000	6710000	7005	1213	0	0.173162	9	4	3	19790	NM_001195752	90326	Hs.689006	NM_138350	ENSG00000041988	THAP3	-	THAP domain containing 3	protein-coding
chr1	6710000	6720000	4814	1424	5.15339e-222	0.295804	3	1	1	29790	NM_001195752	90326	Hs.689006	NM_138350	ENSG00000041988	THAP3	-	THAP domain containing 3	protein-coding
chr1	6720000	6730000	3683	1390	5.29963e-122	0.37741	3	3	2	36966	NM_018198	55735	Hs.462640	NM_018198	ENSG00000007923	DNAJC11	dJ126A5.1	DnaJ heat shock protein family (Hsp40) member C11	protein-coding
chr1	6730000	6740000	2648	1880	6.29975e-16	0.70997	6	2	3	26966	NM_018198	55735	Hs.462640	NM_018198	ENSG00000007923	DNAJC11	dJ126A5.1	DnaJ heat shock protein family (Hsp40) member C11	protein-coding
chr1	6740000	6750000	2404	1649	3.84912e-17	0.68594	4	2	2	16966	NM_018198	55735	Hs.462640	NM_018198	ENSG00000007923	DNAJC11	dJ126A5.1	DnaJ heat shock protein family (Hsp40) member C11	protein-coding
chr1	6750000	6760000	2604	1374	2.50662e-44	0.52765	4	3	1	6966	NM_018198	55735	Hs.462640	NM_018198	ENSG00000007923	DNAJC11	dJ126A5.1	DnaJ heat shock protein family (Hsp40) member C11	protein-coding
chr1	6760000	6770000	3384	1072	6.93163e-144	0.316785	6	1	6	-3034	NM_018198	55735	Hs.462640	NM_018198	ENSG00000007923	DNAJC11	dJ126A5.1	DnaJ heat shock protein family (Hsp40) member C11	protein-coding
chr1	6770000	6780000	3352	1082	4.1191e-139	0.322792	23	4	6	-9805	NR_104620	100505887	Hs.250839	NR_104620		LINC01672	-	long intergenic non-protein coding RNA 1672	ncRNA
chr1	6780000	6790000	4636	1332	2.56457e-221	0.287317	5	1	1	195	NR_104620	100505887	Hs.250839	NR_104620		LINC01672	-	long intergenic non-protein coding RNA 1672	ncRNA
chr1	6790000	6800000	3254	1524	1.09056e-72	0.468347	8	7	4	7413	NR_104621	100505887	Hs.250839	NR_104620		LINC01672	-	long intergenic non-protein coding RNA 1672	ncRNA
chr1	6800000	6810000	2702	1231	2.66885e-64	0.455588	12	2	6	17413	NR_104621	100505887	Hs.250839	NR_104620		LINC01672	-	long intergenic non-protein coding RNA 1672	ncRNA
chr1	6810000	6820000	2826	1419	2.80508e-54	0.502123	4	3	4	27413	NR_104621	100505887	Hs.250839	NR_104620		LINC01672	-	long intergenic non-protein coding RNA 1672	ncRNA
chr1	6820000	6830000	2997	1702	1.56788e-41	0.567901	9	3	1	-20384	NM_015215	23261	Hs.397705	NM_015215	ENSG00000171735	CAMTA1	CANPMR	calmodulin binding transcription activator 1	protein-coding
chr1	6830000	6840000	2885	1803	2.5402e-29	0.624957	2	1	1	-10384	NM_015215	23261	Hs.397705	NM_015215	ENSG00000171735	CAMTA1	CANPMR	calmodulin binding transcription activator 1	protein-coding
chr1	6840000	6850000	2747	1473	9.38321e-45	0.536221	26	7	5	-384	NM_015215	23261	Hs.397705	NM_015215	ENSG00000171735	CAMTA1	CANPMR	calmodulin binding transcription activator 1	protein-coding
chr1	6850000	6860000	1702	2871	6.0834e-35	1.68684	2	2	1	9616	NR_038934	23261	Hs.397705	NM_015215	ENSG00000171735	CAMTA1	CANPMR	calmodulin binding transcription activator 1	protein-coding
chr1	6860000	6870000	1989	1591	2.75445e-06	0.799899	5	0	1	19616	NR_038934	23261	Hs.397705	NM_015215	ENSG00000171735	CAMTA1	CANPMR	calmodulin binding transcription activator 1	protein-coding
chr1	6870000	6880000	2607	2259	0.000448269	0.866513	2	0	1	29616	NR_038934	23261	Hs.397705	NM_015215	ENSG00000171735	CAMTA1	CANPMR	calmodulin binding transcription activator 1	protein-coding
chr1	6880000	6890000	1246	2913	3.28548e-78	2.33788	2	0	0	39616	NR_038934	23261	Hs.397705	NM_015215	ENSG00000171735	CAMTA1	CANPMR	calmodulin binding transcription activator 1	protein-coding
chr1	6890000	6900000	1987	1792	0.0255924	0.901862	0	0	0	49616	NR_038934	23261	Hs.397705	NM_015215	ENSG00000171735	CAMTA1	CANPMR	calmodulin binding transcription activator 1	protein-coding
chr1	6900000	6910000	2668	1159	9.94778e-70	0.434408	5	1	0	59616	NR_038934	23261	Hs.397705	NM_015215	ENSG00000171735	CAMTA1	CANPMR	calmodulin binding transcription activator 1	protein-coding
chr1	6910000	6920000	1909	1448	1.809e-08	0.758512	11	1	5	69616	NR_038934	23261	Hs.397705	NM_015215	ENSG00000171735	CAMTA1	CANPMR	calmodulin binding transcription activator 1	protein-coding
chr1	6920000	6930000	2165	1647	3.1127e-09	0.760739	3	3	1	79616	NR_038934	23261	Hs.397705	NM_015215	ENSG00000171735	CAMTA1	CANPMR	calmodulin binding transcription activator 1	protein-coding
chr1	6930000	6940000	1873	1807	0.455649	0.964762	3	0	1	89616	NR_038934	23261	Hs.397705	NM_015215	ENSG00000171735	CAMTA1	CANPMR	calmodulin binding transcription activator 1	protein-coding
chr1	6940000	6950000	2948	1388	2.8389e-65	0.470828	7	2	3	99616	NR_038934	23261	Hs.397705	NM_015215	ENSG00000171735	CAMTA1	CANPMR	calmodulin binding transcription activator 1	protein-coding
chr1	6950000	6960000	3825	2035	5.7949e-63	0.532026	5	2	2	109616	NR_038934	23261	Hs.397705	NM_015215	ENSG00000171735	CAMTA1	CANPMR	calmodulin binding transcription activator 1	protein-coding
chr1	6960000	6970000	4464	1328	1.31202e-204	0.297491	8	6	5	119616	NR_038934	23261	Hs.397705	NM_015215	ENSG00000171735	CAMTA1	CANPMR	calmodulin binding transcription activator 1	protein-coding
chr1	6970000	6980000	6271	868	0	0.138415	22	8	9	129616	NR_038934	23261	Hs.397705	NM_015215	ENSG00000171735	CAMTA1	CANPMR	calmodulin binding transcription activator 1	protein-coding
chr1	6980000	6990000	7728	855	0	0.110637	23	10	8	139616	NR_038934	23261	Hs.397705	NM_015215	ENSG00000171735	CAMTA1	CANPMR	calmodulin binding transcription activator 1	protein-coding
chr1	6990000	7000000	4957	900	0	0.181561	11	4	4	149616	NR_038934	23261	Hs.397705	NM_015215	ENSG00000171735	CAMTA1	CANPMR	calmodulin binding transcription activator 1	protein-coding
chr1	7000000	7010000	3887	1755	2.50568e-93	0.451505	17	4	4	159616	NR_038934	23261	Hs.397705	NM_015215	ENSG00000171735	CAMTA1	CANPMR	calmodulin binding transcription activator 1	protein-coding
chr1	7010000	7020000	2948	1181	6.65178e-89	0.400611	21	3	4	169616	NR_038934	23261	Hs.397705	NM_015215	ENSG00000171735	CAMTA1	CANPMR	calmodulin binding transcription activator 1	protein-coding
chr1	7020000	7030000	2114	502	3.07912e-124	0.237465	56	14	14	179616	NR_038934	23261	Hs.397705	NM_015215	ENSG00000171735	CAMTA1	CANPMR	calmodulin binding transcription activator 1	protein-coding
chr1	7030000	7040000	2624	1117	2.94909e-71	0.425686	19	3	9	189616	NR_038934	23261	Hs.397705	NM_015215	ENSG00000171735	CAMTA1	CANPMR	calmodulin binding transcription activator 1	protein-coding
chr1	7040000	7050000	2736	910	2.00759e-109	0.332602	36	7	8	199616	NR_038934	23261	Hs.397705	NM_015215	ENSG00000171735	CAMTA1	CANPMR	calmodulin binding transcription activator 1	protein-coding
chr1	7050000	7060000	2703	2011	1.01351e-12	0.743988	3	1	2	209616	NR_038934	23261	Hs.397705	NM_015215	ENSG00000171735	CAMTA1	CANPMR	calmodulin binding transcription activator 1	protein-coding
chr1	7060000	7070000	6447	853	0	0.13231	9	3	3	219616	NR_038934	23261	Hs.397705	NM_015215	ENSG00000171735	CAMTA1	CANPMR	calmodulin binding transcription activator 1	protein-coding
chr1	7070000	7080000	5732	825	0	0.143929	18	4	4	229616	NR_038934	23261	Hs.397705	NM_015215	ENSG00000171735	CAMTA1	CANPMR	calmodulin binding transcription activator 1	protein-coding
chr1	7080000	7090000	3809	1399	1.87276e-131	0.367288	7	2	4	239616	NR_038934	23261	Hs.397705	NM_015215	ENSG00000171735	CAMTA1	CANPMR	calmodulin binding transcription activator 1	protein-coding
chr1	7090000	7100000	2323	1783	2.651e-09	0.767542	1	0	2	249616	NR_038934	23261	Hs.397705	NM_015215	ENSG00000171735	CAMTA1	CANPMR	calmodulin binding transcription activator 1	protein-coding
chr1	7100000	7110000	5510	1142	0	0.20726	13	3	6	259616	NR_038934	23261	Hs.397705	NM_015215	ENSG00000171735	CAMTA1	CANPMR	calmodulin binding transcription activator 1	protein-coding
chr1	7110000	7120000	6809	728	0	0.106917	37	7	10	269616	NR_038934	23261	Hs.397705	NM_015215	ENSG00000171735	CAMTA1	CANPMR	calmodulin binding transcription activator 1	protein-coding
chr1	7120000	7130000	4449	936	1.35254e-289	0.210384	25	7	9	279616	NR_038934	23261	Hs.397705	NM_015215	ENSG00000171735	CAMTA1	CANPMR	calmodulin binding transcription activator 1	protein-coding
chr1	7130000	7140000	3978	1239	1.25406e-172	0.311463	7	3	4	289616	NR_038934	23261	Hs.397705	NM_015215	ENSG00000171735	CAMTA1	CANPMR	calmodulin binding transcription activator 1	protein-coding
chr1	7140000	7150000	5735	1084	0	0.189015	15	4	8	299616	NR_038934	23261	Hs.397705	NM_015215	ENSG00000171735	CAMTA1	CANPMR	calmodulin binding transcription activator 1	protein-coding
chr1	7150000	7160000	6176	1039	0	0.168232	16	6	7	309616	NR_038934	23261	Hs.397705	NM_015215	ENSG00000171735	CAMTA1	CANPMR	calmodulin binding transcription activator 1	protein-coding
chr1	7160000	7170000	6379	1414	0	0.221665	7	2	5	319616	NR_038934	23261	Hs.397705	NM_015215	ENSG00000171735	CAMTA1	CANPMR	calmodulin binding transcription activator 1	protein-coding
chr1	7170000	7180000	6069	1137	0	0.187346	6	1	4	329616	NR_038934	23261	Hs.397705	NM_015215	ENSG00000171735	CAMTA1	CANPMR	calmodulin binding transcription activator 1	protein-coding
chr1	7180000	7190000	6752	1149	0	0.170172	26	2	7	339616	NR_038934	23261	Hs.397705	NM_015215	ENSG00000171735	CAMTA1	CANPMR	calmodulin binding transcription activator 1	protein-coding
chr1	7190000	7200000	3607	1237	9.44423e-138	0.342944	5	2	3	349616	NR_038934	23261	Hs.397705	NM_015215	ENSG00000171735	CAMTA1	CANPMR	calmodulin binding transcription activator 1	protein-coding
chr1	7200000	7210000	6128	1271	0	0.207409	9	2	5	359616	NR_038934	23261	Hs.397705	NM_015215	ENSG00000171735	CAMTA1	CANPMR	calmodulin binding transcription activator 1	protein-coding
chr1	7210000	7220000	5509	1367	1.8255e-307	0.248139	14	4	6	369616	NR_038934	23261	Hs.397705	NM_015215	ENSG00000171735	CAMTA1	CANPMR	calmodulin binding transcription activator 1	protein-coding
chr1	7220000	7230000	3937	1654	1.31159e-108	0.420117	11	2	6	379616	NR_038934	23261	Hs.397705	NM_015215	ENSG00000171735	CAMTA1	CANPMR	calmodulin binding transcription activator 1	protein-coding
chr1	7230000	7240000	5001	1182	5.77542e-293	0.236353	33	5	6	389616	NR_038934	23261	Hs.397705	NM_015215	ENSG00000171735	CAMTA1	CANPMR	calmodulin binding transcription activator 1	protein-coding
chr1	7240000	7250000	1812	1238	1.81313e-13	0.683223	12	2	1	399616	NR_038934	23261	Hs.397705	NM_015215	ENSG00000171735	CAMTA1	CANPMR	calmodulin binding transcription activator 1	protein-coding
chr1	7250000	7260000	5200	1726	6.0463e-207	0.331923	9	3	4	409616	NR_038934	23261	Hs.397705	NM_015215	ENSG00000171735	CAMTA1	CANPMR	calmodulin binding transcription activator 1	protein-coding
chr1	7260000	7270000	2082	2830	4.28244e-14	1.35927	3	3	1	419616	NR_038934	23261	Hs.397705	NM_015215	ENSG00000171735	CAMTA1	CANPMR	calmodulin binding transcription activator 1	protein-coding
chr1	7270000	7280000	1846	2247	9.54772e-06	1.21723	9	6	5	429616	NR_038934	23261	Hs.397705	NM_015215	ENSG00000171735	CAMTA1	CANPMR	calmodulin binding transcription activator 1	protein-coding
chr1	7280000	7290000	3759	1224	4.04016e-154	0.325619	24	5	8	439616	NR_038934	23261	Hs.397705	NM_015215	ENSG00000171735	CAMTA1	CANPMR	calmodulin binding transcription activator 1	protein-coding
chr1	7290000	7300000	4759	1614	3.94311e-184	0.339147	17	3	4	449616	NR_038934	23261	Hs.397705	NM_015215	ENSG00000171735	CAMTA1	CANPMR	calmodulin binding transcription activator 1	protein-coding
chr1	7300000	7310000	2467	1668	1.11136e-18	0.676125	9	3	2	459616	NR_038934	23261	Hs.397705	NM_015215	ENSG00000171735	CAMTA1	CANPMR	calmodulin binding transcription activator 1	protein-coding
chr1	7310000	7320000	3959	1746	1.196e-99	0.44102	11	4	6	469616	NR_038934	23261	Hs.397705	NM_015215	ENSG00000171735	CAMTA1	CANPMR	calmodulin binding transcription activator 1	protein-coding
chr1	7320000	7330000	3480	2093	4.55651e-40	0.601437	5	1	2	479616	NR_038934	23261	Hs.397705	NM_015215	ENSG00000171735	CAMTA1	CANPMR	calmodulin binding transcription activator 1	protein-coding
chr1	7330000	7340000	1889	2732	1.3519e-18	1.44627	4	2	2	489616	NR_038934	23261	Hs.397705	NM_015215	ENSG00000171735	CAMTA1	CANPMR	calmodulin binding transcription activator 1	protein-coding
chr1	7340000	7350000	3911	1302	1.39224e-155	0.332907	12	2	3	-486329	NM_004781	9341	Hs.66708	NM_004781	ENSG00000049245	VAMP3	CEB	vesicle associated membrane protein 3	protein-coding
chr1	7350000	7360000	4668	1626	7.64529e-174	0.348329	12	2	3	-476329	NM_004781	9341	Hs.66708	NM_004781	ENSG00000049245	VAMP3	CEB	vesicle associated membrane protein 3	protein-coding
chr1	7360000	7370000	1976	2491	5.07929e-08	1.26063	5	2	2	-466329	NM_004781	9341	Hs.66708	NM_004781	ENSG00000049245	VAMP3	CEB	vesicle associated membrane protein 3	protein-coding
chr1	7370000	7380000	3759	1901	2.4685e-70	0.50572	7	1	2	-456329	NM_004781	9341	Hs.66708	NM_004781	ENSG00000049245	VAMP3	CEB	vesicle associated membrane protein 3	protein-coding
chr1	7380000	7390000	3416	1421	3.50918e-96	0.415984	12	2	3	-446329	NM_004781	9341	Hs.66708	NM_004781	ENSG00000049245	VAMP3	CEB	vesicle associated membrane protein 3	protein-coding
chr1	7390000	7400000	7310	2170	0	0.296854	8	0	1	-436329	NM_004781	9341	Hs.66708	NM_004781	ENSG00000049245	VAMP3	CEB	vesicle associated membrane protein 3	protein-coding
chr1	7400000	7410000	6747	1219	0	0.180673	8	0	5	-426329	NM_004781	9341	Hs.66708	NM_004781	ENSG00000049245	VAMP3	CEB	vesicle associated membrane protein 3	protein-coding
chr1	7410000	7420000	5240	915	0	0.174618	24	6	10	-416329	NM_004781	9341	Hs.66708	NM_004781	ENSG00000049245	VAMP3	CEB	vesicle associated membrane protein 3	protein-coding
chr1	7420000	7430000	7806	1019	0	0.130541	4	3	6	-406329	NM_004781	9341	Hs.66708	NM_004781	ENSG00000049245	VAMP3	CEB	vesicle associated membrane protein 3	protein-coding
chr1	7430000	7440000	5552	1478	3.77543e-288	0.26621	12	4	4	-396329	NM_004781	9341	Hs.66708	NM_004781	ENSG00000049245	VAMP3	CEB	vesicle associated membrane protein 3	protein-coding
chr1	7440000	7450000	7724	1186	0	0.153547	11	6	11	-386329	NM_004781	9341	Hs.66708	NM_004781	ENSG00000049245	VAMP3	CEB	vesicle associated membrane protein 3	protein-coding
chr1	7450000	7460000	2840	3003	0.13394	1.05739	1	0	2	-376329	NM_004781	9341	Hs.66708	NM_004781	ENSG00000049245	VAMP3	CEB	vesicle associated membrane protein 3	protein-coding
chr1	7460000	7470000	5173	1397	1.73257e-264	0.270056	21	3	8	-366329	NM_004781	9341	Hs.66708	NM_004781	ENSG00000049245	VAMP3	CEB	vesicle associated membrane protein 3	protein-coding
chr1	7470000	7480000	5276	2312	9.51354e-134	0.438211	7	2	4	-356329	NM_004781	9341	Hs.66708	NM_004781	ENSG00000049245	VAMP3	CEB	vesicle associated membrane protein 3	protein-coding
chr1	7480000	7490000	4444	730	0	0.164266	20	9	11	-346329	NM_004781	9341	Hs.66708	NM_004781	ENSG00000049245	VAMP3	CEB	vesicle associated membrane protein 3	protein-coding
chr1	7490000	7500000	8665	512	0	0.0590883	24	3	9	-336329	NM_004781	9341	Hs.66708	NM_004781	ENSG00000049245	VAMP3	CEB	vesicle associated membrane protein 3	protein-coding
chr1	7500000	7510000	6269	883	0	0.140852	22	5	8	-326329	NM_004781	9341	Hs.66708	NM_004781	ENSG00000049245	VAMP3	CEB	vesicle associated membrane protein 3	protein-coding
chr1	7510000	7520000	7574	666	0	0.0879324	34	6	11	-316329	NM_004781	9341	Hs.66708	NM_004781	ENSG00000049245	VAMP3	CEB	vesicle associated membrane protein 3	protein-coding
chr1	7520000	7530000	7345	808	0	0.110007	31	6	12	-306329	NM_004781	9341	Hs.66708	NM_004781	ENSG00000049245	VAMP3	CEB	vesicle associated membrane protein 3	protein-coding
chr1	7530000	7540000	10401	840	0	0.0807615	25	3	8	-296329	NM_004781	9341	Hs.66708	NM_004781	ENSG00000049245	VAMP3	CEB	vesicle associated membrane protein 3	protein-coding
chr1	7540000	7550000	7809	832	0	0.106544	16	1	9	-286329	NM_004781	9341	Hs.66708	NM_004781	ENSG00000049245	VAMP3	CEB	vesicle associated membrane protein 3	protein-coding
chr1	7550000	7560000	4218	866	3.32377e-280	0.205311	13	2	4	-276329	NM_004781	9341	Hs.66708	NM_004781	ENSG00000049245	VAMP3	CEB	vesicle associated membrane protein 3	protein-coding
chr1	7560000	7570000	4057	629	0	0.155041	25	8	11	-266329	NM_004781	9341	Hs.66708	NM_004781	ENSG00000049245	VAMP3	CEB	vesicle associated membrane protein 3	protein-coding
chr1	7570000	7580000	1325	622	1.78963e-30	0.469434	19	6	11	-256329	NM_004781	9341	Hs.66708	NM_004781	ENSG00000049245	VAMP3	CEB	vesicle associated membrane protein 3	protein-coding
chr1	7580000	7590000	1280	1136	0.0409718	0.8875	17	4	8	-246329	NM_004781	9341	Hs.66708	NM_004781	ENSG00000049245	VAMP3	CEB	vesicle associated membrane protein 3	protein-coding
chr1	7590000	7600000	3604	881	6.47828e-205	0.244451	30	9	16	-236329	NM_004781	9341	Hs.66708	NM_004781	ENSG00000049245	VAMP3	CEB	vesicle associated membrane protein 3	protein-coding
chr1	7600000	7610000	3602	1483	3.37271e-103	0.411716	20	5	6	-226329	NM_004781	9341	Hs.66708	NM_004781	ENSG00000049245	VAMP3	CEB	vesicle associated membrane protein 3	protein-coding
chr1	7610000	7620000	7064	719	0	0.101784	53	7	14	-216329	NM_004781	9341	Hs.66708	NM_004781	ENSG00000049245	VAMP3	CEB	vesicle associated membrane protein 3	protein-coding
chr1	7620000	7630000	7759	437	0	0.0563217	28	7	13	-206329	NM_004781	9341	Hs.66708	NM_004781	ENSG00000049245	VAMP3	CEB	vesicle associated membrane protein 3	protein-coding
chr1	7630000	7640000	4534	1047	1.17809e-271	0.230922	13	1	4	-196329	NM_004781	9341	Hs.66708	NM_004781	ENSG00000049245	VAMP3	CEB	vesicle associated membrane protein 3	protein-coding
chr1	7640000	7650000	6161	807	0	0.130985	33	7	12	-186329	NM_004781	9341	Hs.66708	NM_004781	ENSG00000049245	VAMP3	CEB	vesicle associated membrane protein 3	protein-coding
chr1	7650000	7660000	4455	875	9.97274e-307	0.196409	19	5	8	-176329	NM_004781	9341	Hs.66708	NM_004781	ENSG00000049245	VAMP3	CEB	vesicle associated membrane protein 3	protein-coding
chr1	7660000	7670000	4019	1135	6.21668e-196	0.282409	21	6	8	-166329	NM_004781	9341	Hs.66708	NM_004781	ENSG00000049245	VAMP3	CEB	vesicle associated membrane protein 3	protein-coding
chr1	7670000	7680000	3276	637	5.48558e-228	0.194444	28	3	4	-156329	NM_004781	9341	Hs.66708	NM_004781	ENSG00000049245	VAMP3	CEB	vesicle associated membrane protein 3	protein-coding
chr1	7680000	7690000	5782	955	0	0.165168	9	2	6	-146329	NM_004781	9341	Hs.66708	NM_004781	ENSG00000049245	VAMP3	CEB	vesicle associated membrane protein 3	protein-coding
chr1	7690000	7700000	6197	635	0	0.102469	18	6	11	-136329	NM_004781	9341	Hs.66708	NM_004781	ENSG00000049245	VAMP3	CEB	vesicle associated membrane protein 3	protein-coding
chr1	7700000	7710000	9405	640	0	0.0680489	26	9	12	-126329	NM_004781	9341	Hs.66708	NM_004781	ENSG00000049245	VAMP3	CEB	vesicle associated membrane protein 3	protein-coding
chr1	7710000	7720000	7693	660	0	0.0857923	16	7	9	-116329	NM_004781	9341	Hs.66708	NM_004781	ENSG00000049245	VAMP3	CEB	vesicle associated membrane protein 3	protein-coding
chr1	7720000	7730000	7339	648	0	0.0882954	38	12	14	-106329	NM_004781	9341	Hs.66708	NM_004781	ENSG00000049245	VAMP3	CEB	vesicle associated membrane protein 3	protein-coding
chr1	7730000	7740000	6532	683	0	0.104562	27	7	10	-96329	NM_004781	9341	Hs.66708	NM_004781	ENSG00000049245	VAMP3	CEB	vesicle associated membrane protein 3	protein-coding
chr1	7740000	7750000	8246	771	0	0.0934999	32	10	12	-86329	NM_004781	9341	Hs.66708	NM_004781	ENSG00000049245	VAMP3	CEB	vesicle associated membrane protein 3	protein-coding
chr1	7750000	7760000	7994	1063	0	0.132975	15	6	10	-76329	NM_004781	9341	Hs.66708	NM_004781	ENSG00000049245	VAMP3	CEB	vesicle associated membrane protein 3	protein-coding
chr1	7760000	7770000	3223	1238	4.94785e-104	0.384114	31	5	8	-66329	NM_004781	9341	Hs.66708	NM_004781	ENSG00000049245	VAMP3	CEB	vesicle associated membrane protein 3	protein-coding
chr1	7770000	7780000	2178	2393	0.0251646	1.09871	6	4	3	-56329	NM_004781	9341	Hs.66708	NM_004781	ENSG00000049245	VAMP3	CEB	vesicle associated membrane protein 3	protein-coding
chr1	7780000	7790000	3002	1916	3.45755e-28	0.638241	2	1	1	-46329	NM_004781	9341	Hs.66708	NM_004781	ENSG00000049245	VAMP3	CEB	vesicle associated membrane protein 3	protein-coding
chr1	7790000	7800000	2964	1691	1.53894e-40	0.570513	7	0	1	-36329	NM_004781	9341	Hs.66708	NM_004781	ENSG00000049245	VAMP3	CEB	vesicle associated membrane protein 3	protein-coding
chr1	7800000	7810000	1897	1591	0.000268658	0.838693	1	2	0	-26329	NM_004781	9341	Hs.66708	NM_004781	ENSG00000049245	VAMP3	CEB	vesicle associated membrane protein 3	protein-coding
chr1	7810000	7820000	1525	2350	4.397e-21	1.54098	0	0	0	-16329	NM_004781	9341	Hs.66708	NM_004781	ENSG00000049245	VAMP3	CEB	vesicle associated membrane protein 3	protein-coding
chr1	7820000	7830000	1263	3390	9.65961e-115	2.68409	0	0	0	-6329	NM_004781	9341	Hs.66708	NM_004781	ENSG00000049245	VAMP3	CEB	vesicle associated membrane protein 3	protein-coding
chr1	7830000	7840000	2069	2480	1.68115e-05	1.19865	12	2	5	3671	NM_004781	9341	Hs.66708	NM_004781	ENSG00000049245	VAMP3	CEB	vesicle associated membrane protein 3	protein-coding
chr1	7840000	7850000	2143	2168	0.796047	1.01167	27	4	7	511	NM_001289864	8863	Hs.162200	NM_016831	ENSG00000049246	PER3	FASPS3|GIG13	period circadian clock 3	protein-coding
chr1	7850000	7860000	2031	1518	1.08964e-09	0.747415	2	2	4	10511	NM_001289864	8863	Hs.162200	NM_016831	ENSG00000049246	PER3	FASPS3|GIG13	period circadian clock 3	protein-coding
chr1	7860000	7870000	1609	2177	6.75978e-11	1.35301	6	0	2	20511	NM_001289864	8863	Hs.162200	NM_016831	ENSG00000049246	PER3	FASPS3|GIG13	period circadian clock 3	protein-coding
chr1	7870000	7880000	1466	3285	4.3372e-81	2.24079	1	1	0	30511	NM_001289864	8863	Hs.162200	NM_016831	ENSG00000049246	PER3	FASPS3|GIG13	period circadian clock 3	protein-coding
chr1	7880000	7890000	1849	2681	1.89656e-18	1.44997	3	0	1	28104	NM_006786	10911	Hs.715862	NM_006786	ENSG00000049247	UTS2	PRO1068|U-II|UCN2|UII	urotensin 2	protein-coding
chr1	7890000	7900000	2156	1890	0.0033183	0.876623	2	0	0	18104	NM_006786	10911	Hs.715862	NM_006786	ENSG00000049247	UTS2	PRO1068|U-II|UCN2|UII	urotensin 2	protein-coding
chr1	7900000	7910000	2065	2385	0.00074272	1.15496	1	0	1	8104	NM_006786	10911	Hs.715862	NM_006786	ENSG00000049247	UTS2	PRO1068|U-II|UCN2|UII	urotensin 2	protein-coding
chr1	7910000	7920000	2783	1795	3.20479e-25	0.644987	6	1	2	-1449	NM_021995	10911	Hs.715862	NM_006786	ENSG00000049247	UTS2	PRO1068|U-II|UCN2|UII	urotensin 2	protein-coding
chr1	7920000	7930000	6005	1293	0	0.215321	13	2	5	-11449	NM_021995	10911	Hs.715862	NM_006786	ENSG00000049247	UTS2	PRO1068|U-II|UCN2|UII	urotensin 2	protein-coding
chr1	7930000	7940000	2959	1839	1.24008e-30	0.621494	8	3	4	-21449	NM_021995	10911	Hs.715862	NM_006786	ENSG00000049247	UTS2	PRO1068|U-II|UCN2|UII	urotensin 2	protein-coding
chr1	7940000	7950000	1676	1496	0.0253638	0.892601	16	4	4	-31449	NM_021995	10911	Hs.715862	NM_006786	ENSG00000049247	UTS2	PRO1068|U-II|UCN2|UII	urotensin 2	protein-coding
chr1	7950000	7960000	1913	1257	1.39044e-16	0.657083	4	3	4	-41449	NM_021995	10911	Hs.715862	NM_006786	ENSG00000049247	UTS2	PRO1068|U-II|UCN2|UII	urotensin 2	protein-coding
chr1	7960000	7970000	2140	931	4.06781e-56	0.435047	32	4	5	38225	NM_001561	3604	Hs.86447	NM_001561	ENSG00000049249	TNFRSF9	4-1BB|CD137|CDw137|ILA	TNF receptor superfamily member 9	protein-coding
chr1	7970000	7980000	1504	1239	0.000358222	0.823803	10	3	5	28225	NM_001561	3604	Hs.86447	NM_001561	ENSG00000049249	TNFRSF9	4-1BB|CD137|CDw137|ILA	TNF receptor superfamily member 9	protein-coding
chr1	7980000	7990000	2202	2208	0.966027	1.00272	4	2	2	18225	NM_001561	3604	Hs.86447	NM_001561	ENSG00000049249	TNFRSF9	4-1BB|CD137|CDw137|ILA	TNF receptor superfamily member 9	protein-coding
chr1	7990000	8000000	2755	1732	1.57511e-27	0.628675	5	2	0	8225	NM_001561	3604	Hs.86447	NM_001561	ENSG00000049249	TNFRSF9	4-1BB|CD137|CDw137|ILA	TNF receptor superfamily member 9	protein-coding
chr1	8000000	8010000	3388	1766	5.44682e-59	0.521251	7	5	6	-1775	NM_001561	3604	Hs.86447	NM_001561	ENSG00000049249	TNFRSF9	4-1BB|CD137|CDw137|ILA	TNF receptor superfamily member 9	protein-coding
chr1	8010000	8020000	3514	1300	4.50419e-120	0.369949	20	4	5	-6714	NM_001123377	11315	Hs.419640	NM_007262	ENSG00000116288	PARK7	DJ-1|DJ1|HEL-S-67p	Parkinsonism associated deglycase	protein-coding
chr1	8020000	8030000	2869	1360	9.97313e-63	0.474033	10	0	4	3286	NM_007262	11315	Hs.419640	NM_007262	ENSG00000116288	PARK7	DJ-1|DJ1|HEL-S-67p	Parkinsonism associated deglycase	protein-coding
chr1	8030000	8040000	3218	1812	1.57065e-45	0.563083	8	2	1	13286	NM_007262	11315	Hs.419640	NM_007262	ENSG00000116288	PARK7	DJ-1|DJ1|HEL-S-67p	Parkinsonism associated deglycase	protein-coding
chr1	8040000	8050000	5734	1543	3.14118e-294	0.269097	10	3	4	23286	NM_007262	11315	Hs.419640	NM_007262	ENSG00000116288	PARK7	DJ-1|DJ1|HEL-S-67p	Parkinsonism associated deglycase	protein-coding
chr1	8050000	8060000	2335	996	2.3034e-63	0.426552	10	2	5	31393	NM_018948	54206	Hs.605445	NM_018948	ENSG00000116285	ERRFI1	GENE-33|MIG-6|MIG6|RALT	ERBB receptor feedback inhibitor 1	protein-coding
chr1	8060000	8070000	2027	1766	0.00281572	0.871238	4	1	4	21393	NM_018948	54206	Hs.605445	NM_018948	ENSG00000116285	ERRFI1	GENE-33|MIG-6|MIG6|RALT	ERBB receptor feedback inhibitor 1	protein-coding
chr1	8070000	8080000	1752	1785	0.703598	1.01884	8	1	2	11393	NM_018948	54206	Hs.605445	NM_018948	ENSG00000116285	ERRFI1	GENE-33|MIG-6|MIG6|RALT	ERBB receptor feedback inhibitor 1	protein-coding
chr1	8080000	8090000	2004	1535	2.44736e-08	0.765968	8	4	3	1393	NM_018948	54206	Hs.605445	NM_018948	ENSG00000116285	ERRFI1	GENE-33|MIG-6|MIG6|RALT	ERBB receptor feedback inhibitor 1	protein-coding
chr1	8090000	8100000	2114	1818	0.000906561	0.859981	3	2	0	-8607	NM_018948	54206	Hs.605445	NM_018948	ENSG00000116285	ERRFI1	GENE-33|MIG-6|MIG6|RALT	ERBB receptor feedback inhibitor 1	protein-coding
chr1	8100000	8110000	2314	2795	1.98826e-06	1.20787	2	3	4	-18607	NM_018948	54206	Hs.605445	NM_018948	ENSG00000116285	ERRFI1	GENE-33|MIG-6|MIG6|RALT	ERBB receptor feedback inhibitor 1	protein-coding
chr1	8110000	8120000	2582	1889	2.07826e-13	0.731603	1	0	1	-28607	NM_018948	54206	Hs.605445	NM_018948	ENSG00000116285	ERRFI1	GENE-33|MIG-6|MIG6|RALT	ERBB receptor feedback inhibitor 1	protein-coding
chr1	8120000	8130000	2473	1910	1.77713e-09	0.772341	3	0	1	-38607	NM_018948	54206	Hs.605445	NM_018948	ENSG00000116285	ERRFI1	GENE-33|MIG-6|MIG6|RALT	ERBB receptor feedback inhibitor 1	protein-coding
chr1	8130000	8140000	2448	1605	4.87645e-21	0.655637	2	4	3	-48607	NM_018948	54206	Hs.605445	NM_018948	ENSG00000116285	ERRFI1	GENE-33|MIG-6|MIG6|RALT	ERBB receptor feedback inhibitor 1	protein-coding
chr1	8140000	8150000	3523	2015	1.90878e-47	0.571956	7	4	3	-58607	NM_018948	54206	Hs.605445	NM_018948	ENSG00000116285	ERRFI1	GENE-33|MIG-6|MIG6|RALT	ERBB receptor feedback inhibitor 1	protein-coding
chr1	8150000	8160000	3618	1532	1.94025e-98	0.423438	4	3	1	-68607	NM_018948	54206	Hs.605445	NM_018948	ENSG00000116285	ERRFI1	GENE-33|MIG-6|MIG6|RALT	ERBB receptor feedback inhibitor 1	protein-coding
chr1	8160000	8170000	2520	2338	0.0677788	0.927778	5	0	0	-78607	NM_018948	54206	Hs.605445	NM_018948	ENSG00000116285	ERRFI1	GENE-33|MIG-6|MIG6|RALT	ERBB receptor feedback inhibitor 1	protein-coding
chr1	8170000	8180000	3261	2330	1.04179e-18	0.714505	6	1	1	-88607	NM_018948	54206	Hs.605445	NM_018948	ENSG00000116285	ERRFI1	GENE-33|MIG-6|MIG6|RALT	ERBB receptor feedback inhibitor 1	protein-coding
chr1	8180000	8190000	4126	1392	5.95287e-161	0.337373	11	2	7	-83732	NR_125998	102724539	Hs.516816	NR_125998	ENSG00000227634	LINC01714	-	long intergenic non-protein coding RNA 1714	ncRNA
chr1	8190000	8200000	4002	1291	5.40383e-166	0.322589	11	4	5	-73732	NR_125998	102724539	Hs.516816	NR_125998	ENSG00000227634	LINC01714	-	long intergenic non-protein coding RNA 1714	ncRNA
chr1	8200000	8210000	4328	1697	1.92182e-134	0.392098	6	2	2	-63732	NR_125998	102724539	Hs.516816	NR_125998	ENSG00000227634	LINC01714	-	long intergenic non-protein coding RNA 1714	ncRNA
chr1	8210000	8220000	6444	1668	0	0.258845	9	3	5	-53732	NR_125998	102724539	Hs.516816	NR_125998	ENSG00000227634	LINC01714	-	long intergenic non-protein coding RNA 1714	ncRNA
chr1	8220000	8230000	5062	1354	1.52831e-261	0.267483	22	7	9	-43732	NR_125998	102724539	Hs.516816	NR_125998	ENSG00000227634	LINC01714	-	long intergenic non-protein coding RNA 1714	ncRNA
chr1	8230000	8240000	3034	1478	2.75929e-62	0.487146	3	0	0	-33732	NR_125998	102724539	Hs.516816	NR_125998	ENSG00000227634	LINC01714	-	long intergenic non-protein coding RNA 1714	ncRNA
chr1	8240000	8250000	1893	1745	0.086895	0.921817	2	0	1	-23732	NR_125998	102724539	Hs.516816	NR_125998	ENSG00000227634	LINC01714	-	long intergenic non-protein coding RNA 1714	ncRNA
chr1	8250000	8260000	3250	1547	3.4418e-70	0.476	3	2	6	-13732	NR_125998	102724539	Hs.516816	NR_125998	ENSG00000227634	LINC01714	-	long intergenic non-protein coding RNA 1714	ncRNA
chr1	8260000	8270000	4932	1654	1.2524e-193	0.335361	8	3	5	-3732	NR_125998	102724539	Hs.516816	NR_125998	ENSG00000227634	LINC01714	-	long intergenic non-protein coding RNA 1714	ncRNA
chr1	8270000	8280000	4202	1276	5.81114e-188	0.303665	23	5	8	6268	NR_125998	102724539	Hs.516816	NR_125998	ENSG00000227634	LINC01714	-	long intergenic non-protein coding RNA 1714	ncRNA
chr1	8280000	8290000	2645	1055	1.89933e-80	0.398866	10	1	2	16268	NR_125998	102724539	Hs.516816	NR_125998	ENSG00000227634	LINC01714	-	long intergenic non-protein coding RNA 1714	ncRNA
chr1	8290000	8300000	3633	1100	1.87115e-163	0.30278	17	6	7	26268	NR_125998	102724539	Hs.516816	NR_125998	ENSG00000227634	LINC01714	-	long intergenic non-protein coding RNA 1714	ncRNA
chr1	8300000	8310000	3854	1517	3.72966e-119	0.393617	6	5	4	36268	NR_125998	102724539	Hs.516816	NR_125998	ENSG00000227634	LINC01714	-	long intergenic non-protein coding RNA 1714	ncRNA
chr1	8310000	8320000	4302	1407	4.45558e-175	0.327057	9	0	6	46268	NR_125998	102724539	Hs.516816	NR_125998	ENSG00000227634	LINC01714	-	long intergenic non-protein coding RNA 1714	ncRNA
chr1	8320000	8330000	4097	1127	1.14727e-205	0.275079	4	2	2	-53145	NM_001080397	50651	Hs.463036	NM_001080397	ENSG00000162426	SLC45A1	DNB5	solute carrier family 45 member 1	protein-coding
chr1	8330000	8340000	6113	1002	0	0.163913	4	2	2	-43145	NM_001080397	50651	Hs.463036	NM_001080397	ENSG00000162426	SLC45A1	DNB5	solute carrier family 45 member 1	protein-coding
chr1	8340000	8350000	2580	1957	5.8458e-11	0.758527	9	1	1	-33145	NM_001080397	50651	Hs.463036	NM_001080397	ENSG00000162426	SLC45A1	DNB5	solute carrier family 45 member 1	protein-coding
chr1	8350000	8360000	2106	1856	0.0053104	0.881292	6	1	2	-23145	NM_001080397	50651	Hs.463036	NM_001080397	ENSG00000162426	SLC45A1	DNB5	solute carrier family 45 member 1	protein-coding
chr1	8360000	8370000	2040	1365	2.12692e-16	0.669118	4	4	4	-13145	NM_001080397	50651	Hs.463036	NM_001080397	ENSG00000162426	SLC45A1	DNB5	solute carrier family 45 member 1	protein-coding
chr1	8370000	8380000	2716	1126	3.25762e-77	0.41458	31	4	9	-3145	NM_001080397	50651	Hs.463036	NM_001080397	ENSG00000162426	SLC45A1	DNB5	solute carrier family 45 member 1	protein-coding
chr1	8380000	8390000	1300	978	1.98767e-06	0.752308	24	10	9	6855	NM_001080397	50651	Hs.463036	NM_001080397	ENSG00000162426	SLC45A1	DNB5	solute carrier family 45 member 1	protein-coding
chr1	8390000	8400000	2910	1145	1.78816e-90	0.393471	23	4	8	16855	NM_001080397	50651	Hs.463036	NM_001080397	ENSG00000162426	SLC45A1	DNB5	solute carrier family 45 member 1	protein-coding
chr1	8400000	8410000	3620	666	1.54475e-262	0.183978	20	8	10	26855	NM_001080397	50651	Hs.463036	NM_001080397	ENSG00000162426	SLC45A1	DNB5	solute carrier family 45 member 1	protein-coding
chr1	8410000	8420000	4088	845	3.01386e-270	0.206703	38	14	11	36855	NM_001080397	50651	Hs.463036	NM_001080397	ENSG00000162426	SLC45A1	DNB5	solute carrier family 45 member 1	protein-coding
chr1	8420000	8430000	5974	1442	0	0.241379	50	9	9	46855	NM_001080397	50651	Hs.463036	NM_001080397	ENSG00000162426	SLC45A1	DNB5	solute carrier family 45 member 1	protein-coding
chr1	8430000	8440000	4904	1665	2.15936e-189	0.339519	11	4	5	48747	NM_001042682	473	Hs.463041	NM_012102	ENSG00000142599	RERE	ARG|ARP|ATN1L|DNB1|NEDBEH	arginine-glutamic acid dipeptide repeats	protein-coding
chr1	8440000	8450000	3465	2253	4.68406e-30	0.650216	1	2	2	38747	NM_001042682	473	Hs.463041	NM_012102	ENSG00000142599	RERE	ARG|ARP|ATN1L|DNB1|NEDBEH	arginine-glutamic acid dipeptide repeats	protein-coding
chr1	8450000	8460000	2116	1685	7.77297e-07	0.796314	4	2	4	28747	NM_001042682	473	Hs.463041	NM_012102	ENSG00000142599	RERE	ARG|ARP|ATN1L|DNB1|NEDBEH	arginine-glutamic acid dipeptide repeats	protein-coding
chr1	8460000	8470000	2225	1857	5.00354e-05	0.834607	8	1	3	18747	NM_001042682	473	Hs.463041	NM_012102	ENSG00000142599	RERE	ARG|ARP|ATN1L|DNB1|NEDBEH	arginine-glutamic acid dipeptide repeats	protein-coding
chr1	8470000	8480000	2726	1849	3.34106e-20	0.678283	7	4	3	8747	NM_001042682	473	Hs.463041	NM_012102	ENSG00000142599	RERE	ARG|ARP|ATN1L|DNB1|NEDBEH	arginine-glutamic acid dipeptide repeats	protein-coding
chr1	8480000	8490000	4075	1281	1.29321e-174	0.314356	18	5	7	295	NR_125999	102724552	Hs.568612	NR_125999		LOC102724552	-	uncharacterized LOC102724552	ncRNA
chr1	8490000	8500000	2845	1797	7.58875e-28	0.631634	5	0	1	10295	NR_125999	102724552	Hs.568612	NR_125999		LOC102724552	-	uncharacterized LOC102724552	ncRNA
chr1	8500000	8510000	3999	1768	3.7514e-100	0.442111	10	2	1	20295	NR_125999	102724552	Hs.568612	NR_125999		LOC102724552	-	uncharacterized LOC102724552	ncRNA
chr1	8510000	8520000	3269	1310	2.46476e-98	0.400734	6	2	3	30295	NR_125999	102724552	Hs.568612	NR_125999		LOC102724552	-	uncharacterized LOC102724552	ncRNA
chr1	8520000	8530000	2562	1611	1.08038e-25	0.628806	8	4	5	29973	NR_132752	106632271		NR_132752		SNORD128	ZL43	small nucleolar RNA, C/D box 128	snoRNA
chr1	8530000	8540000	1908	2188	0.00211524	1.14675	6	2	4	19973	NR_132752	106632271		NR_132752		SNORD128	ZL43	small nucleolar RNA, C/D box 128	snoRNA
chr1	8540000	8550000	1489	2678	1.26649e-39	1.79852	1	1	1	9973	NR_132752	106632271		NR_132752		SNORD128	ZL43	small nucleolar RNA, C/D box 128	snoRNA
chr1	8550000	8560000	2012	3188	4.14942e-31	1.58449	2	1	2	-27	NR_132752	106632271		NR_132752		SNORD128	ZL43	small nucleolar RNA, C/D box 128	snoRNA
chr1	8560000	8570000	3472	1299	1.05005e-116	0.374136	44	7	10	-10027	NR_132752	106632271		NR_132752		SNORD128	ZL43	small nucleolar RNA, C/D box 128	snoRNA
chr1	8570000	8580000	2895	2145	7.75362e-14	0.740933	10	0	3	-20027	NR_132752	106632271		NR_132752		SNORD128	ZL43	small nucleolar RNA, C/D box 128	snoRNA
chr1	8580000	8590000	2180	1870	0.000614547	0.857798	3	2	3	-30027	NR_132752	106632271		NR_132752		SNORD128	ZL43	small nucleolar RNA, C/D box 128	snoRNA
chr1	8590000	8600000	1802	2436	5.69002e-12	1.35183	4	3	3	-40027	NR_132752	106632271		NR_132752		SNORD128	ZL43	small nucleolar RNA, C/D box 128	snoRNA
chr1	8600000	8610000	1263	2459	7.13898e-45	1.94695	2	0	0	-50027	NR_132752	106632271		NR_132752		SNORD128	ZL43	small nucleolar RNA, C/D box 128	snoRNA
chr1	8610000	8620000	2213	2693	1.34974e-06	1.2169	3	0	0	-60027	NR_132752	106632271		NR_132752		SNORD128	ZL43	small nucleolar RNA, C/D box 128	snoRNA
chr1	8620000	8630000	1545	3034	3.20158e-56	1.96375	7	2	0	-70027	NR_132752	106632271		NR_132752		SNORD128	ZL43	small nucleolar RNA, C/D box 128	snoRNA
chr1	8630000	8640000	1416	2368	2.95024e-28	1.67232	2	1	1	-80027	NR_132752	106632271		NR_132752		SNORD128	ZL43	small nucleolar RNA, C/D box 128	snoRNA
chr1	8640000	8650000	2089	2771	4.60909e-12	1.32647	2	0	0	-90027	NR_132752	106632271		NR_132752		SNORD128	ZL43	small nucleolar RNA, C/D box 128	snoRNA
chr1	8650000	8660000	2524	2183	0.000453421	0.864897	2	0	1	-100027	NR_132752	106632271		NR_132752		SNORD128	ZL43	small nucleolar RNA, C/D box 128	snoRNA
chr1	8660000	8670000	2436	1730	9.55115e-15	0.710181	1	1	2	-110027	NR_132752	106632271		NR_132752		SNORD128	ZL43	small nucleolar RNA, C/D box 128	snoRNA
chr1	8670000	8680000	2415	2559	0.154485	1.05963	6	1	3	-120027	NR_132752	106632271		NR_132752		SNORD128	ZL43	small nucleolar RNA, C/D box 128	snoRNA
chr1	8680000	8690000	2359	2208	0.116478	0.93599	3	0	0	-130027	NR_132752	106632271		NR_132752		SNORD128	ZL43	small nucleolar RNA, C/D box 128	snoRNA
chr1	8690000	8700000	1736	2340	2.24767e-11	1.34793	2	0	0	-140027	NR_132752	106632271		NR_132752		SNORD128	ZL43	small nucleolar RNA, C/D box 128	snoRNA
chr1	8700000	8710000	1979	2861	2.51725e-19	1.44568	0	0	0	-150027	NR_132752	106632271		NR_132752		SNORD128	ZL43	small nucleolar RNA, C/D box 128	snoRNA
chr1	8710000	8720000	2835	2361	3.55707e-06	0.832804	1	0	1	-160027	NR_132752	106632271		NR_132752		SNORD128	ZL43	small nucleolar RNA, C/D box 128	snoRNA
chr1	8720000	8730000	3271	1685	1.0133e-58	0.515133	5	3	4	152699	NM_001042681	473	Hs.463041	NM_012102	ENSG00000142599	RERE	ARG|ARP|ATN1L|DNB1|NEDBEH	arginine-glutamic acid dipeptide repeats	protein-coding
chr1	8730000	8740000	2721	1796	1.35007e-22	0.660051	1	2	2	142699	NM_001042681	473	Hs.463041	NM_012102	ENSG00000142599	RERE	ARG|ARP|ATN1L|DNB1|NEDBEH	arginine-glutamic acid dipeptide repeats	protein-coding
chr1	8740000	8750000	2019	2044	0.790056	1.01238	2	0	0	132699	NM_001042681	473	Hs.463041	NM_012102	ENSG00000142599	RERE	ARG|ARP|ATN1L|DNB1|NEDBEH	arginine-glutamic acid dipeptide repeats	protein-coding
chr1	8750000	8760000	2289	2059	0.014447	0.899519	9	5	4	122699	NM_001042681	473	Hs.463041	NM_012102	ENSG00000142599	RERE	ARG|ARP|ATN1L|DNB1|NEDBEH	arginine-glutamic acid dipeptide repeats	protein-coding
chr1	8760000	8770000	2339	1707	2.08751e-12	0.729799	8	2	4	112699	NM_001042681	473	Hs.463041	NM_012102	ENSG00000142599	RERE	ARG|ARP|ATN1L|DNB1|NEDBEH	arginine-glutamic acid dipeptide repeats	protein-coding
chr1	8770000	8780000	1382	2381	3.07449e-31	1.72287	2	1	1	102699	NM_001042681	473	Hs.463041	NM_012102	ENSG00000142599	RERE	ARG|ARP|ATN1L|DNB1|NEDBEH	arginine-glutamic acid dipeptide repeats	protein-coding
chr1	8780000	8790000	2124	2271	0.119355	1.06921	1	2	2	92699	NM_001042681	473	Hs.463041	NM_012102	ENSG00000142599	RERE	ARG|ARP|ATN1L|DNB1|NEDBEH	arginine-glutamic acid dipeptide repeats	protein-coding
chr1	8790000	8800000	2360	1849	2.53988e-08	0.783475	6	2	2	82699	NM_001042681	473	Hs.463041	NM_012102	ENSG00000142599	RERE	ARG|ARP|ATN1L|DNB1|NEDBEH	arginine-glutamic acid dipeptide repeats	protein-coding
chr1	8800000	8810000	1852	1620	0.00574747	0.87473	7	2	3	72699	NM_001042681	473	Hs.463041	NM_012102	ENSG00000142599	RERE	ARG|ARP|ATN1L|DNB1|NEDBEH	arginine-glutamic acid dipeptide repeats	protein-coding
chr1	8810000	8820000	1664	3037	1.40065e-46	1.82512	0	0	0	62699	NM_001042681	473	Hs.463041	NM_012102	ENSG00000142599	RERE	ARG|ARP|ATN1L|DNB1|NEDBEH	arginine-glutamic acid dipeptide repeats	protein-coding
chr1	8820000	8830000	2312	1911	1.3118e-05	0.826557	2	0	1	52699	NM_001042681	473	Hs.463041	NM_012102	ENSG00000142599	RERE	ARG|ARP|ATN1L|DNB1|NEDBEH	arginine-glutamic acid dipeptide repeats	protein-coding
chr1	8830000	8840000	2480	1890	2.85721e-10	0.762097	0	0	0	42699	NM_001042681	473	Hs.463041	NM_012102	ENSG00000142599	RERE	ARG|ARP|ATN1L|DNB1|NEDBEH	arginine-glutamic acid dipeptide repeats	protein-coding
chr1	8840000	8850000	2976	1685	1.28592e-41	0.566196	4	0	0	32699	NM_001042681	473	Hs.463041	NM_012102	ENSG00000142599	RERE	ARG|ARP|ATN1L|DNB1|NEDBEH	arginine-glutamic acid dipeptide repeats	protein-coding
chr1	8850000	8860000	2022	1924	0.279823	0.951533	3	2	2	22699	NM_001042681	473	Hs.463041	NM_012102	ENSG00000142599	RERE	ARG|ARP|ATN1L|DNB1|NEDBEH	arginine-glutamic acid dipeptide repeats	protein-coding
chr1	8860000	8870000	2168	1966	0.0277876	0.906827	2	0	0	12699	NM_001042681	473	Hs.463041	NM_012102	ENSG00000142599	RERE	ARG|ARP|ATN1L|DNB1|NEDBEH	arginine-glutamic acid dipeptide repeats	protein-coding
chr1	8870000	8880000	2862	1709	4.91303e-34	0.597135	18	5	7	2699	NM_001042681	473	Hs.463041	NM_012102	ENSG00000142599	RERE	ARG|ARP|ATN1L|DNB1|NEDBEH	arginine-glutamic acid dipeptide repeats	protein-coding
chr1	8880000	8890000	3593	1641	2.09888e-84	0.456721	11	3	3	-7301	NM_012102	473	Hs.463041	NM_012102	ENSG00000142599	RERE	ARG|ARP|ATN1L|DNB1|NEDBEH	arginine-glutamic acid dipeptide repeats	protein-coding
chr1	8890000	8900000	2611	1277	2.36364e-53	0.489085	3	3	2	-17301	NM_012102	473	Hs.463041	NM_012102	ENSG00000142599	RERE	ARG|ARP|ATN1L|DNB1|NEDBEH	arginine-glutamic acid dipeptide repeats	protein-coding
chr1	8900000	8910000	4681	1175	1.5665e-258	0.251015	13	6	8	21649	NR_106786	102465436		NR_106786	ENSG00000274258	MIR6728	hsa-mir-6728	microRNA 6728	ncRNA
chr1	8910000	8920000	3573	1887	4.55492e-60	0.528128	5	1	2	11649	NR_106786	102465436		NR_106786	ENSG00000274258	MIR6728	hsa-mir-6728	microRNA 6728	ncRNA
chr1	8920000	8930000	4270	1321	9.77267e-187	0.309368	13	6	8	1649	NR_106786	102465436		NR_106786	ENSG00000274258	MIR6728	hsa-mir-6728	microRNA 6728	ncRNA
chr1	8930000	8940000	4489	1275	3.25141e-217	0.284028	14	5	10	-3365	NM_001201483	2023	Hs.517145	NM_001428	ENSG00000074800	ENO1	ENO1L1|HEL-S-17|MPB1|NNE|PPH	enolase 1	protein-coding
chr1	8940000	8950000	3899	1283	1.87384e-157	0.329059	4	0	0	-5849	NM_001428	2023	Hs.517145	NM_001428	ENSG00000074800	ENO1	ENO1L1|HEL-S-17|MPB1|NNE|PPH	enolase 1	protein-coding
chr1	8950000	8960000	3833	1204	1.25222e-164	0.314114	9	3	3	-15849	NM_001428	2023	Hs.517145	NM_001428	ENSG00000074800	ENO1	ENO1L1|HEL-S-17|MPB1|NNE|PPH	enolase 1	protein-coding
chr1	8960000	8970000	3052	1940	4.53103e-29	0.635649	4	4	1	-25849	NM_001428	2023	Hs.517145	NM_001428	ENSG00000074800	ENO1	ENO1L1|HEL-S-17|MPB1|NNE|PPH	enolase 1	protein-coding
chr1	8970000	8980000	4847	1425	3.682e-225	0.293996	12	5	5	-30893	NM_001215	765	Hs.100322	NM_001215	ENSG00000131686	CA6	CA-VI|GUSTIN	carbonic anhydrase 6	protein-coding
chr1	8980000	8990000	5369	814	0	0.151611	23	4	7	-20893	NM_001215	765	Hs.100322	NM_001215	ENSG00000131686	CA6	CA-VI|GUSTIN	carbonic anhydrase 6	protein-coding
chr1	8990000	9000000	2431	1822	3.78928e-11	0.749486	6	2	2	-10893	NM_001215	765	Hs.100322	NM_001215	ENSG00000131686	CA6	CA-VI|GUSTIN	carbonic anhydrase 6	protein-coding
chr1	9000000	9010000	5465	1314	9.51849405586837e-315	0.240439	11	3	4	-893	NM_001215	765	Hs.100322	NM_001215	ENSG00000131686	CA6	CA-VI|GUSTIN	carbonic anhydrase 6	protein-coding
chr1	9010000	9020000	4623	1620	8.23905e-171	0.350422	1	0	1	9107	NM_001270501	765	Hs.100322	NM_001215	ENSG00000131686	CA6	CA-VI|GUSTIN	carbonic anhydrase 6	protein-coding
chr1	9020000	9030000	4366	1428	1.57384e-177	0.327073	10	5	5	19107	NM_001270501	765	Hs.100322	NM_001215	ENSG00000131686	CA6	CA-VI|GUSTIN	carbonic anhydrase 6	protein-coding
chr1	9030000	9040000	2925	1075	2.97426e-101	0.367521	7	5	6	29107	NM_001270501	765	Hs.100322	NM_001215	ENSG00000131686	CA6	CA-VI|GUSTIN	carbonic anhydrase 6	protein-coding
chr1	9040000	9050000	4195	1121	2.74901e-217	0.267223	12	6	7	39107	NM_001270501	765	Hs.100322	NM_001215	ENSG00000131686	CA6	CA-VI|GUSTIN	carbonic anhydrase 6	protein-coding
chr1	9050000	9060000	3618	1440	8.27485e-110	0.39801	5	2	3	31404	NM_207420	155184	Hs.531239	NM_207420	ENSG00000197241	SLC2A7	GLUT7	solute carrier family 2 member 7	protein-coding
chr1	9060000	9070000	7189	1378	0	0.191682	11	2	7	21404	NM_207420	155184	Hs.531239	NM_207420	ENSG00000197241	SLC2A7	GLUT7	solute carrier family 2 member 7	protein-coding
chr1	9070000	9080000	5856	859	0	0.146687	15	5	7	11404	NM_207420	155184	Hs.531239	NM_207420	ENSG00000197241	SLC2A7	GLUT7	solute carrier family 2 member 7	protein-coding
chr1	9080000	9090000	4642	1074	1.92022e-277	0.231366	15	4	9	1404	NM_207420	155184	Hs.531239	NM_207420	ENSG00000197241	SLC2A7	GLUT7	solute carrier family 2 member 7	protein-coding
chr1	9090000	9100000	5324	779	0	0.146319	35	6	8	-8596	NM_207420	155184	Hs.531239	NM_207420	ENSG00000197241	SLC2A7	GLUT7	solute carrier family 2 member 7	protein-coding
chr1	9100000	9110000	3630	1755	1.5317e-75	0.483471	9	2	3	-18596	NM_207420	155184	Hs.531239	NM_207420	ENSG00000197241	SLC2A7	GLUT7	solute carrier family 2 member 7	protein-coding
chr1	9110000	9120000	3132	1510	9.40243e-66	0.48212	11	3	2	14887	NM_001135585	6518	Hs.530003	NM_003039	ENSG00000142583	SLC2A5	GLUT-5|GLUT5	solute carrier family 2 member 5	protein-coding
chr1	9120000	9130000	3512	1052	4.99508e-160	0.299544	17	3	5	4887	NM_001135585	6518	Hs.530003	NM_003039	ENSG00000142583	SLC2A5	GLUT-5|GLUT5	solute carrier family 2 member 5	protein-coding
chr1	9130000	9140000	3965	1087	7.63742e-200	0.274149	25	7	7	-2714	NM_001328619	6518	Hs.530003	NM_003039	ENSG00000142583	SLC2A5	GLUT-5|GLUT5	solute carrier family 2 member 5	protein-coding
chr1	9140000	9150000	6143	1450	0	0.236041	12	3	1	-12714	NM_001328619	6518	Hs.530003	NM_003039	ENSG00000142583	SLC2A5	GLUT-5|GLUT5	solute carrier family 2 member 5	protein-coding
chr1	9150000	9160000	3590	914	7.21996e-196	0.254596	15	3	5	-22714	NM_001328619	6518	Hs.530003	NM_003039	ENSG00000142583	SLC2A5	GLUT-5|GLUT5	solute carrier family 2 member 5	protein-coding
chr1	9160000	9170000	4762	924	0	0.194036	15	7	8	24229	NM_024980	80045	Hs.632367	NM_024980	ENSG00000180758	GPR157	-	G protein-coupled receptor 157	protein-coding
chr1	9170000	9180000	4276	1257	5.36817e-199	0.293966	5	3	1	14229	NM_024980	80045	Hs.632367	NM_024980	ENSG00000180758	GPR157	-	G protein-coupled receptor 157	protein-coding
chr1	9180000	9190000	4120	1186	1.87353e-196	0.287864	41	7	7	4229	NM_024980	80045	Hs.632367	NM_024980	ENSG00000180758	GPR157	-	G protein-coupled receptor 157	protein-coding
chr1	9190000	9200000	3020	1516	7.52033e-58	0.501987	6	4	4	-5771	NM_024980	80045	Hs.632367	NM_024980	ENSG00000180758	GPR157	-	G protein-coupled receptor 157	protein-coding
chr1	9200000	9210000	3455	1019	2.07886e-160	0.294935	15	5	3	6836	NR_029610	407040		NR_029610	ENSG00000228526	MIR34A	MIRN34A|miRNA34A|mir-34|mir-34a	microRNA 34a	ncRNA
chr1	9210000	9220000	5743	1252	0	0.218005	12	5	8	-3164	NR_029610	407040		NR_029610	ENSG00000228526	MIR34A	MIRN34A|miRNA34A|mir-34|mir-34a	microRNA 34a	ncRNA
chr1	9220000	9230000	5330	1251	3.5519636602486e-314	0.234709	14	2	4	-13164	NR_029610	407040		NR_029610	ENSG00000228526	MIR34A	MIRN34A|miRNA34A|mir-34|mir-34a	microRNA 34a	ncRNA
chr1	9230000	9240000	3817	1396	1.10102e-132	0.365732	10	2	5	-7263	NR_132738	102724571	Hs.599298	NR_132738	ENSG00000234546	LINC01759	-	long intergenic non-protein coding RNA 1759	ncRNA
chr1	9240000	9250000	6030	992	0	0.164511	29	7	8	-2603	NR_132742	106614088	Hs.551837	NR_132742	ENSG00000228526	MIR34AHG	-	MIR34A host gene	ncRNA
chr1	9250000	9260000	5296	978	0	0.184668	9	2	7	-12603	NR_132742	106614088	Hs.551837	NR_132742	ENSG00000228526	MIR34AHG	-	MIR34A host gene	ncRNA
chr1	9260000	9270000	4422	1440	7.81578e-181	0.325645	8	7	6	-22603	NR_132742	106614088	Hs.551837	NR_132742	ENSG00000228526	MIR34AHG	-	MIR34A host gene	ncRNA
chr1	9270000	9280000	3689	1226	3.36372e-147	0.332339	11	2	6	-19863	NM_004285	9563	Hs.463511	NM_004285	ENSG00000049239	H6PD	CORTRD1|G6PDH|GDH	hexose-6-phosphate dehydrogenase/glucose 1-dehydrogenase	protein-coding
chr1	9280000	9290000	2975	1172	2.87513e-92	0.39395	4	1	4	-9863	NM_004285	9563	Hs.463511	NM_004285	ENSG00000049239	H6PD	CORTRD1|G6PDH|GDH	hexose-6-phosphate dehydrogenase/glucose 1-dehydrogenase	protein-coding
chr1	9290000	9300000	3732	852	3.51766e-226	0.228296	23	6	10	137	NM_004285	9563	Hs.463511	NM_004285	ENSG00000049239	H6PD	CORTRD1|G6PDH|GDH	hexose-6-phosphate dehydrogenase/glucose 1-dehydrogenase	protein-coding
chr1	9300000	9310000	7887	1046	0	0.132623	19	6	6	5097	NM_001282587	9563	Hs.463511	NM_004285	ENSG00000049239	H6PD	CORTRD1|G6PDH|GDH	hexose-6-phosphate dehydrogenase/glucose 1-dehydrogenase	protein-coding
chr1	9310000	9320000	5267	1671	1.62714e-222	0.317258	17	2	2	15097	NM_001282587	9563	Hs.463511	NM_004285	ENSG00000049239	H6PD	CORTRD1|G6PDH|GDH	hexose-6-phosphate dehydrogenase/glucose 1-dehydrogenase	protein-coding
chr1	9320000	9330000	7861	1233	0	0.15685	28	5	12	25097	NM_001282587	9563	Hs.463511	NM_004285	ENSG00000049239	H6PD	CORTRD1|G6PDH|GDH	hexose-6-phosphate dehydrogenase/glucose 1-dehydrogenase	protein-coding
chr1	9330000	9340000	3788	1051	1.30138e-188	0.277455	12	1	10	-17941	NM_025106	80176	Hs.8261	NM_025106	ENSG00000171621	SPSB1	SSB-1|SSB1	splA/ryanodine receptor domain and SOCS box containing 1	protein-coding
chr1	9340000	9350000	1825	711	3.1137e-58	0.389589	22	6	6	-7941	NM_025106	80176	Hs.8261	NM_025106	ENSG00000171621	SPSB1	SSB-1|SSB1	splA/ryanodine receptor domain and SOCS box containing 1	protein-coding
chr1	9350000	9360000	3628	967	8.28539e-189	0.266538	31	7	11	2059	NM_025106	80176	Hs.8261	NM_025106	ENSG00000171621	SPSB1	SSB-1|SSB1	splA/ryanodine receptor domain and SOCS box containing 1	protein-coding
chr1	9360000	9370000	6243	1041	0	0.166747	14	3	6	12059	NM_025106	80176	Hs.8261	NM_025106	ENSG00000171621	SPSB1	SSB-1|SSB1	splA/ryanodine receptor domain and SOCS box containing 1	protein-coding
chr1	9370000	9380000	7105	860	0	0.121042	28	9	16	22059	NM_025106	80176	Hs.8261	NM_025106	ENSG00000171621	SPSB1	SSB-1|SSB1	splA/ryanodine receptor domain and SOCS box containing 1	protein-coding
chr1	9380000	9390000	8751	791	0	0.0903897	37	10	14	32059	NM_025106	80176	Hs.8261	NM_025106	ENSG00000171621	SPSB1	SSB-1|SSB1	splA/ryanodine receptor domain and SOCS box containing 1	protein-coding
chr1	9390000	9400000	8761	868	0	0.0990754	25	3	10	42059	NM_025106	80176	Hs.8261	NM_025106	ENSG00000171621	SPSB1	SSB-1|SSB1	splA/ryanodine receptor domain and SOCS box containing 1	protein-coding
chr1	9400000	9410000	9153	1151	0	0.125751	27	8	11	52059	NM_025106	80176	Hs.8261	NM_025106	ENSG00000171621	SPSB1	SSB-1|SSB1	splA/ryanodine receptor domain and SOCS box containing 1	protein-coding
chr1	9410000	9420000	8210	636	0	0.0774665	26	7	11	62059	NM_025106	80176	Hs.8261	NM_025106	ENSG00000171621	SPSB1	SSB-1|SSB1	splA/ryanodine receptor domain and SOCS box containing 1	protein-coding
chr1	9420000	9430000	10296	967	0	0.09392	24	7	9	63975	NR_104623	100506022	Hs.131775	NR_104622		LOC100506022	-	uncharacterized LOC100506022	ncRNA
chr1	9430000	9440000	6744	928	0	0.137604	13	3	8	53975	NR_104623	100506022	Hs.131775	NR_104622		LOC100506022	-	uncharacterized LOC100506022	ncRNA
chr1	9440000	9450000	10888	1145	0	0.105162	30	6	6	43975	NR_104623	100506022	Hs.131775	NR_104622		LOC100506022	-	uncharacterized LOC100506022	ncRNA
chr1	9450000	9460000	6199	754	0	0.121633	11	3	9	33975	NR_104623	100506022	Hs.131775	NR_104622		LOC100506022	-	uncharacterized LOC100506022	ncRNA
chr1	9460000	9470000	4946	766	0	0.154873	17	5	7	23975	NR_104623	100506022	Hs.131775	NR_104622		LOC100506022	-	uncharacterized LOC100506022	ncRNA
chr1	9470000	9480000	5970	851	0	0.142546	23	9	10	13975	NR_104623	100506022	Hs.131775	NR_104622		LOC100506022	-	uncharacterized LOC100506022	ncRNA
chr1	9480000	9490000	3639	1095	7.65219e-165	0.300907	11	4	3	3975	NR_104623	100506022	Hs.131775	NR_104622		LOC100506022	-	uncharacterized LOC100506022	ncRNA
chr1	9490000	9500000	4426	1572	2.51011e-160	0.355174	8	0	2	-5945	NR_104622	100506022	Hs.131775	NR_104622		LOC100506022	-	uncharacterized LOC100506022	ncRNA
chr1	9500000	9510000	3890	1177	4.96974e-175	0.302571	22	10	9	-15945	NR_104622	100506022	Hs.131775	NR_104622		LOC100506022	-	uncharacterized LOC100506022	ncRNA
chr1	9510000	9520000	5271	1286	2.3179e-299	0.243976	14	3	6	-25945	NR_104622	100506022	Hs.131775	NR_104622		LOC100506022	-	uncharacterized LOC100506022	ncRNA
chr1	9520000	9530000	3907	1332	2.07925e-150	0.340927	7	3	5	-35945	NR_104622	100506022	Hs.131775	NR_104622		LOC100506022	-	uncharacterized LOC100506022	ncRNA
chr1	9530000	9540000	7360	1081	0	0.146875	17	4	9	-45945	NR_104622	100506022	Hs.131775	NR_104622		LOC100506022	-	uncharacterized LOC100506022	ncRNA
chr1	9540000	9550000	4584	1184	6.28894e-246	0.25829	6	0	2	-54528	NM_032315	84275	Hs.568613	NM_032315	ENSG00000171612	SLC25A33	BMSC-MCP|PNC1	solute carrier family 25 member 33	protein-coding
chr1	9550000	9560000	3217	1996	2.04881e-33	0.620454	9	2	2	-44528	NM_032315	84275	Hs.568613	NM_032315	ENSG00000171612	SLC25A33	BMSC-MCP|PNC1	solute carrier family 25 member 33	protein-coding
chr1	9560000	9570000	3870	1365	5.94419e-142	0.352713	5	3	1	-34528	NM_032315	84275	Hs.568613	NM_032315	ENSG00000171612	SLC25A33	BMSC-MCP|PNC1	solute carrier family 25 member 33	protein-coding
chr1	9570000	9580000	3330	1223	2.94852e-115	0.367267	6	6	6	-24528	NM_032315	84275	Hs.568613	NM_032315	ENSG00000171612	SLC25A33	BMSC-MCP|PNC1	solute carrier family 25 member 33	protein-coding
chr1	9580000	9590000	4681	1393	2.20238e-214	0.297586	8	1	4	-14528	NM_032315	84275	Hs.568613	NM_032315	ENSG00000171612	SLC25A33	BMSC-MCP|PNC1	solute carrier family 25 member 33	protein-coding
chr1	9590000	9600000	3123	1008	7.43863e-130	0.322767	8	3	6	-4528	NM_032315	84275	Hs.568613	NM_032315	ENSG00000171612	SLC25A33	BMSC-MCP|PNC1	solute carrier family 25 member 33	protein-coding
chr1	9600000	9610000	2890	1313	4.86031e-69	0.454325	20	4	5	5472	NM_032315	84275	Hs.568613	NM_032315	ENSG00000171612	SLC25A33	BMSC-MCP|PNC1	solute carrier family 25 member 33	protein-coding
chr1	9610000	9620000	3376	1926	6.96808e-46	0.570498	4	4	0	15472	NM_032315	84275	Hs.568613	NM_032315	ENSG00000171612	SLC25A33	BMSC-MCP|PNC1	solute carrier family 25 member 33	protein-coding
chr1	9620000	9630000	2053	1534	8.54744e-10	0.747199	5	3	2	-23932	NM_001130924	199953	Hs.632365	NM_001010866	ENSG00000188807	TMEM201	Ima1|NET5|SAMP1	transmembrane protein 201	protein-coding
chr1	9630000	9640000	2823	1316	5.45485e-64	0.466171	5	1	4	-13932	NM_001130924	199953	Hs.632365	NM_001010866	ENSG00000188807	TMEM201	Ima1|NET5|SAMP1	transmembrane protein 201	protein-coding
chr1	9640000	9650000	3047	1217	3.33634e-92	0.399409	17	3	6	-3932	NM_001130924	199953	Hs.632365	NM_001010866	ENSG00000188807	TMEM201	Ima1|NET5|SAMP1	transmembrane protein 201	protein-coding
chr1	9650000	9660000	6808	960	0	0.141011	43	10	17	6068	NM_001010866	199953	Hs.632365	NM_001010866	ENSG00000188807	TMEM201	Ima1|NET5|SAMP1	transmembrane protein 201	protein-coding
chr1	9660000	9670000	6330	836	0	0.13207	20	10	12	16068	NM_001010866	199953	Hs.632365	NM_001010866	ENSG00000188807	TMEM201	Ima1|NET5|SAMP1	transmembrane protein 201	protein-coding
chr1	9670000	9680000	4786	924	0	0.193063	15	7	11	26068	NM_001010866	199953	Hs.632365	NM_001010866	ENSG00000188807	TMEM201	Ima1|NET5|SAMP1	transmembrane protein 201	protein-coding
chr1	9680000	9690000	4173	879	2.52378e-271	0.21064	19	10	11	-26790	NM_005026	5293	Hs.518451	NM_005026	ENSG00000171608	PIK3CD	APDS|IMD14|P110DELTA|PI3K|p110D	phosphatidylinositol-4,5-bisphosphate 3-kinase catalytic subunit delta	protein-coding
chr1	9690000	9700000	4821	1184	3.3395e-272	0.245592	13	2	5	-16790	NM_005026	5293	Hs.518451	NM_005026	ENSG00000171608	PIK3CD	APDS|IMD14|P110DELTA|PI3K|p110D	phosphatidylinositol-4,5-bisphosphate 3-kinase catalytic subunit delta	protein-coding
chr1	9700000	9710000	2931	1192	3.81786e-86	0.406687	9	4	4	-6790	NM_005026	5293	Hs.518451	NM_005026	ENSG00000171608	PIK3CD	APDS|IMD14|P110DELTA|PI3K|p110D	phosphatidylinositol-4,5-bisphosphate 3-kinase catalytic subunit delta	protein-coding
chr1	9710000	9720000	4623	1003	8.08159e-293	0.216959	41	15	18	-356	NR_027045	644997	Hs.568595	NM_001045478	ENSG00000179840	PIK3CD-AS1	C1orf200	PIK3CD antisense RNA 1	ncRNA
chr1	9720000	9730000	3531	1911	1.17301e-55	0.541206	3	2	0	-10356	NR_027045	644997	Hs.568595	NM_001045478	ENSG00000179840	PIK3CD-AS1	C1orf200	PIK3CD antisense RNA 1	ncRNA
chr1	9730000	9740000	3544	1264	6.0288e-128	0.356659	5	2	1	12632	NR_126366	101929074	Hs.661762	NR_126366	ENSG00000231789	PIK3CD-AS2	-	PIK3CD antisense RNA 2	ncRNA
chr1	9740000	9750000	3877	1131	3.98933e-182	0.29172	31	4	9	2632	NR_126366	101929074	Hs.661762	NR_126366	ENSG00000231789	PIK3CD-AS2	-	PIK3CD antisense RNA 2	ncRNA
chr1	9750000	9760000	4341	1163	3.62794e-224	0.267911	13	6	7	-7368	NR_126368	101929074	Hs.661762	NR_126366	ENSG00000231789	PIK3CD-AS2	-	PIK3CD antisense RNA 2	ncRNA
chr1	9760000	9770000	3044	1458	6.95272e-65	0.478975	10	4	5	-17368	NR_126368	101929074	Hs.661762	NR_126366	ENSG00000231789	PIK3CD-AS2	-	PIK3CD antisense RNA 2	ncRNA
chr1	9770000	9780000	4751	1259	4.73383e-248	0.264997	31	5	9	-27368	NR_126368	101929074	Hs.661762	NR_126366	ENSG00000231789	PIK3CD-AS2	-	PIK3CD antisense RNA 2	ncRNA
chr1	9780000	9790000	5930	756	0	0.127487	49	11	14	-37368	NR_126368	101929074	Hs.661762	NR_126366	ENSG00000231789	PIK3CD-AS2	-	PIK3CD antisense RNA 2	ncRNA
chr1	9790000	9800000	6171	1232	0	0.199643	15	5	8	-47368	NR_126368	101929074	Hs.661762	NR_126366	ENSG00000231789	PIK3CD-AS2	-	PIK3CD antisense RNA 2	ncRNA
chr1	9800000	9810000	3351	1644	1.34294e-67	0.4906	2	1	1	-57368	NR_126368	101929074	Hs.661762	NR_126366	ENSG00000231789	PIK3CD-AS2	-	PIK3CD antisense RNA 2	ncRNA
chr1	9810000	9820000	2519	1975	1.00899e-08	0.784041	3	4	1	-67368	NR_126368	101929074	Hs.661762	NR_126366	ENSG00000231789	PIK3CD-AS2	-	PIK3CD antisense RNA 2	ncRNA
chr1	9820000	9830000	1892	1012	1.60834e-31	0.534884	53	6	6	59584	NM_001302883	22883	Hs.29665	NM_014944	ENSG00000171603	CLSTN1	ALC-ALPHA|CDHR12|CST-1|CSTN1|PIK3CD|XB31alpha|alcalpha1|alcalpha2	calsyntenin 1	protein-coding
chr1	9830000	9840000	2293	1525	1.16252e-18	0.665068	4	0	1	49584	NM_001302883	22883	Hs.29665	NM_014944	ENSG00000171603	CLSTN1	ALC-ALPHA|CDHR12|CST-1|CSTN1|PIK3CD|XB31alpha|alcalpha1|alcalpha2	calsyntenin 1	protein-coding
chr1	9840000	9850000	2377	1645	2.8625e-16	0.692049	3	2	3	39584	NM_001302883	22883	Hs.29665	NM_014944	ENSG00000171603	CLSTN1	ALC-ALPHA|CDHR12|CST-1|CSTN1|PIK3CD|XB31alpha|alcalpha1|alcalpha2	calsyntenin 1	protein-coding
chr1	9850000	9860000	3010	1604	1.0829e-49	0.53289	6	2	4	29584	NM_001302883	22883	Hs.29665	NM_014944	ENSG00000171603	CLSTN1	ALC-ALPHA|CDHR12|CST-1|CSTN1|PIK3CD|XB31alpha|alcalpha1|alcalpha2	calsyntenin 1	protein-coding
chr1	9860000	9870000	2848	1542	3.68893e-45	0.541433	3	2	4	19584	NM_001302883	22883	Hs.29665	NM_014944	ENSG00000171603	CLSTN1	ALC-ALPHA|CDHR12|CST-1|CSTN1|PIK3CD|XB31alpha|alcalpha1|alcalpha2	calsyntenin 1	protein-coding
chr1	9870000	9880000	2103	1396	2.06119e-17	0.663814	4	1	1	9584	NM_001302883	22883	Hs.29665	NM_014944	ENSG00000171603	CLSTN1	ALC-ALPHA|CDHR12|CST-1|CSTN1|PIK3CD|XB31alpha|alcalpha1|alcalpha2	calsyntenin 1	protein-coding
chr1	9880000	9890000	3219	1171	5.34938e-113	0.363778	20	3	7	-416	NM_014944	22883	Hs.29665	NM_014944	ENSG00000171603	CLSTN1	ALC-ALPHA|CDHR12|CST-1|CSTN1|PIK3CD|XB31alpha|alcalpha1|alcalpha2	calsyntenin 1	protein-coding
chr1	9890000	9900000	4387	1038	5.64286e-257	0.236608	10	3	7	-10416	NM_014944	22883	Hs.29665	NM_014944	ENSG00000171603	CLSTN1	ALC-ALPHA|CDHR12|CST-1|CSTN1|PIK3CD|XB31alpha|alcalpha1|alcalpha2	calsyntenin 1	protein-coding
chr1	9900000	9910000	6560	1021	0	0.15564	36	9	13	-20416	NM_014944	22883	Hs.29665	NM_014944	ENSG00000171603	CLSTN1	ALC-ALPHA|CDHR12|CST-1|CSTN1|PIK3CD|XB31alpha|alcalpha1|alcalpha2	calsyntenin 1	protein-coding
chr1	9910000	9920000	5365	1119	0	0.208574	8	1	6	-30416	NM_014944	22883	Hs.29665	NM_014944	ENSG00000171603	CLSTN1	ALC-ALPHA|CDHR12|CST-1|CSTN1|PIK3CD|XB31alpha|alcalpha1|alcalpha2	calsyntenin 1	protein-coding
chr1	9920000	9930000	7294	979	0	0.13422	11	4	7	-40416	NM_014944	22883	Hs.29665	NM_014944	ENSG00000171603	CLSTN1	ALC-ALPHA|CDHR12|CST-1|CSTN1|PIK3CD|XB31alpha|alcalpha1|alcalpha2	calsyntenin 1	protein-coding
chr1	9930000	9940000	8342	1134	0	0.135939	17	5	5	35316	NM_001012329	56998	Hs.463759	NM_020248	ENSG00000178585	CTNNBIP1	ICAT	catenin beta interacting protein 1	protein-coding
chr1	9940000	9950000	8635	1075	0	0.124493	27	5	9	25316	NM_001012329	56998	Hs.463759	NM_020248	ENSG00000178585	CTNNBIP1	ICAT	catenin beta interacting protein 1	protein-coding
chr1	9950000	9960000	4593	1224	1.47757e-238	0.266492	7	3	5	15316	NM_001012329	56998	Hs.463759	NM_020248	ENSG00000178585	CTNNBIP1	ICAT	catenin beta interacting protein 1	protein-coding
chr1	9960000	9970000	5922	1231	0	0.207869	8	3	2	5316	NM_001012329	56998	Hs.463759	NM_020248	ENSG00000178585	CTNNBIP1	ICAT	catenin beta interacting protein 1	protein-coding
chr1	9970000	9980000	4866	1080	5.62406e-302	0.221948	15	5	3	-4684	NM_020248	56998	Hs.463759	NM_020248	ENSG00000178585	CTNNBIP1	ICAT	catenin beta interacting protein 1	protein-coding
chr1	9980000	9990000	2685	1746	1.12291e-23	0.650279	1	1	0	-14684	NM_020248	56998	Hs.463759	NM_020248	ENSG00000178585	CTNNBIP1	ICAT	catenin beta interacting protein 1	protein-coding
chr1	9990000	10000000	2427	2047	6.32884e-05	0.843428	2	2	1	-7981	NM_001297778	64802	Hs.633762	NM_022787	ENSG00000173614	NMNAT1	LCA9|NMNAT|PNAT1	nicotinamide nucleotide adenylyltransferase 1	protein-coding
chr1	10000000	10010000	2695	1608	3.15748e-32	0.59666	2	0	2	1514	NM_022787	64802	Hs.633762	NM_022787	ENSG00000173614	NMNAT1	LCA9|NMNAT|PNAT1	nicotinamide nucleotide adenylyltransferase 1	protein-coding
chr1	10010000	10020000	2410	2030	5.93064e-05	0.842324	1	1	0	11514	NM_022787	64802	Hs.633762	NM_022787	ENSG00000173614	NMNAT1	LCA9|NMNAT|PNAT1	nicotinamide nucleotide adenylyltransferase 1	protein-coding
chr1	10020000	10030000	1951	1581	1.1575e-05	0.810354	3	0	1	-2439	NR_049882	100847055		NR_049882	ENSG00000265521	MIR5697	-	microRNA 5697	ncRNA
chr1	10030000	10040000	2902	2074	9.28568e-17	0.71468	3	1	1	7561	NR_049882	100847055		NR_049882	ENSG00000265521	MIR5697	-	microRNA 5697	ncRNA
chr1	10040000	10050000	3305	2197	2.77752e-26	0.66475	2	0	0	-12255	NR_138250	116362	Hs.422688	NM_052960	ENSG00000162444	RBP7	CRABP4|CRBP4|CRBPIV	retinol binding protein 7	protein-coding
chr1	10050000	10060000	3228	1318	6.03392e-94	0.408302	17	4	4	-2255	NR_138250	116362	Hs.422688	NM_052960	ENSG00000162444	RBP7	CRABP4|CRBP4|CRBPIV	retinol binding protein 7	protein-coding
chr1	10060000	10070000	2442	1628	1.38858e-19	0.666667	3	0	3	7745	NM_052960	116362	Hs.422688	NM_052960	ENSG00000162444	RBP7	CRABP4|CRBP4|CRBPIV	retinol binding protein 7	protein-coding
chr1	10070000	10080000	2778	1357	6.79623e-57	0.488481	3	1	2	17745	NM_052960	116362	Hs.422688	NM_052960	ENSG00000162444	RBP7	CRABP4|CRBP4|CRBPIV	retinol binding protein 7	protein-coding
chr1	10080000	10090000	3106	1611	5.72585e-55	0.518674	6	4	2	-8041	NM_001105562	10277	Hs.593974	NM_006048	ENSG00000130939	UBE4B	E4|HDNB1|UBOX3|UFD2|UFD2A	ubiquitination factor E4B	protein-coding
chr1	10090000	10100000	2674	1525	8.94732e-37	0.570307	9	5	4	1959	NM_006048	10277	Hs.593974	NM_006048	ENSG00000130939	UBE4B	E4|HDNB1|UBOX3|UFD2|UFD2A	ubiquitination factor E4B	protein-coding
chr1	10100000	10110000	3741	1301	5.31926e-140	0.347768	9	4	6	11959	NM_006048	10277	Hs.593974	NM_006048	ENSG00000130939	UBE4B	E4|HDNB1|UBOX3|UFD2|UFD2A	ubiquitination factor E4B	protein-coding
chr1	10110000	10120000	4337	1822	1.84902e-119	0.420106	7	2	4	21959	NM_006048	10277	Hs.593974	NM_006048	ENSG00000130939	UBE4B	E4|HDNB1|UBOX3|UFD2|UFD2A	ubiquitination factor E4B	protein-coding
chr1	10120000	10130000	3417	1495	1.64063e-87	0.437518	7	3	2	31959	NM_006048	10277	Hs.593974	NM_006048	ENSG00000130939	UBE4B	E4|HDNB1|UBOX3|UFD2|UFD2A	ubiquitination factor E4B	protein-coding
chr1	10130000	10140000	2797	1770	2.89782e-27	0.632821	4	2	3	41959	NM_006048	10277	Hs.593974	NM_006048	ENSG00000130939	UBE4B	E4|HDNB1|UBOX3|UFD2|UFD2A	ubiquitination factor E4B	protein-coding
chr1	10140000	10150000	2482	2195	0.00308942	0.884367	6	2	2	51959	NM_006048	10277	Hs.593974	NM_006048	ENSG00000130939	UBE4B	E4|HDNB1|UBOX3|UFD2|UFD2A	ubiquitination factor E4B	protein-coding
chr1	10150000	10160000	2056	2395	0.000336593	1.16488	0	0	0	61959	NM_006048	10277	Hs.593974	NM_006048	ENSG00000130939	UBE4B	E4|HDNB1|UBOX3|UFD2|UFD2A	ubiquitination factor E4B	protein-coding
chr1	10160000	10170000	2874	1814	3.44707e-28	0.631176	7	4	4	71959	NM_006048	10277	Hs.593974	NM_006048	ENSG00000130939	UBE4B	E4|HDNB1|UBOX3|UFD2|UFD2A	ubiquitination factor E4B	protein-coding
chr1	10170000	10180000	2802	2342	6.16421e-06	0.835832	0	1	2	81959	NM_006048	10277	Hs.593974	NM_006048	ENSG00000130939	UBE4B	E4|HDNB1|UBOX3|UFD2|UFD2A	ubiquitination factor E4B	protein-coding
chr1	10180000	10190000	1503	2205	3.04625e-16	1.46707	1	0	0	-85764	NM_183416	23095	Hs.97858	NM_015074	ENSG00000054523	KIF1B	CMT2|CMT2A|CMT2A1|HMSNII|KLP|NBLST1	kinesin family member 1B	protein-coding
chr1	10190000	10200000	2796	2061	7.88541e-14	0.737124	2	1	0	-75764	NM_183416	23095	Hs.97858	NM_015074	ENSG00000054523	KIF1B	CMT2|CMT2A|CMT2A1|HMSNII|KLP|NBLST1	kinesin family member 1B	protein-coding
chr1	10200000	10210000	3097	2205	4.0006e-18	0.711979	3	3	3	-65764	NM_183416	23095	Hs.97858	NM_015074	ENSG00000054523	KIF1B	CMT2|CMT2A|CMT2A1|HMSNII|KLP|NBLST1	kinesin family member 1B	protein-coding
chr1	10210000	10220000	3651	1736	8.15109e-79	0.475486	2	2	2	-55764	NM_183416	23095	Hs.97858	NM_015074	ENSG00000054523	KIF1B	CMT2|CMT2A|CMT2A1|HMSNII|KLP|NBLST1	kinesin family member 1B	protein-coding
chr1	10220000	10230000	4718	1976	2.00307e-130	0.418822	6	1	1	-45764	NM_183416	23095	Hs.97858	NM_015074	ENSG00000054523	KIF1B	CMT2|CMT2A|CMT2A1|HMSNII|KLP|NBLST1	kinesin family member 1B	protein-coding
chr1	10230000	10240000	3389	1634	4.45676e-71	0.482148	4	1	2	-35764	NM_183416	23095	Hs.97858	NM_015074	ENSG00000054523	KIF1B	CMT2|CMT2A|CMT2A1|HMSNII|KLP|NBLST1	kinesin family member 1B	protein-coding
chr1	10240000	10250000	2827	1315	2.72553e-64	0.465157	2	2	2	-25764	NM_183416	23095	Hs.97858	NM_015074	ENSG00000054523	KIF1B	CMT2|CMT2A|CMT2A1|HMSNII|KLP|NBLST1	kinesin family member 1B	protein-coding
chr1	10250000	10260000	2788	1696	3.59305e-31	0.608321	1	0	3	-15764	NM_183416	23095	Hs.97858	NM_015074	ENSG00000054523	KIF1B	CMT2|CMT2A|CMT2A1|HMSNII|KLP|NBLST1	kinesin family member 1B	protein-coding
chr1	10260000	10270000	2397	1977	7.63765e-06	0.824781	1	0	0	-5764	NM_183416	23095	Hs.97858	NM_015074	ENSG00000054523	KIF1B	CMT2|CMT2A|CMT2A1|HMSNII|KLP|NBLST1	kinesin family member 1B	protein-coding
chr1	10270000	10280000	3415	1260	2.53337e-117	0.36896	20	4	7	4236	NM_015074	23095	Hs.97858	NM_015074	ENSG00000054523	KIF1B	CMT2|CMT2A|CMT2A1|HMSNII|KLP|NBLST1	kinesin family member 1B	protein-coding
chr1	10280000	10290000	1999	1225	3.12325e-22	0.612806	0	1	1	14236	NM_015074	23095	Hs.97858	NM_015074	ENSG00000054523	KIF1B	CMT2|CMT2A|CMT2A1|HMSNII|KLP|NBLST1	kinesin family member 1B	protein-coding
chr1	10290000	10300000	2032	1953	0.382257	0.961122	0	0	0	24236	NM_015074	23095	Hs.97858	NM_015074	ENSG00000054523	KIF1B	CMT2|CMT2A|CMT2A1|HMSNII|KLP|NBLST1	kinesin family member 1B	protein-coding
chr1	10300000	10310000	2216	1574	1.55974e-13	0.710289	2	2	1	34236	NM_015074	23095	Hs.97858	NM_015074	ENSG00000054523	KIF1B	CMT2|CMT2A|CMT2A1|HMSNII|KLP|NBLST1	kinesin family member 1B	protein-coding
chr1	10310000	10320000	2569	2224	0.000437917	0.865707	1	1	0	-44024	NR_125730	103625684		NR_125730	ENSG00000207357	RNU6-2	U6-2	RNA, U6 small nuclear 2	snRNA
chr1	10320000	10330000	1640	2000	2.64832e-05	1.21951	4	1	1	-34024	NR_125730	103625684		NR_125730	ENSG00000207357	RNU6-2	U6-2	RNA, U6 small nuclear 2	snRNA
chr1	10330000	10340000	1202	2170	1.06729e-32	1.80532	0	0	2	-24024	NR_125730	103625684		NR_125730	ENSG00000207357	RNU6-2	U6-2	RNA, U6 small nuclear 2	snRNA
chr1	10340000	10350000	2007	3080	1.04189e-26	1.53463	3	1	1	-14024	NR_125730	103625684		NR_125730	ENSG00000207357	RNU6-2	U6-2	RNA, U6 small nuclear 2	snRNA
chr1	10350000	10360000	1189	1891	2.52827e-19	1.59041	1	2	1	-4024	NR_125730	103625684		NR_125730	ENSG00000207357	RNU6-2	U6-2	RNA, U6 small nuclear 2	snRNA
chr1	10360000	10370000	2111	2699	2.12902e-09	1.27854	1	0	0	5976	NR_125730	103625684		NR_125730	ENSG00000207357	RNU6-2	U6-2	RNA, U6 small nuclear 2	snRNA
chr1	10370000	10380000	2323	1886	1.94093e-06	0.811881	2	0	0	15976	NR_125730	103625684		NR_125730	ENSG00000207357	RNU6-2	U6-2	RNA, U6 small nuclear 2	snRNA
chr1	10380000	10390000	1808	2128	0.000333793	1.17699	6	0	1	25976	NR_125730	103625684		NR_125730	ENSG00000207357	RNU6-2	U6-2	RNA, U6 small nuclear 2	snRNA
chr1	10390000	10400000	2052	2197	0.11821	1.07066	1	1	0	35976	NR_125730	103625684		NR_125730	ENSG00000207357	RNU6-2	U6-2	RNA, U6 small nuclear 2	snRNA
chr1	10400000	10410000	2268	1854	5.51271e-06	0.81746	3	2	2	45976	NR_125730	103625684		NR_125730	ENSG00000207357	RNU6-2	U6-2	RNA, U6 small nuclear 2	snRNA
chr1	10410000	10420000	2730	1694	1.53199e-28	0.620513	3	1	1	-44049	NM_002631	5226	Hs.464071	NM_002631	ENSG00000142657	PGD	6PGD	phosphogluconate dehydrogenase	protein-coding
chr1	10420000	10430000	3591	2111	2.07558e-44	0.587859	1	1	2	-34049	NM_002631	5226	Hs.464071	NM_002631	ENSG00000142657	PGD	6PGD	phosphogluconate dehydrogenase	protein-coding
chr1	10430000	10440000	3623	1629	7.69832e-88	0.449627	4	0	1	-24049	NM_002631	5226	Hs.464071	NM_002631	ENSG00000142657	PGD	6PGD	phosphogluconate dehydrogenase	protein-coding
chr1	10440000	10450000	3618	1643	4.63262e-86	0.454118	8	3	3	-14049	NM_002631	5226	Hs.464071	NM_002631	ENSG00000142657	PGD	6PGD	phosphogluconate dehydrogenase	protein-coding
chr1	10450000	10460000	3637	1650	1.12155e-86	0.453671	5	2	1	-4049	NM_002631	5226	Hs.464071	NM_002631	ENSG00000142657	PGD	6PGD	phosphogluconate dehydrogenase	protein-coding
chr1	10460000	10470000	2815	2069	4.23437e-14	0.734991	1	0	0	5825	NM_001304452	5226	Hs.464071	NM_002631	ENSG00000142657	PGD	6PGD	phosphogluconate dehydrogenase	protein-coding
chr1	10470000	10480000	4022	1873	1.31564e-90	0.465689	3	4	4	-15159	NM_199294	378708	Hs.412311	NM_199294	ENSG00000175279	CENPS	APITD1|CENP-S|FAAP16|MHF1	centromere protein S	protein-coding
chr1	10480000	10490000	4620	1403	1.38371e-206	0.30368	8	1	5	-5159	NM_199294	378708	Hs.412311	NM_199294	ENSG00000175279	CENPS	APITD1|CENP-S|FAAP16|MHF1	centromere protein S	protein-coding
chr1	10490000	10500000	3333	1737	4.35095e-58	0.521152	12	2	4	4196	NM_001243768	100526739	Hs.412311	NM_198544	ENSG00000251503	APITD1-CORT	-	APITD1-CORT readthrough	protein-coding
chr1	10500000	10510000	3302	2134	2.08876e-29	0.646275	0	0	0	-4776	NM_001302	1325	Hs.412311	NM_001302	ENSG00000241563	CORT	CST-14|CST-17|CST-29	cortistatin	protein-coding
chr1	10510000	10520000	3009	1686	2.37508e-43	0.560319	1	0	0	5224	NM_001302	1325	Hs.412311	NM_001302	ENSG00000241563	CORT	CST-14|CST-17|CST-29	cortistatin	protein-coding
chr1	10520000	10530000	3857	1971	2.56697e-70	0.511019	2	1	1	7613	NM_004401	1676	Hs.484782	NM_004401	ENSG00000160049	DFFA	DFF-45|DFF1|ICAD	DNA fragmentation factor subunit alpha	protein-coding
chr1	10530000	10540000	2606	1761	1.07783e-19	0.675748	11	5	4	-3	NM_004565	5195	Hs.149983	NM_004565	ENSG00000142655	PEX14	NAPP2|PBD13A|Pex14p|dJ734G22.2	peroxisomal biogenesis factor 14	protein-coding
chr1	10540000	10550000	2522	2725	0.0485762	1.08049	1	0	2	9997	NM_004565	5195	Hs.149983	NM_004565	ENSG00000142655	PEX14	NAPP2|PBD13A|Pex14p|dJ734G22.2	peroxisomal biogenesis factor 14	protein-coding
chr1	10550000	10560000	4504	2029	1.94259e-108	0.450488	3	1	3	19997	NM_004565	5195	Hs.149983	NM_004565	ENSG00000142655	PEX14	NAPP2|PBD13A|Pex14p|dJ734G22.2	peroxisomal biogenesis factor 14	protein-coding
chr1	10560000	10570000	2849	2052	6.96342e-16	0.720253	9	4	5	29997	NM_004565	5195	Hs.149983	NM_004565	ENSG00000142655	PEX14	NAPP2|PBD13A|Pex14p|dJ734G22.2	peroxisomal biogenesis factor 14	protein-coding
chr1	10570000	10580000	3209	2467	3.3375e-12	0.768775	8	1	3	39997	NM_004565	5195	Hs.149983	NM_004565	ENSG00000142655	PEX14	NAPP2|PBD13A|Pex14p|dJ734G22.2	peroxisomal biogenesis factor 14	protein-coding
chr1	10580000	10590000	2496	2244	0.0102085	0.899038	1	0	0	49997	NM_004565	5195	Hs.149983	NM_004565	ENSG00000142655	PEX14	NAPP2|PBD13A|Pex14p|dJ734G22.2	peroxisomal biogenesis factor 14	protein-coding
chr1	10590000	10600000	3017	1491	6.02697e-60	0.4942	11	1	4	59997	NM_004565	5195	Hs.149983	NM_004565	ENSG00000142655	PEX14	NAPP2|PBD13A|Pex14p|dJ734G22.2	peroxisomal biogenesis factor 14	protein-coding
chr1	10600000	10610000	3106	1611	5.72585e-55	0.518674	4	1	1	69997	NM_004565	5195	Hs.149983	NM_004565	ENSG00000142655	PEX14	NAPP2|PBD13A|Pex14p|dJ734G22.2	peroxisomal biogenesis factor 14	protein-coding
chr1	10610000	10620000	5584	1810	2.8475e-229	0.32414	10	3	6	79997	NM_004565	5195	Hs.149983	NM_004565	ENSG00000142655	PEX14	NAPP2|PBD13A|Pex14p|dJ734G22.2	peroxisomal biogenesis factor 14	protein-coding
chr1	10620000	10630000	2333	2328	0.966954	0.997857	3	2	2	89997	NM_004565	5195	Hs.149983	NM_004565	ENSG00000142655	PEX14	NAPP2|PBD13A|Pex14p|dJ734G22.2	peroxisomal biogenesis factor 14	protein-coding
chr1	10630000	10640000	1471	2008	1.13266e-10	1.36506	3	3	1	99997	NM_004565	5195	Hs.149983	NM_004565	ENSG00000142655	PEX14	NAPP2|PBD13A|Pex14p|dJ734G22.2	peroxisomal biogenesis factor 14	protein-coding
chr1	10640000	10650000	1994	2008	0.8933	1.00702	2	0	1	109997	NM_004565	5195	Hs.149983	NM_004565	ENSG00000142655	PEX14	NAPP2|PBD13A|Pex14p|dJ734G22.2	peroxisomal biogenesis factor 14	protein-coding
chr1	10650000	10660000	3082	2102	4.65938e-22	0.682025	12	2	4	119997	NM_004565	5195	Hs.149983	NM_004565	ENSG00000142655	PEX14	NAPP2|PBD13A|Pex14p|dJ734G22.2	peroxisomal biogenesis factor 14	protein-coding
chr1	10660000	10670000	3382	1384	5.88185e-98	0.409225	7	3	3	129997	NM_004565	5195	Hs.149983	NM_004565	ENSG00000142655	PEX14	NAPP2|PBD13A|Pex14p|dJ734G22.2	peroxisomal biogenesis factor 14	protein-coding
chr1	10670000	10680000	5968	1277	0	0.213975	14	4	6	139997	NM_004565	5195	Hs.149983	NM_004565	ENSG00000142655	PEX14	NAPP2|PBD13A|Pex14p|dJ734G22.2	peroxisomal biogenesis factor 14	protein-coding
chr1	10680000	10690000	4324	1024	5.82459e-253	0.236818	32	8	11	149997	NM_004565	5195	Hs.149983	NM_004565	ENSG00000142655	PEX14	NAPP2|PBD13A|Pex14p|dJ734G22.2	peroxisomal biogenesis factor 14	protein-coding
chr1	10690000	10700000	4601	670	0	0.145621	40	9	12	159997	NM_004565	5195	Hs.149983	NM_004565	ENSG00000142655	PEX14	NAPP2|PBD13A|Pex14p|dJ734G22.2	peroxisomal biogenesis factor 14	protein-coding
chr1	10700000	10710000	6091	693	0	0.113774	35	11	17	151733	NM_001079843	54897	Hs.439894	NM_017766	ENSG00000130940	CASZ1	CAS11|CST|SRG|ZNF693|dJ734G22.1	castor zinc finger 1	protein-coding
chr1	10710000	10720000	8701	537	0	0.061717	42	18	20	141733	NM_001079843	54897	Hs.439894	NM_017766	ENSG00000130940	CASZ1	CAS11|CST|SRG|ZNF693|dJ734G22.1	castor zinc finger 1	protein-coding
chr1	10720000	10730000	8663	436	0	0.050329	65	19	23	131733	NM_001079843	54897	Hs.439894	NM_017766	ENSG00000130940	CASZ1	CAS11|CST|SRG|ZNF693|dJ734G22.1	castor zinc finger 1	protein-coding
chr1	10730000	10740000	6236	483	0	0.0774535	58	19	22	121733	NM_001079843	54897	Hs.439894	NM_017766	ENSG00000130940	CASZ1	CAS11|CST|SRG|ZNF693|dJ734G22.1	castor zinc finger 1	protein-coding
chr1	10740000	10750000	6742	613	0	0.0909226	47	13	20	111733	NM_001079843	54897	Hs.439894	NM_017766	ENSG00000130940	CASZ1	CAS11|CST|SRG|ZNF693|dJ734G22.1	castor zinc finger 1	protein-coding
chr1	10750000	10760000	4658	522	0	0.112065	57	11	19	101733	NM_001079843	54897	Hs.439894	NM_017766	ENSG00000130940	CASZ1	CAS11|CST|SRG|ZNF693|dJ734G22.1	castor zinc finger 1	protein-coding
chr1	10760000	10770000	5818	605	0	0.103988	53	11	23	91733	NM_001079843	54897	Hs.439894	NM_017766	ENSG00000130940	CASZ1	CAS11|CST|SRG|ZNF693|dJ734G22.1	castor zinc finger 1	protein-coding
chr1	10770000	10780000	5350	580	0	0.108411	76	4	12	81733	NM_001079843	54897	Hs.439894	NM_017766	ENSG00000130940	CASZ1	CAS11|CST|SRG|ZNF693|dJ734G22.1	castor zinc finger 1	protein-coding
chr1	10780000	10790000	5091	565	0	0.11098	44	10	17	71733	NM_001079843	54897	Hs.439894	NM_017766	ENSG00000130940	CASZ1	CAS11|CST|SRG|ZNF693|dJ734G22.1	castor zinc finger 1	protein-coding
chr1	10790000	10800000	5885	667	0	0.113339	30	6	13	61733	NM_001079843	54897	Hs.439894	NM_017766	ENSG00000130940	CASZ1	CAS11|CST|SRG|ZNF693|dJ734G22.1	castor zinc finger 1	protein-coding
chr1	10800000	10810000	10868	837	0	0.0770151	33	7	12	51733	NM_001079843	54897	Hs.439894	NM_017766	ENSG00000130940	CASZ1	CAS11|CST|SRG|ZNF693|dJ734G22.1	castor zinc finger 1	protein-coding
chr1	10810000	10820000	10508	704	0	0.0669966	30	9	16	41733	NM_001079843	54897	Hs.439894	NM_017766	ENSG00000130940	CASZ1	CAS11|CST|SRG|ZNF693|dJ734G22.1	castor zinc finger 1	protein-coding
chr1	10820000	10830000	6578	962	0	0.146245	35	8	14	31733	NM_001079843	54897	Hs.439894	NM_017766	ENSG00000130940	CASZ1	CAS11|CST|SRG|ZNF693|dJ734G22.1	castor zinc finger 1	protein-coding
chr1	10830000	10840000	7666	541	0	0.0705714	27	12	15	21733	NM_001079843	54897	Hs.439894	NM_017766	ENSG00000130940	CASZ1	CAS11|CST|SRG|ZNF693|dJ734G22.1	castor zinc finger 1	protein-coding
chr1	10840000	10850000	6476	551	0	0.0850834	38	16	15	11733	NM_001079843	54897	Hs.439894	NM_017766	ENSG00000130940	CASZ1	CAS11|CST|SRG|ZNF693|dJ734G22.1	castor zinc finger 1	protein-coding
chr1	10850000	10860000	4022	649	3.7193261818929e-320	0.161363	51	20	21	1733	NM_001079843	54897	Hs.439894	NM_017766	ENSG00000130940	CASZ1	CAS11|CST|SRG|ZNF693|dJ734G22.1	castor zinc finger 1	protein-coding
chr1	10860000	10870000	4525	729	0	0.161105	17	5	11	-8267	NM_017766	54897	Hs.439894	NM_017766	ENSG00000130940	CASZ1	CAS11|CST|SRG|ZNF693|dJ734G22.1	castor zinc finger 1	protein-coding
chr1	10870000	10880000	5846	857	0	0.146596	27	6	11	-18267	NM_017766	54897	Hs.439894	NM_017766	ENSG00000130940	CASZ1	CAS11|CST|SRG|ZNF693|dJ734G22.1	castor zinc finger 1	protein-coding
chr1	10880000	10890000	6807	778	0	0.114294	32	14	11	-28267	NM_017766	54897	Hs.439894	NM_017766	ENSG00000130940	CASZ1	CAS11|CST|SRG|ZNF693|dJ734G22.1	castor zinc finger 1	protein-coding
chr1	10890000	10900000	6903	906	0	0.131247	41	11	19	-38267	NM_017766	54897	Hs.439894	NM_017766	ENSG00000130940	CASZ1	CAS11|CST|SRG|ZNF693|dJ734G22.1	castor zinc finger 1	protein-coding
chr1	10900000	10910000	5712	1246	0	0.218137	4	2	2	-48267	NM_017766	54897	Hs.439894	NM_017766	ENSG00000130940	CASZ1	CAS11|CST|SRG|ZNF693|dJ734G22.1	castor zinc finger 1	protein-coding
chr1	10910000	10920000	7482	622	0	0.0831329	29	6	13	-58267	NM_017766	54897	Hs.439894	NM_017766	ENSG00000130940	CASZ1	CAS11|CST|SRG|ZNF693|dJ734G22.1	castor zinc finger 1	protein-coding
chr1	10920000	10930000	6554	606	0	0.0924626	59	12	20	-68267	NM_017766	54897	Hs.439894	NM_017766	ENSG00000130940	CASZ1	CAS11|CST|SRG|ZNF693|dJ734G22.1	castor zinc finger 1	protein-coding
chr1	10930000	10940000	8248	1238	0	0.150097	19	3	9	-78267	NM_017766	54897	Hs.439894	NM_017766	ENSG00000130940	CASZ1	CAS11|CST|SRG|ZNF693|dJ734G22.1	castor zinc finger 1	protein-coding
chr1	10940000	10950000	5594	1073	0	0.191813	17	4	7	-88267	NM_017766	54897	Hs.439894	NM_017766	ENSG00000130940	CASZ1	CAS11|CST|SRG|ZNF693|dJ734G22.1	castor zinc finger 1	protein-coding
chr1	10950000	10960000	4278	608	0	0.142122	32	7	14	87094	NM_001170754	148345	Hs.127026	NM_173507	ENSG00000175262	C1orf127	-	chromosome 1 open reading frame 127	protein-coding
chr1	10960000	10970000	7774	656	0	0.0843838	55	15	18	77094	NM_001170754	148345	Hs.127026	NM_173507	ENSG00000175262	C1orf127	-	chromosome 1 open reading frame 127	protein-coding
chr1	10970000	10980000	5985	1064	0	0.177778	26	4	11	67094	NM_001170754	148345	Hs.127026	NM_173507	ENSG00000175262	C1orf127	-	chromosome 1 open reading frame 127	protein-coding
chr1	10980000	10990000	3241	1224	1.8059e-107	0.377661	5	1	2	57094	NM_001170754	148345	Hs.127026	NM_173507	ENSG00000175262	C1orf127	-	chromosome 1 open reading frame 127	protein-coding
chr1	10990000	11000000	4944	956	0	0.193366	15	6	8	47094	NM_001170754	148345	Hs.127026	NM_173507	ENSG00000175262	C1orf127	-	chromosome 1 open reading frame 127	protein-coding
chr1	11000000	11010000	6455	661	0	0.102401	39	8	17	37094	NM_001170754	148345	Hs.127026	NM_173507	ENSG00000175262	C1orf127	-	chromosome 1 open reading frame 127	protein-coding
chr1	11010000	11020000	4733	913	0	0.192901	14	3	4	27094	NM_001170754	148345	Hs.127026	NM_173507	ENSG00000175262	C1orf127	-	chromosome 1 open reading frame 127	protein-coding
chr1	11020000	11030000	4846	1023	2.39534676802182e-314	0.211102	33	7	9	17094	NM_001170754	148345	Hs.127026	NM_173507	ENSG00000175262	C1orf127	-	chromosome 1 open reading frame 127	protein-coding
chr1	11030000	11040000	6069	1116	0	0.183885	13	5	6	7094	NM_001170754	148345	Hs.127026	NM_173507	ENSG00000175262	C1orf127	-	chromosome 1 open reading frame 127	protein-coding
chr1	11040000	11050000	5220	1290	1.27275e-292	0.247126	8	2	6	-2906	NM_001170754	148345	Hs.127026	NM_173507	ENSG00000175262	C1orf127	-	chromosome 1 open reading frame 127	protein-coding
chr1	11050000	11060000	3290	1321	1.26496e-98	0.40152	3	2	4	-12906	NM_001170754	148345	Hs.127026	NM_173507	ENSG00000175262	C1orf127	-	chromosome 1 open reading frame 127	protein-coding
chr1	11060000	11070000	1836	1459	3.47518e-06	0.794662	4	0	2	-7679	NM_007375	23435	Hs.300624	NM_007375	ENSG00000120948	TARDBP	ALS10|TDP-43	TAR DNA binding protein	protein-coding
chr1	11070000	11080000	2927	1365	3.77669e-66	0.466348	7	2	4	2321	NM_007375	23435	Hs.300624	NM_007375	ENSG00000120948	TARDBP	ALS10|TDP-43	TAR DNA binding protein	protein-coding
chr1	11080000	11090000	1832	1835	0.981368	1.00164	5	0	0	12321	NM_007375	23435	Hs.300624	NM_007375	ENSG00000120948	TARDBP	ALS10|TDP-43	TAR DNA binding protein	protein-coding
chr1	11090000	11100000	1494	1165	6.55154e-06	0.779786	7	3	4	12296	NM_006610	10747	Hs.655645	NM_006610	ENSG00000009724	MASP2	MAP19|MASP-2|MASP1P1|sMAP	mannan binding lectin serine peptidase 2	protein-coding
chr1	11100000	11110000	1757	470	5.01053e-92	0.267501	37	14	19	2296	NM_006610	10747	Hs.655645	NM_006610	ENSG00000009724	MASP2	MAP19|MASP-2|MASP1P1|sMAP	mannan binding lectin serine peptidase 2	protein-coding
chr1	11110000	11120000	3134	779	1.57684e-175	0.248564	43	17	18	5091	NM_003132	6723	Hs.76244	NM_003132	ENSG00000116649	SRM	PAPT|SPDSY|SPS1|SRML1	spermidine synthase	protein-coding
chr1	11120000	11130000	3689	1429	4.31572e-117	0.387368	8	4	4	-4909	NM_003132	6723	Hs.76244	NM_003132	ENSG00000116649	SRM	PAPT|SPDSY|SPS1|SRML1	spermidine synthase	protein-coding
chr1	11130000	11140000	3930	1471	9.18956e-132	0.3743	9	1	3	-14909	NM_003132	6723	Hs.76244	NM_003132	ENSG00000116649	SRM	PAPT|SPDSY|SPS1|SRML1	spermidine synthase	protein-coding
chr1	11140000	11150000	1847	2258	5.85677e-06	1.22252	4	1	2	-14732	NR_135062	105376736	Hs.634965	NR_135061	ENSG00000230337	LOC105376736	-	uncharacterized LOC105376736	ncRNA
chr1	11150000	11160000	2943	1715	1.05632e-37	0.582739	2	3	2	-4732	NR_135062	105376736	Hs.634965	NR_135061	ENSG00000230337	LOC105376736	-	uncharacterized LOC105376736	ncRNA
chr1	11160000	11170000	2940	1621	2.27637e-44	0.551361	3	3	3	4924	NR_135063	105376736	Hs.634965	NR_135061	ENSG00000230337	LOC105376736	-	uncharacterized LOC105376736	ncRNA
chr1	11170000	11180000	2204	1587	1.23128e-12	0.720054	2	4	2	14924	NR_135063	105376736	Hs.634965	NR_135061	ENSG00000230337	LOC105376736	-	uncharacterized LOC105376736	ncRNA
chr1	11180000	11190000	2731	1818	6.69851e-22	0.66569	3	0	0	-18955	NR_046600	100873935	Hs.679133	NR_046600	ENSG00000225602	MTOR-AS1	-	MTOR antisense RNA 1	ncRNA
chr1	11190000	11200000	2963	1907	5.66558e-27	0.643604	4	1	0	-8955	NR_046600	100873935	Hs.679133	NR_046600	ENSG00000225602	MTOR-AS1	-	MTOR antisense RNA 1	ncRNA
chr1	11200000	11210000	2751	1936	3.04757e-17	0.703744	5	1	1	1045	NR_046600	100873935	Hs.679133	NR_046600	ENSG00000225602	MTOR-AS1	-	MTOR antisense RNA 1	ncRNA
chr1	11210000	11220000	2725	2228	6.01451e-07	0.817615	7	1	3	11045	NR_046600	100873935	Hs.679133	NR_046600	ENSG00000225602	MTOR-AS1	-	MTOR antisense RNA 1	ncRNA
chr1	11220000	11230000	2803	3007	0.0608986	1.07278	3	1	0	21045	NR_046600	100873935	Hs.679133	NR_046600	ENSG00000225602	MTOR-AS1	-	MTOR antisense RNA 1	ncRNA
chr1	11230000	11240000	2697	1710	3.67134e-26	0.634038	4	1	2	-14346	NM_021146	10218	Hs.146559	NM_021146	ENSG00000171819	ANGPTL7	AngX|CDT6|dJ647M16.1	angiopoietin like 7	protein-coding
chr1	11240000	11250000	2541	2177	0.000191617	0.856749	6	1	2	-4346	NM_021146	10218	Hs.146559	NM_021146	ENSG00000171819	ANGPTL7	AngX|CDT6|dJ647M16.1	angiopoietin like 7	protein-coding
chr1	11250000	11260000	3036	1766	4.62942e-39	0.581686	4	1	5	5654	NM_021146	10218	Hs.146559	NM_021146	ENSG00000171819	ANGPTL7	AngX|CDT6|dJ647M16.1	angiopoietin like 7	protein-coding
chr1	11260000	11270000	2925	2633	0.00592937	0.900171	3	0	1	15654	NM_021146	10218	Hs.146559	NM_021146	ENSG00000171819	ANGPTL7	AngX|CDT6|dJ647M16.1	angiopoietin like 7	protein-coding
chr1	11270000	11280000	2571	1985	8.63835e-10	0.772073	5	0	1	25654	NM_021146	10218	Hs.146559	NM_021146	ENSG00000171819	ANGPTL7	AngX|CDT6|dJ647M16.1	angiopoietin like 7	protein-coding
chr1	11280000	11290000	1778	1803	0.776724	1.01406	7	2	2	35654	NM_021146	10218	Hs.146559	NM_021146	ENSG00000171819	ANGPTL7	AngX|CDT6|dJ647M16.1	angiopoietin like 7	protein-coding
chr1	11290000	11300000	3029	2179	7.3389e-17	0.719379	2	2	0	27608	NM_004958	2475	Hs.338207	NM_004958	ENSG00000198793	MTOR	FRAP|FRAP1|FRAP2|RAFT1|RAPT1|SKS	mechanistic target of rapamycin	protein-coding
chr1	11300000	11310000	3794	1990	8.10883e-65	0.524512	4	2	3	17608	NM_004958	2475	Hs.338207	NM_004958	ENSG00000198793	MTOR	FRAP|FRAP1|FRAP2|RAFT1|RAPT1|SKS	mechanistic target of rapamycin	protein-coding
chr1	11310000	11320000	3628	1219	1.19168e-142	0.335998	20	2	5	7608	NM_004958	2475	Hs.338207	NM_004958	ENSG00000198793	MTOR	FRAP|FRAP1|FRAP2|RAFT1|RAPT1|SKS	mechanistic target of rapamycin	protein-coding
chr1	11320000	11330000	3245	1448	3.85836e-80	0.446225	12	8	6	-2392	NM_004958	2475	Hs.338207	NM_004958	ENSG00000198793	MTOR	FRAP|FRAP1|FRAP2|RAFT1|RAPT1|SKS	mechanistic target of rapamycin	protein-coding
chr1	11330000	11340000	3317	1334	3.8273e-99	0.402171	18	1	3	1745	NM_001330350	29914	Hs.522933	NM_013319	ENSG00000120942	UBIAD1	SCCD|TERE1	UbiA prenyltransferase domain containing 1	protein-coding
chr1	11340000	11350000	4950	969	0	0.195758	14	4	5	11745	NM_001330350	29914	Hs.522933	NM_013319	ENSG00000120942	UBIAD1	SCCD|TERE1	UbiA prenyltransferase domain containing 1	protein-coding
chr1	11350000	11360000	5464	1401	3.8537e-295	0.256406	10	1	3	21745	NM_001330350	29914	Hs.522933	NM_013319	ENSG00000120942	UBIAD1	SCCD|TERE1	UbiA prenyltransferase domain containing 1	protein-coding
chr1	11360000	11370000	5414	1161	0	0.214444	18	4	5	31745	NM_001330350	29914	Hs.522933	NM_013319	ENSG00000120942	UBIAD1	SCCD|TERE1	UbiA prenyltransferase domain containing 1	protein-coding
chr1	11370000	11380000	4057	1043	6.44293e-219	0.257087	19	4	6	41745	NM_001330350	29914	Hs.522933	NM_013319	ENSG00000120942	UBIAD1	SCCD|TERE1	UbiA prenyltransferase domain containing 1	protein-coding
chr1	11380000	11390000	4793	638	0	0.133111	18	5	13	51745	NM_001330350	29914	Hs.522933	NM_013319	ENSG00000120942	UBIAD1	SCCD|TERE1	UbiA prenyltransferase domain containing 1	protein-coding
chr1	11390000	11400000	5071	637	0	0.125616	30	7	12	61745	NM_001330350	29914	Hs.522933	NM_013319	ENSG00000120942	UBIAD1	SCCD|TERE1	UbiA prenyltransferase domain containing 1	protein-coding
chr1	11400000	11410000	5478	810	0	0.147864	19	8	14	71745	NM_001330350	29914	Hs.522933	NM_013319	ENSG00000120942	UBIAD1	SCCD|TERE1	UbiA prenyltransferase domain containing 1	protein-coding
chr1	11410000	11420000	4827	1141	1.13186e-282	0.236379	26	7	11	81745	NM_001330350	29914	Hs.522933	NM_013319	ENSG00000120942	UBIAD1	SCCD|TERE1	UbiA prenyltransferase domain containing 1	protein-coding
chr1	11420000	11430000	4911	1126	5.01932e-296	0.229281	11	3	6	91745	NM_001330350	29914	Hs.522933	NM_013319	ENSG00000120942	UBIAD1	SCCD|TERE1	UbiA prenyltransferase domain containing 1	protein-coding
chr1	11430000	11440000	6930	710	0	0.102453	9	2	3	101745	NM_001330350	29914	Hs.522933	NM_013319	ENSG00000120942	UBIAD1	SCCD|TERE1	UbiA prenyltransferase domain containing 1	protein-coding
chr1	11440000	11450000	6076	1350	0	0.222186	12	2	6	-94295	NM_020780	57540	Hs.202355	NM_020780	ENSG00000204624	DISP3	PTCHD2	dispatched RND transporter family member 3	protein-coding
chr1	11450000	11460000	5630	1134	0	0.201421	7	4	7	-84295	NM_020780	57540	Hs.202355	NM_020780	ENSG00000204624	DISP3	PTCHD2	dispatched RND transporter family member 3	protein-coding
chr1	11460000	11470000	4102	1601	1.69456e-128	0.390297	4	3	3	-74295	NM_020780	57540	Hs.202355	NM_020780	ENSG00000204624	DISP3	PTCHD2	dispatched RND transporter family member 3	protein-coding
chr1	11470000	11480000	5224	1239	6.25091e-305	0.237175	29	4	8	-64295	NM_020780	57540	Hs.202355	NM_020780	ENSG00000204624	DISP3	PTCHD2	dispatched RND transporter family member 3	protein-coding
chr1	11480000	11490000	3957	940	4.2301e-231	0.237554	17	4	4	-54295	NM_020780	57540	Hs.202355	NM_020780	ENSG00000204624	DISP3	PTCHD2	dispatched RND transporter family member 3	protein-coding
chr1	11490000	11500000	5004	943	0	0.188449	14	3	5	-44295	NM_020780	57540	Hs.202355	NM_020780	ENSG00000204624	DISP3	PTCHD2	dispatched RND transporter family member 3	protein-coding
chr1	11500000	11510000	6458	531	0	0.0822236	40	7	18	-34295	NM_020780	57540	Hs.202355	NM_020780	ENSG00000204624	DISP3	PTCHD2	dispatched RND transporter family member 3	protein-coding
chr1	11510000	11520000	9057	838	0	0.0925251	26	6	16	-24295	NM_020780	57540	Hs.202355	NM_020780	ENSG00000204624	DISP3	PTCHD2	dispatched RND transporter family member 3	protein-coding
chr1	11520000	11530000	5618	983	0	0.174973	21	5	9	-14295	NM_020780	57540	Hs.202355	NM_020780	ENSG00000204624	DISP3	PTCHD2	dispatched RND transporter family member 3	protein-coding
chr1	11530000	11540000	8646	1046	0	0.120981	26	5	13	-4295	NM_020780	57540	Hs.202355	NM_020780	ENSG00000204624	DISP3	PTCHD2	dispatched RND transporter family member 3	protein-coding
chr1	11540000	11550000	6864	813	0	0.118444	31	6	15	5705	NM_020780	57540	Hs.202355	NM_020780	ENSG00000204624	DISP3	PTCHD2	dispatched RND transporter family member 3	protein-coding
chr1	11550000	11560000	5716	1186	0	0.207488	17	6	8	15705	NM_020780	57540	Hs.202355	NM_020780	ENSG00000204624	DISP3	PTCHD2	dispatched RND transporter family member 3	protein-coding
chr1	11560000	11570000	3859	1619	1.13717e-106	0.419539	13	2	6	25705	NM_020780	57540	Hs.202355	NM_020780	ENSG00000204624	DISP3	PTCHD2	dispatched RND transporter family member 3	protein-coding
chr1	11570000	11580000	4293	826	1.20114e-300	0.192406	23	3	7	35705	NM_020780	57540	Hs.202355	NM_020780	ENSG00000204624	DISP3	PTCHD2	dispatched RND transporter family member 3	protein-coding
chr1	11580000	11590000	5926	462	0	0.0779615	70	13	14	45705	NM_020780	57540	Hs.202355	NM_020780	ENSG00000204624	DISP3	PTCHD2	dispatched RND transporter family member 3	protein-coding
chr1	11590000	11600000	6375	767	0	0.120314	32	9	13	55705	NM_020780	57540	Hs.202355	NM_020780	ENSG00000204624	DISP3	PTCHD2	dispatched RND transporter family member 3	protein-coding
chr1	11600000	11610000	5224	1474	2.19657e-254	0.282159	11	2	7	-64588	NR_104624	101929181	Hs.568616	NR_104624	ENSG00000235643	LINC01647	-	long intergenic non-protein coding RNA 1647	ncRNA
chr1	11610000	11620000	6667	1284	0	0.19259	13	5	4	-54588	NR_104624	101929181	Hs.568616	NR_104624	ENSG00000235643	LINC01647	-	long intergenic non-protein coding RNA 1647	ncRNA
chr1	11620000	11630000	5917	1184	0	0.200101	27	6	13	-44588	NR_104624	101929181	Hs.568616	NR_104624	ENSG00000235643	LINC01647	-	long intergenic non-protein coding RNA 1647	ncRNA
chr1	11630000	11640000	6072	1227	0	0.202075	14	4	6	-34588	NR_104624	101929181	Hs.568616	NR_104624	ENSG00000235643	LINC01647	-	long intergenic non-protein coding RNA 1647	ncRNA
chr1	11640000	11650000	4071	1424	4.90221e-151	0.349791	9	3	1	-24588	NR_104624	101929181	Hs.568616	NR_104624	ENSG00000235643	LINC01647	-	long intergenic non-protein coding RNA 1647	ncRNA
chr1	11650000	11660000	4904	1184	2.23515e-281	0.241436	16	8	10	-14588	NR_104624	101929181	Hs.568616	NR_104624	ENSG00000235643	LINC01647	-	long intergenic non-protein coding RNA 1647	ncRNA
chr1	11660000	11670000	5551	1186	0	0.213655	12	1	5	-4588	NR_104624	101929181	Hs.568616	NR_104624	ENSG00000235643	LINC01647	-	long intergenic non-protein coding RNA 1647	ncRNA
chr1	11670000	11680000	7867	1048	0	0.133215	23	6	8	5412	NR_104624	101929181	Hs.568616	NR_104624	ENSG00000235643	LINC01647	-	long intergenic non-protein coding RNA 1647	ncRNA
chr1	11680000	11690000	4430	853	5.37736579868846e-310	0.192551	28	7	9	15412	NR_104624	101929181	Hs.568616	NR_104624	ENSG00000235643	LINC01647	-	long intergenic non-protein coding RNA 1647	ncRNA
chr1	11690000	11700000	7344	958	0	0.130447	20	6	13	-19432	NM_183412	93611	Hs.556006	NM_033182	ENSG00000132879	FBXO44	FBG3|FBX30|FBX6A|Fbx44|Fbxo6a	F-box protein 44	protein-coding
chr1	11700000	11710000	5981	807	0	0.134927	36	7	10	-9432	NM_183412	93611	Hs.556006	NM_033182	ENSG00000132879	FBXO44	FBG3|FBX30|FBX6A|Fbx44|Fbxo6a	F-box protein 44	protein-coding
chr1	11710000	11720000	4264	738	4.94065645841247e-323	0.173077	41	12	20	86	NR_130909	93611	Hs.556006	NM_033182	ENSG00000132879	FBXO44	FBG3|FBX30|FBX6A|Fbx44|Fbxo6a	F-box protein 44	protein-coding
chr1	11720000	11730000	4475	934	3.00776e-293	0.208715	24	9	10	850	NM_018438	26270	Hs.464419	NM_018438	ENSG00000116663	FBXO6	FBG2|FBS2|FBX6|Fbx6b	F-box protein 6	protein-coding
chr1	11730000	11740000	5963	898	0	0.150595	40	6	16	6271	NM_006341	10459	Hs.19400	NM_006341	ENSG00000116670	MAD2L2	FANCV|MAD2B|POLZ2|REV7	MAD2 mitotic arrest deficient-like 2 (yeast)	protein-coding
chr1	11740000	11750000	5373	960	0	0.178671	31	8	11	-3729	NM_006341	10459	Hs.19400	NM_006341	ENSG00000116670	MAD2L2	FANCV|MAD2B|POLZ2|REV7	MAD2 mitotic arrest deficient-like 2 (yeast)	protein-coding
chr1	11750000	11760000	5682	801	0	0.140971	34	10	14	3219	NM_198545	374946	Hs.632364	NM_198545	ENSG00000162490	DRAXIN	AGPA3119|C1orf187|UNQ3119|neucrin	dorsal inhibitory axon guidance protein	protein-coding
chr1	11760000	11770000	6855	873	0	0.127352	40	5	10	13219	NM_198545	374946	Hs.632364	NM_198545	ENSG00000162490	DRAXIN	AGPA3119|C1orf187|UNQ3119|neucrin	dorsal inhibitory axon guidance protein	protein-coding
chr1	11770000	11780000	4751	1146	4.88402e-273	0.241212	10	5	5	-21142	NM_001040197	57085	Hs.464438	NM_020350	ENSG00000177674	AGTRAP	ATRAP	angiotensin II receptor associated protein	protein-coding
chr1	11780000	11790000	5713	1307	0	0.228776	12	4	4	-11142	NM_001040197	57085	Hs.464438	NM_020350	ENSG00000177674	AGTRAP	ATRAP	angiotensin II receptor associated protein	protein-coding
chr1	11790000	11800000	5076	827	0	0.162924	12	3	3	-1142	NM_001040197	57085	Hs.464438	NM_020350	ENSG00000177674	AGTRAP	ATRAP	angiotensin II receptor associated protein	protein-coding
chr1	11800000	11810000	4846	801	0	0.165291	29	8	12	8858	NM_001040196	57085	Hs.464438	NM_020350	ENSG00000177674	AGTRAP	ATRAP	angiotensin II receptor associated protein	protein-coding
chr1	11810000	11820000	4255	1309	2.81794e-187	0.307638	10	1	5	-7250	NM_001010881	284498	Hs.585415	NM_001010881	ENSG00000215910	C1orf167	-	chromosome 1 open reading frame 167	protein-coding
chr1	11820000	11830000	9400	647	0	0.0688298	42	10	15	2750	NM_001010881	284498	Hs.585415	NM_001010881	ENSG00000215910	C1orf167	-	chromosome 1 open reading frame 167	protein-coding
chr1	11830000	11840000	7369	829	0	0.112498	35	9	14	4676	NR_126000	102724659	Hs.737635	NR_126000	ENSG00000177553	LOC102724659	-	uncharacterized LOC102724659	ncRNA
chr1	11840000	11850000	9877	888	0	0.0899058	17	6	12	-5324	NR_126000	102724659	Hs.737635	NR_126000	ENSG00000177553	LOC102724659	-	uncharacterized LOC102724659	ncRNA
chr1	11850000	11860000	7668	1151	0	0.150104	18	4	8	8734	NM_001330358	4524	Hs.214142	NM_005957	ENSG00000177000	MTHFR	-	methylenetetrahydrofolate reductase	protein-coding
chr1	11860000	11870000	5337	1336	1.88668e-295	0.250328	19	8	12	-1153	NM_001256959	1185	Hs.193043	NM_001286	ENSG00000011021	CLCN6	CLC-6	chloride voltage-gated channel 6	protein-coding
chr1	11870000	11880000	2433	1475	1.02989e-27	0.606247	4	0	1	-8840	NM_005957	4524	Hs.214142	NM_005957	ENSG00000177000	MTHFR	-	methylenetetrahydrofolate reductase	protein-coding
chr1	11880000	11890000	5023	1633	1.29443e-205	0.325105	10	0	0	-15376	NR_037806	100379251	Hs.710015	NR_037806		NPPA-AS1	NPPA-AS|NPPAAS	NPPA antisense RNA 1	ncRNA
chr1	11890000	11900000	7397	1292	0	0.174665	10	2	3	-5376	NR_037806	100379251	Hs.710015	NR_037806		NPPA-AS1	NPPA-AS|NPPAAS	NPPA antisense RNA 1	ncRNA
chr1	11900000	11910000	5062	1029	0	0.203279	17	7	7	2840	NM_006172	4878	Hs.75640	NM_006172	ENSG00000175206	NPPA	ANF|ANP|ATFB6|ATRST2|CDD|CDD-ANF|CDP|PND	natriuretic peptide A	protein-coding
chr1	11910000	11920000	5866	1421	0	0.242243	22	2	5	3992	NM_002521	4879	Hs.219140	NM_002521	ENSG00000120937	NPPB	BNP	natriuretic peptide B	protein-coding
chr1	11920000	11930000	6827	1163	0	0.170353	4	4	4	-6008	NM_002521	4879	Hs.219140	NM_002521	ENSG00000120937	NPPB	BNP	natriuretic peptide B	protein-coding
chr1	11930000	11940000	6475	1269	0	0.195985	10	3	4	-16008	NM_002521	4879	Hs.219140	NM_002521	ENSG00000120937	NPPB	BNP	natriuretic peptide B	protein-coding
chr1	11940000	11950000	4098	965	2.89858e-241	0.235481	26	10	11	-26008	NM_002521	4879	Hs.219140	NM_002521	ENSG00000120937	NPPB	BNP	natriuretic peptide B	protein-coding
chr1	11950000	11960000	2861	778	4.16379e-146	0.271933	43	14	9	31485	NM_138346	90231	Hs.520094	NM_138346	ENSG00000116685	KIAA2013	-	KIAA2013	protein-coding
chr1	11960000	11970000	3031	1179	7.29367e-96	0.388981	14	6	5	21485	NM_138346	90231	Hs.520094	NM_138346	ENSG00000116685	KIAA2013	-	KIAA2013	protein-coding
chr1	11970000	11980000	3863	1365	3.21028e-141	0.353352	8	1	1	11485	NM_138346	90231	Hs.520094	NM_138346	ENSG00000116685	KIAA2013	-	KIAA2013	protein-coding
chr1	11980000	11990000	5456	1012	0	0.185484	18	2	4	1485	NM_138346	90231	Hs.520094	NM_138346	ENSG00000116685	KIAA2013	-	KIAA2013	protein-coding
chr1	11990000	12000000	5435	880	0	0.161914	15	7	8	276	NM_000302	5351	Hs.75093	NM_000302	ENSG00000083444	PLOD1	EDS6|LH|LH1|LLH|PLOD	procollagen-lysine,2-oxoglutarate 5-dioxygenase 1	protein-coding
chr1	12000000	12010000	5789	1000	0	0.172741	15	5	7	10276	NM_000302	5351	Hs.75093	NM_000302	ENSG00000083444	PLOD1	EDS6|LH|LH1|LLH|PLOD	procollagen-lysine,2-oxoglutarate 5-dioxygenase 1	protein-coding
chr1	12010000	12020000	4974	782	0	0.157218	22	4	8	20276	NM_000302	5351	Hs.75093	NM_000302	ENSG00000083444	PLOD1	EDS6|LH|LH1|LLH|PLOD	procollagen-lysine,2-oxoglutarate 5-dioxygenase 1	protein-coding
chr1	12020000	12030000	2064	739	6.63614e-75	0.358043	24	11	11	-15238	NM_001127660	9927	Hs.376681	NM_014874	ENSG00000116688	MFN2	CMT2A|CMT2A2|CMT2A2A|CMT2A2B|CPRP1|HMSN6A|HSG|MARF	mitofusin 2	protein-coding
chr1	12030000	12040000	2059	736	6.59396e-75	0.357455	27	6	8	-5238	NM_001127660	9927	Hs.376681	NM_014874	ENSG00000116688	MFN2	CMT2A|CMT2A2|CMT2A2A|CMT2A2B|CPRP1|HMSN6A|HSG|MARF	mitofusin 2	protein-coding
chr1	12040000	12050000	3242	1254	2.31062e-103	0.386798	17	2	4	4762	NM_014874	9927	Hs.376681	NM_014874	ENSG00000116688	MFN2	CMT2A|CMT2A2|CMT2A2A|CMT2A2B|CPRP1|HMSN6A|HSG|MARF	mitofusin 2	protein-coding
chr1	12050000	12060000	4380	1086	5.04595e-245	0.247945	7	4	7	14762	NM_014874	9927	Hs.376681	NM_014874	ENSG00000116688	MFN2	CMT2A|CMT2A2|CMT2A2A|CMT2A2B|CPRP1|HMSN6A|HSG|MARF	mitofusin 2	protein-coding
chr1	12060000	12070000	5998	1507	0	0.25125	19	3	7	-14299	NM_021933	60672	Hs.8595	NM_021933	ENSG00000116691	MIIP	IIP45	migration and invasion inhibitory protein	protein-coding
chr1	12070000	12080000	6289	1221	0	0.194149	12	8	7	-4299	NM_021933	60672	Hs.8595	NM_021933	ENSG00000116691	MIIP	IIP45	migration and invasion inhibitory protein	protein-coding
chr1	12080000	12090000	7783	982	0	0.126172	22	6	8	-4215	NR_106787	102466982		NR_106787	ENSG00000276869	MIR6729	hsa-mir-6729	microRNA 6729	ncRNA
chr1	12090000	12100000	6176	964	0	0.156088	28	2	10	5785	NR_106787	102466982		NR_106787	ENSG00000276869	MIR6729	hsa-mir-6729	microRNA 6729	ncRNA
chr1	12100000	12110000	6248	1173	0	0.18774	17	6	7	15785	NR_106787	102466982		NR_106787	ENSG00000276869	MIR6729	hsa-mir-6729	microRNA 6729	ncRNA
chr1	12110000	12120000	5346	848	0	0.158623	27	6	8	-8434	NM_001243	943	Hs.1314	NM_001243	ENSG00000120949	TNFRSF8	CD30|D1S166E|Ki-1	TNF receptor superfamily member 8	protein-coding
chr1	12120000	12130000	4887	640	0	0.13096	22	4	5	1566	NM_001281430	943	Hs.1314	NM_001243	ENSG00000120949	TNFRSF8	CD30|D1S166E|Ki-1	TNF receptor superfamily member 8	protein-coding
chr1	12130000	12140000	7407	839	0	0.113271	17	7	7	11566	NM_001281430	943	Hs.1314	NM_001243	ENSG00000120949	TNFRSF8	CD30|D1S166E|Ki-1	TNF receptor superfamily member 8	protein-coding
chr1	12140000	12150000	5415	739	0	0.136473	22	6	10	21566	NM_001281430	943	Hs.1314	NM_001243	ENSG00000120949	TNFRSF8	CD30|D1S166E|Ki-1	TNF receptor superfamily member 8	protein-coding
chr1	12150000	12160000	2671	1211	3.99209e-64	0.453388	25	4	4	31566	NM_001281430	943	Hs.1314	NM_001243	ENSG00000120949	TNFRSF8	CD30|D1S166E|Ki-1	TNF receptor superfamily member 8	protein-coding
chr1	12160000	12170000	3906	1363	1.70642e-145	0.34895	14	5	7	41566	NM_001281430	943	Hs.1314	NM_001243	ENSG00000120949	TNFRSF8	CD30|D1S166E|Ki-1	TNF receptor superfamily member 8	protein-coding
chr1	12170000	12180000	3785	1106	1.27423e-177	0.292206	14	6	7	51566	NM_001281430	943	Hs.1314	NM_001243	ENSG00000120949	TNFRSF8	CD30|D1S166E|Ki-1	TNF receptor superfamily member 8	protein-coding
chr1	12180000	12190000	4592	1109	1.18111e-263	0.241507	23	3	12	-42000	NR_107000	102465836		NR_107000	ENSG00000028137	MIR7846	hsa-mir-7846	microRNA 7846	ncRNA
chr1	12190000	12200000	4063	1090	9.4734e-210	0.268275	14	3	5	-32000	NR_107000	102465836		NR_107000	ENSG00000028137	MIR7846	hsa-mir-7846	microRNA 7846	ncRNA
chr1	12200000	12210000	4277	779	3.31411811718092e-312	0.182137	32	9	11	-22000	NR_107000	102465836		NR_107000	ENSG00000028137	MIR7846	hsa-mir-7846	microRNA 7846	ncRNA
chr1	12210000	12220000	2904	967	5.76187e-116	0.332989	12	2	7	-12000	NR_107000	102465836		NR_107000	ENSG00000028137	MIR7846	hsa-mir-7846	microRNA 7846	ncRNA
chr1	12220000	12230000	7745	700	0	0.0903809	33	9	14	-2000	NR_107000	102465836		NR_107000	ENSG00000028137	MIR7846	hsa-mir-7846	microRNA 7846	ncRNA
chr1	12230000	12240000	7141	941	0	0.131774	42	13	15	7940	NM_001066	7133	Hs.256278	NM_001066	ENSG00000028137	TNFRSF1B	CD120b|TBPII|TNF-R-II|TNF-R75|TNFBR|TNFR1B|TNFR2|TNFR80|p75|p75TNFR	TNF receptor superfamily member 1B	protein-coding
chr1	12240000	12250000	6688	692	0	0.103469	29	9	16	-6770	NR_039775	100616438		NR_039775	ENSG00000263676	MIR4632	-	microRNA 4632	ncRNA
chr1	12250000	12260000	10006	905	0	0.0904457	28	9	8	3230	NR_039775	100616438		NR_039775	ENSG00000263676	MIR4632	-	microRNA 4632	ncRNA
chr1	12260000	12270000	9030	941	0	0.104208	29	6	8	13230	NR_039775	100616438		NR_039775	ENSG00000263676	MIR4632	-	microRNA 4632	ncRNA
chr1	12270000	12280000	4347	1013	3.43187e-258	0.233034	12	3	6	-15096	NM_018156	55187	Hs.439381	NM_015378	ENSG00000048707	VPS13D	-	vacuolar protein sorting 13 homolog D	protein-coding
chr1	12280000	12290000	2794	1182	1.54181e-76	0.423049	5	1	2	-5096	NM_018156	55187	Hs.439381	NM_015378	ENSG00000048707	VPS13D	-	vacuolar protein sorting 13 homolog D	protein-coding
chr1	12290000	12300000	2327	1115	6.00395e-50	0.479158	6	4	4	4904	NM_015378	55187	Hs.439381	NM_015378	ENSG00000048707	VPS13D	-	vacuolar protein sorting 13 homolog D	protein-coding
chr1	12300000	12310000	2337	1827	2.42158e-08	0.781772	5	3	2	14904	NM_015378	55187	Hs.439381	NM_015378	ENSG00000048707	VPS13D	-	vacuolar protein sorting 13 homolog D	protein-coding
chr1	12310000	12320000	2191	1742	4.17446e-07	0.795071	4	0	0	24904	NM_015378	55187	Hs.439381	NM_015378	ENSG00000048707	VPS13D	-	vacuolar protein sorting 13 homolog D	protein-coding
chr1	12320000	12330000	1810	2714	1.44797e-21	1.49945	4	1	0	34904	NM_015378	55187	Hs.439381	NM_015378	ENSG00000048707	VPS13D	-	vacuolar protein sorting 13 homolog D	protein-coding
chr1	12330000	12340000	2487	2292	0.0471657	0.921592	8	1	1	44904	NM_015378	55187	Hs.439381	NM_015378	ENSG00000048707	VPS13D	-	vacuolar protein sorting 13 homolog D	protein-coding
chr1	12340000	12350000	2524	2036	3.44071e-07	0.806656	3	2	2	54904	NM_015378	55187	Hs.439381	NM_015378	ENSG00000048707	VPS13D	-	vacuolar protein sorting 13 homolog D	protein-coding
chr1	12350000	12360000	1503	1997	3.68729e-09	1.32868	0	0	3	64904	NM_015378	55187	Hs.439381	NM_015378	ENSG00000048707	VPS13D	-	vacuolar protein sorting 13 homolog D	protein-coding
chr1	12360000	12370000	2451	2173	0.00408519	0.886577	4	3	2	74904	NM_015378	55187	Hs.439381	NM_015378	ENSG00000048707	VPS13D	-	vacuolar protein sorting 13 homolog D	protein-coding
chr1	12370000	12380000	2163	2176	0.897504	1.00601	6	2	1	84904	NM_015378	55187	Hs.439381	NM_015378	ENSG00000048707	VPS13D	-	vacuolar protein sorting 13 homolog D	protein-coding
chr1	12380000	12390000	1762	2368	2.61548e-11	1.34393	5	4	2	94904	NM_015378	55187	Hs.439381	NM_015378	ENSG00000048707	VPS13D	-	vacuolar protein sorting 13 homolog D	protein-coding
chr1	12390000	12400000	1342	2429	9.72207e-37	1.80999	4	2	4	104904	NM_015378	55187	Hs.439381	NM_015378	ENSG00000048707	VPS13D	-	vacuolar protein sorting 13 homolog D	protein-coding
chr1	12400000	12410000	1602	2770	2.04601e-36	1.72909	4	2	2	114904	NM_015378	55187	Hs.439381	NM_015378	ENSG00000048707	VPS13D	-	vacuolar protein sorting 13 homolog D	protein-coding
chr1	12410000	12420000	1477	2614	5.61184e-37	1.7698	2	0	2	124904	NM_015378	55187	Hs.439381	NM_015378	ENSG00000048707	VPS13D	-	vacuolar protein sorting 13 homolog D	protein-coding
chr1	12420000	12430000	1821	2340	1.2621e-08	1.28501	2	0	0	134904	NM_015378	55187	Hs.439381	NM_015378	ENSG00000048707	VPS13D	-	vacuolar protein sorting 13 homolog D	protein-coding
chr1	12430000	12440000	1969	2317	0.000183536	1.17674	3	1	1	-132300	NR_003022	677882	Hs.658450	NR_003022	ENSG00000266079	SNORA59B	ACA59	small nucleolar RNA, H/ACA box 59B	snoRNA
chr1	12440000	12450000	1918	2010	0.309877	1.04797	1	0	0	-122300	NR_003022	677882	Hs.658450	NR_003022	ENSG00000266079	SNORA59B	ACA59	small nucleolar RNA, H/ACA box 59B	snoRNA
chr1	12450000	12460000	2760	1879	4.13462e-20	0.680797	6	0	0	-112300	NR_003022	677882	Hs.658450	NR_003022	ENSG00000266079	SNORA59B	ACA59	small nucleolar RNA, H/ACA box 59B	snoRNA
chr1	12460000	12470000	2084	2789	8.49261e-13	1.33829	5	2	4	-102300	NR_003022	677882	Hs.658450	NR_003022	ENSG00000266079	SNORA59B	ACA59	small nucleolar RNA, H/ACA box 59B	snoRNA
chr1	12470000	12480000	2626	2172	3.83437e-06	0.827113	7	2	1	-92300	NR_003022	677882	Hs.658450	NR_003022	ENSG00000266079	SNORA59B	ACA59	small nucleolar RNA, H/ACA box 59B	snoRNA
chr1	12480000	12490000	2324	2083	0.010544	0.896299	3	1	1	-82300	NR_003022	677882	Hs.658450	NR_003022	ENSG00000266079	SNORA59B	ACA59	small nucleolar RNA, H/ACA box 59B	snoRNA
chr1	12490000	12500000	4238	1492	1.37613e-155	0.352053	14	8	7	-72300	NR_003022	677882	Hs.658450	NR_003022	ENSG00000266079	SNORA59B	ACA59	small nucleolar RNA, H/ACA box 59B	snoRNA
chr1	12500000	12510000	2361	2252	0.260814	0.953833	3	1	0	-62300	NR_003022	677882	Hs.658450	NR_003022	ENSG00000266079	SNORA59B	ACA59	small nucleolar RNA, H/ACA box 59B	snoRNA
chr1	12510000	12520000	2239	2357	0.226273	1.0527	2	2	0	-52300	NR_003022	677882	Hs.658450	NR_003022	ENSG00000266079	SNORA59B	ACA59	small nucleolar RNA, H/ACA box 59B	snoRNA
chr1	12520000	12530000	2053	2156	0.266222	1.05017	5	2	2	-42300	NR_003022	677882	Hs.658450	NR_003022	ENSG00000266079	SNORA59B	ACA59	small nucleolar RNA, H/ACA box 59B	snoRNA
chr1	12530000	12540000	2603	2512	0.373542	0.96504	1	0	0	-32300	NR_003022	677882	Hs.658450	NR_003022	ENSG00000266079	SNORA59B	ACA59	small nucleolar RNA, H/ACA box 59B	snoRNA
chr1	12540000	12550000	2656	2159	4.14455e-07	0.812877	7	2	4	-22300	NR_003022	677882	Hs.658450	NR_003022	ENSG00000266079	SNORA59B	ACA59	small nucleolar RNA, H/ACA box 59B	snoRNA
chr1	12550000	12560000	2346	2102	0.010262	0.895993	6	4	2	-12300	NR_003022	677882	Hs.658450	NR_003022	ENSG00000266079	SNORA59B	ACA59	small nucleolar RNA, H/ACA box 59B	snoRNA
chr1	12560000	12570000	3605	1400	4.33518e-114	0.38835	10	5	5	-2300	NR_003022	677882	Hs.658450	NR_003022	ENSG00000266079	SNORA59B	ACA59	small nucleolar RNA, H/ACA box 59B	snoRNA
chr1	12570000	12580000	3553	1719	8.79549e-74	0.483816	10	3	5	7700	NR_003025	677885	Hs.658450	NR_003025	ENSG00000239149	SNORA59A	ACA59	small nucleolar RNA, H/ACA box 59A	snoRNA
chr1	12580000	12590000	4717	1355	3.32532e-225	0.287259	19	6	6	17700	NR_003025	677885	Hs.658450	NR_003025	ENSG00000239149	SNORA59A	ACA59	small nucleolar RNA, H/ACA box 59A	snoRNA
chr1	12590000	12600000	3249	1677	4.74997e-58	0.516159	11	3	5	27700	NR_003025	677885	Hs.658450	NR_003025	ENSG00000239149	SNORA59A	ACA59	small nucleolar RNA, H/ACA box 59A	snoRNA
chr1	12600000	12610000	5025	1041	0	0.207164	21	8	13	34051	NR_106788	102466722		NR_106788	ENSG00000276830	MIR6730	hsa-mir-6730	microRNA 6730	ncRNA
chr1	12610000	12620000	4128	852	4.60368e-273	0.206395	29	4	5	24051	NR_106788	102466722		NR_106788	ENSG00000276830	MIR6730	hsa-mir-6730	microRNA 6730	ncRNA
chr1	12620000	12630000	5280	1205	1.76168987337613e-319	0.22822	13	2	10	14051	NR_106788	102466722		NR_106788	ENSG00000276830	MIR6730	hsa-mir-6730	microRNA 6730	ncRNA
chr1	12630000	12640000	4673	976	5.87935e-306	0.208859	9	1	4	4051	NR_106788	102466722		NR_106788	ENSG00000276830	MIR6730	hsa-mir-6730	microRNA 6730	ncRNA
chr1	12640000	12650000	2714	656	2.41262e-156	0.24171	31	5	8	-5949	NR_106788	102466722		NR_106788	ENSG00000276830	MIR6730	hsa-mir-6730	microRNA 6730	ncRNA
chr1	12650000	12660000	4987	892	0	0.178865	41	8	9	1409	NM_001324370	9249	Hs.289347	NM_004753	ENSG00000162496	DHRS3	DD83.1|RDH17|Rsdr1|SDR1|SDR16C1|retSDR1	dehydrogenase/reductase 3	protein-coding
chr1	12660000	12670000	4987	1262	3.39463e-273	0.253058	16	6	5	-8591	NM_001324370	9249	Hs.289347	NM_004753	ENSG00000162496	DHRS3	DD83.1|RDH17|Rsdr1|SDR1|SDR16C1|retSDR1	dehydrogenase/reductase 3	protein-coding
chr1	12670000	12680000	4620	1239	2.51347e-238	0.268182	22	6	11	1788	NM_001319225	9249	Hs.289347	NM_004753	ENSG00000162496	DHRS3	DD83.1|RDH17|Rsdr1|SDR1|SDR16C1|retSDR1	dehydrogenase/reductase 3	protein-coding
chr1	12680000	12690000	4248	1096	2.68694e-228	0.258004	15	4	7	-7263	NM_004753	9249	Hs.289347	NM_004753	ENSG00000162496	DHRS3	DD83.1|RDH17|Rsdr1|SDR1|SDR16C1|retSDR1	dehydrogenase/reductase 3	protein-coding
chr1	12690000	12700000	5064	1351	1.6496e-262	0.266785	10	3	7	-9566	NM_001013630	343066	Hs.209954	NM_001013630	ENSG00000204518	AADACL4	-	arylacetamide deacetylase like 4	protein-coding
chr1	12700000	12710000	3313	1345	2.44574e-97	0.405976	17	4	3	434	NM_001013630	343066	Hs.209954	NM_001013630	ENSG00000204518	AADACL4	-	arylacetamide deacetylase like 4	protein-coding
chr1	12710000	12720000	3544	1304	4.2616e-122	0.367946	10	2	2	10434	NM_001013630	343066	Hs.209954	NM_001013630	ENSG00000204518	AADACL4	-	arylacetamide deacetylase like 4	protein-coding
chr1	12720000	12730000	3166	1586	7.28426e-61	0.500948	7	1	0	20434	NM_001013630	343066	Hs.209954	NM_001013630	ENSG00000204518	AADACL4	-	arylacetamide deacetylase like 4	protein-coding
chr1	12730000	12740000	2809	1679	2.83708e-33	0.597722	3	3	1	30434	NM_001013630	343066	Hs.209954	NM_001013630	ENSG00000204518	AADACL4	-	arylacetamide deacetylase like 4	protein-coding
chr1	12740000	12750000	2932	1934	3.02164e-24	0.659618	11	2	4	-31118	NR_111984	126767	Hs.464705	NM_001103169	ENSG00000188984	AADACL3	-	arylacetamide deacetylase like 3	protein-coding
chr1	12750000	12760000	2893	1838	9.73955e-28	0.635327	2	3	0	-21118	NR_111984	126767	Hs.464705	NM_001103169	ENSG00000188984	AADACL3	-	arylacetamide deacetylase like 3	protein-coding
chr1	12760000	12770000	3111	1763	2.95931e-43	0.566699	3	2	2	-11118	NR_111984	126767	Hs.464705	NM_001103169	ENSG00000188984	AADACL3	-	arylacetamide deacetylase like 3	protein-coding
chr1	12770000	12780000	2813	1115	2.34498e-86	0.396374	17	2	10	-1118	NR_111984	126767	Hs.464705	NM_001103169	ENSG00000188984	AADACL3	-	arylacetamide deacetylase like 3	protein-coding
chr1	12780000	12790000	4845	1428	1.61599e-224	0.294737	6	1	1	8882	NM_001103170	126767	Hs.464705	NM_001103169	ENSG00000188984	AADACL3	-	arylacetamide deacetylase like 3	protein-coding
chr1	12790000	12800000	2630	2875	0.0200164	1.09316	5	2	2	-11134	NM_001330361	93190	Hs.98095	NM_152290	ENSG00000157330	C1orf158	-	chromosome 1 open reading frame 158	protein-coding
chr1	12800000	12810000	2890	2126	2.28084e-14	0.73564	3	0	1	-1134	NM_001330361	93190	Hs.98095	NM_152290	ENSG00000157330	C1orf158	-	chromosome 1 open reading frame 158	protein-coding
chr1	12810000	12820000	3643	2212	1.50435e-40	0.607192	2	1	2	8866	NM_152290	93190	Hs.98095	NM_152290	ENSG00000157330	C1orf158	-	chromosome 1 open reading frame 158	protein-coding
chr1	12820000	12830000	3937	1486	2.87462e-130	0.377445	16	2	4	-9991	NM_001080830	390999	Hs.156406	NM_001080830	ENSG00000116726	PRAMEF12	-	PRAME family member 12	protein-coding
chr1	12830000	12840000	4604	1423	1.99444e-201	0.309079	8	3	5	9	NM_001080830	390999	Hs.156406	NM_001080830	ENSG00000116726	PRAMEF12	-	PRAME family member 12	protein-coding
chr1	12840000	12850000	3896	2214	2.59234e-53	0.568275	3	0	2	-6546	NM_023013	65121	Hs.454859	NM_023013	ENSG00000116721	PRAMEF1	-	PRAME family member 1	protein-coding
chr1	12850000	12860000	5986	1882	1.36459e-255	0.3144	9	4	4	157	NM_001294139	65121	Hs.454859	NM_023013	ENSG00000116721	PRAMEF1	-	PRAME family member 1	protein-coding
chr1	12860000	12870000	3064	1838	9.96296e-36	0.599869	3	1	3	10157	NM_001294139	65121	Hs.454859	NM_023013	ENSG00000116721	PRAMEF1	-	PRAME family member 1	protein-coding
chr1	12870000	12880000	3597	2299	2.77395e-33	0.639144	5	1	0	16264	NM_001146344	440560	Hs.551617	NM_001146344	ENSG00000239810	PRAMEF11	-	PRAME family member 11	protein-coding
chr1	12880000	12890000	4751	1424	8.2689e-216	0.299726	7	1	4	6264	NM_001146344	440560	Hs.551617	NM_001146344	ENSG00000239810	PRAMEF11	-	PRAME family member 11	protein-coding
chr1	12890000	12900000	3969	2418	1.57905e-43	0.609221	5	0	0	-3736	NM_001146344	440560	Hs.551617	NM_001146344	ENSG00000239810	PRAMEF11	-	PRAME family member 11	protein-coding
chr1	12900000	12910000	3643	2121	2.05176e-46	0.582212	4	1	3	3157	NM_001302551	101060301		NM_001302551	ENSG00000179412	HNRNPCL4	-	heterogeneous nuclear ribonucleoprotein C-like 4	protein-coding
chr1	12910000	12920000	2998	1552	2.65373e-53	0.517678	3	0	1	-1941	NM_023014	65122	Hs.104991	NM_023014	ENSG00000120952	PRAMEF2	DJ845O24.3	PRAME family member 2	protein-coding
chr1	12920000	12930000	4980	1781	1.91199e-178	0.357631	9	2	5	8059	NM_023014	65122	Hs.104991	NM_023014	ENSG00000120952	PRAMEF2	DJ845O24.3	PRAME family member 2	protein-coding
chr1	12930000	12940000	5201	3240	3.23043e-52	0.622957	6	0	0	11025	NM_001009611	400735	Hs.551617	NM_001009611	ENSG00000243073	PRAMEF4	-	PRAME family member 4	protein-coding
chr1	12940000	12950000	5230	2234	3.1863e-139	0.427151	6	0	2	1025	NM_001009611	400735	Hs.551617	NM_001009611	ENSG00000243073	PRAMEF4	-	PRAME family member 4	protein-coding
chr1	12950000	12960000	2609	1173	9.73053e-64	0.449598	5	1	2	-8975	NM_001009611	400735	Hs.551617	NM_001009611	ENSG00000243073	PRAMEF4	-	PRAME family member 4	protein-coding
chr1	12960000	12970000	2366	1655	1.81138e-15	0.699493	13	1	2	-11467	NM_001012276	391002	Hs.553832	NM_001012276	ENSG00000182330	PRAMEF8	PRAMEF24	PRAME family member 8	protein-coding
chr1	12970000	12980000	4313	1260	3.48671e-202	0.29214	11	2	2	-1467	NM_001012276	391002	Hs.553832	NM_001012276	ENSG00000182330	PRAMEF8	PRAMEF24	PRAME family member 8	protein-coding
chr1	12980000	12990000	5557	1788	1.62048e-230	0.321756	4	4	3	8533	NM_001012277	441871		NM_001012277	ENSG00000204510	PRAMEF7	-	PRAME family member 7	protein-coding
chr1	12990000	13000000	4851	1202	1.74218e-271	0.247784	11	2	3	7353	NM_001300891	101929983		NM_001300891	ENSG00000274764	PRAMEF27	-	PRAME family member 27	protein-coding
chr1	13000000	13010000	3632	2115	2.61178e-46	0.582324	4	1	3	2406	NM_001010889	440561	Hs.567864	NM_001010889	ENSG00000232423	PRAMEF6	-	PRAME family member 6	protein-coding
chr1	13010000	13020000	3123	1235	4.65672e-96	0.395453	3	2	2	-7594	NM_001010889	440561	Hs.567864	NM_001010889	ENSG00000232423	PRAMEF6	-	PRAME family member 6	protein-coding
chr1	13020000	13030000	2440	1576	3.52143e-22	0.645902	3	2	2	-10499	NM_001099850	391003		NM_001099850	ENSG00000279804	PRAMEF18	-	PRAME family member 18	protein-coding
chr1	13030000	13040000	2538	1303	2.20394e-46	0.513396	3	1	1	-499	NM_001099850	391003		NM_001099850	ENSG00000279804	PRAMEF18	-	PRAME family member 18	protein-coding
chr1	13040000	13050000	2083	2157	0.434275	1.03553	3	0	1	9457	NM_001100631	653606	Hs.712522	NM_001100631		PRAMEF22	PRAMEF3L	PRAME family member 22	protein-coding
chr1	13050000	13060000	1260	377	1.14925e-58	0.299206	3	0	0	19457	NM_001100631	653606	Hs.712522	NM_001100631		PRAMEF22	PRAMEF3L	PRAME family member 22	protein-coding
chr1	13060000	13070000	0	0	1	#DIV/0!	0	0	0	29457	NM_001100631	653606	Hs.712522	NM_001100631		PRAMEF22	PRAMEF3L	PRAME family member 22	protein-coding
chr1	13070000	13080000	0	0	1	#DIV/0!	0	0	0	37702	NM_001306072	645359		NM_001306072	ENSG00000280267	PRAMEF26	-	PRAME family member 26	protein-coding
chr1	13080000	13090000	0	0	1	#DIV/0!	0	0	0	27702	NM_001306072	645359		NM_001306072	ENSG00000280267	PRAMEF26	-	PRAME family member 26	protein-coding
chr1	13090000	13100000	0	0	1	#DIV/0!	0	0	0	17702	NM_001306072	645359		NM_001306072	ENSG00000280267	PRAMEF26	-	PRAME family member 26	protein-coding
chr1	13100000	13110000	1374	474	4.65897e-53	0.344978	6	1	1	7702	NM_001306072	645359		NM_001306072	ENSG00000280267	PRAMEF26	-	PRAME family member 26	protein-coding
chr1	13110000	13120000	2788	1412	2.04573e-52	0.506456	4	1	2	-2298	NM_001310134	441873		NM_001310134	ENSG00000229571	PRAMEF25	-	PRAME family member 25	protein-coding
chr1	13120000	13130000	1200	507	6.04615e-34	0.4225	5	1	0	-7249	NM_001013407	343068	Hs.567864	NM_001013407	ENSG00000270601	PRAMEF5	PRAMEF23|PRAMEF5L	PRAME family member 5	protein-coding
chr1	13130000	13140000	959	828	0.029543	0.863399	2	1	1	-17249	NM_001013407	343068	Hs.567864	NM_001013407	ENSG00000270601	PRAMEF5	PRAMEF23|PRAMEF5L	PRAME family member 5	protein-coding
chr1	13140000	13150000	2396	719	1.31097e-109	0.300083	7	1	1	22193	NR_111947	649324	Hs.538217	NR_111947		PRAMEF34P	-	PRAME family member 34, pseudogene	pseudo
chr1	13150000	13160000	1407	582	5.00552e-41	0.413646	0	0	2	12193	NR_111947	649324	Hs.538217	NR_111947		PRAMEF34P	-	PRAME family member 34, pseudogene	pseudo
chr1	13160000	13170000	1279	574	3.0229e-32	0.448788	8	0	1	2193	NR_111947	649324	Hs.538217	NR_111947		PRAMEF34P	-	PRAME family member 34, pseudogene	pseudo
chr1	13170000	13180000	1845	1411	7.99528e-08	0.76477	3	0	1	-7807	NR_111945	645354		NR_111945		PRAMEF36P	-	PRAME family member 36, pseudogene	pseudo
chr1	13180000	13190000	1864	1540	9.32003e-05	0.82618	3	1	2	-674	NM_001136561	440563	Hs.711869	NM_001136561	ENSG00000275774	HNRNPCL2	HNRNPCP5	heterogeneous nuclear ribonucleoprotein C-like 2	protein-coding
chr1	13190000	13200000	1724	848	2.57545e-35	0.491879	5	1	2	482	NR_111947	649324	Hs.538217	NR_111947		PRAMEF34P	-	PRAME family member 34, pseudogene	pseudo
chr1	13200000	13210000	3337	1036	1.04562e-145	0.310458	3	2	3	10482	NR_111947	649324	Hs.538217	NR_111947		PRAMEF34P	-	PRAME family member 34, pseudogene	pseudo
chr1	13210000	13220000	4270	1485	1.20139e-159	0.347775	7	1	1	20482	NR_111947	649324	Hs.538217	NR_111947		PRAMEF34P	-	PRAME family member 34, pseudogene	pseudo
chr1	13220000	13230000	0	0	1	#DIV/0!	0	0	0	30482	NR_111947	649324	Hs.538217	NR_111947		PRAMEF34P	-	PRAME family member 34, pseudogene	pseudo
chr1	13230000	13240000	0	0	1	#DIV/0!	0	0	0	40482	NR_111947	649324	Hs.538217	NR_111947		PRAMEF34P	-	PRAME family member 34, pseudogene	pseudo
chr1	13240000	13250000	0	0	1	#DIV/0!	0	0	0	50482	NR_111947	649324	Hs.538217	NR_111947		PRAMEF34P	-	PRAME family member 34, pseudogene	pseudo
chr1	13250000	13260000	0	0	1	#DIV/0!	0	0	0	60482	NR_111947	649324	Hs.538217	NR_111947		PRAMEF34P	-	PRAME family member 34, pseudogene	pseudo
chr1	13260000	13270000	0	0	1	#DIV/0!	0	0	0	66671	NM_001100631	653606	Hs.712522	NM_001100631		PRAMEF22	PRAMEF3L	PRAME family member 22	protein-coding
chr1	13270000	13280000	0	0	1	#DIV/0!	0	0	0	56671	NM_001100631	653606	Hs.712522	NM_001100631		PRAMEF22	PRAMEF3L	PRAME family member 22	protein-coding
chr1	13280000	13290000	0	0	1	#DIV/0!	0	0	0	46671	NM_001100631	653606	Hs.712522	NM_001100631		PRAMEF22	PRAMEF3L	PRAME family member 22	protein-coding
chr1	13290000	13300000	0	0	1	#DIV/0!	0	0	0	36671	NM_001100631	653606	Hs.712522	NM_001100631		PRAMEF22	PRAMEF3L	PRAME family member 22	protein-coding
chr1	13300000	13310000	0	0	1	#DIV/0!	0	0	0	26671	NM_001100631	653606	Hs.712522	NM_001100631		PRAMEF22	PRAMEF3L	PRAME family member 22	protein-coding
chr1	13310000	13320000	0	0	1	#DIV/0!	0	0	0	16671	NM_001100631	653606	Hs.712522	NM_001100631		PRAMEF22	PRAMEF3L	PRAME family member 22	protein-coding
chr1	13320000	13330000	1813	1725	0.306572	0.951462	4	0	0	6671	NM_001100631	653606	Hs.712522	NM_001100631		PRAMEF22	PRAMEF3L	PRAME family member 22	protein-coding
chr1	13330000	13340000	1474	967	3.14885e-13	0.656038	3	0	1	-3329	NM_001100631	653606	Hs.712522	NM_001100631		PRAMEF22	PRAMEF3L	PRAME family member 22	protein-coding
chr1	13340000	13350000	2842	1232	2.27617e-74	0.433498	6	4	1	-13329	NM_001100631	653606	Hs.712522	NM_001100631		PRAMEF22	PRAMEF3L	PRAME family member 22	protein-coding
chr1	13350000	13360000	2757	1288	2.98209e-62	0.467174	2	2	0	-4819	NM_001013407	343068	Hs.567864	NM_001013407	ENSG00000270601	PRAMEF5	PRAMEF23|PRAMEF5L	PRAME family member 5	protein-coding
chr1	13360000	13370000	3086	1175	4.20674e-101	0.380752	6	0	1	114	NM_001300891	101929983		NM_001300891	ENSG00000274764	PRAMEF27	-	PRAME family member 27	protein-coding
chr1	13370000	13380000	3923	938	1.03371e-227	0.239103	8	2	3	10114	NM_001300891	101929983		NM_001300891	ENSG00000274764	PRAMEF27	-	PRAME family member 27	protein-coding
chr1	13380000	13390000	2841	1127	4.41063e-87	0.396691	5	1	3	5748	NM_001012277	441871		NM_001012277	ENSG00000204510	PRAMEF7	-	PRAME family member 7	protein-coding
chr1	13390000	13400000	1967	823	1.83275e-55	0.418404	10	1	2	-4252	NM_001012276	391002	Hs.553832	NM_001012276	ENSG00000182330	PRAMEF8	PRAMEF24	PRAME family member 8	protein-coding
chr1	13400000	13410000	2219	1231	2.91897e-33	0.554754	15	1	1	-4128	NM_001039361	343071	Hs.684629	NM_001039361	ENSG00000187545	PRAMEF10	-	PRAME family member 10	protein-coding
chr1	13410000	13420000	2471	950	4.5976e-80	0.38446	3	1	0	5865	NM_001291381	645382		NM_001291381		PRAMEF33P	-	PRAME family member 33, pseudogene	protein-coding
chr1	13420000	13430000	3983	1131	5.45711e-193	0.283957	8	1	1	997	NM_001300891	101929983		NM_001300891	ENSG00000274764	PRAMEF27	-	PRAME family member 27	protein-coding
chr1	13430000	13440000	2445	1227	3.51534e-47	0.50184	47	2	4	10997	NM_001300891	101929983		NM_001300891	ENSG00000274764	PRAMEF27	-	PRAME family member 27	protein-coding
chr1	13440000	13450000	3175	1280	1.39395e-94	0.40315	8	0	1	7656	NM_001291380	400736		NM_001291380		PRAMEF13	-	PRAME family member 13	protein-coding
chr1	13450000	13460000	2674	1443	6.06113e-43	0.539641	5	1	2	-2344	NM_001024661	729528	Hs.531192	NM_001024661	ENSG00000204481	PRAMEF14	-	PRAME family member 14	protein-coding
chr1	13460000	13470000	2384	1721	2.23355e-13	0.721896	0	0	0	-12344	NM_001024661	729528	Hs.531192	NM_001024661	ENSG00000204481	PRAMEF14	-	PRAME family member 14	protein-coding
chr1	13470000	13480000	2594	932	4.2448e-93	0.359291	7	1	0	2569	NM_001099790	645414		NM_001099790	ENSG00000204480	PRAMEF19	PRAMEF18	PRAME family member 19	protein-coding
chr1	13480000	13490000	978	497	2.72311e-19	0.50818	2	1	1	-7431	NM_001099790	645414		NM_001099790	ENSG00000204480	PRAMEF19	PRAMEF18	PRAME family member 19	protein-coding
chr1	13490000	13500000	1417	452	8.59233e-61	0.318984	6	0	0	-258	NM_001099851	391004	Hs.684629	NM_001099851	ENSG00000204479	PRAMEF17	-	PRAME family member 17	protein-coding
chr1	13500000	13510000	987	716	3.4275e-06	0.725431	6	2	2	9742	NM_001099851	391004	Hs.684629	NM_001099851	ENSG00000204479	PRAMEF17	-	PRAME family member 17	protein-coding
chr1	13510000	13520000	967	562	1.5608e-13	0.581179	9	3	2	-1066	NM_001099852	645425		NM_001099852	ENSG00000204478	PRAMEF20	PRAMEF21	PRAME family member 20	protein-coding
chr1	13520000	13530000	2115	714	2.21947e-83	0.337589	5	0	1	8934	NM_001099852	645425		NM_001099852	ENSG00000204478	PRAMEF20	PRAMEF21	PRAME family member 20	protein-coding
chr1	13530000	13540000	1851	730	5.76263e-58	0.394381	11	1	4	18934	NM_001099852	645425		NM_001099852	ENSG00000204478	PRAMEF20	PRAMEF21	PRAME family member 20	protein-coding
chr1	13540000	13550000	1709	461	1.22757e-88	0.269748	12	2	2	28934	NM_001099852	645425		NM_001099852	ENSG00000204478	PRAMEF20	PRAMEF21	PRAME family member 20	protein-coding
chr1	13550000	13560000	921	590	1.4912e-09	0.640608	2	1	0	38934	NM_001099852	645425		NM_001099852	ENSG00000204478	PRAMEF20	PRAMEF21	PRAME family member 20	protein-coding
chr1	13560000	13570000	0	0	1	#DIV/0!	0	0	0	46533	NM_001012277	441871		NM_001012277	ENSG00000204510	PRAMEF7	-	PRAME family member 7	protein-coding
chr1	13570000	13580000	0	0	1	#DIV/0!	0	0	0	36533	NM_001012277	441871		NM_001012277	ENSG00000204510	PRAMEF7	-	PRAME family member 7	protein-coding
chr1	13580000	13590000	0	0	1	#DIV/0!	0	0	0	26533	NM_001012277	441871		NM_001012277	ENSG00000204510	PRAMEF7	-	PRAME family member 7	protein-coding
chr1	13590000	13600000	0	0	1	#DIV/0!	0	0	0	16533	NM_001012277	441871		NM_001012277	ENSG00000204510	PRAMEF7	-	PRAME family member 7	protein-coding
chr1	13600000	13610000	804	234	3.98259e-39	0.291045	1	0	0	6533	NM_001012277	441871		NM_001012277	ENSG00000204510	PRAMEF7	-	PRAME family member 7	protein-coding
chr1	13610000	13620000	1830	732	6.71532e-56	0.4	11	0	1	-3467	NM_001012276	391002	Hs.553832	NM_001012276	ENSG00000182330	PRAMEF8	PRAMEF24	PRAME family member 8	protein-coding
chr1	13620000	13630000	2171	1171	3.71664e-35	0.539383	15	0	1	-4925	NM_001039361	343071	Hs.684629	NM_001039361	ENSG00000187545	PRAMEF10	-	PRAME family member 10	protein-coding
chr1	13630000	13640000	2274	783	4.27608e-87	0.344327	1	0	1	5068	NM_001291381	645382		NM_001291381		PRAMEF33P	-	PRAME family member 33, pseudogene	protein-coding
chr1	13640000	13650000	4077	1201	3.09435e-189	0.294579	7	2	1	200	NM_001300891	101929983		NM_001300891	ENSG00000274764	PRAMEF27	-	PRAME family member 27	protein-coding
chr1	13650000	13660000	2349	1215	3.33176e-42	0.517241	50	3	4	10200	NM_001300891	101929983		NM_001300891	ENSG00000274764	PRAMEF27	-	PRAME family member 27	protein-coding
chr1	13660000	13670000	2983	1287	1.1202e-78	0.431445	7	1	3	8511	NM_001024661	729528	Hs.531192	NM_001024661	ENSG00000204481	PRAMEF14	-	PRAME family member 14	protein-coding
chr1	13670000	13680000	2635	1337	2.08206e-49	0.5074	6	0	2	-1489	NM_001291380	400736		NM_001291380		PRAMEF13	-	PRAME family member 13	protein-coding
chr1	13680000	13690000	2326	1682	6.12059e-13	0.72313	0	0	0	-11489	NM_001291380	400736		NM_001291380		PRAMEF13	-	PRAME family member 13	protein-coding
chr1	13690000	13700000	2659	993	5.83012e-90	0.373449	7	0	0	3405	NM_001099790	645414		NM_001099790	ENSG00000204480	PRAMEF19	PRAMEF18	PRAME family member 19	protein-coding
chr1	13700000	13710000	1518	887	4.43544e-20	0.584321	3	2	4	-6595	NM_001099850	391003		NM_001099850	ENSG00000279804	PRAMEF18	-	PRAME family member 18	protein-coding
chr1	13710000	13720000	2102	707	2.68882e-83	0.336346	5	0	1	-1092	NM_001099851	391004	Hs.684629	NM_001099851	ENSG00000204479	PRAMEF17	-	PRAME family member 17	protein-coding
chr1	13720000	13730000	2091	1086	1.96958e-37	0.519369	5	2	3	8908	NM_001099851	391004	Hs.684629	NM_001099851	ENSG00000204479	PRAMEF17	-	PRAME family member 17	protein-coding
chr1	13730000	13740000	1580	894	7.88636e-23	0.565823	8	3	2	-1907	NM_001099852	645425		NM_001099852	ENSG00000204478	PRAMEF20	PRAMEF21	PRAME family member 20	protein-coding
chr1	13740000	13750000	2321	661	8.26664e-113	0.284791	6	1	1	8093	NM_001099852	645425		NM_001099852	ENSG00000204478	PRAMEF20	PRAMEF21	PRAME family member 20	protein-coding
chr1	13750000	13760000	1444	758	1.34612e-25	0.524931	6	1	1	18093	NM_001099852	645425		NM_001099852	ENSG00000204478	PRAMEF20	PRAMEF21	PRAME family member 20	protein-coding
chr1	13760000	13770000	1837	448	1.37268e-105	0.243876	15	1	4	28093	NM_001099852	645425		NM_001099852	ENSG00000204478	PRAMEF20	PRAMEF21	PRAME family member 20	protein-coding
chr1	13770000	13780000	1890	1197	7.14975e-19	0.633333	4	1	1	38093	NM_001099852	645425		NM_001099852	ENSG00000204478	PRAMEF20	PRAMEF21	PRAME family member 20	protein-coding
chr1	13780000	13790000	3314	1061	3.79241e-139	0.320157	20	4	8	48093	NM_001099852	645425		NM_001099852	ENSG00000204478	PRAMEF20	PRAMEF21	PRAME family member 20	protein-coding
chr1	13790000	13800000	5573	1123	0	0.201507	13	8	7	45242	NM_001010847	126755	Hs.657356	NM_001010847	ENSG00000162494	LRRC38	-	leucine rich repeat containing 38	protein-coding
chr1	13800000	13810000	6033	1207	0	0.200066	6	1	6	35242	NM_001010847	126755	Hs.657356	NM_001010847	ENSG00000162494	LRRC38	-	leucine rich repeat containing 38	protein-coding
chr1	13810000	13820000	4562	911	4.87793595318427e-310	0.199693	15	6	10	25242	NM_001010847	126755	Hs.657356	NM_001010847	ENSG00000162494	LRRC38	-	leucine rich repeat containing 38	protein-coding
chr1	13820000	13830000	3669	1221	4.93919e-146	0.332788	13	3	4	15242	NM_001010847	126755	Hs.657356	NM_001010847	ENSG00000162494	LRRC38	-	leucine rich repeat containing 38	protein-coding
chr1	13830000	13840000	7198	822	0	0.114198	17	7	10	5242	NM_001010847	126755	Hs.657356	NM_001010847	ENSG00000162494	LRRC38	-	leucine rich repeat containing 38	protein-coding
chr1	13840000	13850000	5132	931	0	0.181411	22	3	7	-4758	NM_001010847	126755	Hs.657356	NM_001010847	ENSG00000162494	LRRC38	-	leucine rich repeat containing 38	protein-coding
chr1	13850000	13860000	3184	1453	3.35627e-75	0.456344	8	1	5	-14758	NM_001010847	126755	Hs.657356	NM_001010847	ENSG00000162494	LRRC38	-	leucine rich repeat containing 38	protein-coding
chr1	13860000	13870000	3111	1181	2.72656e-102	0.379621	11	2	3	-24758	NM_001010847	126755	Hs.657356	NM_001010847	ENSG00000162494	LRRC38	-	leucine rich repeat containing 38	protein-coding
chr1	13870000	13880000	2978	1450	3.09796e-61	0.486904	13	3	5	-34758	NM_001010847	126755	Hs.657356	NM_001010847	ENSG00000162494	LRRC38	-	leucine rich repeat containing 38	protein-coding
chr1	13880000	13890000	3609	1398	1.08921e-114	0.387365	10	3	4	-25252	NM_006474	10630	Hs.468675	NM_006474	ENSG00000162493	PDPN	AGGRUS|GP36|GP40|Gp38|HT1A-1|OTS8|PA2.26|T1A|T1A-2|T1A2|TI1A	podoplanin	protein-coding
chr1	13890000	13900000	2180	803	9.76538e-76	0.368349	18	5	6	-15252	NM_006474	10630	Hs.468675	NM_006474	ENSG00000162493	PDPN	AGGRUS|GP36|GP40|Gp38|HT1A-1|OTS8|PA2.26|T1A|T1A-2|T1A2|TI1A	podoplanin	protein-coding
chr1	13900000	13910000	2992	1072	1.45283e-107	0.358289	10	3	5	-5252	NM_006474	10630	Hs.468675	NM_006474	ENSG00000162493	PDPN	AGGRUS|GP36|GP40|Gp38|HT1A-1|OTS8|PA2.26|T1A|T1A-2|T1A2|TI1A	podoplanin	protein-coding
chr1	13910000	13920000	2793	826	1.03846e-129	0.295739	23	6	7	3033	NM_001006625	10630	Hs.468675	NM_006474	ENSG00000162493	PDPN	AGGRUS|GP36|GP40|Gp38|HT1A-1|OTS8|PA2.26|T1A|T1A-2|T1A2|TI1A	podoplanin	protein-coding
chr1	13920000	13930000	3338	1138	1.13767e-128	0.340923	7	4	4	13033	NM_001006625	10630	Hs.468675	NM_006474	ENSG00000162493	PDPN	AGGRUS|GP36|GP40|Gp38|HT1A-1|OTS8|PA2.26|T1A|T1A-2|T1A2|TI1A	podoplanin	protein-coding
chr1	13930000	13940000	2572	1601	9.85124e-27	0.622473	13	0	3	23033	NM_001006625	10630	Hs.468675	NM_006474	ENSG00000162493	PDPN	AGGRUS|GP36|GP40|Gp38|HT1A-1|OTS8|PA2.26|T1A|T1A-2|T1A2|TI1A	podoplanin	protein-coding
chr1	13940000	13950000	3522	1183	1.34061e-138	0.335889	4	0	2	33033	NM_001006625	10630	Hs.468675	NM_006474	ENSG00000162493	PDPN	AGGRUS|GP36|GP40|Gp38|HT1A-1|OTS8|PA2.26|T1A|T1A-2|T1A2|TI1A	podoplanin	protein-coding
chr1	13950000	13960000	2660	1303	3.31036e-54	0.48985	2	0	0	43033	NM_001006625	10630	Hs.468675	NM_006474	ENSG00000162493	PDPN	AGGRUS|GP36|GP40|Gp38|HT1A-1|OTS8|PA2.26|T1A|T1A-2|T1A2|TI1A	podoplanin	protein-coding
chr1	13960000	13970000	2626	1353	1.62834e-47	0.515232	5	1	3	53033	NM_001006625	10630	Hs.468675	NM_006474	ENSG00000162493	PDPN	AGGRUS|GP36|GP40|Gp38|HT1A-1|OTS8|PA2.26|T1A|T1A-2|T1A2|TI1A	podoplanin	protein-coding
chr1	13970000	13980000	2171	1945	0.0135146	0.895901	2	0	1	-51735	NM_001135610	7799	Hs.371823	NM_012231	ENSG00000116731	PRDM2	HUMHOXY1|KMT8|KMT8A|MTB-ZF|RIZ|RIZ1|RIZ2	PR/SET domain 2	protein-coding
chr1	13980000	13990000	2727	1414	1.65861e-48	0.518519	21	7	7	-41735	NM_001135610	7799	Hs.371823	NM_012231	ENSG00000116731	PRDM2	HUMHOXY1|KMT8|KMT8A|MTB-ZF|RIZ|RIZ1|RIZ2	PR/SET domain 2	protein-coding
chr1	13990000	14000000	1904	1490	5.40126e-07	0.782563	5	3	3	-31735	NM_001135610	7799	Hs.371823	NM_012231	ENSG00000116731	PRDM2	HUMHOXY1|KMT8|KMT8A|MTB-ZF|RIZ|RIZ1|RIZ2	PR/SET domain 2	protein-coding
chr1	14000000	14010000	1364	1305	0.427258	0.956745	2	1	3	-21735	NM_001135610	7799	Hs.371823	NM_012231	ENSG00000116731	PRDM2	HUMHOXY1|KMT8|KMT8A|MTB-ZF|RIZ|RIZ1|RIZ2	PR/SET domain 2	protein-coding
chr1	14010000	14020000	1422	1874	2.73363e-08	1.31786	6	3	0	-11735	NM_001135610	7799	Hs.371823	NM_012231	ENSG00000116731	PRDM2	HUMHOXY1|KMT8|KMT8A|MTB-ZF|RIZ|RIZ1|RIZ2	PR/SET domain 2	protein-coding
chr1	14020000	14030000	3064	1900	6.47146e-32	0.620104	10	2	3	-1735	NM_001135610	7799	Hs.371823	NM_012231	ENSG00000116731	PRDM2	HUMHOXY1|KMT8|KMT8A|MTB-ZF|RIZ|RIZ1|RIZ2	PR/SET domain 2	protein-coding
chr1	14030000	14040000	1885	1352	3.1774e-11	0.717241	1	1	1	3650	NM_015866	7799	Hs.371823	NM_012231	ENSG00000116731	PRDM2	HUMHOXY1|KMT8|KMT8A|MTB-ZF|RIZ|RIZ1|RIZ2	PR/SET domain 2	protein-coding
chr1	14040000	14050000	1732	1479	0.00164735	0.853926	4	1	2	13650	NM_015866	7799	Hs.371823	NM_012231	ENSG00000116731	PRDM2	HUMHOXY1|KMT8|KMT8A|MTB-ZF|RIZ|RIZ1|RIZ2	PR/SET domain 2	protein-coding
chr1	14050000	14060000	2067	1835	0.00919058	0.88776	6	1	2	-20876	NM_001007257	7799	Hs.371823	NM_012231	ENSG00000116731	PRDM2	HUMHOXY1|KMT8|KMT8A|MTB-ZF|RIZ|RIZ1|RIZ2	PR/SET domain 2	protein-coding
chr1	14060000	14070000	1310	1939	4.74395e-15	1.48015	4	2	3	-10876	NM_001007257	7799	Hs.371823	NM_012231	ENSG00000116731	PRDM2	HUMHOXY1|KMT8|KMT8A|MTB-ZF|RIZ|RIZ1|RIZ2	PR/SET domain 2	protein-coding
chr1	14070000	14080000	2053	1534	8.54744e-10	0.747199	17	5	5	-876	NM_001007257	7799	Hs.371823	NM_012231	ENSG00000116731	PRDM2	HUMHOXY1|KMT8|KMT8A|MTB-ZF|RIZ|RIZ1|RIZ2	PR/SET domain 2	protein-coding
chr1	14080000	14090000	2285	1747	2.17249e-09	0.764551	3	0	0	9124	NM_001007257	7799	Hs.371823	NM_012231	ENSG00000116731	PRDM2	HUMHOXY1|KMT8|KMT8A|MTB-ZF|RIZ|RIZ1|RIZ2	PR/SET domain 2	protein-coding
chr1	14090000	14100000	2551	1861	1.97624e-13	0.729518	0	0	1	19124	NM_001007257	7799	Hs.371823	NM_012231	ENSG00000116731	PRDM2	HUMHOXY1|KMT8|KMT8A|MTB-ZF|RIZ|RIZ1|RIZ2	PR/SET domain 2	protein-coding
chr1	14100000	14110000	3385	1255	2.42252e-115	0.370753	12	2	5	29124	NM_001007257	7799	Hs.371823	NM_012231	ENSG00000116731	PRDM2	HUMHOXY1|KMT8|KMT8A|MTB-ZF|RIZ|RIZ1|RIZ2	PR/SET domain 2	protein-coding
chr1	14110000	14120000	2324	2096	0.0161893	0.901893	3	1	1	39124	NM_001007257	7799	Hs.371823	NM_012231	ENSG00000116731	PRDM2	HUMHOXY1|KMT8|KMT8A|MTB-ZF|RIZ|RIZ1|RIZ2	PR/SET domain 2	protein-coding
chr1	14120000	14130000	4486	1425	1.32997e-189	0.317655	9	1	5	49124	NM_001007257	7799	Hs.371823	NM_012231	ENSG00000116731	PRDM2	HUMHOXY1|KMT8|KMT8A|MTB-ZF|RIZ|RIZ1|RIZ2	PR/SET domain 2	protein-coding
chr1	14130000	14140000	5711	744	0	0.130275	25	10	12	59124	NM_001007257	7799	Hs.371823	NM_012231	ENSG00000116731	PRDM2	HUMHOXY1|KMT8|KMT8A|MTB-ZF|RIZ|RIZ1|RIZ2	PR/SET domain 2	protein-coding
chr1	14140000	14150000	4825	1110	5.62235e-290	0.230052	24	2	7	69124	NM_001007257	7799	Hs.371823	NM_012231	ENSG00000116731	PRDM2	HUMHOXY1|KMT8|KMT8A|MTB-ZF|RIZ|RIZ1|RIZ2	PR/SET domain 2	protein-coding
chr1	14150000	14160000	4363	988	3.15467e-266	0.22645	18	4	7	79124	NM_001007257	7799	Hs.371823	NM_012231	ENSG00000116731	PRDM2	HUMHOXY1|KMT8|KMT8A|MTB-ZF|RIZ|RIZ1|RIZ2	PR/SET domain 2	protein-coding
chr1	14160000	14170000	1957	1447	6.53281e-10	0.739397	9	4	5	89124	NM_001007257	7799	Hs.371823	NM_012231	ENSG00000116731	PRDM2	HUMHOXY1|KMT8|KMT8A|MTB-ZF|RIZ|RIZ1|RIZ2	PR/SET domain 2	protein-coding
chr1	14170000	14180000	1917	1517	1.4944e-06	0.791341	1	1	1	99124	NM_001007257	7799	Hs.371823	NM_012231	ENSG00000116731	PRDM2	HUMHOXY1|KMT8|KMT8A|MTB-ZF|RIZ|RIZ1|RIZ2	PR/SET domain 2	protein-coding
chr1	14180000	14190000	2470	1840	1.1593e-11	0.744939	2	1	2	109124	NM_001007257	7799	Hs.371823	NM_012231	ENSG00000116731	PRDM2	HUMHOXY1|KMT8|KMT8A|MTB-ZF|RIZ|RIZ1|RIZ2	PR/SET domain 2	protein-coding
chr1	14190000	14200000	3155	1246	2.45437e-97	0.394929	10	3	3	119124	NM_001007257	7799	Hs.371823	NM_012231	ENSG00000116731	PRDM2	HUMHOXY1|KMT8|KMT8A|MTB-ZF|RIZ|RIZ1|RIZ2	PR/SET domain 2	protein-coding
chr1	14200000	14210000	2811	1923	5.55055e-20	0.684098	5	2	3	129124	NM_001007257	7799	Hs.371823	NM_012231	ENSG00000116731	PRDM2	HUMHOXY1|KMT8|KMT8A|MTB-ZF|RIZ|RIZ1|RIZ2	PR/SET domain 2	protein-coding
chr1	14210000	14220000	2672	1372	1.18122e-48	0.513473	8	3	2	139124	NM_001007257	7799	Hs.371823	NM_012231	ENSG00000116731	PRDM2	HUMHOXY1|KMT8|KMT8A|MTB-ZF|RIZ|RIZ1|RIZ2	PR/SET domain 2	protein-coding
chr1	14220000	14230000	3175	1473	2.13979e-72	0.463937	13	3	4	149124	NM_001007257	7799	Hs.371823	NM_012231	ENSG00000116731	PRDM2	HUMHOXY1|KMT8|KMT8A|MTB-ZF|RIZ|RIZ1|RIZ2	PR/SET domain 2	protein-coding
chr1	14230000	14240000	2873	1369	4.96715e-62	0.476505	8	2	4	159124	NM_001007257	7799	Hs.371823	NM_012231	ENSG00000116731	PRDM2	HUMHOXY1|KMT8|KMT8A|MTB-ZF|RIZ|RIZ1|RIZ2	PR/SET domain 2	protein-coding
chr1	14240000	14250000	3149	1519	5.04937e-66	0.482375	7	4	5	169124	NM_001007257	7799	Hs.371823	NM_012231	ENSG00000116731	PRDM2	HUMHOXY1|KMT8|KMT8A|MTB-ZF|RIZ|RIZ1|RIZ2	PR/SET domain 2	protein-coding
chr1	14250000	14260000	3378	1391	7.23252e-97	0.411782	14	3	4	179124	NM_001007257	7799	Hs.371823	NM_012231	ENSG00000116731	PRDM2	HUMHOXY1|KMT8|KMT8A|MTB-ZF|RIZ|RIZ1|RIZ2	PR/SET domain 2	protein-coding
chr1	14260000	14270000	2523	1964	3.55532e-09	0.778438	2	0	0	189124	NM_001007257	7799	Hs.371823	NM_012231	ENSG00000116731	PRDM2	HUMHOXY1|KMT8|KMT8A|MTB-ZF|RIZ|RIZ1|RIZ2	PR/SET domain 2	protein-coding
chr1	14270000	14280000	3115	1706	8.64811e-48	0.547673	8	2	2	199124	NM_001007257	7799	Hs.371823	NM_012231	ENSG00000116731	PRDM2	HUMHOXY1|KMT8|KMT8A|MTB-ZF|RIZ|RIZ1|RIZ2	PR/SET domain 2	protein-coding
chr1	14280000	14290000	3675	944	8.8876e-199	0.256871	11	4	6	209124	NM_001007257	7799	Hs.371823	NM_012231	ENSG00000116731	PRDM2	HUMHOXY1|KMT8|KMT8A|MTB-ZF|RIZ|RIZ1|RIZ2	PR/SET domain 2	protein-coding
chr1	14290000	14300000	5396	1236	0	0.229059	17	3	6	219124	NM_001007257	7799	Hs.371823	NM_012231	ENSG00000116731	PRDM2	HUMHOXY1|KMT8|KMT8A|MTB-ZF|RIZ|RIZ1|RIZ2	PR/SET domain 2	protein-coding
chr1	14300000	14310000	2638	1668	7.81383e-26	0.632297	1	1	3	229124	NM_001007257	7799	Hs.371823	NM_012231	ENSG00000116731	PRDM2	HUMHOXY1|KMT8|KMT8A|MTB-ZF|RIZ|RIZ1|RIZ2	PR/SET domain 2	protein-coding
chr1	14310000	14320000	2314	1327	1.58618e-31	0.573466	6	2	5	239124	NM_001007257	7799	Hs.371823	NM_012231	ENSG00000116731	PRDM2	HUMHOXY1|KMT8|KMT8A|MTB-ZF|RIZ|RIZ1|RIZ2	PR/SET domain 2	protein-coding
chr1	14320000	14330000	3233	2114	1.41803e-27	0.653882	7	3	4	249124	NM_001007257	7799	Hs.371823	NM_012231	ENSG00000116731	PRDM2	HUMHOXY1|KMT8|KMT8A|MTB-ZF|RIZ|RIZ1|RIZ2	PR/SET domain 2	protein-coding
chr1	14330000	14340000	2437	1832	5.53204e-11	0.751744	9	2	1	259124	NM_001007257	7799	Hs.371823	NM_012231	ENSG00000116731	PRDM2	HUMHOXY1|KMT8|KMT8A|MTB-ZF|RIZ|RIZ1|RIZ2	PR/SET domain 2	protein-coding
chr1	14340000	14350000	2171	1575	5.65613e-12	0.725472	6	1	1	269124	NM_001007257	7799	Hs.371823	NM_012231	ENSG00000116731	PRDM2	HUMHOXY1|KMT8|KMT8A|MTB-ZF|RIZ|RIZ1|RIZ2	PR/SET domain 2	protein-coding
chr1	14350000	14360000	2940	1670	1.09737e-40	0.568027	2	1	1	279124	NM_001007257	7799	Hs.371823	NM_012231	ENSG00000116731	PRDM2	HUMHOXY1|KMT8|KMT8A|MTB-ZF|RIZ|RIZ1|RIZ2	PR/SET domain 2	protein-coding
chr1	14360000	14370000	2701	1478	9.25158e-42	0.547205	6	2	2	289124	NM_001007257	7799	Hs.371823	NM_012231	ENSG00000116731	PRDM2	HUMHOXY1|KMT8|KMT8A|MTB-ZF|RIZ|RIZ1|RIZ2	PR/SET domain 2	protein-coding
chr1	14370000	14380000	2849	1468	2.14064e-51	0.515269	8	1	4	299124	NM_001007257	7799	Hs.371823	NM_012231	ENSG00000116731	PRDM2	HUMHOXY1|KMT8|KMT8A|MTB-ZF|RIZ|RIZ1|RIZ2	PR/SET domain 2	protein-coding
chr1	14380000	14390000	2662	1548	1.77884e-34	0.581518	6	3	2	309124	NM_001007257	7799	Hs.371823	NM_012231	ENSG00000116731	PRDM2	HUMHOXY1|KMT8|KMT8A|MTB-ZF|RIZ|RIZ1|RIZ2	PR/SET domain 2	protein-coding
chr1	14390000	14400000	3453	1511	2.18432e-88	0.437591	12	4	3	319124	NM_001007257	7799	Hs.371823	NM_012231	ENSG00000116731	PRDM2	HUMHOXY1|KMT8|KMT8A|MTB-ZF|RIZ|RIZ1|RIZ2	PR/SET domain 2	protein-coding
chr1	14400000	14410000	2956	1763	3.0885e-35	0.596414	13	6	5	329124	NM_001007257	7799	Hs.371823	NM_012231	ENSG00000116731	PRDM2	HUMHOXY1|KMT8|KMT8A|MTB-ZF|RIZ|RIZ1|RIZ2	PR/SET domain 2	protein-coding
chr1	14410000	14420000	1624	2420	6.7316e-19	1.49015	5	2	3	339124	NM_001007257	7799	Hs.371823	NM_012231	ENSG00000116731	PRDM2	HUMHOXY1|KMT8|KMT8A|MTB-ZF|RIZ|RIZ1|RIZ2	PR/SET domain 2	protein-coding
chr1	14420000	14430000	3245	1271	2.38607e-101	0.39168	9	1	3	349124	NM_001007257	7799	Hs.371823	NM_012231	ENSG00000116731	PRDM2	HUMHOXY1|KMT8|KMT8A|MTB-ZF|RIZ|RIZ1|RIZ2	PR/SET domain 2	protein-coding
chr1	14430000	14440000	2313	1170	5.81316e-44	0.505837	11	0	2	359124	NM_001007257	7799	Hs.371823	NM_012231	ENSG00000116731	PRDM2	HUMHOXY1|KMT8|KMT8A|MTB-ZF|RIZ|RIZ1|RIZ2	PR/SET domain 2	protein-coding
chr1	14440000	14450000	2290	1198	4.90323e-40	0.523144	10	3	4	369124	NM_001007257	7799	Hs.371823	NM_012231	ENSG00000116731	PRDM2	HUMHOXY1|KMT8|KMT8A|MTB-ZF|RIZ|RIZ1|RIZ2	PR/SET domain 2	protein-coding
chr1	14450000	14460000	3172	1358	8.95876e-85	0.428121	15	2	2	379124	NM_001007257	7799	Hs.371823	NM_012231	ENSG00000116731	PRDM2	HUMHOXY1|KMT8|KMT8A|MTB-ZF|RIZ|RIZ1|RIZ2	PR/SET domain 2	protein-coding
chr1	14460000	14470000	4072	1645	2.35165e-120	0.403978	10	4	4	389124	NM_001007257	7799	Hs.371823	NM_012231	ENSG00000116731	PRDM2	HUMHOXY1|KMT8|KMT8A|MTB-ZF|RIZ|RIZ1|RIZ2	PR/SET domain 2	protein-coding
chr1	14470000	14480000	1937	1399	4.48718e-11	0.722251	2	0	0	399124	NM_001007257	7799	Hs.371823	NM_012231	ENSG00000116731	PRDM2	HUMHOXY1|KMT8|KMT8A|MTB-ZF|RIZ|RIZ1|RIZ2	PR/SET domain 2	protein-coding
chr1	14480000	14490000	2000	2986	3.73978e-23	1.493	2	1	2	409124	NM_001007257	7799	Hs.371823	NM_012231	ENSG00000116731	PRDM2	HUMHOXY1|KMT8|KMT8A|MTB-ZF|RIZ|RIZ1|RIZ2	PR/SET domain 2	protein-coding
chr1	14490000	14500000	2913	1539	3.11768e-49	0.528321	3	1	0	419124	NM_001007257	7799	Hs.371823	NM_012231	ENSG00000116731	PRDM2	HUMHOXY1|KMT8|KMT8A|MTB-ZF|RIZ|RIZ1|RIZ2	PR/SET domain 2	protein-coding
chr1	14500000	14510000	2598	2005	6.21287e-10	0.771747	6	2	3	-420213	NM_201628	23254	Hs.368823	NM_015209	ENSG00000189337	KAZN	KAZ	kazrin, periplakin interacting protein	protein-coding
chr1	14510000	14520000	2574	1921	5.28496e-12	0.746309	8	2	2	-410213	NM_201628	23254	Hs.368823	NM_015209	ENSG00000189337	KAZN	KAZ	kazrin, periplakin interacting protein	protein-coding
chr1	14520000	14530000	3624	1223	1.22363e-141	0.337472	6	2	4	-400213	NM_201628	23254	Hs.368823	NM_015209	ENSG00000189337	KAZN	KAZ	kazrin, periplakin interacting protein	protein-coding
chr1	14530000	14540000	2219	1815	7.39362e-06	0.817936	6	0	1	-390213	NM_201628	23254	Hs.368823	NM_015209	ENSG00000189337	KAZN	KAZ	kazrin, periplakin interacting protein	protein-coding
chr1	14540000	14550000	1877	1926	0.582054	1.02611	1	0	1	-380213	NM_201628	23254	Hs.368823	NM_015209	ENSG00000189337	KAZN	KAZ	kazrin, periplakin interacting protein	protein-coding
chr1	14550000	14560000	1854	2652	3.6483e-17	1.43042	2	1	1	-370213	NM_201628	23254	Hs.368823	NM_015209	ENSG00000189337	KAZN	KAZ	kazrin, periplakin interacting protein	protein-coding
chr1	14560000	14570000	2429	2212	0.0249178	0.910663	13	4	3	-360213	NM_201628	23254	Hs.368823	NM_015209	ENSG00000189337	KAZN	KAZ	kazrin, periplakin interacting protein	protein-coding
chr1	14570000	14580000	1597	1671	0.373121	1.04634	8	2	2	-350213	NM_201628	23254	Hs.368823	NM_015209	ENSG00000189337	KAZN	KAZ	kazrin, periplakin interacting protein	protein-coding
chr1	14580000	14590000	2427	1597	1.57633e-20	0.658014	6	5	3	-340213	NM_201628	23254	Hs.368823	NM_015209	ENSG00000189337	KAZN	KAZ	kazrin, periplakin interacting protein	protein-coding
chr1	14590000	14600000	2077	1844	0.00876337	0.887819	5	4	4	-330213	NM_201628	23254	Hs.368823	NM_015209	ENSG00000189337	KAZN	KAZ	kazrin, periplakin interacting protein	protein-coding
chr1	14600000	14610000	2450	2208	0.0128644	0.901224	3	1	0	-320213	NM_201628	23254	Hs.368823	NM_015209	ENSG00000189337	KAZN	KAZ	kazrin, periplakin interacting protein	protein-coding
chr1	14610000	14620000	4177	2512	9.13111e-48	0.601389	4	1	2	-310213	NM_201628	23254	Hs.368823	NM_015209	ENSG00000189337	KAZN	KAZ	kazrin, periplakin interacting protein	protein-coding
chr1	14620000	14630000	3908	1762	4.33815e-94	0.45087	4	2	2	-300213	NM_201628	23254	Hs.368823	NM_015209	ENSG00000189337	KAZN	KAZ	kazrin, periplakin interacting protein	protein-coding
chr1	14630000	14640000	3052	1381	2.07757e-73	0.45249	3	1	0	-290213	NM_201628	23254	Hs.368823	NM_015209	ENSG00000189337	KAZN	KAZ	kazrin, periplakin interacting protein	protein-coding
chr1	14640000	14650000	1871	2104	0.00923447	1.12453	2	0	1	-280213	NM_201628	23254	Hs.368823	NM_015209	ENSG00000189337	KAZN	KAZ	kazrin, periplakin interacting protein	protein-coding
chr1	14650000	14660000	2373	1278	1.67707e-38	0.538559	8	3	5	-270213	NM_201628	23254	Hs.368823	NM_015209	ENSG00000189337	KAZN	KAZ	kazrin, periplakin interacting protein	protein-coding
chr1	14660000	14670000	2886	1556	2.92388e-46	0.539155	4	3	2	-260213	NM_201628	23254	Hs.368823	NM_015209	ENSG00000189337	KAZN	KAZ	kazrin, periplakin interacting protein	protein-coding
chr1	14670000	14680000	2294	1725	2.09884e-10	0.751962	5	0	1	-250213	NM_201628	23254	Hs.368823	NM_015209	ENSG00000189337	KAZN	KAZ	kazrin, periplakin interacting protein	protein-coding
chr1	14680000	14690000	2141	3096	7.44597e-21	1.44605	1	3	1	-240213	NM_201628	23254	Hs.368823	NM_015209	ENSG00000189337	KAZN	KAZ	kazrin, periplakin interacting protein	protein-coding
chr1	14690000	14700000	2554	1634	5.3978e-24	0.639781	11	3	4	-230213	NM_201628	23254	Hs.368823	NM_015209	ENSG00000189337	KAZN	KAZ	kazrin, periplakin interacting protein	protein-coding
chr1	14700000	14710000	2449	2012	3.79511e-06	0.82156	3	1	2	-220213	NM_201628	23254	Hs.368823	NM_015209	ENSG00000189337	KAZN	KAZ	kazrin, periplakin interacting protein	protein-coding
chr1	14710000	14720000	2632	1550	8.54577e-33	0.588906	5	2	2	-210213	NM_201628	23254	Hs.368823	NM_015209	ENSG00000189337	KAZN	KAZ	kazrin, periplakin interacting protein	protein-coding
chr1	14720000	14730000	2736	1709	5.45565e-28	0.624635	6	1	2	-200213	NM_201628	23254	Hs.368823	NM_015209	ENSG00000189337	KAZN	KAZ	kazrin, periplakin interacting protein	protein-coding
chr1	14730000	14740000	2226	2003	0.0157418	0.89982	7	3	3	-190213	NM_201628	23254	Hs.368823	NM_015209	ENSG00000189337	KAZN	KAZ	kazrin, periplakin interacting protein	protein-coding
chr1	14740000	14750000	4138	2094	3.91845e-77	0.506042	12	5	5	-180213	NM_201628	23254	Hs.368823	NM_015209	ENSG00000189337	KAZN	KAZ	kazrin, periplakin interacting protein	protein-coding
chr1	14750000	14760000	3356	1598	2.73712e-72	0.476162	7	1	3	-170213	NM_201628	23254	Hs.368823	NM_015209	ENSG00000189337	KAZN	KAZ	kazrin, periplakin interacting protein	protein-coding
chr1	14760000	14770000	3443	1224	4.74774e-125	0.355504	10	2	4	-160213	NM_201628	23254	Hs.368823	NM_015209	ENSG00000189337	KAZN	KAZ	kazrin, periplakin interacting protein	protein-coding
chr1	14770000	14780000	2380	1765	1.33055e-11	0.741597	5	1	2	-150213	NM_201628	23254	Hs.368823	NM_015209	ENSG00000189337	KAZN	KAZ	kazrin, periplakin interacting protein	protein-coding
chr1	14780000	14790000	1877	2155	0.00210078	1.14811	1	1	0	-140213	NM_201628	23254	Hs.368823	NM_015209	ENSG00000189337	KAZN	KAZ	kazrin, periplakin interacting protein	protein-coding
chr1	14790000	14800000	1966	1929	0.68336	0.98118	7	1	1	-130213	NM_201628	23254	Hs.368823	NM_015209	ENSG00000189337	KAZN	KAZ	kazrin, periplakin interacting protein	protein-coding
chr1	14800000	14810000	3623	1102	4.23389e-162	0.304168	4	1	4	-120213	NM_201628	23254	Hs.368823	NM_015209	ENSG00000189337	KAZN	KAZ	kazrin, periplakin interacting protein	protein-coding
chr1	14810000	14820000	4547	1375	2.73402e-204	0.302397	8	2	4	-110213	NM_201628	23254	Hs.368823	NM_015209	ENSG00000189337	KAZN	KAZ	kazrin, periplakin interacting protein	protein-coding
chr1	14820000	14830000	2696	1507	2.77408e-39	0.558976	3	2	1	-100213	NM_201628	23254	Hs.368823	NM_015209	ENSG00000189337	KAZN	KAZ	kazrin, periplakin interacting protein	protein-coding
chr1	14830000	14840000	2905	1432	3.38413e-58	0.492943	7	2	2	-90213	NM_201628	23254	Hs.368823	NM_015209	ENSG00000189337	KAZN	KAZ	kazrin, periplakin interacting protein	protein-coding
chr1	14840000	14850000	3308	1423	1.22799e-87	0.430169	8	1	2	-80213	NM_201628	23254	Hs.368823	NM_015209	ENSG00000189337	KAZN	KAZ	kazrin, periplakin interacting protein	protein-coding
chr1	14850000	14860000	2970	1478	4.28369e-58	0.497643	17	4	3	-70213	NM_201628	23254	Hs.368823	NM_015209	ENSG00000189337	KAZN	KAZ	kazrin, periplakin interacting protein	protein-coding
chr1	14860000	14870000	1992	1462	1.83449e-10	0.733936	7	2	3	-60213	NM_201628	23254	Hs.368823	NM_015209	ENSG00000189337	KAZN	KAZ	kazrin, periplakin interacting protein	protein-coding
chr1	14870000	14880000	1367	1083	5.42732e-05	0.792246	10	3	4	-50213	NM_201628	23254	Hs.368823	NM_015209	ENSG00000189337	KAZN	KAZ	kazrin, periplakin interacting protein	protein-coding
chr1	14880000	14890000	2331	1507	3.51332e-21	0.646504	4	0	2	-40213	NM_201628	23254	Hs.368823	NM_015209	ENSG00000189337	KAZN	KAZ	kazrin, periplakin interacting protein	protein-coding
chr1	14890000	14900000	1746	1304	1.596e-08	0.74685	6	0	0	-30213	NM_201628	23254	Hs.368823	NM_015209	ENSG00000189337	KAZN	KAZ	kazrin, periplakin interacting protein	protein-coding
chr1	14900000	14910000	2668	948	2.78262e-97	0.355322	10	1	4	-20213	NM_201628	23254	Hs.368823	NM_015209	ENSG00000189337	KAZN	KAZ	kazrin, periplakin interacting protein	protein-coding
chr1	14910000	14920000	3260	1565	4.22802e-69	0.480061	17	1	2	-10213	NM_201628	23254	Hs.368823	NM_015209	ENSG00000189337	KAZN	KAZ	kazrin, periplakin interacting protein	protein-coding
chr1	14920000	14930000	3499	1136	3.78285e-144	0.324664	12	1	6	-213	NM_201628	23254	Hs.368823	NM_015209	ENSG00000189337	KAZN	KAZ	kazrin, periplakin interacting protein	protein-coding
chr1	14930000	14940000	3060	2158	8.85323e-19	0.705229	8	1	1	9787	NM_015209	23254	Hs.368823	NM_015209	ENSG00000189337	KAZN	KAZ	kazrin, periplakin interacting protein	protein-coding
chr1	14940000	14950000	3207	2188	6.73685e-23	0.682258	5	1	2	19787	NM_015209	23254	Hs.368823	NM_015209	ENSG00000189337	KAZN	KAZ	kazrin, periplakin interacting protein	protein-coding
chr1	14950000	14960000	3280	1649	1.55311e-62	0.502744	8	4	6	29787	NM_015209	23254	Hs.368823	NM_015209	ENSG00000189337	KAZN	KAZ	kazrin, periplakin interacting protein	protein-coding
chr1	14960000	14970000	3677	1044	1.906e-178	0.283927	13	5	4	39787	NM_015209	23254	Hs.368823	NM_015209	ENSG00000189337	KAZN	KAZ	kazrin, periplakin interacting protein	protein-coding
chr1	14970000	14980000	973	1116	0.0279272	1.14697	11	2	2	49787	NM_015209	23254	Hs.368823	NM_015209	ENSG00000189337	KAZN	KAZ	kazrin, periplakin interacting protein	protein-coding
chr1	14980000	14990000	1223	1266	0.551646	1.03516	13	3	4	59787	NM_015209	23254	Hs.368823	NM_015209	ENSG00000189337	KAZN	KAZ	kazrin, periplakin interacting protein	protein-coding
chr1	14990000	15000000	2722	1771	6.24134e-24	0.650625	4	2	4	69787	NM_015209	23254	Hs.368823	NM_015209	ENSG00000189337	KAZN	KAZ	kazrin, periplakin interacting protein	protein-coding
chr1	15000000	15010000	3447	1588	1.08267e-79	0.46069	9	3	2	79787	NM_015209	23254	Hs.368823	NM_015209	ENSG00000189337	KAZN	KAZ	kazrin, periplakin interacting protein	protein-coding
chr1	15010000	15020000	4086	1485	2.9014e-143	0.363436	5	1	1	89787	NM_015209	23254	Hs.368823	NM_015209	ENSG00000189337	KAZN	KAZ	kazrin, periplakin interacting protein	protein-coding
chr1	15020000	15030000	4175	1622	9.53037e-132	0.388503	6	2	2	99787	NM_015209	23254	Hs.368823	NM_015209	ENSG00000189337	KAZN	KAZ	kazrin, periplakin interacting protein	protein-coding
chr1	15030000	15040000	4332	1541	1.04345e-156	0.355725	8	2	2	109787	NM_015209	23254	Hs.368823	NM_015209	ENSG00000189337	KAZN	KAZ	kazrin, periplakin interacting protein	protein-coding
chr1	15040000	15050000	4167	1403	5.49726e-163	0.336693	6	1	1	119787	NM_015209	23254	Hs.368823	NM_015209	ENSG00000189337	KAZN	KAZ	kazrin, periplakin interacting protein	protein-coding
chr1	15050000	15060000	3147	1507	4.68703e-67	0.478869	3	2	1	129787	NM_015209	23254	Hs.368823	NM_015209	ENSG00000189337	KAZN	KAZ	kazrin, periplakin interacting protein	protein-coding
chr1	15060000	15070000	4287	1189	3.62313e-213	0.27735	7	3	5	139787	NM_015209	23254	Hs.368823	NM_015209	ENSG00000189337	KAZN	KAZ	kazrin, periplakin interacting protein	protein-coding
chr1	15070000	15080000	3398	1355	5.29702e-103	0.398764	6	1	3	149787	NM_015209	23254	Hs.368823	NM_015209	ENSG00000189337	KAZN	KAZ	kazrin, periplakin interacting protein	protein-coding
chr1	15080000	15090000	4919	1035	8.42480739288494e-320	0.210409	16	7	6	159787	NM_015209	23254	Hs.368823	NM_015209	ENSG00000189337	KAZN	KAZ	kazrin, periplakin interacting protein	protein-coding
chr1	15090000	15100000	5006	953	0	0.190372	14	3	4	-155625	NM_001018000	23254	Hs.368823	NM_015209	ENSG00000189337	KAZN	KAZ	kazrin, periplakin interacting protein	protein-coding
chr1	15100000	15110000	4222	1431	1.03712e-163	0.338939	5	0	3	-145625	NM_001018000	23254	Hs.368823	NM_015209	ENSG00000189337	KAZN	KAZ	kazrin, periplakin interacting protein	protein-coding
chr1	15110000	15120000	4610	1042	1.60629e-281	0.22603	8	2	3	-135625	NM_001018000	23254	Hs.368823	NM_015209	ENSG00000189337	KAZN	KAZ	kazrin, periplakin interacting protein	protein-coding
chr1	15120000	15130000	4370	1372	1.99648e-187	0.313959	8	1	5	-125625	NM_001018000	23254	Hs.368823	NM_015209	ENSG00000189337	KAZN	KAZ	kazrin, periplakin interacting protein	protein-coding
chr1	15130000	15140000	3940	1578	3.68593e-118	0.400508	10	3	6	-115625	NM_001018000	23254	Hs.368823	NM_015209	ENSG00000189337	KAZN	KAZ	kazrin, periplakin interacting protein	protein-coding
chr1	15140000	15150000	4039	1261	1.32938e-174	0.312206	8	0	4	-105625	NM_001018000	23254	Hs.368823	NM_015209	ENSG00000189337	KAZN	KAZ	kazrin, periplakin interacting protein	protein-coding
chr1	15150000	15160000	5913	1264	0	0.213766	5	0	3	-95625	NM_001018000	23254	Hs.368823	NM_015209	ENSG00000189337	KAZN	KAZ	kazrin, periplakin interacting protein	protein-coding
chr1	15160000	15170000	3922	1088	3.98901e-195	0.277409	19	4	5	-85625	NM_001018000	23254	Hs.368823	NM_015209	ENSG00000189337	KAZN	KAZ	kazrin, periplakin interacting protein	protein-coding
chr1	15170000	15180000	4528	963	5.4991e-292	0.212677	18	5	7	-75625	NM_001018000	23254	Hs.368823	NM_015209	ENSG00000189337	KAZN	KAZ	kazrin, periplakin interacting protein	protein-coding
chr1	15180000	15190000	4250	1205	2.77078e-206	0.283529	8	1	2	-65625	NM_001018000	23254	Hs.368823	NM_015209	ENSG00000189337	KAZN	KAZ	kazrin, periplakin interacting protein	protein-coding
chr1	15190000	15200000	5453	810	0	0.148542	19	5	8	-55625	NM_001018000	23254	Hs.368823	NM_015209	ENSG00000189337	KAZN	KAZ	kazrin, periplakin interacting protein	protein-coding
chr1	15200000	15210000	6818	1440	0	0.211206	4	0	3	-45625	NM_001018000	23254	Hs.368823	NM_015209	ENSG00000189337	KAZN	KAZ	kazrin, periplakin interacting protein	protein-coding
chr1	15210000	15220000	5460	1161	0	0.212637	11	5	5	-35625	NM_001018000	23254	Hs.368823	NM_015209	ENSG00000189337	KAZN	KAZ	kazrin, periplakin interacting protein	protein-coding
chr1	15220000	15230000	4391	1019	8.38535e-262	0.232066	19	5	4	-25625	NM_001018000	23254	Hs.368823	NM_015209	ENSG00000189337	KAZN	KAZ	kazrin, periplakin interacting protein	protein-coding
chr1	15230000	15240000	4656	1187	2.82901e-253	0.25494	8	1	3	-15625	NM_001018000	23254	Hs.368823	NM_015209	ENSG00000189337	KAZN	KAZ	kazrin, periplakin interacting protein	protein-coding
chr1	15240000	15250000	4122	1180	8.17919e-198	0.286269	14	2	6	-5625	NM_001018000	23254	Hs.368823	NM_015209	ENSG00000189337	KAZN	KAZ	kazrin, periplakin interacting protein	protein-coding
chr1	15250000	15260000	5263	1061	0	0.201596	28	5	9	-1296	NM_001018001	23254	Hs.368823	NM_015209	ENSG00000189337	KAZN	KAZ	kazrin, periplakin interacting protein	protein-coding
chr1	15260000	15270000	3959	960	1.09192e-226	0.242485	19	7	9	-7415	NM_001017999	23254	Hs.368823	NM_015209	ENSG00000189337	KAZN	KAZ	kazrin, periplakin interacting protein	protein-coding
chr1	15270000	15280000	4718	1002	2.24196e-304	0.212378	16	6	9	2585	NM_001017999	23254	Hs.368823	NM_015209	ENSG00000189337	KAZN	KAZ	kazrin, periplakin interacting protein	protein-coding
chr1	15280000	15290000	6059	1077	0	0.177752	18	6	6	12585	NM_001017999	23254	Hs.368823	NM_015209	ENSG00000189337	KAZN	KAZ	kazrin, periplakin interacting protein	protein-coding
chr1	15290000	15300000	3946	1441	2.02269e-137	0.36518	15	3	5	22585	NM_001017999	23254	Hs.368823	NM_015209	ENSG00000189337	KAZN	KAZ	kazrin, periplakin interacting protein	protein-coding
chr1	15300000	15310000	5181	1285	2.08682e-289	0.248022	13	6	4	32585	NM_001017999	23254	Hs.368823	NM_015209	ENSG00000189337	KAZN	KAZ	kazrin, periplakin interacting protein	protein-coding
chr1	15310000	15320000	7740	1069	0	0.138114	11	2	3	42585	NM_001017999	23254	Hs.368823	NM_015209	ENSG00000189337	KAZN	KAZ	kazrin, periplakin interacting protein	protein-coding
chr1	15320000	15330000	6310	919	0	0.145642	17	7	7	52585	NM_001017999	23254	Hs.368823	NM_015209	ENSG00000189337	KAZN	KAZ	kazrin, periplakin interacting protein	protein-coding
chr1	15330000	15340000	4940	1154	1.71562e-292	0.233603	12	5	6	62585	NM_001017999	23254	Hs.368823	NM_015209	ENSG00000189337	KAZN	KAZ	kazrin, periplakin interacting protein	protein-coding
chr1	15340000	15350000	4600	916	3.61517355317689e-313	0.19913	22	7	8	72585	NM_001017999	23254	Hs.368823	NM_015209	ENSG00000189337	KAZN	KAZ	kazrin, periplakin interacting protein	protein-coding
chr1	15350000	15360000	6039	1197	0	0.198212	13	5	4	82585	NM_001017999	23254	Hs.368823	NM_015209	ENSG00000189337	KAZN	KAZ	kazrin, periplakin interacting protein	protein-coding
chr1	15360000	15370000	4556	1143	5.98819e-252	0.250878	27	4	5	92585	NM_001017999	23254	Hs.368823	NM_015209	ENSG00000189337	KAZN	KAZ	kazrin, periplakin interacting protein	protein-coding
chr1	15370000	15380000	5929	936	0	0.157868	12	8	10	102585	NM_001017999	23254	Hs.368823	NM_015209	ENSG00000189337	KAZN	KAZ	kazrin, periplakin interacting protein	protein-coding
chr1	15380000	15390000	8001	1129	0	0.141107	5	1	4	93960	NR_027136	200197	Hs.531424	NM_182534	ENSG00000175147	TMEM51-AS1	C1orf126	TMEM51 antisense RNA 1	ncRNA
chr1	15390000	15400000	5305	888	0	0.167389	17	6	8	83960	NR_027136	200197	Hs.531424	NM_182534	ENSG00000175147	TMEM51-AS1	C1orf126	TMEM51 antisense RNA 1	ncRNA
chr1	15400000	15410000	6711	933	0	0.139025	19	4	8	73960	NR_027136	200197	Hs.531424	NM_182534	ENSG00000175147	TMEM51-AS1	C1orf126	TMEM51 antisense RNA 1	ncRNA
chr1	15410000	15420000	4557	1152	4.52652e-250	0.252798	17	7	5	63960	NR_027136	200197	Hs.531424	NM_182534	ENSG00000175147	TMEM51-AS1	C1orf126	TMEM51 antisense RNA 1	ncRNA
chr1	15420000	15430000	9460	630	0	0.0665962	45	12	18	53960	NR_027136	200197	Hs.531424	NM_182534	ENSG00000175147	TMEM51-AS1	C1orf126	TMEM51 antisense RNA 1	ncRNA
chr1	15430000	15440000	6513	1048	0	0.160909	10	3	3	43960	NR_027136	200197	Hs.531424	NM_182534	ENSG00000175147	TMEM51-AS1	C1orf126	TMEM51 antisense RNA 1	ncRNA
chr1	15440000	15450000	7468	1461	0	0.195635	10	1	3	33960	NR_027136	200197	Hs.531424	NM_182534	ENSG00000175147	TMEM51-AS1	C1orf126	TMEM51 antisense RNA 1	ncRNA
chr1	15450000	15460000	4285	1001	5.96447e-254	0.233606	5	4	5	23960	NR_027136	200197	Hs.531424	NM_182534	ENSG00000175147	TMEM51-AS1	C1orf126	TMEM51 antisense RNA 1	ncRNA
chr1	15460000	15470000	4044	1177	1.57252e-190	0.291048	15	4	3	13960	NR_027136	200197	Hs.531424	NM_182534	ENSG00000175147	TMEM51-AS1	C1orf126	TMEM51 antisense RNA 1	ncRNA
chr1	15470000	15480000	4482	1436	3.17724e-187	0.320393	12	5	8	3960	NR_027136	200197	Hs.531424	NM_182534	ENSG00000175147	TMEM51-AS1	C1orf126	TMEM51 antisense RNA 1	ncRNA
chr1	15480000	15490000	5197	1068	0	0.205503	32	7	8	4771	NM_001136218	55092	Hs.465305	NM_018022	ENSG00000171729	TMEM51	C1orf72	transmembrane protein 51	protein-coding
chr1	15490000	15500000	3535	1356	3.56414e-114	0.383593	9	4	6	3120	NM_001278502	727684	Hs.667584	NM_001278501		C1orf195	-	chromosome 1 open reading frame 195	protein-coding
chr1	15500000	15510000	5755	1544	2.92253e-296	0.268288	12	1	3	-6880	NM_001278501	727684	Hs.667584	NM_001278501		C1orf195	-	chromosome 1 open reading frame 195	protein-coding
chr1	15510000	15520000	6659	1315	0	0.197477	16	3	4	-16880	NM_001278501	727684	Hs.667584	NM_001278501		C1orf195	-	chromosome 1 open reading frame 195	protein-coding
chr1	15520000	15530000	4256	1267	4.06113e-195	0.297697	10	4	5	-26880	NM_001278501	727684	Hs.667584	NM_001278501		C1orf195	-	chromosome 1 open reading frame 195	protein-coding
chr1	15530000	15540000	2942	1156	1.46116e-91	0.39293	12	4	3	-36880	NM_001278501	727684	Hs.667584	NM_001278501		C1orf195	-	chromosome 1 open reading frame 195	protein-coding
chr1	15540000	15550000	1422	1285	0.0644602	0.903657	16	2	7	-28768	NM_052929	114827	Hs.659997	NM_052929	ENSG00000142621	FHAD1	-	forkhead associated phosphopeptide binding domain 1	protein-coding
chr1	15550000	15560000	1352	1214	0.057538	0.897929	4	1	1	-18768	NM_052929	114827	Hs.659997	NM_052929	ENSG00000142621	FHAD1	-	forkhead associated phosphopeptide binding domain 1	protein-coding
chr1	15560000	15570000	2110	1960	0.100858	0.92891	7	1	1	-8768	NM_052929	114827	Hs.659997	NM_052929	ENSG00000142621	FHAD1	-	forkhead associated phosphopeptide binding domain 1	protein-coding
chr1	15570000	15580000	3155	1470	2.18711e-71	0.465927	20	5	8	1232	NM_052929	114827	Hs.659997	NM_052929	ENSG00000142621	FHAD1	-	forkhead associated phosphopeptide binding domain 1	protein-coding
chr1	15580000	15590000	3414	1886	6.60199e-51	0.552431	6	1	2	11232	NM_052929	114827	Hs.659997	NM_052929	ENSG00000142621	FHAD1	-	forkhead associated phosphopeptide binding domain 1	protein-coding
chr1	15590000	15600000	1974	2029	0.546162	1.02786	3	2	2	21232	NM_052929	114827	Hs.659997	NM_052929	ENSG00000142621	FHAD1	-	forkhead associated phosphopeptide binding domain 1	protein-coding
chr1	15600000	15610000	3041	1711	3.26031e-43	0.562644	5	0	1	31232	NM_052929	114827	Hs.659997	NM_052929	ENSG00000142621	FHAD1	-	forkhead associated phosphopeptide binding domain 1	protein-coding
chr1	15610000	15620000	4541	1457	2.61526e-189	0.320854	8	3	3	41232	NM_052929	114827	Hs.659997	NM_052929	ENSG00000142621	FHAD1	-	forkhead associated phosphopeptide binding domain 1	protein-coding
chr1	15620000	15630000	2633	1705	1.39381e-23	0.64755	6	2	1	51232	NM_052929	114827	Hs.659997	NM_052929	ENSG00000142621	FHAD1	-	forkhead associated phosphopeptide binding domain 1	protein-coding
chr1	15630000	15640000	2638	1235	2.24065e-59	0.468158	10	5	5	61232	NM_052929	114827	Hs.659997	NM_052929	ENSG00000142621	FHAD1	-	forkhead associated phosphopeptide binding domain 1	protein-coding
chr1	15640000	15650000	1946	1488	3.45521e-08	0.764645	35	3	5	71232	NM_052929	114827	Hs.659997	NM_052929	ENSG00000142621	FHAD1	-	forkhead associated phosphopeptide binding domain 1	protein-coding
chr1	15650000	15660000	2308	832	1.29904e-82	0.360485	27	8	9	81232	NM_052929	114827	Hs.659997	NM_052929	ENSG00000142621	FHAD1	-	forkhead associated phosphopeptide binding domain 1	protein-coding
chr1	15660000	15670000	4167	983	9.66366e-245	0.235901	15	5	4	-71391	NM_024329	79180	Hs.465374	NM_024329	ENSG00000142634	EFHD2	SWS1	EF-hand domain family member D2	protein-coding
chr1	15670000	15680000	4351	892	1.75044e-289	0.20501	11	3	5	-61391	NM_024329	79180	Hs.465374	NM_024329	ENSG00000142634	EFHD2	SWS1	EF-hand domain family member D2	protein-coding
chr1	15680000	15690000	6597	1488	0	0.225557	5	2	5	-51391	NM_024329	79180	Hs.465374	NM_024329	ENSG00000142634	EFHD2	SWS1	EF-hand domain family member D2	protein-coding
chr1	15690000	15700000	5654	1139	0	0.20145	12	2	8	-41391	NM_024329	79180	Hs.465374	NM_024329	ENSG00000142634	EFHD2	SWS1	EF-hand domain family member D2	protein-coding
chr1	15700000	15710000	5461	1510	4.35683e-272	0.276506	7	3	3	-31391	NM_024329	79180	Hs.465374	NM_024329	ENSG00000142634	EFHD2	SWS1	EF-hand domain family member D2	protein-coding
chr1	15710000	15720000	5242	1176	4.74303020007597e-322	0.224342	12	3	5	-21391	NM_024329	79180	Hs.465374	NM_024329	ENSG00000142634	EFHD2	SWS1	EF-hand domain family member D2	protein-coding
chr1	15720000	15730000	4393	1445	2.88789e-177	0.328932	4	2	2	-11391	NM_024329	79180	Hs.465374	NM_024329	ENSG00000142634	EFHD2	SWS1	EF-hand domain family member D2	protein-coding
chr1	15730000	15740000	5782	999	0	0.172778	44	9	15	-1391	NM_024329	79180	Hs.465374	NM_024329	ENSG00000142634	EFHD2	SWS1	EF-hand domain family member D2	protein-coding
chr1	15740000	15750000	5442	1120	0	0.205807	30	6	14	8609	NM_024329	79180	Hs.465374	NM_024329	ENSG00000142634	EFHD2	SWS1	EF-hand domain family member D2	protein-coding
chr1	15750000	15760000	6798	822	0	0.120918	49	17	20	-9938	NM_007272	11330	Hs.631869	NM_007272	ENSG00000162438	CTRC	CLCR|ELA4	chymotrypsin C	protein-coding
chr1	15760000	15770000	5681	1382	1.97626258336499e-323	0.243267	19	4	6	62	NM_007272	11330	Hs.631869	NM_007272	ENSG00000162438	CTRC	CLCR|ELA4	chymotrypsin C	protein-coding
chr1	15770000	15780000	5894	1231	0	0.208856	22	2	6	-8223	NM_033440	63036	Hs.631866	NM_033440	ENSG00000142615	CELA2A	ELA2A|PE-1	chymotrypsin like elastase family member 2A	protein-coding
chr1	15780000	15790000	3628	1666	2.90968e-84	0.459206	12	7	8	1777	NM_033440	63036	Hs.631866	NM_033440	ENSG00000142615	CELA2A	ELA2A|PE-1	chymotrypsin like elastase family member 2A	protein-coding
chr1	15790000	15800000	4222	1708	2.53638e-124	0.404548	6	1	4	-7596	NM_015849	51032	Hs.631871	NM_015849	ENSG00000215704	CELA2B	ELA2B	chymotrypsin like elastase family member 2B	protein-coding
chr1	15800000	15810000	3466	1361	8.92231e-108	0.392672	11	6	9	2404	NM_015849	51032	Hs.631871	NM_015849	ENSG00000215704	CELA2B	ELA2B	chymotrypsin like elastase family member 2B	protein-coding
chr1	15810000	15820000	3286	1634	3.26314e-64	0.497261	4	0	1	12404	NM_015849	51032	Hs.631871	NM_015849	ENSG00000215704	CELA2B	ELA2B	chymotrypsin like elastase family member 2B	protein-coding
chr1	15820000	15830000	2820	1435	1.8143e-52	0.508865	12	5	5	22404	NM_015849	51032	Hs.631871	NM_015849	ENSG00000215704	CELA2B	ELA2B	chymotrypsin like elastase family member 2B	protein-coding
chr1	15830000	15840000	3237	1607	1.59875e-63	0.496447	8	4	5	15940	NM_001278054	842	Hs.329502	NM_001229	ENSG00000132906	CASP9	APAF-3|APAF3|ICE-LAP6|MCH6|PPP1R56	caspase 9	protein-coding
chr1	15840000	15850000	2071	1757	0.000358026	0.848382	2	2	3	5940	NM_001278054	842	Hs.329502	NM_001229	ENSG00000132906	CASP9	APAF-3|APAF3|ICE-LAP6|MCH6|PPP1R56	caspase 9	protein-coding
chr1	15850000	15860000	800	1274	1.52076e-13	1.5925	31	15	9	1692	NM_001287811	23341	Hs.655410	NM_015291	ENSG00000116138	DNAJC16	-	DnaJ heat shock protein family (Hsp40) member C16	protein-coding
chr1	15860000	15870000	1618	2213	9.76304e-12	1.36774	1	0	1	11692	NM_001287811	23341	Hs.655410	NM_015291	ENSG00000116138	DNAJC16	-	DnaJ heat shock protein family (Hsp40) member C16	protein-coding
chr1	15870000	15880000	2000	1804	0.0260814	0.902	4	0	2	21692	NM_001287811	23341	Hs.655410	NM_015291	ENSG00000116138	DNAJC16	-	DnaJ heat shock protein family (Hsp40) member C16	protein-coding
chr1	15880000	15890000	2089	2053	0.708732	0.982767	1	1	1	26605	NM_024758	79814	Hs.461532	NM_024758	ENSG00000116771	AGMAT	-	agmatinase	protein-coding
chr1	15890000	15900000	2405	2145	0.00681326	0.891892	9	2	4	16605	NM_024758	79814	Hs.461532	NM_024758	ENSG00000116771	AGMAT	-	agmatinase	protein-coding
chr1	15900000	15910000	3768	1649	2.32473e-96	0.437633	4	1	4	6605	NM_024758	79814	Hs.461532	NM_024758	ENSG00000116771	AGMAT	-	agmatinase	protein-coding
chr1	15910000	15920000	3464	1297	2.66159e-116	0.374423	6	3	3	-3395	NM_024758	79814	Hs.461532	NM_024758	ENSG00000116771	AGMAT	-	agmatinase	protein-coding
chr1	15920000	15930000	2615	1460	2.78967e-38	0.558317	3	2	4	-13395	NM_024758	79814	Hs.461532	NM_024758	ENSG00000116771	AGMAT	-	agmatinase	protein-coding
chr1	15930000	15940000	2645	1578	1.13834e-31	0.596597	3	2	1	-8953	NM_032341	84301	Hs.718857	NM_032341	ENSG00000197312	DDI2	-	DNA damage inducible 1 homolog 2	protein-coding
chr1	15940000	15950000	2287	1396	1.31799e-25	0.610407	19	5	6	1047	NM_032341	84301	Hs.718857	NM_032341	ENSG00000197312	DDI2	-	DNA damage inducible 1 homolog 2	protein-coding
chr1	15950000	15960000	2299	2733	1.62603e-05	1.18878	2	0	2	11047	NM_032341	84301	Hs.718857	NM_032341	ENSG00000197312	DDI2	-	DNA damage inducible 1 homolog 2	protein-coding
chr1	15960000	15970000	2562	2041	5.64512e-08	0.796643	1	1	1	21047	NM_032341	84301	Hs.718857	NM_032341	ENSG00000197312	DDI2	-	DNA damage inducible 1 homolog 2	protein-coding
chr1	15970000	15980000	2079	1629	1.85376e-07	0.78355	2	2	1	-11208	NM_006511	6248	Hs.239459	NM_006511	ENSG00000215695	RSC1A1	RS1	regulator of solute carriers 1	protein-coding
chr1	15980000	15990000	1763	2984	1.20093e-36	1.69257	1	0	1	-1208	NM_006511	6248	Hs.239459	NM_006511	ENSG00000215695	RSC1A1	RS1	regulator of solute carriers 1	protein-coding
chr1	15990000	16000000	3214	1735	3.16576e-51	0.539826	5	3	2	8792	NM_006511	6248	Hs.239459	NM_006511	ENSG00000215695	RSC1A1	RS1	regulator of solute carriers 1	protein-coding
chr1	16000000	16010000	2562	932	2.76403e-90	0.363778	19	3	3	-5827	NM_015164	23207	Hs.646775	NM_015164	ENSG00000116786	PLEKHM2	SKIP	pleckstrin homology and RUN domain containing M2	protein-coding
chr1	16010000	16020000	3990	1459	1.18631e-138	0.365664	36	5	6	4173	NM_015164	23207	Hs.646775	NM_015164	ENSG00000116786	PLEKHM2	SKIP	pleckstrin homology and RUN domain containing M2	protein-coding
chr1	16020000	16030000	5672	1587	8.31757e-279	0.279795	6	3	4	14173	NM_015164	23207	Hs.646775	NM_015164	ENSG00000116786	PLEKHM2	SKIP	pleckstrin homology and RUN domain containing M2	protein-coding
chr1	16030000	16040000	3561	1206	1.57277e-138	0.338669	10	2	3	24173	NM_015164	23207	Hs.646775	NM_015164	ENSG00000116786	PLEKHM2	SKIP	pleckstrin homology and RUN domain containing M2	protein-coding
chr1	16040000	16050000	5012	1165	2.94887e-298	0.232442	4	2	2	-17809	NM_207348	284723	Hs.631867	NM_207348	ENSG00000162461	SLC25A34	-	solute carrier family 25 member 34	protein-coding
chr1	16050000	16060000	6626	792	0	0.119529	40	16	19	-7809	NM_207348	284723	Hs.631867	NM_207348	ENSG00000162461	SLC25A34	-	solute carrier family 25 member 34	protein-coding
chr1	16060000	16070000	6091	697	0	0.114431	47	11	12	2191	NM_207348	284723	Hs.631867	NM_207348	ENSG00000162461	SLC25A34	-	solute carrier family 25 member 34	protein-coding
chr1	16070000	16080000	4657	693	0	0.148808	35	13	12	6013	NM_001013641	388595	Hs.454828	NM_001013641	ENSG00000162460	TMEM82	-	transmembrane protein 82	protein-coding
chr1	16080000	16090000	5409	783	0	0.144759	46	14	20	-255	NM_017556	54751	Hs.530101	NM_017556	ENSG00000162458	FBLIM1	CAL|FBLP-1|FBLP1	filamin binding LIM protein 1	protein-coding
chr1	16090000	16100000	6033	864	0	0.143212	23	5	9	3541	NM_001024216	54751	Hs.530101	NM_017556	ENSG00000162458	FBLIM1	CAL|FBLP-1|FBLP1	filamin binding LIM protein 1	protein-coding
chr1	16100000	16110000	3731	1241	1.42284e-148	0.332619	7	2	4	13541	NM_001024216	54751	Hs.530101	NM_017556	ENSG00000162458	FBLIM1	CAL|FBLP-1|FBLP1	filamin binding LIM protein 1	protein-coding
chr1	16110000	16120000	5043	1339	1.23657e-262	0.265517	2	2	4	19194	NM_001089591	440567	Hs.568229	NM_001089591	ENSG00000233954	UQCRHL	-	ubiquinol-cytochrome c reductase hinge protein like	protein-coding
chr1	16120000	16130000	5143	1346	4.67017e-272	0.261715	19	7	8	9194	NM_001089591	440567	Hs.568229	NM_001089591	ENSG00000233954	UQCRHL	-	ubiquinol-cytochrome c reductase hinge protein like	protein-coding
chr1	16130000	16140000	3962	1627	7.55665e-114	0.410651	2	0	0	-806	NM_001089591	440567	Hs.568229	NM_001089591	ENSG00000233954	UQCRHL	-	ubiquinol-cytochrome c reductase hinge protein like	protein-coding
chr1	16140000	16150000	3704	1579	1.40079e-99	0.426296	4	1	1	-10806	NM_001089591	440567	Hs.568229	NM_001089591	ENSG00000233954	UQCRHL	-	ubiquinol-cytochrome c reductase hinge protein like	protein-coding
chr1	16150000	16160000	3536	1406	1.55139e-107	0.397624	0	1	1	-19359	NM_015001	23013	Hs.744843	NM_015001	ENSG00000065526	SPEN	HIAA0929|MINT|RBM15C|SHARP	spen family transcriptional repressor	protein-coding
chr1	16160000	16170000	2405	1346	4.24716e-35	0.559667	12	3	4	-9359	NM_015001	23013	Hs.744843	NM_015001	ENSG00000065526	SPEN	HIAA0929|MINT|RBM15C|SHARP	spen family transcriptional repressor	protein-coding
chr1	16170000	16180000	2928	1416	3.68908e-61	0.483607	18	5	7	-358	NR_024279	729614	Hs.119298	NR_024279	ENSG00000179743	FLJ37453	-	uncharacterized LOC729614	ncRNA
chr1	16180000	16190000	2879	2226	9.93158e-11	0.773185	2	1	2	-10358	NR_024279	729614	Hs.119298	NR_024279	ENSG00000179743	FLJ37453	-	uncharacterized LOC729614	ncRNA
chr1	16190000	16200000	2034	2091	0.537532	1.02802	2	1	1	-2644	NR_039973	100616427		NR_039973	ENSG00000266270	MIR5096	-	microRNA 5096	ncRNA
chr1	16200000	16210000	1765	2516	3.88797e-16	1.4255	1	2	1	7356	NR_039973	100616427		NR_039973	ENSG00000266270	MIR5096	-	microRNA 5096	ncRNA
chr1	16210000	16220000	2269	2151	0.217248	0.947995	3	1	1	17356	NR_039973	100616427		NR_039973	ENSG00000266270	MIR5096	-	microRNA 5096	ncRNA
chr1	16220000	16230000	1958	2109	0.0962138	1.07712	2	1	1	27356	NR_039973	100616427		NR_039973	ENSG00000266270	MIR5096	-	microRNA 5096	ncRNA
chr1	16230000	16240000	1330	2354	2.08106e-33	1.76992	0	0	0	37356	NR_039973	100616427		NR_039973	ENSG00000266270	MIR5096	-	microRNA 5096	ncRNA
chr1	16240000	16250000	1472	2488	1.23177e-30	1.69022	3	2	1	47356	NR_039973	100616427		NR_039973	ENSG00000266270	MIR5096	-	microRNA 5096	ncRNA
chr1	16250000	16260000	4128	2619	4.40066e-39	0.634448	6	2	2	47627	NM_001324138	7709	Hs.433764	NM_003443	ENSG00000116809	ZBTB17	MIZ-1|ZNF151|ZNF60|pHZ-67	zinc finger and BTB domain containing 17	protein-coding
chr1	16260000	16270000	6404	750	0	0.117114	42	7	12	37627	NM_001324138	7709	Hs.433764	NM_003443	ENSG00000116809	ZBTB17	MIZ-1|ZNF151|ZNF60|pHZ-67	zinc finger and BTB domain containing 17	protein-coding
chr1	16270000	16280000	6088	929	0	0.152595	31	4	19	27627	NM_001324138	7709	Hs.433764	NM_003443	ENSG00000116809	ZBTB17	MIZ-1|ZNF151|ZNF60|pHZ-67	zinc finger and BTB domain containing 17	protein-coding
chr1	16280000	16290000	3864	1224	4.71814e-164	0.31677	14	4	6	17627	NM_001324138	7709	Hs.433764	NM_003443	ENSG00000116809	ZBTB17	MIZ-1|ZNF151|ZNF60|pHZ-67	zinc finger and BTB domain containing 17	protein-coding
chr1	16290000	16300000	4915	1439	2.02959e-229	0.292777	13	7	9	7627	NM_001324138	7709	Hs.433764	NM_003443	ENSG00000116809	ZBTB17	MIZ-1|ZNF151|ZNF60|pHZ-67	zinc finger and BTB domain containing 17	protein-coding
chr1	16300000	16310000	3242	1432	1.3391e-81	0.441703	10	4	5	-2373	NM_003443	7709	Hs.433764	NM_003443	ENSG00000116809	ZBTB17	MIZ-1|ZNF151|ZNF60|pHZ-67	zinc finger and BTB domain containing 17	protein-coding
chr1	16310000	16320000	3365	850	2.60842e-185	0.2526	21	6	11	-12373	NM_003443	7709	Hs.433764	NM_003443	ENSG00000116809	ZBTB17	MIZ-1|ZNF151|ZNF60|pHZ-67	zinc finger and BTB domain containing 17	protein-coding
chr1	16320000	16330000	2846	1056	3.92258e-97	0.371047	19	2	4	-5731	NM_178840	149563	Hs.29190	NM_178840	ENSG00000183888	C1orf64	ERRF	chromosome 1 open reading frame 64	protein-coding
chr1	16330000	16340000	4397	1167	2.51158e-229	0.265408	27	10	12	4269	NM_178840	149563	Hs.29190	NM_178840	ENSG00000183888	C1orf64	ERRF	chromosome 1 open reading frame 64	protein-coding
chr1	16340000	16350000	10480	746	0	0.0711832	70	13	22	285	NM_014424	27129	Hs.502612	NM_014424	ENSG00000173641	HSPB7	cvHSP	heat shock protein family B (small) member 7	protein-coding
chr1	16350000	16360000	7701	533	0	0.0692118	59	20	27	6514	NM_001042704	1187	Hs.591533	NM_004070	ENSG00000186510	CLCNKA	CLCK1|ClC-K1|hClC-Ka	chloride voltage-gated channel Ka	protein-coding
chr1	16360000	16370000	7565	591	0	0.0781229	52	10	17	-5231	NM_000085	1188	Hs.352243	NM_000085	ENSG00000184908	CLCNKB	CLCKB|ClC-K2|ClC-Kb	chloride voltage-gated channel Kb	protein-coding
chr1	16370000	16380000	8066	555	0	0.0688073	70	18	28	-257	NM_001165945	1188	Hs.352243	NM_000085	ENSG00000184908	CLCNKB	CLCKB|ClC-K2|ClC-Kb	chloride voltage-gated channel Kb	protein-coding
chr1	16380000	16390000	8215	621	0	0.0755934	54	14	23	9743	NM_001165945	1188	Hs.352243	NM_000085	ENSG00000184908	CLCNKB	CLCKB|ClC-K2|ClC-Kb	chloride voltage-gated channel Kb	protein-coding
chr1	16390000	16400000	6870	534	0	0.0777293	48	7	19	5127	NM_182623	348487	Hs.126825	NM_182623	ENSG00000185519	FAM131C	C1orf117	family with sequence similarity 131 member C	protein-coding
chr1	16400000	16410000	5746	846	0	0.147233	21	8	13	-4873	NM_182623	348487	Hs.126825	NM_182623	ENSG00000185519	FAM131C	C1orf117	family with sequence similarity 131 member C	protein-coding
chr1	16410000	16420000	9702	656	0	0.0676149	40	13	21	-14873	NM_182623	348487	Hs.126825	NM_182623	ENSG00000185519	FAM131C	C1orf117	family with sequence similarity 131 member C	protein-coding
chr1	16420000	16430000	5616	1417	2.54814e-308	0.252315	10	3	4	-24873	NM_182623	348487	Hs.126825	NM_182623	ENSG00000185519	FAM131C	C1orf117	family with sequence similarity 131 member C	protein-coding
chr1	16430000	16440000	5135	1523	6.07674e-236	0.296592	22	1	8	-34873	NM_182623	348487	Hs.126825	NM_182623	ENSG00000185519	FAM131C	C1orf117	family with sequence similarity 131 member C	protein-coding
chr1	16440000	16450000	5110	798	0	0.156164	29	8	12	37604	NM_004431	1969	Hs.171596	NM_004431	ENSG00000142627	EPHA2	ARCC2|CTPA|CTPP1|CTRCT6|ECK	EPH receptor A2	protein-coding
chr1	16450000	16460000	4291	595	0	0.138662	59	13	17	27604	NM_004431	1969	Hs.171596	NM_004431	ENSG00000142627	EPHA2	ARCC2|CTPA|CTPP1|CTRCT6|ECK	EPH receptor A2	protein-coding
chr1	16460000	16470000	4322	879	1.78786e-289	0.203378	39	7	13	17604	NM_004431	1969	Hs.171596	NM_004431	ENSG00000142627	EPHA2	ARCC2|CTPA|CTPP1|CTRCT6|ECK	EPH receptor A2	protein-coding
chr1	16470000	16480000	6715	728	0	0.108414	39	10	18	7604	NM_004431	1969	Hs.171596	NM_004431	ENSG00000142627	EPHA2	ARCC2|CTPA|CTPP1|CTRCT6|ECK	EPH receptor A2	protein-coding
chr1	16480000	16490000	8360	810	0	0.09689	31	8	11	-2396	NM_001329090	1969	Hs.171596	NM_004431	ENSG00000142627	EPHA2	ARCC2|CTPA|CTPP1|CTRCT6|ECK	EPH receptor A2	protein-coding
chr1	16490000	16500000	7554	553	0	0.0732062	42	18	15	-12396	NM_001329090	1969	Hs.171596	NM_004431	ENSG00000142627	EPHA2	ARCC2|CTPA|CTPP1|CTRCT6|ECK	EPH receptor A2	protein-coding
chr1	16500000	16510000	6819	843	0	0.123625	34	6	13	-22396	NM_001329090	1969	Hs.171596	NM_004431	ENSG00000142627	EPHA2	ARCC2|CTPA|CTPP1|CTRCT6|ECK	EPH receptor A2	protein-coding
chr1	16510000	16520000	7075	747	0	0.105583	26	8	13	24166	NM_153213	128272	Hs.591532	NM_153213	ENSG00000142632	ARHGEF19	WGEF	Rho guanine nucleotide exchange factor 19	protein-coding
chr1	16520000	16530000	10102	780	0	0.0772124	35	8	10	14166	NM_153213	128272	Hs.591532	NM_153213	ENSG00000142632	ARHGEF19	WGEF	Rho guanine nucleotide exchange factor 19	protein-coding
chr1	16530000	16540000	7640	601	0	0.0786649	55	11	19	4166	NM_153213	128272	Hs.591532	NM_153213	ENSG00000142632	ARHGEF19	WGEF	Rho guanine nucleotide exchange factor 19	protein-coding
chr1	16540000	16550000	4222	498	0	0.117954	36	4	7	-5834	NM_153213	128272	Hs.591532	NM_153213	ENSG00000142632	ARHGEF19	WGEF	Rho guanine nucleotide exchange factor 19	protein-coding
chr1	16550000	16560000	8879	790	0	0.088974	27	12	13	8659	NM_030907	79363	Hs.546430	NM_030907	ENSG00000132881	RSG1	C1orf89	REM2 and RAB like small GTPase 1	protein-coding
chr1	16560000	16570000	4996	1247	1.64308e-277	0.2496	11	3	5	-1341	NM_030907	79363	Hs.546430	NM_030907	ENSG00000132881	RSG1	C1orf89	REM2 and RAB like small GTPase 1	protein-coding
chr1	16570000	16580000	3834	1912	3.91366e-74	0.498696	1	2	1	-11341	NM_030907	79363	Hs.546430	NM_030907	ENSG00000132881	RSG1	C1orf89	REM2 and RAB like small GTPase 1	protein-coding
chr1	16580000	16590000	2485	2169	0.00112681	0.872837	0	0	0	-21341	NM_030907	79363	Hs.546430	NM_030907	ENSG00000132881	RSG1	C1orf89	REM2 and RAB like small GTPase 1	protein-coding
chr1	16590000	16600000	2411	1791	1.35335e-11	0.742845	4	1	2	-31341	NM_030907	79363	Hs.546430	NM_030907	ENSG00000132881	RSG1	C1orf89	REM2 and RAB like small GTPase 1	protein-coding
chr1	16600000	16610000	2846	2166	1.12049e-11	0.761068	4	4	0	-41341	NM_030907	79363	Hs.546430	NM_030907	ENSG00000132881	RSG1	C1orf89	REM2 and RAB like small GTPase 1	protein-coding
chr1	16610000	16620000	2754	1693	8.82325e-30	0.614742	4	0	1	-51341	NM_030907	79363	Hs.546430	NM_030907	ENSG00000132881	RSG1	C1orf89	REM2 and RAB like small GTPase 1	protein-coding
chr1	16620000	16630000	1839	1800	0.656009	0.978793	5	0	1	53986	NM_018994	54455	Hs.522384	NM_018994	ENSG00000037637	FBXO42	Fbx42|JFK	F-box protein 42	protein-coding
chr1	16630000	16640000	1854	2368	2.35259e-08	1.27724	0	0	0	43986	NM_018994	54455	Hs.522384	NM_018994	ENSG00000037637	FBXO42	Fbx42|JFK	F-box protein 42	protein-coding
chr1	16640000	16650000	2729	2475	0.0134754	0.906926	2	0	0	33986	NM_018994	54455	Hs.522384	NM_018994	ENSG00000037637	FBXO42	Fbx42|JFK	F-box protein 42	protein-coding
chr1	16650000	16660000	2611	2897	0.00679129	1.10954	4	2	2	23986	NM_018994	54455	Hs.522384	NM_018994	ENSG00000037637	FBXO42	Fbx42|JFK	F-box protein 42	protein-coding
chr1	16660000	16670000	2373	1795	2.50797e-10	0.756426	1	1	1	13986	NM_018994	54455	Hs.522384	NM_018994	ENSG00000037637	FBXO42	Fbx42|JFK	F-box protein 42	protein-coding
chr1	16670000	16680000	2453	1975	4.04808e-07	0.805137	8	2	3	3986	NM_018994	54455	Hs.522384	NM_018994	ENSG00000037637	FBXO42	Fbx42|JFK	F-box protein 42	protein-coding
chr1	16680000	16690000	1874	1564	0.00020024	0.834578	0	2	0	-6014	NM_018994	54455	Hs.522384	NM_018994	ENSG00000037637	FBXO42	Fbx42|JFK	F-box protein 42	protein-coding
chr1	16690000	16700000	2528	1578	5.39038e-26	0.624209	8	5	7	1475	NM_001271869	26099	Hs.252967	NM_001114600	ENSG00000055070	SZRD1	C1orf144	SUZ RNA binding domain containing 1	protein-coding
chr1	16700000	16710000	3411	1482	1.26888e-88	0.434477	2	0	0	11475	NM_001271869	26099	Hs.252967	NM_001114600	ENSG00000055070	SZRD1	C1orf144	SUZ RNA binding domain containing 1	protein-coding
chr1	16710000	16720000	4023	1267	5.29855e-172	0.314939	7	3	4	21475	NM_001271869	26099	Hs.252967	NM_001114600	ENSG00000055070	SZRD1	C1orf144	SUZ RNA binding domain containing 1	protein-coding
chr1	16720000	16730000	7211	1142	0	0.158369	22	9	12	31475	NM_001271869	26099	Hs.252967	NM_001114600	ENSG00000055070	SZRD1	C1orf144	SUZ RNA binding domain containing 1	protein-coding
chr1	16730000	16740000	8245	713	0	0.0864767	27	12	8	28919	NM_198546	374955	Hs.705501	NM_198546	ENSG00000187144	SPATA21	spergen-2|spergen2	spermatogenesis associated 21	protein-coding
chr1	16740000	16750000	6043	870	0	0.143968	17	3	4	18919	NM_198546	374955	Hs.705501	NM_198546	ENSG00000187144	SPATA21	spergen-2|spergen2	spermatogenesis associated 21	protein-coding
chr1	16750000	16760000	5751	1326	0	0.230569	13	4	5	8919	NM_198546	374955	Hs.705501	NM_198546	ENSG00000187144	SPATA21	spergen-2|spergen2	spermatogenesis associated 21	protein-coding
chr1	16760000	16770000	3025	996	1.44131e-122	0.329256	11	5	5	-1081	NM_198546	374955	Hs.705501	NM_198546	ENSG00000187144	SPATA21	spergen-2|spergen2	spermatogenesis associated 21	protein-coding
chr1	16770000	16780000	4677	1146	9.93836e-265	0.245029	15	3	5	7833	NM_001145278	55707	Hs.437385	NM_018090	ENSG00000157191	NECAP2	-	NECAP endocytosis associated 2	protein-coding
chr1	16780000	16790000	4084	1607	3.18188e-126	0.393487	5	1	2	17833	NM_001145278	55707	Hs.437385	NM_018090	ENSG00000157191	NECAP2	-	NECAP endocytosis associated 2	protein-coding
chr1	16790000	16800000	3363	1760	4.81375e-58	0.523342	3	0	1	24196	NR_023386	114819	Hs.597881	NR_023386	ENSG00000080947	CROCCP3	CROCCL2|dJ798A10.2	ciliary rootlet coiled-coil, rootletin pseudogene 3	pseudo
chr1	16800000	16810000	6604	1002	0	0.151726	17	6	7	14196	NR_023386	114819	Hs.597881	NR_023386	ENSG00000080947	CROCCP3	CROCCL2|dJ798A10.2	ciliary rootlet coiled-coil, rootletin pseudogene 3	pseudo
chr1	16810000	16820000	6851	995	0	0.145234	32	11	11	4196	NR_023386	114819	Hs.597881	NR_023386	ENSG00000080947	CROCCP3	CROCCL2|dJ798A10.2	ciliary rootlet coiled-coil, rootletin pseudogene 3	pseudo
chr1	16820000	16830000	5122	1037	0	0.20246	19	5	8	-5804	NR_023386	114819	Hs.597881	NR_023386	ENSG00000080947	CROCCP3	CROCCL2|dJ798A10.2	ciliary rootlet coiled-coil, rootletin pseudogene 3	pseudo
chr1	16830000	16840000	4490	3439	6.29953e-17	0.765924	3	1	1	-15804	NR_023386	114819	Hs.597881	NR_023386	ENSG00000080947	CROCCP3	CROCCL2|dJ798A10.2	ciliary rootlet coiled-coil, rootletin pseudogene 3	pseudo
chr1	16840000	16850000	5225	1680	4.61876e-217	0.321531	6	2	4	17147	NR_135764	100132147	Hs.645945	NR_135764	ENSG00000233421	LINC01783	-	long intergenic non-protein coding RNA 1783	ncRNA
chr1	16850000	16860000	3047	1895	2.02397e-31	0.621923	6	2	3	7147	NR_135764	100132147	Hs.645945	NR_135764	ENSG00000233421	LINC01783	-	long intergenic non-protein coding RNA 1783	ncRNA
chr1	16860000	16870000	7943	2501	0	0.314868	16	4	4	-219	NM_001310155	100133301		NM_001310155	ENSG00000268991	FAM231B	-	family with sequence similarity 231 member B	protein-coding
chr1	16870000	16880000	4655	3141	4.15995e-34	0.674758	1	1	2	-409	NR_037446	100500876		NR_037446	ENSG00000263811	MIR3675	-	microRNA 3675	ncRNA
chr1	16880000	16890000	7418	5470	4.97854e-34	0.737396	10	1	1	9591	NR_037446	100500876		NR_037446	ENSG00000263811	MIR3675	-	microRNA 3675	ncRNA
chr1	16890000	16900000	21506	17964	1.75969e-36	0.835302	3	1	1	19591	NR_037446	100500876		NR_037446	ENSG00000263811	MIR3675	-	microRNA 3675	ncRNA
chr1	16900000	16910000	11796	7039	4.20024e-135	0.596728	2	0	1	29591	NR_037446	100500876		NR_037446	ENSG00000263811	MIR3675	-	microRNA 3675	ncRNA
chr1	16910000	16920000	10131	7563	1.28931e-42	0.746521	4	0	1	25100	NM_017940	55672	Hs.467587	NM_017940	ENSG00000219481	NBPF1	AB13|AB14|AB23|AD2|NBG|NBPF	neuroblastoma breakpoint family member 1	protein-coding
chr1	16920000	16930000	7935	10241	9.04528e-34	1.29061	2	0	0	15100	NM_017940	55672	Hs.467587	NM_017940	ENSG00000219481	NBPF1	AB13|AB14|AB23|AD2|NBG|NBPF	neuroblastoma breakpoint family member 1	protein-coding
chr1	16930000	16940000	11384	6696	9.44469e-137	0.588194	12	5	5	5100	NM_017940	55672	Hs.467587	NM_017940	ENSG00000219481	NBPF1	AB13|AB14|AB23|AD2|NBG|NBPF	neuroblastoma breakpoint family member 1	protein-coding
chr1	16940000	16950000	19796	3656	0	0.184684	19	5	9	-4900	NM_017940	55672	Hs.467587	NM_017940	ENSG00000219481	NBPF1	AB13|AB14|AB23|AD2|NBG|NBPF	neuroblastoma breakpoint family member 1	protein-coding
chr1	16950000	16960000	21046	2768	0	0.131521	26	10	12	2401	NR_026752	84809	Hs.631865	NR_026752		CROCCP2	CROCCL1	ciliary rootlet coiled-coil, rootletin pseudogene 2	pseudo
chr1	16960000	16970000	11460	4712	0	0.411169	6	1	2	-7069	NR_027504	11209	Hs.349110	NR_027504		MST1P2	MSPL-1|MSPL-2|MSPL-3|MSPL1|MSPL2|MSPL3|MSTP1|MSTP2|MSTP3	macrophage stimulating 1 pseudogene 2	pseudo
chr1	16970000	16980000	11006	2070	0	0.188079	30	4	8	2931	NR_027504	11209	Hs.349110	NR_027504		MST1P2	MSPL-1|MSPL-2|MSPL-3|MSPL1|MSPL2|MSPL3|MSTP1|MSTP2|MSTP3	macrophage stimulating 1 pseudogene 2	pseudo
chr1	16980000	16990000	4717	3494	1.10234e-21	0.740725	6	1	2	12931	NR_027504	11209	Hs.349110	NR_027504		MST1P2	MSPL-1|MSPL-2|MSPL-3|MSPL1|MSPL2|MSPL3|MSTP1|MSTP2|MSTP3	macrophage stimulating 1 pseudogene 2	pseudo
chr1	16990000	17000000	6844	2762	3.05387e-201	0.403565	12	3	3	-4498	NM_001282321	729574		NM_001282321	ENSG00000237847	FAM231A	FAM231C	family with sequence similarity 231 member A	protein-coding
chr1	17000000	17010000	4883	3093	3.74853e-46	0.633422	3	3	4	-2750	NR_037446	100500876		NR_037446	ENSG00000263811	MIR3675	-	microRNA 3675	ncRNA
chr1	17010000	17020000	10490	3048	0	0.290562	9	2	3	7250	NR_037446	100500876		NR_037446	ENSG00000263811	MIR3675	-	microRNA 3675	ncRNA
chr1	17020000	17030000	22997	1374	0	0.0597469	64	21	25	17250	NR_037446	100500876		NR_037446	ENSG00000263811	MIR3675	-	microRNA 3675	ncRNA
chr1	17030000	17040000	20044	2141	0	0.106815	39	7	15	11652	NR_026567	284729	Hs.548239	NR_026567	ENSG00000268869	ESPNP	dJ1182A14.1	espin pseudogene	pseudo
chr1	17040000	17050000	10668	2636	0	0.247094	19	7	10	1652	NR_026567	284729	Hs.548239	NR_026567	ENSG00000268869	ESPNP	dJ1182A14.1	espin pseudogene	pseudo
chr1	17050000	17060000	8121	5670	1.07601e-49	0.69819	7	5	5	5956	NM_001310138	729587		NM_001310138	ENSG00000268674	FAM231C	-	family with sequence similarity 231 member C	protein-coding
chr1	17060000	17070000	7786	2997	9.3403e-248	0.384922	12	2	4	-4044	NM_001282321	729574		NM_001282321	ENSG00000237847	FAM231A	FAM231C	family with sequence similarity 231 member A	protein-coding
chr1	17070000	17080000	5722	3246	6.65547e-78	0.567284	6	2	2	11552	NR_135824	102724562	Hs.349110	NR_135824		LOC102724562	-	macrophage stimulating 1 pseudogene	pseudo
chr1	17080000	17090000	10859	3581	0	0.329773	21	6	8	1552	NR_135824	102724562	Hs.349110	NR_135824		LOC102724562	-	macrophage stimulating 1 pseudogene	pseudo
chr1	17090000	17100000	4250	1649	2.29495e-134	0.388	15	4	3	-4025	NM_001271733	11223	Hs.349110	NM_001271733		MST1L	BRF-1|D1F15S1A|MSPL-7|MSPL7|MST1P9|MSTP7|MSTP9	macrophage stimulating 1 like	protein-coding
chr1	17100000	17110000	4477	1773	1.30888e-136	0.396024	19	3	3	-14025	NM_001271733	11223	Hs.349110	NM_001271733		MST1L	BRF-1|D1F15S1A|MSPL-7|MSPL7|MST1P9|MSTP7|MSTP9	macrophage stimulating 1 like	protein-coding
chr1	17110000	17120000	2511	2653	0.168287	1.05655	5	1	0	-24025	NM_001271733	11223	Hs.349110	NM_001271733		MST1L	BRF-1|D1F15S1A|MSPL-7|MSPL7|MST1P9|MSTP7|MSTP9	macrophage stimulating 1 like	protein-coding
chr1	17120000	17130000	1893	2116	0.013126	1.1178	0	0	1	-34025	NM_001271733	11223	Hs.349110	NM_001271733		MST1L	BRF-1|D1F15S1A|MSPL-7|MSPL7|MST1P9|MSTP7|MSTP9	macrophage stimulating 1 like	protein-coding
chr1	17130000	17140000	0	0	1	#DIV/0!	0	0	0	-44025	NM_001271733	11223	Hs.349110	NM_001271733		MST1L	BRF-1|D1F15S1A|MSPL-7|MSPL7|MST1P9|MSTP7|MSTP9	macrophage stimulating 1 like	protein-coding
chr1	17140000	17150000	0	0	1	#DIV/0!	0	0	0	40516	NR_037446	100500876		NR_037446	ENSG00000263811	MIR3675	-	microRNA 3675	ncRNA
chr1	17150000	17160000	0	0	1	#DIV/0!	0	0	0	30516	NR_037446	100500876		NR_037446	ENSG00000263811	MIR3675	-	microRNA 3675	ncRNA
chr1	17160000	17170000	0	0	1	#DIV/0!	0	0	0	20516	NR_037446	100500876		NR_037446	ENSG00000263811	MIR3675	-	microRNA 3675	ncRNA
chr1	17170000	17180000	1589	813	7.97785e-30	0.511643	7	0	1	10516	NR_037446	100500876		NR_037446	ENSG00000263811	MIR3675	-	microRNA 3675	ncRNA
chr1	17180000	17190000	4397	2382	8.95025e-69	0.541733	3	0	5	516	NR_037446	100500876		NR_037446	ENSG00000263811	MIR3675	-	microRNA 3675	ncRNA
chr1	17190000	17200000	10560	3549	0	0.33608	16	4	3	-2440	NR_135765	440570	Hs.308060	NM_001013708		LOC440570	-	uncharacterized LOC440570	ncRNA
chr1	17200000	17210000	6607	3196	8.20636e-136	0.483729	13	3	4	7560	NR_135765	440570	Hs.308060	NM_001013708		LOC440570	-	uncharacterized LOC440570	ncRNA
chr1	17210000	17220000	6453	3241	1.73647e-121	0.502247	5	2	4	973	NR_135057	105376805	Hs.465405	NR_135056	ENSG00000238142	LOC105376805	-	uncharacterized LOC105376805	ncRNA
chr1	17220000	17230000	5736	3163	7.22621e-85	0.55143	7	3	4	-8839	NR_135059	105376805	Hs.465405	NR_135056	ENSG00000238142	LOC105376805	-	uncharacterized LOC105376805	ncRNA
chr1	17230000	17240000	9025	3463	3.08832e-288	0.383712	10	3	4	-13445	NM_014675	9696	Hs.309403	NM_014675	ENSG00000058453	CROCC	ROLT|TAX1BP2	ciliary rootlet coiled-coil, rootletin	protein-coding
chr1	17240000	17250000	13626	1909	0	0.1401	27	8	12	-3445	NM_014675	9696	Hs.309403	NM_014675	ENSG00000058453	CROCC	ROLT|TAX1BP2	ciliary rootlet coiled-coil, rootletin	protein-coding
chr1	17250000	17260000	16077	1699	0	0.105679	20	7	11	6555	NM_014675	9696	Hs.309403	NM_014675	ENSG00000058453	CROCC	ROLT|TAX1BP2	ciliary rootlet coiled-coil, rootletin	protein-coding
chr1	17260000	17270000	11727	2052	0	0.174981	22	6	9	16555	NM_014675	9696	Hs.309403	NM_014675	ENSG00000058453	CROCC	ROLT|TAX1BP2	ciliary rootlet coiled-coil, rootletin	protein-coding
chr1	17270000	17280000	12477	1680	0	0.134648	27	8	11	26555	NM_014675	9696	Hs.309403	NM_014675	ENSG00000058453	CROCC	ROLT|TAX1BP2	ciliary rootlet coiled-coil, rootletin	protein-coding
chr1	17280000	17290000	5823	886	0	0.152155	19	5	9	22173	NM_001135248	4237	Hs.389137	NM_002403	ENSG00000117122	MFAP2	MAGP|MAGP-1|MAGP1	microfibrillar associated protein 2	protein-coding
chr1	17290000	17300000	10396	645	0	0.0620431	31	10	17	12173	NM_001135248	4237	Hs.389137	NM_002403	ENSG00000117122	MFAP2	MAGP|MAGP-1|MAGP1	microfibrillar associated protein 2	protein-coding
chr1	17300000	17310000	9283	478	0	0.051492	59	24	21	2173	NM_001135248	4237	Hs.389137	NM_002403	ENSG00000117122	MFAP2	MAGP|MAGP-1|MAGP1	microfibrillar associated protein 2	protein-coding
chr1	17310000	17320000	8231	832	0	0.101081	37	14	12	-6919	NM_001135247	4237	Hs.389137	NM_002403	ENSG00000117122	MFAP2	MAGP|MAGP-1|MAGP1	microfibrillar associated protein 2	protein-coding
chr1	17320000	17330000	6434	771	0	0.119832	31	10	20	13467	NM_001141974	23400	Hs.128866	NM_022089	ENSG00000159363	ATP13A2	CLN12|HSA9947|KRPPD|PARK9	ATPase 13A2	protein-coding
chr1	17330000	17340000	5938	870	0	0.146514	32	7	12	3467	NM_001141974	23400	Hs.128866	NM_022089	ENSG00000159363	ATP13A2	CLN12|HSA9947|KRPPD|PARK9	ATPase 13A2	protein-coding
chr1	17340000	17350000	3893	1908	2.01343e-78	0.49011	3	5	2	-6533	NM_022089	23400	Hs.128866	NM_022089	ENSG00000159363	ATP13A2	CLN12|HSA9947|KRPPD|PARK9	ATPase 13A2	protein-coding
chr1	17350000	17360000	2734	2218	2.30354e-07	0.811266	0	2	0	-16533	NM_022089	23400	Hs.128866	NM_022089	ENSG00000159363	ATP13A2	CLN12|HSA9947|KRPPD|PARK9	ATPase 13A2	protein-coding
chr1	17360000	17370000	1448	1407	0.596558	0.971685	2	2	1	15665	NM_003000	6390	Hs.465924	NM_003000	ENSG00000117118	SDHB	CWS2|IP|PGL4|SDH|SDH1|SDH2|SDHIP	succinate dehydrogenase complex iron sulfur subunit B	protein-coding
chr1	17370000	17380000	2481	2167	0.00120325	0.873438	7	2	2	5665	NM_003000	6390	Hs.465924	NM_003000	ENSG00000117118	SDHB	CWS2|IP|PGL4|SDH|SDH1|SDH2|SDHIP	succinate dehydrogenase complex iron sulfur subunit B	protein-coding
chr1	17380000	17390000	3897	1582	2.71562e-114	0.405953	12	3	5	-4335	NM_003000	6390	Hs.465924	NM_003000	ENSG00000117118	SDHB	CWS2|IP|PGL4|SDH|SDH1|SDH2|SDHIP	succinate dehydrogenase complex iron sulfur subunit B	protein-coding
chr1	17390000	17400000	5312	1378	2.07461e-283	0.259413	14	1	3	-14335	NM_003000	6390	Hs.465924	NM_003000	ENSG00000117118	SDHB	CWS2|IP|PGL4|SDH|SDH1|SDH2|SDHIP	succinate dehydrogenase complex iron sulfur subunit B	protein-coding
chr1	17400000	17410000	5357	1402	2.69491e-283	0.261714	11	1	3	-24335	NM_003000	6390	Hs.465924	NM_003000	ENSG00000117118	SDHB	CWS2|IP|PGL4|SDH|SDH1|SDH2|SDHIP	succinate dehydrogenase complex iron sulfur subunit B	protein-coding
chr1	17410000	17420000	5830	1262	0	0.216467	14	4	7	30948	NM_007365	11240	Hs.33455	NM_007365	ENSG00000117115	PADI2	PAD-H19|PAD2|PDI2	peptidyl arginine deiminase 2	protein-coding
chr1	17420000	17430000	5715	1202	0	0.210324	26	9	8	20948	NM_007365	11240	Hs.33455	NM_007365	ENSG00000117115	PADI2	PAD-H19|PAD2|PDI2	peptidyl arginine deiminase 2	protein-coding
chr1	17430000	17440000	5613	768	0	0.136825	10	5	9	10948	NM_007365	11240	Hs.33455	NM_007365	ENSG00000117115	PADI2	PAD-H19|PAD2|PDI2	peptidyl arginine deiminase 2	protein-coding
chr1	17440000	17450000	7452	829	0	0.111245	57	9	13	948	NM_007365	11240	Hs.33455	NM_007365	ENSG00000117115	PADI2	PAD-H19|PAD2|PDI2	peptidyl arginine deiminase 2	protein-coding
chr1	17450000	17460000	5101	1262	8.21912e-286	0.247402	14	3	2	-9052	NM_007365	11240	Hs.33455	NM_007365	ENSG00000117115	PADI2	PAD-H19|PAD2|PDI2	peptidyl arginine deiminase 2	protein-coding
chr1	17460000	17470000	3908	958	2.73032e-221	0.245138	21	5	7	-19052	NM_007365	11240	Hs.33455	NM_007365	ENSG00000117115	PADI2	PAD-H19|PAD2|PDI2	peptidyl arginine deiminase 2	protein-coding
chr1	17470000	17480000	4039	1039	8.09197e-218	0.257242	11	2	6	-29052	NM_007365	11240	Hs.33455	NM_007365	ENSG00000117115	PADI2	PAD-H19|PAD2|PDI2	peptidyl arginine deiminase 2	protein-coding
chr1	17480000	17490000	2706	1201	7.76274e-68	0.443829	9	1	6	-39052	NM_007365	11240	Hs.33455	NM_007365	ENSG00000117115	PADI2	PAD-H19|PAD2|PDI2	peptidyl arginine deiminase 2	protein-coding
chr1	17490000	17500000	1404	841	2.5518e-17	0.599003	38	9	9	-36621	NM_013358	29943	Hs.412941	NM_013358	ENSG00000142623	PADI1	HPAD10|PAD1|PDI|PDI1	peptidyl arginine deiminase 1	protein-coding
chr1	17500000	17510000	1341	2340	6.3119e-32	1.74497	4	2	2	-26621	NM_013358	29943	Hs.412941	NM_013358	ENSG00000142623	PADI1	HPAD10|PAD1|PDI|PDI1	peptidyl arginine deiminase 1	protein-coding
chr1	17510000	17520000	5032	971	0	0.192965	15	4	9	-16621	NM_013358	29943	Hs.412941	NM_013358	ENSG00000142623	PADI1	HPAD10|PAD1|PDI|PDI1	peptidyl arginine deiminase 1	protein-coding
chr1	17520000	17530000	6227	828	0	0.132969	33	4	12	-6621	NM_013358	29943	Hs.412941	NM_013358	ENSG00000142623	PADI1	HPAD10|PAD1|PDI|PDI1	peptidyl arginine deiminase 1	protein-coding
chr1	17530000	17540000	5264	774	0	0.147036	29	3	11	3379	NM_013358	29943	Hs.412941	NM_013358	ENSG00000142623	PADI1	HPAD10|PAD1|PDI|PDI1	peptidyl arginine deiminase 1	protein-coding
chr1	17540000	17550000	7520	528	0	0.0702128	41	13	15	13379	NM_013358	29943	Hs.412941	NM_013358	ENSG00000142623	PADI1	HPAD10|PAD1|PDI|PDI1	peptidyl arginine deiminase 1	protein-coding
chr1	17550000	17560000	7325	829	0	0.113174	27	8	7	-20593	NM_016233	51702	Hs.149195	NM_016233	ENSG00000142619	PADI3	PAD3|PDI3	peptidyl arginine deiminase 3	protein-coding
chr1	17560000	17570000	6237	721	0	0.1156	24	3	7	-10593	NM_016233	51702	Hs.149195	NM_016233	ENSG00000142619	PADI3	PAD3|PDI3	peptidyl arginine deiminase 3	protein-coding
chr1	17570000	17580000	7194	1084	0	0.150681	26	5	8	-593	NM_016233	51702	Hs.149195	NM_016233	ENSG00000142619	PADI3	PAD3|PDI3	peptidyl arginine deiminase 3	protein-coding
chr1	17580000	17590000	6920	1109	0	0.16026	18	3	11	9407	NM_016233	51702	Hs.149195	NM_016233	ENSG00000142619	PADI3	PAD3|PDI3	peptidyl arginine deiminase 3	protein-coding
chr1	17590000	17600000	5289	1161	0	0.219512	17	3	9	-9384	NR_039768	100616188		NR_039768	ENSG00000266634	MIR3972	-	microRNA 3972	ncRNA
chr1	17600000	17610000	5688	1337	0	0.235056	17	4	5	616	NR_039768	100616188		NR_039768	ENSG00000266634	MIR3972	-	microRNA 3972	ncRNA
chr1	17610000	17620000	2845	1156	8.47543e-84	0.406327	7	3	4	10616	NR_039768	100616188		NR_039768	ENSG00000266634	MIR3972	-	microRNA 3972	ncRNA
chr1	17620000	17630000	3882	1711	7.31146e-98	0.440752	7	2	4	-9690	NM_012387	23569	Hs.522969	NM_012387	ENSG00000159339	PADI4	PAD|PAD4|PADI5|PDI4|PDI5	peptidyl arginine deiminase 4	protein-coding
chr1	17630000	17640000	5311	907	0	0.170778	15	4	6	310	NM_012387	23569	Hs.522969	NM_012387	ENSG00000159339	PADI4	PAD|PAD4|PADI5|PDI4|PDI5	peptidyl arginine deiminase 4	protein-coding
chr1	17640000	17650000	4808	1596	1.82598e-191	0.331947	10	5	5	10310	NM_012387	23569	Hs.522969	NM_012387	ENSG00000159339	PADI4	PAD|PAD4|PADI5|PDI4|PDI5	peptidyl arginine deiminase 4	protein-coding
chr1	17650000	17660000	2781	1646	4.5098e-34	0.591873	7	1	2	20310	NM_012387	23569	Hs.522969	NM_012387	ENSG00000159339	PADI4	PAD|PAD4|PADI5|PDI4|PDI5	peptidyl arginine deiminase 4	protein-coding
chr1	17660000	17670000	4395	873	6.76674e-300	0.198635	26	5	7	30310	NM_012387	23569	Hs.522969	NM_012387	ENSG00000159339	PADI4	PAD|PAD4|PADI5|PDI4|PDI5	peptidyl arginine deiminase 4	protein-coding
chr1	17670000	17680000	4939	755	0	0.152865	31	9	6	-23691	NM_207421	353238	Hs.531598	NM_207421	ENSG00000276747	PADI6	PREMBL2|hPADVI	peptidyl arginine deiminase 6	protein-coding
chr1	17680000	17690000	4973	1105	2.9056e-308	0.2222	15	5	5	-13691	NM_207421	353238	Hs.531598	NM_207421	ENSG00000276747	PADI6	PREMBL2|hPADVI	peptidyl arginine deiminase 6	protein-coding
chr1	17690000	17700000	6147	1249	0	0.203189	16	4	4	-3691	NM_207421	353238	Hs.531598	NM_207421	ENSG00000276747	PADI6	PREMBL2|hPADVI	peptidyl arginine deiminase 6	protein-coding
chr1	17700000	17710000	5300	868	0	0.163774	9	5	7	6309	NM_207421	353238	Hs.531598	NM_207421	ENSG00000276747	PADI6	PREMBL2|hPADVI	peptidyl arginine deiminase 6	protein-coding
chr1	17710000	17720000	4909	1096	3.67347e-303	0.223263	11	3	4	16309	NM_207421	353238	Hs.531598	NM_207421	ENSG00000276747	PADI6	PREMBL2|hPADVI	peptidyl arginine deiminase 6	protein-coding
chr1	17720000	17730000	5490	894	0	0.162842	13	4	8	26309	NM_207421	353238	Hs.531598	NM_207421	ENSG00000276747	PADI6	PREMBL2|hPADVI	peptidyl arginine deiminase 6	protein-coding
chr1	17730000	17740000	5574	966	0	0.173305	15	3	6	30059	NM_001136204	55920	Hs.380857	NM_018715	ENSG00000179051	RCC2	TD-60	regulator of chromosome condensation 2	protein-coding
chr1	17740000	17750000	4066	1366	1.46809e-159	0.335957	8	5	5	20059	NM_001136204	55920	Hs.380857	NM_018715	ENSG00000179051	RCC2	TD-60	regulator of chromosome condensation 2	protein-coding
chr1	17750000	17760000	3989	1150	4.63796e-190	0.288293	21	8	6	10059	NM_001136204	55920	Hs.380857	NM_018715	ENSG00000179051	RCC2	TD-60	regulator of chromosome condensation 2	protein-coding
chr1	17760000	17770000	3286	1321	2.65794e-98	0.402009	30	9	14	59	NM_001136204	55920	Hs.380857	NM_018715	ENSG00000179051	RCC2	TD-60	regulator of chromosome condensation 2	protein-coding
chr1	17770000	17780000	2537	1604	5.8343e-25	0.632243	0	2	1	-8750	NM_018715	55920	Hs.380857	NM_018715	ENSG00000179051	RCC2	TD-60	regulator of chromosome condensation 2	protein-coding
chr1	17780000	17790000	2595	1420	3.46566e-40	0.547206	2	3	2	-18750	NM_018715	55920	Hs.380857	NM_018715	ENSG00000179051	RCC2	TD-60	regulator of chromosome condensation 2	protein-coding
chr1	17790000	17800000	2455	1364	1.54343e-36	0.555601	5	4	2	-28750	NM_018715	55920	Hs.380857	NM_018715	ENSG00000179051	RCC2	TD-60	regulator of chromosome condensation 2	protein-coding
chr1	17800000	17810000	3693	1679	1.61641e-87	0.454644	6	3	3	-38750	NM_018715	55920	Hs.380857	NM_018715	ENSG00000179051	RCC2	TD-60	regulator of chromosome condensation 2	protein-coding
chr1	17810000	17820000	5554	1155	0	0.207958	4	2	2	-48750	NM_018715	55920	Hs.380857	NM_018715	ENSG00000179051	RCC2	TD-60	regulator of chromosome condensation 2	protein-coding
chr1	17820000	17830000	4080	2044	6.23336e-78	0.50098	5	2	0	-41330	NR_137287	55160	Hs.443460	NM_018125	ENSG00000074964	ARHGEF10L	GrinchGEF	Rho guanine nucleotide exchange factor 10 like	protein-coding
chr1	17830000	17840000	4642	1210	1.17775e-246	0.260664	10	2	3	-31330	NR_137287	55160	Hs.443460	NM_018125	ENSG00000074964	ARHGEF10L	GrinchGEF	Rho guanine nucleotide exchange factor 10 like	protein-coding
chr1	17840000	17850000	5256	1109	0	0.210997	15	3	5	-21330	NR_137287	55160	Hs.443460	NM_018125	ENSG00000074964	ARHGEF10L	GrinchGEF	Rho guanine nucleotide exchange factor 10 like	protein-coding
chr1	17850000	17860000	4523	1135	6.08193e-250	0.25094	17	7	7	-11330	NR_137287	55160	Hs.443460	NM_018125	ENSG00000074964	ARHGEF10L	GrinchGEF	Rho guanine nucleotide exchange factor 10 like	protein-coding
chr1	17860000	17870000	4652	867	0	0.186371	23	6	10	-1330	NR_137287	55160	Hs.443460	NM_018125	ENSG00000074964	ARHGEF10L	GrinchGEF	Rho guanine nucleotide exchange factor 10 like	protein-coding
chr1	17870000	17880000	5063	941	0	0.185858	11	5	6	8670	NR_137288	55160	Hs.443460	NM_018125	ENSG00000074964	ARHGEF10L	GrinchGEF	Rho guanine nucleotide exchange factor 10 like	protein-coding
chr1	17880000	17890000	6453	889	0	0.137765	36	11	10	18670	NR_137288	55160	Hs.443460	NM_018125	ENSG00000074964	ARHGEF10L	GrinchGEF	Rho guanine nucleotide exchange factor 10 like	protein-coding
chr1	17890000	17900000	8208	976	0	0.118908	29	7	14	-12048	NM_001319837	55160	Hs.443460	NM_018125	ENSG00000074964	ARHGEF10L	GrinchGEF	Rho guanine nucleotide exchange factor 10 like	protein-coding
chr1	17900000	17910000	6550	868	0	0.132519	32	10	16	-2048	NM_001319837	55160	Hs.443460	NM_018125	ENSG00000074964	ARHGEF10L	GrinchGEF	Rho guanine nucleotide exchange factor 10 like	protein-coding
chr1	17910000	17920000	6268	884	0	0.141034	26	6	10	7952	NM_001011722	55160	Hs.443460	NM_018125	ENSG00000074964	ARHGEF10L	GrinchGEF	Rho guanine nucleotide exchange factor 10 like	protein-coding
chr1	17920000	17930000	6937	976	0	0.140695	23	6	11	17952	NM_001011722	55160	Hs.443460	NM_018125	ENSG00000074964	ARHGEF10L	GrinchGEF	Rho guanine nucleotide exchange factor 10 like	protein-coding
chr1	17930000	17940000	9116	941	0	0.103225	22	10	11	-9808	NM_001328124	55160	Hs.443460	NM_018125	ENSG00000074964	ARHGEF10L	GrinchGEF	Rho guanine nucleotide exchange factor 10 like	protein-coding
chr1	17940000	17950000	6683	556	0	0.0831962	33	8	19	192	NM_001319838	55160	Hs.443460	NM_018125	ENSG00000074964	ARHGEF10L	GrinchGEF	Rho guanine nucleotide exchange factor 10 like	protein-coding
chr1	17950000	17960000	10739	742	0	0.069094	20	5	13	10192	NM_001319838	55160	Hs.443460	NM_018125	ENSG00000074964	ARHGEF10L	GrinchGEF	Rho guanine nucleotide exchange factor 10 like	protein-coding
chr1	17960000	17970000	6705	614	0	0.0915735	33	8	12	20192	NM_001319838	55160	Hs.443460	NM_018125	ENSG00000074964	ARHGEF10L	GrinchGEF	Rho guanine nucleotide exchange factor 10 like	protein-coding
chr1	17970000	17980000	7944	799	0	0.100579	17	7	12	30192	NM_001319838	55160	Hs.443460	NM_018125	ENSG00000074964	ARHGEF10L	GrinchGEF	Rho guanine nucleotide exchange factor 10 like	protein-coding
chr1	17980000	17990000	7358	662	0	0.0899701	24	9	11	40192	NM_001319838	55160	Hs.443460	NM_018125	ENSG00000074964	ARHGEF10L	GrinchGEF	Rho guanine nucleotide exchange factor 10 like	protein-coding
chr1	17990000	18000000	6984	620	0	0.0887743	31	8	17	50192	NM_001319838	55160	Hs.443460	NM_018125	ENSG00000074964	ARHGEF10L	GrinchGEF	Rho guanine nucleotide exchange factor 10 like	protein-coding
chr1	18000000	18010000	5202	664	0	0.127643	25	7	12	60192	NM_001319838	55160	Hs.443460	NM_018125	ENSG00000074964	ARHGEF10L	GrinchGEF	Rho guanine nucleotide exchange factor 10 like	protein-coding
chr1	18010000	18020000	1028	491	3.78364e-23	0.477626	38	6	13	-66808	NM_030812	81569	Hs.2149	NM_030812	ENSG00000117148	ACTL8	CT57	actin like 8	protein-coding
chr1	18020000	18030000	2634	524	3.23288e-180	0.198937	32	9	15	-56808	NM_030812	81569	Hs.2149	NM_030812	ENSG00000117148	ACTL8	CT57	actin like 8	protein-coding
chr1	18030000	18040000	4503	1008	1.35351e-277	0.223851	21	3	6	-46808	NM_030812	81569	Hs.2149	NM_030812	ENSG00000117148	ACTL8	CT57	actin like 8	protein-coding
chr1	18040000	18050000	6345	865	0	0.136328	20	5	11	-36808	NM_030812	81569	Hs.2149	NM_030812	ENSG00000117148	ACTL8	CT57	actin like 8	protein-coding
chr1	18050000	18060000	5998	1173	0	0.195565	13	3	7	-26808	NM_030812	81569	Hs.2149	NM_030812	ENSG00000117148	ACTL8	CT57	actin like 8	protein-coding
chr1	18060000	18070000	4267	1057	5.71243e-239	0.247715	17	8	7	-16808	NM_030812	81569	Hs.2149	NM_030812	ENSG00000117148	ACTL8	CT57	actin like 8	protein-coding
chr1	18070000	18080000	3470	1514	2.57893e-89	0.436311	7	3	3	-6808	NM_030812	81569	Hs.2149	NM_030812	ENSG00000117148	ACTL8	CT57	actin like 8	protein-coding
chr1	18080000	18090000	3003	978	1.79534e-123	0.325674	20	6	10	3192	NM_030812	81569	Hs.2149	NM_030812	ENSG00000117148	ACTL8	CT57	actin like 8	protein-coding
chr1	18090000	18100000	3496	985	3.03067e-171	0.281751	18	4	6	13192	NM_030812	81569	Hs.2149	NM_030812	ENSG00000117148	ACTL8	CT57	actin like 8	protein-coding
chr1	18100000	18110000	4724	1106	3.36899e-279	0.234124	24	7	8	23192	NM_030812	81569	Hs.2149	NM_030812	ENSG00000117148	ACTL8	CT57	actin like 8	protein-coding
chr1	18110000	18120000	5097	1606	2.03188e-217	0.315087	14	3	6	33192	NM_030812	81569	Hs.2149	NM_030812	ENSG00000117148	ACTL8	CT57	actin like 8	protein-coding
chr1	18120000	18130000	4918	1331	4.41248e-251	0.270638	10	5	4	43192	NM_030812	81569	Hs.2149	NM_030812	ENSG00000117148	ACTL8	CT57	actin like 8	protein-coding
chr1	18130000	18140000	3989	1882	2.07131e-87	0.471797	2	3	4	53192	NM_030812	81569	Hs.2149	NM_030812	ENSG00000117148	ACTL8	CT57	actin like 8	protein-coding
chr1	18140000	18150000	2870	1692	1.70454e-35	0.589547	5	1	3	63192	NM_030812	81569	Hs.2149	NM_030812	ENSG00000117148	ACTL8	CT57	actin like 8	protein-coding
chr1	18150000	18160000	4517	1040	2.19243e-271	0.230241	26	7	8	73192	NM_030812	81569	Hs.2149	NM_030812	ENSG00000117148	ACTL8	CT57	actin like 8	protein-coding
chr1	18160000	18170000	6275	944	0	0.150438	26	10	13	83192	NM_030812	81569	Hs.2149	NM_030812	ENSG00000117148	ACTL8	CT57	actin like 8	protein-coding
chr1	18170000	18180000	5636	762	0	0.135202	29	9	12	93192	NM_030812	81569	Hs.2149	NM_030812	ENSG00000117148	ACTL8	CT57	actin like 8	protein-coding
chr1	18180000	18190000	1973	626	1.51751e-84	0.317283	33	9	8	103192	NM_030812	81569	Hs.2149	NM_030812	ENSG00000117148	ACTL8	CT57	actin like 8	protein-coding
chr1	18190000	18200000	2596	1192	8.74294e-61	0.459168	11	1	4	113192	NM_030812	81569	Hs.2149	NM_030812	ENSG00000117148	ACTL8	CT57	actin like 8	protein-coding
chr1	18200000	18210000	3698	1128	1.00802e-164	0.30503	5	3	4	123192	NM_030812	81569	Hs.2149	NM_030812	ENSG00000117148	ACTL8	CT57	actin like 8	protein-coding
chr1	18210000	18220000	9084	710	0	0.0781594	35	10	11	133192	NM_030812	81569	Hs.2149	NM_030812	ENSG00000117148	ACTL8	CT57	actin like 8	protein-coding
chr1	18220000	18230000	4918	1771	1.90975e-174	0.360106	5	3	6	143192	NM_030812	81569	Hs.2149	NM_030812	ENSG00000117148	ACTL8	CT57	actin like 8	protein-coding
chr1	18230000	18240000	4328	1378	2.48611e-182	0.318392	10	2	2	153192	NM_030812	81569	Hs.2149	NM_030812	ENSG00000117148	ACTL8	CT57	actin like 8	protein-coding
chr1	18240000	18250000	4770	1314	8.9576e-239	0.275472	15	5	2	-147151	NR_125946	101927876	Hs.522954	NR_125946	ENSG00000261781	LINC01654	-	long intergenic non-protein coding RNA 1654	ncRNA
chr1	18250000	18260000	5132	1301	1.41913e-280	0.253507	17	6	8	-137151	NR_125946	101927876	Hs.522954	NR_125946	ENSG00000261781	LINC01654	-	long intergenic non-protein coding RNA 1654	ncRNA
chr1	18260000	18270000	3349	1296	9.86631e-107	0.386981	5	1	2	-127151	NR_125946	101927876	Hs.522954	NR_125946	ENSG00000261781	LINC01654	-	long intergenic non-protein coding RNA 1654	ncRNA
chr1	18270000	18280000	4105	794	2.22261e-286	0.193423	32	5	9	-117151	NR_125946	101927876	Hs.522954	NR_125946	ENSG00000261781	LINC01654	-	long intergenic non-protein coding RNA 1654	ncRNA
chr1	18280000	18290000	6661	1373	0	0.206125	7	0	2	-107151	NR_125946	101927876	Hs.522954	NR_125946	ENSG00000261781	LINC01654	-	long intergenic non-protein coding RNA 1654	ncRNA
chr1	18290000	18300000	5113	1183	2.11994e-305	0.231371	15	2	4	-97151	NR_125946	101927876	Hs.522954	NR_125946	ENSG00000261781	LINC01654	-	long intergenic non-protein coding RNA 1654	ncRNA
chr1	18300000	18310000	3864	1161	2.34812e-175	0.300466	11	3	4	-87151	NR_125946	101927876	Hs.522954	NR_125946	ENSG00000261781	LINC01654	-	long intergenic non-protein coding RNA 1654	ncRNA
chr1	18310000	18320000	3958	1281	1.74847e-163	0.323648	9	1	2	-77151	NR_125946	101927876	Hs.522954	NR_125946	ENSG00000261781	LINC01654	-	long intergenic non-protein coding RNA 1654	ncRNA
chr1	18320000	18330000	4703	1214	1.4839e-252	0.258133	17	5	6	-67151	NR_125946	101927876	Hs.522954	NR_125946	ENSG00000261781	LINC01654	-	long intergenic non-protein coding RNA 1654	ncRNA
chr1	18330000	18340000	6944	996	0	0.143433	18	3	7	-57151	NR_125946	101927876	Hs.522954	NR_125946	ENSG00000261781	LINC01654	-	long intergenic non-protein coding RNA 1654	ncRNA
chr1	18340000	18350000	8305	990	0	0.119205	8	3	3	-47151	NR_125946	101927876	Hs.522954	NR_125946	ENSG00000261781	LINC01654	-	long intergenic non-protein coding RNA 1654	ncRNA
chr1	18350000	18360000	4496	957	9.98986e-290	0.212856	15	3	4	-37151	NR_125946	101927876	Hs.522954	NR_125946	ENSG00000261781	LINC01654	-	long intergenic non-protein coding RNA 1654	ncRNA
chr1	18360000	18370000	3341	1101	6.58158e-135	0.329542	18	5	6	-27151	NR_125946	101927876	Hs.522954	NR_125946	ENSG00000261781	LINC01654	-	long intergenic non-protein coding RNA 1654	ncRNA
chr1	18370000	18380000	3257	789	7.12733e-187	0.242247	21	8	9	-17151	NR_125946	101927876	Hs.522954	NR_125946	ENSG00000261781	LINC01654	-	long intergenic non-protein coding RNA 1654	ncRNA
chr1	18380000	18390000	2683	867	1.55771e-111	0.323146	6	3	3	-7151	NR_125946	101927876	Hs.522954	NR_125946	ENSG00000261781	LINC01654	-	long intergenic non-protein coding RNA 1654	ncRNA
chr1	18390000	18400000	4548	913	8.98262e-308	0.200748	13	2	7	2849	NR_125946	101927876	Hs.522954	NR_125946	ENSG00000261781	LINC01654	-	long intergenic non-protein coding RNA 1654	ncRNA
chr1	18400000	18410000	4695	997	6.24363e-303	0.212354	22	5	8	12849	NR_125946	101927876	Hs.522954	NR_125946	ENSG00000261781	LINC01654	-	long intergenic non-protein coding RNA 1654	ncRNA
chr1	18410000	18420000	5925	976	0	0.164726	25	3	6	-19240	NM_032880	84966	Hs.212511	NM_032880	ENSG00000117154	IGSF21	-	immunoglobin superfamily member 21	protein-coding
chr1	18420000	18430000	4652	697	0	0.149828	21	4	7	-9240	NM_032880	84966	Hs.212511	NM_032880	ENSG00000117154	IGSF21	-	immunoglobin superfamily member 21	protein-coding
chr1	18430000	18440000	7323	800	0	0.109245	37	13	16	760	NM_032880	84966	Hs.212511	NM_032880	ENSG00000117154	IGSF21	-	immunoglobin superfamily member 21	protein-coding
chr1	18440000	18450000	6178	691	0	0.111848	17	6	7	10760	NM_032880	84966	Hs.212511	NM_032880	ENSG00000117154	IGSF21	-	immunoglobin superfamily member 21	protein-coding
chr1	18450000	18460000	6335	652	0	0.10292	19	5	10	20760	NM_032880	84966	Hs.212511	NM_032880	ENSG00000117154	IGSF21	-	immunoglobin superfamily member 21	protein-coding
chr1	18460000	18470000	6171	1190	0	0.192837	14	6	5	30760	NM_032880	84966	Hs.212511	NM_032880	ENSG00000117154	IGSF21	-	immunoglobin superfamily member 21	protein-coding
chr1	18470000	18480000	5856	798	0	0.13627	14	5	9	40760	NM_032880	84966	Hs.212511	NM_032880	ENSG00000117154	IGSF21	-	immunoglobin superfamily member 21	protein-coding
chr1	18480000	18490000	5495	646	0	0.117561	22	8	10	50760	NM_032880	84966	Hs.212511	NM_032880	ENSG00000117154	IGSF21	-	immunoglobin superfamily member 21	protein-coding
chr1	18490000	18500000	4748	781	0	0.16449	21	6	6	60760	NM_032880	84966	Hs.212511	NM_032880	ENSG00000117154	IGSF21	-	immunoglobin superfamily member 21	protein-coding
chr1	18500000	18510000	4643	1033	1.34244e-287	0.222485	25	5	8	70760	NM_032880	84966	Hs.212511	NM_032880	ENSG00000117154	IGSF21	-	immunoglobin superfamily member 21	protein-coding
chr1	18510000	18520000	3578	1020	9.04254e-173	0.285075	23	6	10	80760	NM_032880	84966	Hs.212511	NM_032880	ENSG00000117154	IGSF21	-	immunoglobin superfamily member 21	protein-coding
chr1	18520000	18530000	4623	1084	5.1178e-273	0.23448	13	4	6	90760	NM_032880	84966	Hs.212511	NM_032880	ENSG00000117154	IGSF21	-	immunoglobin superfamily member 21	protein-coding
chr1	18530000	18540000	3961	1233	6.61925e-172	0.311285	13	2	6	100760	NM_032880	84966	Hs.212511	NM_032880	ENSG00000117154	IGSF21	-	immunoglobin superfamily member 21	protein-coding
chr1	18540000	18550000	6244	753	0	0.120596	12	1	4	110760	NM_032880	84966	Hs.212511	NM_032880	ENSG00000117154	IGSF21	-	immunoglobin superfamily member 21	protein-coding
chr1	18550000	18560000	6671	864	0	0.129516	20	4	8	120760	NM_032880	84966	Hs.212511	NM_032880	ENSG00000117154	IGSF21	-	immunoglobin superfamily member 21	protein-coding
chr1	18560000	18570000	7836	881	0	0.11243	26	5	5	130760	NM_032880	84966	Hs.212511	NM_032880	ENSG00000117154	IGSF21	-	immunoglobin superfamily member 21	protein-coding
chr1	18570000	18580000	6408	956	0	0.149189	13	4	5	140760	NM_032880	84966	Hs.212511	NM_032880	ENSG00000117154	IGSF21	-	immunoglobin superfamily member 21	protein-coding
chr1	18580000	18590000	5337	676	0	0.126663	17	5	6	150760	NM_032880	84966	Hs.212511	NM_032880	ENSG00000117154	IGSF21	-	immunoglobin superfamily member 21	protein-coding
chr1	18590000	18600000	5868	775	0	0.132072	9	3	6	160760	NM_032880	84966	Hs.212511	NM_032880	ENSG00000117154	IGSF21	-	immunoglobin superfamily member 21	protein-coding
chr1	18600000	18610000	6909	1117	0	0.161673	18	3	8	170760	NM_032880	84966	Hs.212511	NM_032880	ENSG00000117154	IGSF21	-	immunoglobin superfamily member 21	protein-coding
chr1	18610000	18620000	6555	827	0	0.126163	23	7	7	180760	NM_032880	84966	Hs.212511	NM_032880	ENSG00000117154	IGSF21	-	immunoglobin superfamily member 21	protein-coding
chr1	18620000	18630000	5240	815	0	0.155534	22	6	9	-182424	NM_152375	127707	Hs.406913	NM_152375	ENSG00000179023	KLHDC7A	-	kelch domain containing 7A	protein-coding
chr1	18630000	18640000	6753	660	0	0.0977343	18	4	8	-172424	NM_152375	127707	Hs.406913	NM_152375	ENSG00000179023	KLHDC7A	-	kelch domain containing 7A	protein-coding
chr1	18640000	18650000	5719	815	0	0.142507	19	4	8	-162424	NM_152375	127707	Hs.406913	NM_152375	ENSG00000179023	KLHDC7A	-	kelch domain containing 7A	protein-coding
chr1	18650000	18660000	4139	969	7.36826e-245	0.234115	26	5	9	-152424	NM_152375	127707	Hs.406913	NM_152375	ENSG00000179023	KLHDC7A	-	kelch domain containing 7A	protein-coding
chr1	18660000	18670000	4642	940	1.01400569883669e-311	0.202499	11	1	8	-142424	NM_152375	127707	Hs.406913	NM_152375	ENSG00000179023	KLHDC7A	-	kelch domain containing 7A	protein-coding
chr1	18670000	18680000	2832	843	1.76127e-130	0.297669	22	6	8	-132424	NM_152375	127707	Hs.406913	NM_152375	ENSG00000179023	KLHDC7A	-	kelch domain containing 7A	protein-coding
chr1	18680000	18690000	2458	773	4.43474e-106	0.314483	36	4	8	-122424	NM_152375	127707	Hs.406913	NM_152375	ENSG00000179023	KLHDC7A	-	kelch domain containing 7A	protein-coding
chr1	18690000	18700000	4007	513	0	0.128026	20	9	11	-112424	NM_152375	127707	Hs.406913	NM_152375	ENSG00000179023	KLHDC7A	-	kelch domain containing 7A	protein-coding
chr1	18700000	18710000	6224	767	0	0.123233	15	1	8	-102424	NM_152375	127707	Hs.406913	NM_152375	ENSG00000179023	KLHDC7A	-	kelch domain containing 7A	protein-coding
chr1	18710000	18720000	6905	921	0	0.133382	23	6	8	-92424	NM_152375	127707	Hs.406913	NM_152375	ENSG00000179023	KLHDC7A	-	kelch domain containing 7A	protein-coding
chr1	18720000	18730000	5010	1410	9.46428e-245	0.281437	12	5	5	-82424	NM_152375	127707	Hs.406913	NM_152375	ENSG00000179023	KLHDC7A	-	kelch domain containing 7A	protein-coding
chr1	18730000	18740000	5997	1093	0	0.182258	20	2	5	-72424	NM_152375	127707	Hs.406913	NM_152375	ENSG00000179023	KLHDC7A	-	kelch domain containing 7A	protein-coding
chr1	18740000	18750000	3810	1244	1.65604e-155	0.326509	10	3	6	-62424	NM_152375	127707	Hs.406913	NM_152375	ENSG00000179023	KLHDC7A	-	kelch domain containing 7A	protein-coding
chr1	18750000	18760000	2829	1516	3.47257e-46	0.535878	1	1	1	-52424	NM_152375	127707	Hs.406913	NM_152375	ENSG00000179023	KLHDC7A	-	kelch domain containing 7A	protein-coding
chr1	18760000	18770000	4442	1144	4.40232e-239	0.257542	18	1	5	-42424	NM_152375	127707	Hs.406913	NM_152375	ENSG00000179023	KLHDC7A	-	kelch domain containing 7A	protein-coding
chr1	18770000	18780000	3139	1278	5.93203e-92	0.407136	19	4	8	-32424	NM_152375	127707	Hs.406913	NM_152375	ENSG00000179023	KLHDC7A	-	kelch domain containing 7A	protein-coding
chr1	18780000	18790000	3454	1366	4.83659e-106	0.395483	5	2	4	-22424	NM_152375	127707	Hs.406913	NM_152375	ENSG00000179023	KLHDC7A	-	kelch domain containing 7A	protein-coding
chr1	18790000	18800000	4565	1026	2.27601e-280	0.224754	10	4	4	-12424	NM_152375	127707	Hs.406913	NM_152375	ENSG00000179023	KLHDC7A	-	kelch domain containing 7A	protein-coding
chr1	18800000	18810000	7374	1445	0	0.195959	27	7	11	-2424	NM_152375	127707	Hs.406913	NM_152375	ENSG00000179023	KLHDC7A	-	kelch domain containing 7A	protein-coding
chr1	18810000	18820000	3239	785	9.09383e-186	0.242359	12	1	2	7576	NM_152375	127707	Hs.406913	NM_152375	ENSG00000179023	KLHDC7A	-	kelch domain containing 7A	protein-coding
chr1	18820000	18830000	2756	1554	4.53415e-39	0.563861	6	1	3	17576	NM_152375	127707	Hs.406913	NM_152375	ENSG00000179023	KLHDC7A	-	kelch domain containing 7A	protein-coding
chr1	18830000	18840000	2703	1878	5.16702e-18	0.694784	7	4	5	27576	NM_152375	127707	Hs.406913	NM_152375	ENSG00000179023	KLHDC7A	-	kelch domain containing 7A	protein-coding
chr1	18840000	18850000	1350	2707	6.60774e-53	2.00519	3	1	0	37576	NM_152375	127707	Hs.406913	NM_152375	ENSG00000179023	KLHDC7A	-	kelch domain containing 7A	protein-coding
chr1	18850000	18860000	4175	1187	6.44375e-202	0.284311	12	2	5	47576	NM_152375	127707	Hs.406913	NM_152375	ENSG00000179023	KLHDC7A	-	kelch domain containing 7A	protein-coding
chr1	18860000	18870000	4761	825	0	0.173283	19	4	9	57576	NM_152375	127707	Hs.406913	NM_152375	ENSG00000179023	KLHDC7A	-	kelch domain containing 7A	protein-coding
chr1	18870000	18880000	5792	843	0	0.145546	25	6	6	67576	NM_152375	127707	Hs.406913	NM_152375	ENSG00000179023	KLHDC7A	-	kelch domain containing 7A	protein-coding
chr1	18880000	18890000	3997	797	4.67786e-272	0.1994	22	6	8	-72500	NM_013945	5081	Hs.113253	NM_002584	ENSG00000009709	PAX7	HUP1|PAX7B|RMS2	paired box 7	protein-coding
chr1	18890000	18900000	5984	931	0	0.155582	12	4	7	-62500	NM_013945	5081	Hs.113253	NM_002584	ENSG00000009709	PAX7	HUP1|PAX7B|RMS2	paired box 7	protein-coding
chr1	18900000	18910000	4700	862	0	0.183404	12	4	8	-52500	NM_013945	5081	Hs.113253	NM_002584	ENSG00000009709	PAX7	HUP1|PAX7B|RMS2	paired box 7	protein-coding
chr1	18910000	18920000	3193	1273	7.76467e-97	0.398685	10	6	6	-42500	NM_013945	5081	Hs.113253	NM_002584	ENSG00000009709	PAX7	HUP1|PAX7B|RMS2	paired box 7	protein-coding
chr1	18920000	18930000	6004	1469	0	0.24467	15	3	6	-32500	NM_013945	5081	Hs.113253	NM_002584	ENSG00000009709	PAX7	HUP1|PAX7B|RMS2	paired box 7	protein-coding
chr1	18930000	18940000	4757	855	0	0.179735	25	6	6	-22500	NM_013945	5081	Hs.113253	NM_002584	ENSG00000009709	PAX7	HUP1|PAX7B|RMS2	paired box 7	protein-coding
chr1	18940000	18950000	3953	1284	1.66338e-162	0.324817	9	2	2	-12500	NM_013945	5081	Hs.113253	NM_002584	ENSG00000009709	PAX7	HUP1|PAX7B|RMS2	paired box 7	protein-coding
chr1	18950000	18960000	4563	652	0	0.142888	38	10	20	-2500	NM_013945	5081	Hs.113253	NM_002584	ENSG00000009709	PAX7	HUP1|PAX7B|RMS2	paired box 7	protein-coding
chr1	18960000	18970000	4874	496	0	0.101764	39	10	13	7500	NM_002584	5081	Hs.113253	NM_002584	ENSG00000009709	PAX7	HUP1|PAX7B|RMS2	paired box 7	protein-coding
chr1	18970000	18980000	7309	673	0	0.0920783	45	11	19	17500	NM_002584	5081	Hs.113253	NM_002584	ENSG00000009709	PAX7	HUP1|PAX7B|RMS2	paired box 7	protein-coding
chr1	18980000	18990000	7390	1189	0	0.160893	22	5	10	27500	NM_002584	5081	Hs.113253	NM_002584	ENSG00000009709	PAX7	HUP1|PAX7B|RMS2	paired box 7	protein-coding
chr1	18990000	19000000	7255	1083	0	0.149276	13	3	10	37500	NM_002584	5081	Hs.113253	NM_002584	ENSG00000009709	PAX7	HUP1|PAX7B|RMS2	paired box 7	protein-coding
chr1	19000000	19010000	6483	1045	0	0.161191	24	4	12	47500	NM_002584	5081	Hs.113253	NM_002584	ENSG00000009709	PAX7	HUP1|PAX7B|RMS2	paired box 7	protein-coding
chr1	19010000	19020000	5910	896	0	0.151607	31	6	12	57500	NM_002584	5081	Hs.113253	NM_002584	ENSG00000009709	PAX7	HUP1|PAX7B|RMS2	paired box 7	protein-coding
chr1	19020000	19030000	5229	1111	0	0.212469	18	6	8	67500	NM_002584	5081	Hs.113253	NM_002584	ENSG00000009709	PAX7	HUP1|PAX7B|RMS2	paired box 7	protein-coding
chr1	19030000	19040000	6770	974	0	0.14387	23	3	10	77500	NM_002584	5081	Hs.113253	NM_002584	ENSG00000009709	PAX7	HUP1|PAX7B|RMS2	paired box 7	protein-coding
chr1	19040000	19050000	6397	597	0	0.093325	34	8	12	87500	NM_002584	5081	Hs.113253	NM_002584	ENSG00000009709	PAX7	HUP1|PAX7B|RMS2	paired box 7	protein-coding
chr1	19050000	19060000	6250	1107	0	0.17712	30	6	12	97500	NM_002584	5081	Hs.113253	NM_002584	ENSG00000009709	PAX7	HUP1|PAX7B|RMS2	paired box 7	protein-coding
chr1	19060000	19070000	5207	988	0	0.189745	21	7	10	107500	NM_002584	5081	Hs.113253	NM_002584	ENSG00000009709	PAX7	HUP1|PAX7B|RMS2	paired box 7	protein-coding
chr1	19070000	19080000	5030	1403	2.42833e-248	0.278926	21	5	9	111155	NM_152232	80834	Hs.553548	NM_152232	ENSG00000179002	TAS1R2	GPR71|T1R2|TR2	taste 1 receptor member 2	protein-coding
chr1	19080000	19090000	3169	1016	6.72015e-133	0.320606	8	3	2	101155	NM_152232	80834	Hs.553548	NM_152232	ENSG00000179002	TAS1R2	GPR71|T1R2|TR2	taste 1 receptor member 2	protein-coding
chr1	19090000	19100000	5707	1270	0	0.222534	21	5	8	91155	NM_152232	80834	Hs.553548	NM_152232	ENSG00000179002	TAS1R2	GPR71|T1R2|TR2	taste 1 receptor member 2	protein-coding
chr1	19100000	19110000	4398	991	1.47008e-269	0.22533	21	6	5	81155	NM_152232	80834	Hs.553548	NM_152232	ENSG00000179002	TAS1R2	GPR71|T1R2|TR2	taste 1 receptor member 2	protein-coding
chr1	19110000	19120000	4897	890	0	0.181744	26	7	10	71155	NM_152232	80834	Hs.553548	NM_152232	ENSG00000179002	TAS1R2	GPR71|T1R2|TR2	taste 1 receptor member 2	protein-coding
chr1	19120000	19130000	6457	574	0	0.0888958	26	5	11	61155	NM_152232	80834	Hs.553548	NM_152232	ENSG00000179002	TAS1R2	GPR71|T1R2|TR2	taste 1 receptor member 2	protein-coding
chr1	19130000	19140000	5832	698	0	0.119684	30	9	11	51155	NM_152232	80834	Hs.553548	NM_152232	ENSG00000179002	TAS1R2	GPR71|T1R2|TR2	taste 1 receptor member 2	protein-coding
chr1	19140000	19150000	7495	689	0	0.091928	25	10	12	41155	NM_152232	80834	Hs.553548	NM_152232	ENSG00000179002	TAS1R2	GPR71|T1R2|TR2	taste 1 receptor member 2	protein-coding
chr1	19150000	19160000	8019	865	0	0.107869	25	6	11	31155	NM_152232	80834	Hs.553548	NM_152232	ENSG00000179002	TAS1R2	GPR71|T1R2|TR2	taste 1 receptor member 2	protein-coding
chr1	19160000	19170000	5229	806	0	0.15414	19	3	9	21155	NM_152232	80834	Hs.553548	NM_152232	ENSG00000179002	TAS1R2	GPR71|T1R2|TR2	taste 1 receptor member 2	protein-coding
chr1	19170000	19180000	7564	1125	0	0.148731	10	6	8	11155	NM_152232	80834	Hs.553548	NM_152232	ENSG00000179002	TAS1R2	GPR71|T1R2|TR2	taste 1 receptor member 2	protein-coding
chr1	19180000	19190000	8169	567	0	0.0694087	28	6	14	1155	NM_152232	80834	Hs.553548	NM_152232	ENSG00000179002	TAS1R2	GPR71|T1R2|TR2	taste 1 receptor member 2	protein-coding
chr1	19190000	19200000	7155	1025	0	0.143256	24	5	7	-8845	NM_152232	80834	Hs.553548	NM_152232	ENSG00000179002	TAS1R2	GPR71|T1R2|TR2	taste 1 receptor member 2	protein-coding
chr1	19200000	19210000	9442	734	0	0.0777378	45	7	12	4769	NR_039844	100616120		NR_039844	ENSG00000265606	MIR4695	-	microRNA 4695	ncRNA
chr1	19210000	19220000	5377	699	0	0.129998	29	7	10	2385	NM_001161504	8659	Hs.77448	NM_003748	ENSG00000159423	ALDH4A1	ALDH4|P5CD|P5CDh	aldehyde dehydrogenase 4 family member A1	protein-coding
chr1	19220000	19230000	4159	1075	3.95186e-223	0.258476	12	4	4	-1358	NR_031622	100302276		NR_031622	ENSG00000221662	MIR1290	MIRN1290|hsa-mir-1290	microRNA 1290	ncRNA
chr1	19230000	19240000	4439	1026	8.86257e-266	0.231133	28	7	10	-5707	NM_170726	8659	Hs.77448	NM_003748	ENSG00000159423	ALDH4A1	ALDH4|P5CD|P5CDh	aldehyde dehydrogenase 4 family member A1	protein-coding
chr1	19240000	19250000	6196	985	0	0.158974	40	8	12	-15707	NM_170726	8659	Hs.77448	NM_003748	ENSG00000159423	ALDH4A1	ALDH4|P5CD|P5CDh	aldehyde dehydrogenase 4 family member A1	protein-coding
chr1	19250000	19260000	10388	716	0	0.0689257	34	8	12	-25707	NM_170726	8659	Hs.77448	NM_003748	ENSG00000159423	ALDH4A1	ALDH4|P5CD|P5CDh	aldehyde dehydrogenase 4 family member A1	protein-coding
chr1	19260000	19270000	5085	838	0	0.164798	13	5	11	17826	NM_001136265	126917	Hs.466625	NM_001136265	ENSG00000169991	IFFO2	-	intermediate filament family orphan 2	protein-coding
chr1	19270000	19280000	5885	1041	0	0.17689	31	8	9	7826	NM_001136265	126917	Hs.466625	NM_001136265	ENSG00000169991	IFFO2	-	intermediate filament family orphan 2	protein-coding
chr1	19280000	19290000	5420	1065	0	0.196494	24	5	10	-2174	NM_001136265	126917	Hs.466625	NM_001136265	ENSG00000169991	IFFO2	-	intermediate filament family orphan 2	protein-coding
chr1	19290000	19300000	3489	1450	2.3059e-98	0.415592	7	2	2	-12174	NM_001136265	126917	Hs.466625	NM_001136265	ENSG00000169991	IFFO2	-	intermediate filament family orphan 2	protein-coding
chr1	19300000	19310000	3444	941	1.37417e-174	0.273229	16	8	6	-22174	NM_001136265	126917	Hs.466625	NM_001136265	ENSG00000169991	IFFO2	-	intermediate filament family orphan 2	protein-coding
chr1	19310000	19320000	5304	1000	0	0.188537	13	5	5	-32174	NM_001136265	126917	Hs.466625	NM_001136265	ENSG00000169991	IFFO2	-	intermediate filament family orphan 2	protein-coding
chr1	19320000	19330000	4192	1310	6.21891e-181	0.3125	6	2	2	-42174	NM_001136265	126917	Hs.466625	NM_001136265	ENSG00000169991	IFFO2	-	intermediate filament family orphan 2	protein-coding
chr1	19330000	19340000	4389	1011	1.69762e-263	0.230349	17	5	9	-52174	NM_001136265	126917	Hs.466625	NM_001136265	ENSG00000169991	IFFO2	-	intermediate filament family orphan 2	protein-coding
chr1	19340000	19350000	2562	2121	5.30589e-06	0.827869	4	2	2	-62174	NM_001136265	126917	Hs.466625	NM_001136265	ENSG00000169991	IFFO2	-	intermediate filament family orphan 2	protein-coding
chr1	19350000	19360000	3815	1853	2.10927e-78	0.485714	16	6	8	-72174	NM_001136265	126917	Hs.466625	NM_001136265	ENSG00000169991	IFFO2	-	intermediate filament family orphan 2	protein-coding
chr1	19360000	19370000	4331	1054	6.17397e-247	0.243362	22	10	12	-82174	NM_001136265	126917	Hs.466625	NM_001136265	ENSG00000169991	IFFO2	-	intermediate filament family orphan 2	protein-coding
chr1	19370000	19380000	3741	1087	1.27947e-176	0.290564	23	7	10	-92174	NM_001136265	126917	Hs.466625	NM_001136265	ENSG00000169991	IFFO2	-	intermediate filament family orphan 2	protein-coding
chr1	19380000	19390000	1349	471	2.97897e-51	0.349148	51	14	16	-102174	NM_001136265	126917	Hs.466625	NM_001136265	ENSG00000169991	IFFO2	-	intermediate filament family orphan 2	protein-coding
chr1	19390000	19400000	2738	815	3.25096e-126	0.297663	23	6	9	-112174	NM_001136265	126917	Hs.466625	NM_001136265	ENSG00000169991	IFFO2	-	intermediate filament family orphan 2	protein-coding
chr1	19400000	19410000	4133	1632	5.74346e-127	0.394871	11	3	4	-122174	NM_001136265	126917	Hs.466625	NM_001136265	ENSG00000169991	IFFO2	-	intermediate filament family orphan 2	protein-coding
chr1	19410000	19420000	4039	1664	2.31999e-115	0.411983	9	3	3	121746	NM_020765	23352	Hs.148078	NM_020765	ENSG00000127481	UBR4	RBAF600|ZUBR1|p600	ubiquitin protein ligase E3 component n-recognin 4	protein-coding
chr1	19420000	19430000	3979	2618	9.95147e-33	0.657954	7	3	2	111746	NM_020765	23352	Hs.148078	NM_020765	ENSG00000127481	UBR4	RBAF600|ZUBR1|p600	ubiquitin protein ligase E3 component n-recognin 4	protein-coding
chr1	19430000	19440000	4490	1500	2.26791e-177	0.334076	7	1	1	101746	NM_020765	23352	Hs.148078	NM_020765	ENSG00000127481	UBR4	RBAF600|ZUBR1|p600	ubiquitin protein ligase E3 component n-recognin 4	protein-coding
chr1	19440000	19450000	3354	2183	4.47721e-29	0.650865	7	3	4	91746	NM_020765	23352	Hs.148078	NM_020765	ENSG00000127481	UBR4	RBAF600|ZUBR1|p600	ubiquitin protein ligase E3 component n-recognin 4	protein-coding
chr1	19450000	19460000	2491	2157	0.000568987	0.865917	4	4	2	81746	NM_020765	23352	Hs.148078	NM_020765	ENSG00000127481	UBR4	RBAF600|ZUBR1|p600	ubiquitin protein ligase E3 component n-recognin 4	protein-coding
chr1	19460000	19470000	2382	1963	7.12107e-06	0.824097	4	1	2	71746	NM_020765	23352	Hs.148078	NM_020765	ENSG00000127481	UBR4	RBAF600|ZUBR1|p600	ubiquitin protein ligase E3 component n-recognin 4	protein-coding
chr1	19470000	19480000	2984	2461	5.476e-07	0.824732	6	1	1	61746	NM_020765	23352	Hs.148078	NM_020765	ENSG00000127481	UBR4	RBAF600|ZUBR1|p600	ubiquitin protein ligase E3 component n-recognin 4	protein-coding
chr1	19480000	19490000	2726	3161	6.25838e-05	1.15957	2	0	1	51746	NM_020765	23352	Hs.148078	NM_020765	ENSG00000127481	UBR4	RBAF600|ZUBR1|p600	ubiquitin protein ligase E3 component n-recognin 4	protein-coding
chr1	19490000	19500000	2626	2883	0.0147027	1.09787	6	2	1	41746	NM_020765	23352	Hs.148078	NM_020765	ENSG00000127481	UBR4	RBAF600|ZUBR1|p600	ubiquitin protein ligase E3 component n-recognin 4	protein-coding
chr1	19500000	19510000	2476	2777	0.00340893	1.12157	8	0	0	31746	NM_020765	23352	Hs.148078	NM_020765	ENSG00000127481	UBR4	RBAF600|ZUBR1|p600	ubiquitin protein ligase E3 component n-recognin 4	protein-coding
chr1	19510000	19520000	2107	1925	0.0449595	0.913621	4	1	1	21746	NM_020765	23352	Hs.148078	NM_020765	ENSG00000127481	UBR4	RBAF600|ZUBR1|p600	ubiquitin protein ligase E3 component n-recognin 4	protein-coding
chr1	19520000	19530000	1520	2148	2.13198e-13	1.41316	3	1	1	11746	NM_020765	23352	Hs.148078	NM_020765	ENSG00000127481	UBR4	RBAF600|ZUBR1|p600	ubiquitin protein ligase E3 component n-recognin 4	protein-coding
chr1	19530000	19540000	2244	1873	4.45927e-05	0.83467	7	1	3	1746	NM_020765	23352	Hs.148078	NM_020765	ENSG00000127481	UBR4	RBAF600|ZUBR1|p600	ubiquitin protein ligase E3 component n-recognin 4	protein-coding
chr1	19540000	19550000	4035	1808	2.16141e-98	0.448079	9	1	3	8120	NR_135114	101927895	Hs.660534	NR_135114	ENSG00000230424	LOC101927895	-	uncharacterized LOC101927895	ncRNA
chr1	19550000	19560000	3559	1612	3.89622e-85	0.452936	4	0	1	18120	NR_135114	101927895	Hs.660534	NR_135114	ENSG00000230424	LOC101927895	-	uncharacterized LOC101927895	ncRNA
chr1	19560000	19570000	3740	1820	1.44095e-76	0.486631	5	3	2	13053	NM_001271428	23065	Hs.439200	NM_015047	ENSG00000127463	EMC1	CAVIPMR|KIAA0090	ER membrane protein complex subunit 1	protein-coding
chr1	19570000	19580000	2167	1520	4.13094e-14	0.701431	12	2	1	3053	NM_001271428	23065	Hs.439200	NM_015047	ENSG00000127463	EMC1	CAVIPMR|KIAA0090	ER membrane protein complex subunit 1	protein-coding
chr1	19580000	19590000	4616	1283	5.79301e-229	0.277946	11	5	5	6925	NM_016183	51154	Hs.463797	NM_016183	ENSG00000053372	MRTO4	C1orf33|MRT4|dJ657E11.4	MRT4 homolog, ribosome maturation factor	protein-coding
chr1	19590000	19600000	3512	1177	1.23146e-138	0.335137	12	1	4	5568	NR_040289	246181	Hs.662342	NM_201252	ENSG00000211454	AKR7L	AFAR3|AFB1-AR3|AKR7A4	aldo-keto reductase family 7 like (gene/pseudogene)	pseudo
chr1	19600000	19610000	2657	1715	4.4321e-24	0.645465	8	3	5	-4432	NR_040288	246181	Hs.662342	NM_201252	ENSG00000211454	AKR7L	AFAR3|AFB1-AR3|AKR7A4	aldo-keto reductase family 7 like (gene/pseudogene)	pseudo
chr1	19610000	19620000	3046	1562	2.06614e-55	0.512804	18	2	4	280	NM_012067	22977	Hs.6980	NM_012067	ENSG00000162482	AKR7A3	AFAR2	aldo-keto reductase family 7 member A3	protein-coding
chr1	19620000	19630000	2371	1770	3.75886e-11	0.74652	6	3	3	-2770	NR_037847	100506730		NR_037847		LOC100506730	-	uncharacterized LOC100506730	ncRNA
chr1	19630000	19640000	5451	1162	0	0.213172	33	5	9	3640	NM_001320979	8574	Hs.571886	NM_003689	ENSG00000053371	AKR7A2	AFAR|AFAR1|AFB1-AR1|AKR7	aldo-keto reductase family 7 member A2	protein-coding
chr1	19640000	19650000	5207	1310	7.4909e-287	0.251584	12	3	9	6260	NM_001040126	54896	Hs.647620	NM_017765	ENSG00000040487	PQLC2	-	PQ loop repeat containing 2	protein-coding
chr1	19650000	19660000	8981	707	0	0.0787217	29	7	13	16260	NM_001040126	54896	Hs.647620	NM_017765	ENSG00000040487	PQLC2	-	PQ loop repeat containing 2	protein-coding
chr1	19660000	19670000	7927	920	0	0.116059	26	3	7	26260	NM_001040126	54896	Hs.647620	NM_017765	ENSG00000040487	PQLC2	-	PQ loop repeat containing 2	protein-coding
chr1	19670000	19680000	7750	832	0	0.107355	19	8	11	36260	NM_001040126	54896	Hs.647620	NM_017765	ENSG00000040487	PQLC2	-	PQ loop repeat containing 2	protein-coding
chr1	19680000	19690000	4324	1364	2.35457e-184	0.315449	9	2	3	46260	NM_001040126	54896	Hs.647620	NM_017765	ENSG00000040487	PQLC2	-	PQ loop repeat containing 2	protein-coding
chr1	19690000	19700000	5498	1373	4.8778e-305	0.249727	13	1	6	56260	NM_001040126	54896	Hs.647620	NM_017765	ENSG00000040487	PQLC2	-	PQ loop repeat containing 2	protein-coding
chr1	19700000	19710000	5241	1679	1.19656e-218	0.320359	9	2	3	66260	NM_001040126	54896	Hs.647620	NM_017765	ENSG00000040487	PQLC2	-	PQ loop repeat containing 2	protein-coding
chr1	19710000	19720000	4107	1198	5.79399e-193	0.291697	14	4	6	76260	NM_001040126	54896	Hs.647620	NM_017765	ENSG00000040487	PQLC2	-	PQ loop repeat containing 2	protein-coding
chr1	19720000	19730000	4903	1586	3.37623e-202	0.323475	2	0	1	86201	NM_001282162	832	Hs.432760	NM_004930	ENSG00000077549	CAPZB	CAPB|CAPPB|CAPZ	capping actin protein of muscle Z-line beta subunit	protein-coding
chr1	19730000	19740000	4656	1636	3.10672e-171	0.351375	8	0	3	76201	NM_001282162	832	Hs.432760	NM_004930	ENSG00000077549	CAPZB	CAPB|CAPPB|CAPZ	capping actin protein of muscle Z-line beta subunit	protein-coding
chr1	19740000	19750000	3574	1934	2.45738e-56	0.54113	10	2	3	66201	NM_001282162	832	Hs.432760	NM_004930	ENSG00000077549	CAPZB	CAPB|CAPPB|CAPZ	capping actin protein of muscle Z-line beta subunit	protein-coding
chr1	19750000	19760000	3759	1502	2.33954e-113	0.399574	13	2	4	56201	NM_001282162	832	Hs.432760	NM_004930	ENSG00000077549	CAPZB	CAPB|CAPPB|CAPZ	capping actin protein of muscle Z-line beta subunit	protein-coding
chr1	19760000	19770000	3227	1756	2.51335e-50	0.544159	5	1	1	46201	NM_001282162	832	Hs.432760	NM_004930	ENSG00000077549	CAPZB	CAPB|CAPPB|CAPZ	capping actin protein of muscle Z-line beta subunit	protein-coding
chr1	19770000	19780000	3690	1277	3.42941e-139	0.34607	10	2	3	36201	NM_001282162	832	Hs.432760	NM_004930	ENSG00000077549	CAPZB	CAPB|CAPPB|CAPZ	capping actin protein of muscle Z-line beta subunit	protein-coding
chr1	19780000	19790000	3161	1596	1.02304e-59	0.504904	6	1	3	26201	NM_001282162	832	Hs.432760	NM_004930	ENSG00000077549	CAPZB	CAPB|CAPPB|CAPZ	capping actin protein of muscle Z-line beta subunit	protein-coding
chr1	19790000	19800000	4541	1904	1.96251e-125	0.419291	7	4	2	16201	NM_001282162	832	Hs.432760	NM_004930	ENSG00000077549	CAPZB	CAPB|CAPPB|CAPZ	capping actin protein of muscle Z-line beta subunit	protein-coding
chr1	19800000	19810000	6020	1802	3.10742e-273	0.299336	3	1	1	6201	NM_001282162	832	Hs.432760	NM_004930	ENSG00000077549	CAPZB	CAPB|CAPPB|CAPZ	capping actin protein of muscle Z-line beta subunit	protein-coding
chr1	19810000	19820000	5311	757	0	0.142534	30	6	9	-2865	NM_001206541	832	Hs.432760	NM_004930	ENSG00000077549	CAPZB	CAPB|CAPPB|CAPZ	capping actin protein of muscle Z-line beta subunit	protein-coding
chr1	19820000	19830000	2758	1757	2.98035e-26	0.637056	4	1	2	-12865	NM_001206541	832	Hs.432760	NM_004930	ENSG00000077549	CAPZB	CAPB|CAPPB|CAPZ	capping actin protein of muscle Z-line beta subunit	protein-coding
chr1	19830000	19840000	2009	1292	7.09229e-19	0.643106	11	3	3	-22865	NM_001206541	832	Hs.432760	NM_004930	ENSG00000077549	CAPZB	CAPB|CAPPB|CAPZ	capping actin protein of muscle Z-line beta subunit	protein-coding
chr1	19840000	19850000	2166	1639	1.48004e-09	0.756694	4	2	1	-32865	NM_001206541	832	Hs.432760	NM_004930	ENSG00000077549	CAPZB	CAPB|CAPPB|CAPZ	capping actin protein of muscle Z-line beta subunit	protein-coding
chr1	19850000	19860000	2203	1991	0.0218045	0.903768	1	1	0	-42865	NM_001206541	832	Hs.432760	NM_004930	ENSG00000077549	CAPZB	CAPB|CAPPB|CAPZ	capping actin protein of muscle Z-line beta subunit	protein-coding
chr1	19860000	19870000	2960	1793	1.58958e-33	0.605743	6	2	2	-52865	NM_001206541	832	Hs.432760	NM_004930	ENSG00000077549	CAPZB	CAPB|CAPPB|CAPZ	capping actin protein of muscle Z-line beta subunit	protein-coding
chr1	19870000	19880000	3540	1889	5.23244e-58	0.533616	5	3	3	48326	NR_135054	105378614	Hs.430098	NR_135054	ENSG00000235185	LOC105378614	-	uncharacterized LOC105378614	ncRNA
chr1	19880000	19890000	2550	1431	7.85457e-37	0.561176	12	2	2	38326	NR_135054	105378614	Hs.430098	NR_135054	ENSG00000235185	LOC105378614	-	uncharacterized LOC105378614	ncRNA
chr1	19890000	19900000	4388	1385	4.95244e-187	0.315634	5	1	4	28326	NR_135054	105378614	Hs.430098	NR_135054	ENSG00000235185	LOC105378614	-	uncharacterized LOC105378614	ncRNA
chr1	19900000	19910000	3305	1354	1.13578e-95	0.409682	3	1	1	18326	NR_135054	105378614	Hs.430098	NR_135054	ENSG00000235185	LOC105378614	-	uncharacterized LOC105378614	ncRNA
chr1	19910000	19920000	2215	2002	0.0209285	0.903837	3	2	1	8326	NR_135054	105378614	Hs.430098	NR_135054	ENSG00000235185	LOC105378614	-	uncharacterized LOC105378614	ncRNA
chr1	19920000	19930000	3219	1296	4.344e-96	0.40261	4	1	3	1529	NR_033757	440574	Hs.466662	NM_001032363	ENSG00000173436	MINOS1	C1orf151|MIO10|Mic10	mitochondrial inner membrane organizing system 1	protein-coding
chr1	19930000	19940000	3109	1756	1.0303e-43	0.564812	6	2	3	699	NR_077246	644068	Hs.660760	NR_077246		RPS14P3	RPS14_1_16	ribosomal protein S14 pseudogene 3	pseudo
chr1	19940000	19950000	1922	1761	0.0622176	0.916233	5	1	2	10699	NR_077246	644068	Hs.660760	NR_077246		RPS14P3	RPS14_1_16	ribosomal protein S14 pseudogene 3	pseudo
chr1	19950000	19960000	2730	2025	4.41169e-13	0.741758	5	1	2	-14723	NM_182744	4681	Hs.654502	NM_005380	ENSG00000158747	NBL1	D1S1733E|DAN|DAND1|NB|NO3	neuroblastoma 1, DAN family BMP antagonist	protein-coding
chr1	19960000	19970000	2425	1152	4.83502e-53	0.475052	7	2	2	-4723	NM_182744	4681	Hs.654502	NM_005380	ENSG00000158747	NBL1	D1S1733E|DAN|DAND1|NB|NO3	neuroblastoma 1, DAN family BMP antagonist	protein-coding
chr1	19970000	19980000	4018	586	0	0.145844	35	10	16	896	NM_001278166	4681	Hs.654502	NM_005380	ENSG00000158747	NBL1	D1S1733E|DAN|DAND1|NB|NO3	neuroblastoma 1, DAN family BMP antagonist	protein-coding
[truncated: 307,585+ more rows]
