# Supplementary material for: Identification of G-quadruplex clusters by high-throughput sequencing of whole-genome amplified products with a G-quadruplex ligand
Source: Sci Rep. 2018 Feb 15;8:3116. doi: 10.1038/s41598-018-21514-7 (PMC5814564; doi:10.1038/s41598-018-21514-7)
Supplement: Supplementary file 3 — Dataset 2 [file 41598_2018_21514_MOESM3_ESM.xlsx]

## Sheet: Sheet1
Supplementary Dataset 2. Counted the mapped reads for control and 7OTD library on the γH2AX-positive 25 genes
γH2AX-positive 25 genes	Chromosome	Start	End	Reads for control library	Reads for 7OTD library	p-value	ratio of the reads for 7OTD library to the reads for control library	PQS # predicted by G4Hunter	G4 # identified by G4-seq with K+	G4 # identified by G4-seq with PDS	Distance to TSS	Nearest PromoterID	Entrez ID	Nearest Unigene	Nearest Refseq	Nearest Ensembl	Gene Name	Gene Alias	Gene Description	Gene Type
RHOC	chr1	113240000	113250000	9902	585	0	0.059079	57	8	14	4678	NM_001042679	389	Hs.502659	NM_175744	ENSG00000155366	RHOC	ARH9|ARHC|H9|RHOH9	ras homolog family member C	protein-coding
	chr1	113250000	113260000	6389	705	0	0.110346	33	14	16	2950	NM_005167	333926	Hs.655231	NM_005167	ENSG00000155367	PPM1J	PP2CZ|PP2Czeta|PPP2CZ	protein phosphatase, Mg2+/Mn2+ dependent 1J	protein-coding
SRC	chr20	35970000	35980000	6776	819	0	0.120868	40	11	21	469	NM_198291	6714	Hs.195659	NM_005417	ENSG00000197122	SRC	ASV|SRC1|THC6|c-SRC|p60-Src	SRC proto-oncogene, non-receptor tyrosine kinase	protein-coding
	chr20	35980000	35990000	11181	685	0	0.0612646	31	9	14	10469	NM_198291	6714	Hs.195659	NM_005417	ENSG00000197122	SRC	ASV|SRC1|THC6|c-SRC|p60-Src	SRC proto-oncogene, non-receptor tyrosine kinase	protein-coding
	chr20	35990000	36000000	7443	2385	0	0.320435	12	8	7	20469	NM_198291	6714	Hs.195659	NM_005417	ENSG00000197122	SRC	ASV|SRC1|THC6|c-SRC|p60-Src	SRC proto-oncogene, non-receptor tyrosine kinase	protein-coding
	chr20	36000000	36010000	4014	1810	1.42922e-96	0.450922	10	3	2	30469	NM_198291	6714	Hs.195659	NM_005417	ENSG00000197122	SRC	ASV|SRC1|THC6|c-SRC|p60-Src	SRC proto-oncogene, non-receptor tyrosine kinase	protein-coding
	chr20	36010000	36020000	11579	823	0	0.0710769	40	11	14	40469	NM_198291	6714	Hs.195659	NM_005417	ENSG00000197122	SRC	ASV|SRC1|THC6|c-SRC|p60-Src	SRC proto-oncogene, non-receptor tyrosine kinase	protein-coding
	chr20	36020000	36030000	12635	735	0	0.0581717	42	15	18	50469	NM_198291	6714	Hs.195659	NM_005417	ENSG00000197122	SRC	ASV|SRC1|THC6|c-SRC|p60-Src	SRC proto-oncogene, non-receptor tyrosine kinase	protein-coding
	chr20	36030000	36040000	11381	664	0	0.0583429	30	12	20	60469	NM_198291	6714	Hs.195659	NM_005417	ENSG00000197122	SRC	ASV|SRC1|THC6|c-SRC|p60-Src	SRC proto-oncogene, non-receptor tyrosine kinase	protein-coding
FAIM2	chr12	50260000	50270000	5774	1152	0	0.199515	21	7	11	-28088	NM_181708	144233	Hs.142736	NM_181708	ENSG00000186666	BCDIN3D	-	BCDIN3 domain containing RNA methyltransferase	protein-coding
	chr12	50270000	50280000	11674	945	0	0.0809491	30	9	12	22760	NM_012306	23017	Hs.567424	NM_012306	ENSG00000135472	FAIM2	LFG|LFG2|NGP35|NMP35|TMBIM2	Fas apoptotic inhibitory molecule 2	protein-coding
	chr12	50280000	50290000	16894	620	0	0.0366994	58	14	17	12760	NM_012306	23017	Hs.567424	NM_012306	ENSG00000135472	FAIM2	LFG|LFG2|NGP35|NMP35|TMBIM2	Fas apoptotic inhibitory molecule 2	protein-coding
	chr12	50290000	50300000	8361	633	0	0.0757086	50	14	20	2760	NM_012306	23017	Hs.567424	NM_012306	ENSG00000135472	FAIM2	LFG|LFG2|NGP35|NMP35|TMBIM2	Fas apoptotic inhibitory molecule 2	protein-coding
CST6	chr11	65770000	65780000	8582	1344	0	0.156607	21	9	11	-4462	NM_001323	1474	Hs.139389	NM_001323	ENSG00000175315	CST6	-	cystatin E/M	protein-coding
	chr11	65780000	65790000	7250	910	0	0.125517	59	9	17	5538	NM_001323	1474	Hs.139389	NM_001323	ENSG00000175315	CST6	-	cystatin E/M	protein-coding
NOTCH1	chr9	139380000	139390000	4577	1403	3.25449e-202	0.306533	11	2	6	-6789	NM_001276418	9919	Hs.522500	NM_014866	ENSG00000148396	SEC16A	KIAA0310|SEC16L|p250	SEC16 homolog A, endoplasmic reticulum export factor	protein-coding
	chr9	139390000	139400000	6592	815	0	0.123635	44	16	26	-16789	NM_001276418	9919	Hs.522500	NM_014866	ENSG00000148396	SEC16A	KIAA0310|SEC16L|p250	SEC16 homolog A, endoplasmic reticulum export factor	protein-coding
	chr9	139400000	139410000	6383	850	0	0.133166	51	15	19	9078	NR_039820	100616242		NR_039820	ENSG00000263403	MIR4673	-	microRNA 4673	ncRNA
	chr9	139410000	139420000	3017	689	3.95964e-183	0.228373	53	15	25	-922	NR_039820	100616242		NR_039820	ENSG00000263403	MIR4673	-	microRNA 4673	ncRNA
	chr9	139420000	139430000	1075	542	1.93217e-21	0.504186	71	16	27	-10922	NR_039820	100616242		NR_039820	ENSG00000263403	MIR4673	-	microRNA 4673	ncRNA
	chr9	139430000	139440000	2706	949	1.22182e-100	0.350702	58	16	23	5238	NM_017617	4851	Hs.495473	NM_017617	ENSG00000148400	NOTCH1	AOS5|AOVD1|TAN1|hN1	notch 1	protein-coding
	chr9	139440000	139450000	4704	712	0	0.151361	55	15	24	2706	NR_121577	101928483	Hs.170035	NR_121577		NALT1	LINC01573|MIR4674HG|NALT	NOTCH1 associated lncRNA in T-cell acute lymphoblastic leukemia 1	ncRNA
C9orf140	chr9	139950000	139960000	3557	1432	5.37514e-106	0.402586	26	4	9	-6497	NM_001246	954	Hs.123036	NM_001246	ENSG00000054179	ENTPD2	CD39L1|NTPDase-2	ectonucleoside triphosphate diphosphohydrolase 2	protein-coding
	chr9	139960000	139970000	6111	1162	0	0.190149	25	5	16	28	NM_178448	89958	Hs.19322	NM_178448	ENSG00000186193	SAPCD2	C9orf140|p42.3	suppressor APC domain containing 2	protein-coding
SREBF1	chr17	17710000	17720000	6724	504	0	0.0749554	47	17	22	1859	NR_106835	102465466		NR_106835	ENSG00000274111	MIR6777	hsa-mir-6777	microRNA 6777	ncRNA
	chr17	17720000	17730000	8015	870	0	0.108546	50	18	24	1978	NM_001321096	6720	Hs.592123	NM_004176	ENSG00000072310	SREBF1	SREBP-1c|SREBP1|SREBP1a|bHLHd1	sterol regulatory element binding transcription factor 1	protein-coding
	chr17	17730000	17740000	5397	843	0	0.156198	21	9	14	5325	NM_001005291	6720	Hs.592123	NM_004176	ENSG00000072310	SREBF1	SREBP-1c|SREBP1|SREBP1a|bHLHd1	sterol regulatory element binding transcription factor 1	protein-coding
	chr17	17740000	17750000	4784	883	0	0.184574	36	5	12	-4675	NM_004176	6720	Hs.592123	NM_004176	ENSG00000072310	SREBF1	SREBP-1c|SREBP1|SREBP1a|bHLHd1	sterol regulatory element binding transcription factor 1	protein-coding
	chr17	17750000	17760000	6222	1251	0	0.201061	28	7	9	-14675	NM_004176	6720	Hs.592123	NM_004176	ENSG00000072310	SREBF1	SREBP-1c|SREBP1|SREBP1a|bHLHd1	sterol regulatory element binding transcription factor 1	protein-coding
	chr17	17760000	17770000	4411	1127	2.212e-239	0.255498	16	3	5	-24675	NM_004176	6720	Hs.592123	NM_004176	ENSG00000072310	SREBF1	SREBP-1c|SREBP1|SREBP1a|bHLHd1	sterol regulatory element binding transcription factor 1	protein-coding
	chr17	17770000	17780000	4478	1749	6.15741e-140	0.390576	8	3	2	-34675	NM_004176	6720	Hs.592123	NM_004176	ENSG00000072310	SREBF1	SREBP-1c|SREBP1|SREBP1a|bHLHd1	sterol regulatory element binding transcription factor 1	protein-coding
VAV2	chr9	136620000	136630000	1685	856	3.81384e-32	0.508012	36	8	10	-19923	NM_007101	1757	Hs.198003	NM_007101	ENSG00000123453	SARDH	BPR-2|DMGDHL1|SAR|SARD|SDH	sarcosine dehydrogenase	protein-coding
	chr9	136630000	136640000	4129	1344	3.50024e-169	0.325503	23	9	13	-29923	NM_007101	1757	Hs.198003	NM_007101	ENSG00000123453	SARDH	BPR-2|DMGDHL1|SAR|SARD|SDH	sarcosine dehydrogenase	protein-coding
	chr9	136640000	136650000	4569	989	5.27415e-290	0.216459	33	15	21	-39923	NM_007101	1757	Hs.198003	NM_007101	ENSG00000123453	SARDH	BPR-2|DMGDHL1|SAR|SARD|SDH	sarcosine dehydrogenase	protein-coding
	chr9	136650000	136660000	7375	714	0	0.0968136	44	18	17	-49923	NM_007101	1757	Hs.198003	NM_007101	ENSG00000123453	SARDH	BPR-2|DMGDHL1|SAR|SARD|SDH	sarcosine dehydrogenase	protein-coding
	chr9	136660000	136670000	11962	963	0	0.0805049	32	11	13	-59923	NM_007101	1757	Hs.198003	NM_007101	ENSG00000123453	SARDH	BPR-2|DMGDHL1|SAR|SARD|SDH	sarcosine dehydrogenase	protein-coding
	chr9	136670000	136680000	7909	959	0	0.121254	36	8	15	-69923	NM_007101	1757	Hs.198003	NM_007101	ENSG00000123453	SARDH	BPR-2|DMGDHL1|SAR|SARD|SDH	sarcosine dehydrogenase	protein-coding
	chr9	136680000	136690000	3851	1767	1.75489e-89	0.458842	20	6	10	-79923	NM_007101	1757	Hs.198003	NM_007101	ENSG00000123453	SARDH	BPR-2|DMGDHL1|SAR|SARD|SDH	sarcosine dehydrogenase	protein-coding
	chr9	136690000	136700000	2976	1073	4.15621e-106	0.360551	28	6	14	-89923	NM_007101	1757	Hs.198003	NM_007101	ENSG00000123453	SARDH	BPR-2|DMGDHL1|SAR|SARD|SDH	sarcosine dehydrogenase	protein-coding
	chr9	136700000	136710000	1981	640	6.26596e-83	0.323069	53	15	19	-99923	NM_007101	1757	Hs.198003	NM_007101	ENSG00000123453	SARDH	BPR-2|DMGDHL1|SAR|SARD|SDH	sarcosine dehydrogenase	protein-coding
	chr9	136710000	136720000	6181	904	0	0.146255	29	8	11	-109923	NM_007101	1757	Hs.198003	NM_007101	ENSG00000123453	SARDH	BPR-2|DMGDHL1|SAR|SARD|SDH	sarcosine dehydrogenase	protein-coding
	chr9	136720000	136730000	5306	1141	0	0.21504	30	4	9	-119923	NM_007101	1757	Hs.198003	NM_007101	ENSG00000123453	SARDH	BPR-2|DMGDHL1|SAR|SARD|SDH	sarcosine dehydrogenase	protein-coding
	chr9	136730000	136740000	2214	860	1.22598e-70	0.388437	33	4	7	122446	NM_001134398	7410	Hs.369921	NM_003371	ENSG00000160293	VAV2	VAV-2	vav guanine nucleotide exchange factor 2	protein-coding
	chr9	136740000	136750000	4318	1042	4.30049e-248	0.241315	42	11	15	112446	NM_001134398	7410	Hs.369921	NM_003371	ENSG00000160293	VAV2	VAV-2	vav guanine nucleotide exchange factor 2	protein-coding
	chr9	136750000	136760000	2664	715	4.11588e-138	0.268393	50	10	21	102446	NM_001134398	7410	Hs.369921	NM_003371	ENSG00000160293	VAV2	VAV-2	vav guanine nucleotide exchange factor 2	protein-coding
	chr9	136760000	136770000	5180	1299	2.6271e-286	0.250772	20	8	6	92446	NM_001134398	7410	Hs.369921	NM_003371	ENSG00000160293	VAV2	VAV-2	vav guanine nucleotide exchange factor 2	protein-coding
	chr9	136770000	136780000	6004	1288	0	0.214524	39	6	12	82446	NM_001134398	7410	Hs.369921	NM_003371	ENSG00000160293	VAV2	VAV-2	vav guanine nucleotide exchange factor 2	protein-coding
	chr9	136780000	136790000	7783	1289	0	0.165617	25	6	11	72446	NM_001134398	7410	Hs.369921	NM_003371	ENSG00000160293	VAV2	VAV-2	vav guanine nucleotide exchange factor 2	protein-coding
	chr9	136790000	136800000	7878	854	0	0.108403	29	11	10	62446	NM_001134398	7410	Hs.369921	NM_003371	ENSG00000160293	VAV2	VAV-2	vav guanine nucleotide exchange factor 2	protein-coding
	chr9	136800000	136810000	10266	1134	0	0.110462	19	11	12	52446	NM_001134398	7410	Hs.369921	NM_003371	ENSG00000160293	VAV2	VAV-2	vav guanine nucleotide exchange factor 2	protein-coding
	chr9	136810000	136820000	7135	1234	0	0.17295	20	2	7	42446	NM_001134398	7410	Hs.369921	NM_003371	ENSG00000160293	VAV2	VAV-2	vav guanine nucleotide exchange factor 2	protein-coding
	chr9	136820000	136830000	2337	1250	1.23734e-38	0.534874	58	9	13	32446	NM_001134398	7410	Hs.369921	NM_003371	ENSG00000160293	VAV2	VAV-2	vav guanine nucleotide exchange factor 2	protein-coding
	chr9	136830000	136840000	5031	1840	2.80796e-174	0.365732	23	9	11	22446	NM_001134398	7410	Hs.369921	NM_003371	ENSG00000160293	VAV2	VAV-2	vav guanine nucleotide exchange factor 2	protein-coding
	chr9	136840000	136850000	4128	971	2.87477e-243	0.235223	31	4	12	12446	NM_001134398	7410	Hs.369921	NM_003371	ENSG00000160293	VAV2	VAV-2	vav guanine nucleotide exchange factor 2	protein-coding
	chr9	136850000	136860000	3335	927	8.04164e-166	0.277961	33	9	14	2446	NM_001134398	7410	Hs.369921	NM_003371	ENSG00000160293	VAV2	VAV-2	vav guanine nucleotide exchange factor 2	protein-coding
CRTC1	chr19	18790000	18800000	2979	974	7.26525e-122	0.326955	20	9	13	575	NM_015321	23373	Hs.371096	NM_015321	ENSG00000105662	CRTC1	MECT1|TORC-1|TORC1|WAMTP1	CREB regulated transcription coactivator 1	protein-coding
	chr19	18800000	18810000	5819	797	0	0.136965	9	8	6	10575	NM_015321	23373	Hs.371096	NM_015321	ENSG00000105662	CRTC1	MECT1|TORC-1|TORC1|WAMTP1	CREB regulated transcription coactivator 1	protein-coding
	chr19	18810000	18820000	5536	894	0	0.161488	18	5	6	20575	NM_015321	23373	Hs.371096	NM_015321	ENSG00000105662	CRTC1	MECT1|TORC-1|TORC1|WAMTP1	CREB regulated transcription coactivator 1	protein-coding
	chr19	18820000	18830000	6128	636	0	0.103786	40	11	19	30575	NM_015321	23373	Hs.371096	NM_015321	ENSG00000105662	CRTC1	MECT1|TORC-1|TORC1|WAMTP1	CREB regulated transcription coactivator 1	protein-coding
	chr19	18830000	18840000	6102	994	0	0.162897	17	2	4	40575	NM_015321	23373	Hs.371096	NM_015321	ENSG00000105662	CRTC1	MECT1|TORC-1|TORC1|WAMTP1	CREB regulated transcription coactivator 1	protein-coding
	chr19	18840000	18850000	7363	624	0	0.0847481	42	10	14	50575	NM_015321	23373	Hs.371096	NM_015321	ENSG00000105662	CRTC1	MECT1|TORC-1|TORC1|WAMTP1	CREB regulated transcription coactivator 1	protein-coding
	chr19	18850000	18860000	8788	804	0	0.0914884	27	11	14	47114	NM_000095	1311	Hs.1584	NM_000095	ENSG00000105664	COMP	EDM1|EPD1|MED|PSACH|THBS5|TSP5	cartilage oligomeric matrix protein	protein-coding
	chr19	18860000	18870000	5723	1060	0	0.185218	8	0	6	37114	NM_000095	1311	Hs.1584	NM_000095	ENSG00000105664	COMP	EDM1|EPD1|MED|PSACH|THBS5|TSP5	cartilage oligomeric matrix protein	protein-coding
	chr19	18870000	18880000	7027	794	0	0.112993	49	16	17	27114	NM_000095	1311	Hs.1584	NM_000095	ENSG00000105664	COMP	EDM1|EPD1|MED|PSACH|THBS5|TSP5	cartilage oligomeric matrix protein	protein-coding
	chr19	18880000	18890000	9290	541	0	0.0582347	42	10	16	17114	NM_000095	1311	Hs.1584	NM_000095	ENSG00000105664	COMP	EDM1|EPD1|MED|PSACH|THBS5|TSP5	cartilage oligomeric matrix protein	protein-coding
	chr19	18890000	18900000	7076	559	0	0.0789994	48	17	17	7114	NM_000095	1311	Hs.1584	NM_000095	ENSG00000105664	COMP	EDM1|EPD1|MED|PSACH|THBS5|TSP5	cartilage oligomeric matrix protein	protein-coding
RET	chr10	43570000	43580000	5084	547	0	0.107592	42	10	19	2483	NM_020630	5979	Hs.350321	NM_000323	ENSG00000165731	RET	CDHF12|CDHR16|HSCR1|MEN2A|MEN2B|MTC1|PTC|RET-ELE1|RET51	ret proto-oncogene	protein-coding
	chr10	43580000	43590000	3877	562	0	0.144957	29	8	6	12483	NM_020630	5979	Hs.350321	NM_000323	ENSG00000165731	RET	CDHF12|CDHR16|HSCR1|MEN2A|MEN2B|MTC1|PTC|RET-ELE1|RET51	ret proto-oncogene	protein-coding
	chr10	43590000	43600000	6553	670	0	0.102243	29	9	12	22483	NM_020630	5979	Hs.350321	NM_000323	ENSG00000165731	RET	CDHF12|CDHR16|HSCR1|MEN2A|MEN2B|MTC1|PTC|RET-ELE1|RET51	ret proto-oncogene	protein-coding
	chr10	43600000	43610000	7530	667	0	0.088579	38	10	12	-28893	NR_135077	55454	Hs.657569	NM_018590	ENSG00000169826	CSGALNACT2	CHGN2|ChGn-2|GALNACT-2|GALNACT2|PRO0082|beta4GalNAcT	chondroitin sulfate N-acetylgalactosaminyltransferase 2	protein-coding
	chr10	43610000	43620000	5696	665	0	0.116749	30	8	11	-18893	NR_135077	55454	Hs.657569	NM_018590	ENSG00000169826	CSGALNACT2	CHGN2|ChGn-2|GALNACT-2|GALNACT2|PRO0082|beta4GalNAcT	chondroitin sulfate N-acetylgalactosaminyltransferase 2	protein-coding
	chr10	43620000	43630000	2690	1214	3.59129e-65	0.451301	7	3	5	-8893	NR_135077	55454	Hs.657569	NM_018590	ENSG00000169826	CSGALNACT2	CHGN2|ChGn-2|GALNACT-2|GALNACT2|PRO0082|beta4GalNAcT	chondroitin sulfate N-acetylgalactosaminyltransferase 2	protein-coding
MYC	chr8	128740000	128750000	5185	1792	3.55322e-195	0.345612	28	11	17	1213	NR_117102	100270680	Hs.333720	NR_117101	ENSG00000249375	CASC11	CARLo-7|LINC00990|TCONS_00014535	cancer susceptibility candidate 11 (non-protein coding)	ncRNA
	chr8	128750000	128760000	7017	2000	0	0.285022	18	7	8	6685	NM_002467	4609	Hs.202453	NM_002467	ENSG00000136997	MYC	MRTL|MYCC|bHLHe39|c-Myc	v-myc avian myelocytomatosis viral oncogene homolog	protein-coding
WNT3	chr17	44830000	44840000	2707	2480	0.0264538	0.916143	1	1	1	61126	NM_030753	7473	Hs.445884	NM_030753	ENSG00000108379	WNT3	INT4|TETAMS	Wnt family member 3	protein-coding
	chr17	44840000	44850000	7041	1099	0	0.156086	42	8	11	51126	NM_030753	7473	Hs.445884	NM_030753	ENSG00000108379	WNT3	INT4|TETAMS	Wnt family member 3	protein-coding
	chr17	44850000	44860000	6242	834	0	0.133611	22	6	8	41126	NM_030753	7473	Hs.445884	NM_030753	ENSG00000108379	WNT3	INT4|TETAMS	Wnt family member 3	protein-coding
	chr17	44860000	44870000	8802	872	0	0.0990684	22	5	14	31126	NM_030753	7473	Hs.445884	NM_030753	ENSG00000108379	WNT3	INT4|TETAMS	Wnt family member 3	protein-coding
	chr17	44870000	44880000	4946	1123	8.30094e-301	0.227052	7	2	8	21126	NM_030753	7473	Hs.445884	NM_030753	ENSG00000108379	WNT3	INT4|TETAMS	Wnt family member 3	protein-coding
	chr17	44880000	44890000	7092	872	0	0.122955	21	8	9	11126	NM_030753	7473	Hs.445884	NM_030753	ENSG00000108379	WNT3	INT4|TETAMS	Wnt family member 3	protein-coding
	chr17	44890000	44900000	8739	500	0	0.0572148	53	16	20	1126	NM_030753	7473	Hs.445884	NM_030753	ENSG00000108379	WNT3	INT4|TETAMS	Wnt family member 3	protein-coding
MAP2K3	chr17	21180000	21190000	6013	728	0	0.121071	16	6	6	-2968	NM_145109	5606	Hs.514012	NM_002756	ENSG00000034152	MAP2K3	MAPKK3|MEK3|MKK3|PRKMK3|SAPKK-2|SAPKK2	mitogen-activated protein kinase kinase 3	protein-coding
	chr17	21190000	21200000	9437	1345	0	0.142524	28	7	9	3652	NM_002756	5606	Hs.514012	NM_002756	ENSG00000034152	MAP2K3	MAPKK3|MEK3|MKK3|PRKMK3|SAPKK-2|SAPKK2	mitogen-activated protein kinase kinase 3	protein-coding
	chr17	21200000	21210000	14506	1756	0	0.121053	35	10	17	13652	NM_002756	5606	Hs.514012	NM_002756	ENSG00000034152	MAP2K3	MAPKK3|MEK3|MKK3|PRKMK3|SAPKK-2|SAPKK2	mitogen-activated protein kinase kinase 3	protein-coding
	chr17	21210000	21220000	13092	2418	0	0.184693	26	5	9	23652	NM_002756	5606	Hs.514012	NM_002756	ENSG00000034152	MAP2K3	MAPKK3|MEK3|MKK3|PRKMK3|SAPKK-2|SAPKK2	mitogen-activated protein kinase kinase 3	protein-coding
WNT7A	chr3	13860000	13870000	7248	947	0	0.130657	21	4	6	56618	NM_004625	7476	Hs.72290	NM_004625	ENSG00000154764	WNT7A	-	Wnt family member 7A	protein-coding
	chr3	13870000	13880000	10404	588	0	0.0565167	33	10	12	46618	NM_004625	7476	Hs.72290	NM_004625	ENSG00000154764	WNT7A	-	Wnt family member 7A	protein-coding
	chr3	13880000	13890000	5998	627	0	0.104535	23	4	9	36618	NM_004625	7476	Hs.72290	NM_004625	ENSG00000154764	WNT7A	-	Wnt family member 7A	protein-coding
	chr3	13890000	13900000	6245	878	0	0.140592	23	8	13	26618	NM_004625	7476	Hs.72290	NM_004625	ENSG00000154764	WNT7A	-	Wnt family member 7A	protein-coding
	chr3	13900000	13910000	4320	922	1.12248e-277	0.213426	19	6	11	16618	NM_004625	7476	Hs.72290	NM_004625	ENSG00000154764	WNT7A	-	Wnt family member 7A	protein-coding
	chr3	13910000	13920000	6060	637	0	0.105116	30	9	10	6618	NM_004625	7476	Hs.72290	NM_004625	ENSG00000154764	WNT7A	-	Wnt family member 7A	protein-coding
	chr3	13920000	13930000	7231	925	0	0.127921	32	8	11	-3382	NM_004625	7476	Hs.72290	NM_004625	ENSG00000154764	WNT7A	-	Wnt family member 7A	protein-coding
SPI1	chr11	47370000	47380000	7447	784	0	0.105277	42	12	18	-747	NM_000256	4607	Hs.524906	NM_000256	ENSG00000134571	MYBPC3	CMD1MM|CMH4|FHC|LVNC10|MYBP-C	myosin binding protein C, cardiac	protein-coding
	chr11	47380000	47390000	6520	1341	0	0.205675	24	6	8	-10747	NM_000256	4607	Hs.524906	NM_000256	ENSG00000134571	MYBPC3	CMD1MM|CMH4|FHC|LVNC10|MYBP-C	myosin binding protein C, cardiac	protein-coding
	chr11	47390000	47400000	16668	1388	0	0.0832733	50	9	12	5127	NM_001080547	6688	Hs.502511	NM_003120	ENSG00000066336	SPI1	OF|PU.1|SFPI1|SPI-1|SPI-A	Spi-1 proto-oncogene	protein-coding
	chr11	47400000	47410000	7551	947	0	0.125414	20	5	11	-4873	NM_003120	6688	Hs.502511	NM_003120	ENSG00000066336	SPI1	OF|PU.1|SFPI1|SPI-1|SPI-A	Spi-1 proto-oncogene	protein-coding
GLI2	chr2	121550000	121560000	6550	657	0	0.100305	30	10	11	133	NM_005270	2736	Hs.111867	NM_005270	ENSG00000074047	GLI2	CJS|HPE9|PHS2|THP1|THP2	GLI family zinc finger 2	protein-coding
	chr2	121560000	121570000	7131	787	0	0.110363	23	10	12	10133	NM_005270	2736	Hs.111867	NM_005270	ENSG00000074047	GLI2	CJS|HPE9|PHS2|THP1|THP2	GLI family zinc finger 2	protein-coding
	chr2	121570000	121580000	7894	865	0	0.109577	19	8	7	20133	NM_005270	2736	Hs.111867	NM_005270	ENSG00000074047	GLI2	CJS|HPE9|PHS2|THP1|THP2	GLI family zinc finger 2	protein-coding
	chr2	121580000	121590000	6294	907	0	0.144105	17	6	9	30133	NM_005270	2736	Hs.111867	NM_005270	ENSG00000074047	GLI2	CJS|HPE9|PHS2|THP1|THP2	GLI family zinc finger 2	protein-coding
	chr2	121590000	121600000	2797	1571	4.48825e-40	0.561673	7	1	0	40133	NM_005270	2736	Hs.111867	NM_005270	ENSG00000074047	GLI2	CJS|HPE9|PHS2|THP1|THP2	GLI family zinc finger 2	protein-coding
	chr2	121600000	121610000	2257	1023	1.79301e-54	0.453257	9	2	3	50133	NM_005270	2736	Hs.111867	NM_005270	ENSG00000074047	GLI2	CJS|HPE9|PHS2|THP1|THP2	GLI family zinc finger 2	protein-coding
	chr2	121610000	121620000	2104	747	2.8825e-77	0.355038	24	7	7	60133	NM_005270	2736	Hs.111867	NM_005270	ENSG00000074047	GLI2	CJS|HPE9|PHS2|THP1|THP2	GLI family zinc finger 2	protein-coding
	chr2	121620000	121630000	2236	893	3.24914e-68	0.399374	31	5	12	70133	NM_005270	2736	Hs.111867	NM_005270	ENSG00000074047	GLI2	CJS|HPE9|PHS2|THP1|THP2	GLI family zinc finger 2	protein-coding
	chr2	121630000	121640000	1544	784	1.50135e-29	0.507772	39	5	10	80133	NM_005270	2736	Hs.111867	NM_005270	ENSG00000074047	GLI2	CJS|HPE9|PHS2|THP1|THP2	GLI family zinc finger 2	protein-coding
	chr2	121640000	121650000	3457	935	4.61822e-177	0.270466	21	7	9	90133	NM_005270	2736	Hs.111867	NM_005270	ENSG00000074047	GLI2	CJS|HPE9|PHS2|THP1|THP2	GLI family zinc finger 2	protein-coding
	chr2	121650000	121660000	3898	1147	2.29374e-181	0.294253	23	11	11	100133	NM_005270	2736	Hs.111867	NM_005270	ENSG00000074047	GLI2	CJS|HPE9|PHS2|THP1|THP2	GLI family zinc finger 2	protein-coding
	chr2	121660000	121670000	7751	522	0	0.0673461	36	11	14	110133	NM_005270	2736	Hs.111867	NM_005270	ENSG00000074047	GLI2	CJS|HPE9|PHS2|THP1|THP2	GLI family zinc finger 2	protein-coding
	chr2	121670000	121680000	9667	857	0	0.0886521	14	4	5	120133	NM_005270	2736	Hs.111867	NM_005270	ENSG00000074047	GLI2	CJS|HPE9|PHS2|THP1|THP2	GLI family zinc finger 2	protein-coding
	chr2	121680000	121690000	6772	665	0	0.0981985	18	4	7	130133	NM_005270	2736	Hs.111867	NM_005270	ENSG00000074047	GLI2	CJS|HPE9|PHS2|THP1|THP2	GLI family zinc finger 2	protein-coding
	chr2	121690000	121700000	6076	775	0	0.127551	27	6	12	140133	NM_005270	2736	Hs.111867	NM_005270	ENSG00000074047	GLI2	CJS|HPE9|PHS2|THP1|THP2	GLI family zinc finger 2	protein-coding
	chr2	121700000	121710000	5467	684	0	0.125114	21	4	6	150133	NM_005270	2736	Hs.111867	NM_005270	ENSG00000074047	GLI2	CJS|HPE9|PHS2|THP1|THP2	GLI family zinc finger 2	protein-coding
	chr2	121710000	121720000	6905	546	0	0.0790731	22	8	11	160133	NM_005270	2736	Hs.111867	NM_005270	ENSG00000074047	GLI2	CJS|HPE9|PHS2|THP1|THP2	GLI family zinc finger 2	protein-coding
	chr2	121720000	121730000	7647	775	0	0.101347	13	3	8	170133	NM_005270	2736	Hs.111867	NM_005270	ENSG00000074047	GLI2	CJS|HPE9|PHS2|THP1|THP2	GLI family zinc finger 2	protein-coding
	chr2	121730000	121740000	4303	885	2.12649e-285	0.20567	10	3	8	180133	NM_005270	2736	Hs.111867	NM_005270	ENSG00000074047	GLI2	CJS|HPE9|PHS2|THP1|THP2	GLI family zinc finger 2	protein-coding
	chr2	121740000	121750000	8266	728	0	0.0880716	28	7	11	190133	NM_005270	2736	Hs.111867	NM_005270	ENSG00000074047	GLI2	CJS|HPE9|PHS2|THP1|THP2	GLI family zinc finger 2	protein-coding
	chr2	121750000	121760000	3521	908	9.27589e-190	0.257881	4	2	3	200133	NM_005270	2736	Hs.111867	NM_005270	ENSG00000074047	GLI2	CJS|HPE9|PHS2|THP1|THP2	GLI family zinc finger 2	protein-coding
TOM1L2	chr17	17740000	17750000	4784	883	0	0.184574	36	5	12	-4675	NM_004176	6720	Hs.592123	NM_004176	ENSG00000072310	SREBF1	SREBP-1c|SREBP1|SREBP1a|bHLHd1	sterol regulatory element binding transcription factor 1	protein-coding
	chr17	17750000	17760000	6222	1251	0	0.201061	28	7	9	-14675	NM_004176	6720	Hs.592123	NM_004176	ENSG00000072310	SREBF1	SREBP-1c|SREBP1|SREBP1a|bHLHd1	sterol regulatory element binding transcription factor 1	protein-coding
	chr17	17760000	17770000	4411	1127	2.212e-239	0.255498	16	3	5	-24675	NM_004176	6720	Hs.592123	NM_004176	ENSG00000072310	SREBF1	SREBP-1c|SREBP1|SREBP1a|bHLHd1	sterol regulatory element binding transcription factor 1	protein-coding
	chr17	17770000	17780000	4478	1749	6.15741e-140	0.390576	8	3	2	-34675	NM_004176	6720	Hs.592123	NM_004176	ENSG00000072310	SREBF1	SREBP-1c|SREBP1|SREBP1a|bHLHd1	sterol regulatory element binding transcription factor 1	protein-coding
	chr17	17780000	17790000	5293	1732	8.20161e-215	0.327225	13	3	4	-44675	NM_004176	6720	Hs.592123	NM_004176	ENSG00000072310	SREBF1	SREBP-1c|SREBP1|SREBP1a|bHLHd1	sterol regulatory element binding transcription factor 1	protein-coding
	chr17	17790000	17800000	5079	1280	2.31122e-279	0.252018	18	4	10	-54675	NM_004176	6720	Hs.592123	NM_004176	ENSG00000072310	SREBF1	SREBP-1c|SREBP1|SREBP1a|bHLHd1	sterol regulatory element binding transcription factor 1	protein-coding
	chr17	17800000	17810000	3991	1672	1.23496e-110	0.418943	15	1	3	-64675	NM_004176	6720	Hs.592123	NM_004176	ENSG00000072310	SREBF1	SREBP-1c|SREBP1|SREBP1a|bHLHd1	sterol regulatory element binding transcription factor 1	protein-coding
	chr17	17810000	17820000	4734	1471	1.11936e-205	0.310731	19	6	6	60784	NM_001033551	146691	Hs.462379	NM_144678	ENSG00000175662	TOM1L2	-	target of myb1 like 2 membrane trafficking protein	protein-coding
	chr17	17820000	17830000	4075	1754	2.07289e-107	0.430429	16	4	4	50784	NM_001033551	146691	Hs.462379	NM_144678	ENSG00000175662	TOM1L2	-	target of myb1 like 2 membrane trafficking protein	protein-coding
	chr17	17830000	17840000	3880	2174	2.40933e-55	0.560309	9	2	1	40784	NM_001033551	146691	Hs.462379	NM_144678	ENSG00000175662	TOM1L2	-	target of myb1 like 2 membrane trafficking protein	protein-coding
	chr17	17840000	17850000	3867	1856	1.13315e-81	0.479959	3	0	3	30784	NM_001033551	146691	Hs.462379	NM_144678	ENSG00000175662	TOM1L2	-	target of myb1 like 2 membrane trafficking protein	protein-coding
	chr17	17850000	17860000	4314	1840	1.79032e-115	0.426518	7	1	4	20784	NM_001033551	146691	Hs.462379	NM_144678	ENSG00000175662	TOM1L2	-	target of myb1 like 2 membrane trafficking protein	protein-coding
	chr17	17860000	17870000	4140	1609	1.40446e-130	0.388647	9	4	4	10784	NM_001033551	146691	Hs.462379	NM_144678	ENSG00000175662	TOM1L2	-	target of myb1 like 2 membrane trafficking protein	protein-coding
	chr17	17870000	17880000	4043	1053	3.02148e-215	0.26045	15	6	6	784	NM_001033551	146691	Hs.462379	NM_144678	ENSG00000175662	TOM1L2	-	target of myb1 like 2 membrane trafficking protein	protein-coding
RAB31	chr18	9700000	9710000	3650	1523	4.43261e-102	0.41726	25	8	6	-3228	NM_006868	11031	Hs.99528	NM_006868	ENSG00000168461	RAB31	Rab22B	RAB31, member RAS oncogene family	protein-coding
	chr18	9710000	9720000	2912	1095	2.09119e-97	0.37603	10	2	3	6772	NM_006868	11031	Hs.99528	NM_006868	ENSG00000168461	RAB31	Rab22B	RAB31, member RAS oncogene family	protein-coding
	chr18	9720000	9730000	2860	1310	3.9068e-67	0.458042	15	5	6	16772	NM_006868	11031	Hs.99528	NM_006868	ENSG00000168461	RAB31	Rab22B	RAB31, member RAS oncogene family	protein-coding
	chr18	9730000	9740000	3666	1406	2.84567e-118	0.383524	13	3	5	26772	NM_006868	11031	Hs.99528	NM_006868	ENSG00000168461	RAB31	Rab22B	RAB31, member RAS oncogene family	protein-coding
	chr18	9740000	9750000	2624	1976	1.43259e-11	0.753049	5	3	2	36772	NM_006868	11031	Hs.99528	NM_006868	ENSG00000168461	RAB31	Rab22B	RAB31, member RAS oncogene family	protein-coding
	chr18	9750000	9760000	3308	2358	3.81369e-19	0.712817	10	1	1	46772	NM_006868	11031	Hs.99528	NM_006868	ENSG00000168461	RAB31	Rab22B	RAB31, member RAS oncogene family	protein-coding
	chr18	9760000	9770000	2087	1957	0.154598	0.93771	7	3	3	56772	NM_006868	11031	Hs.99528	NM_006868	ENSG00000168461	RAB31	Rab22B	RAB31, member RAS oncogene family	protein-coding
	chr18	9770000	9780000	2870	1906	4.06959e-23	0.664111	4	3	1	66772	NM_006868	11031	Hs.99528	NM_006868	ENSG00000168461	RAB31	Rab22B	RAB31, member RAS oncogene family	protein-coding
	chr18	9780000	9790000	1950	2206	0.00531146	1.13128	1	1	2	76772	NM_006868	11031	Hs.99528	NM_006868	ENSG00000168461	RAB31	Rab22B	RAB31, member RAS oncogene family	protein-coding
	chr18	9790000	9800000	1903	2540	1.31347e-11	1.33473	3	0	0	86772	NM_006868	11031	Hs.99528	NM_006868	ENSG00000168461	RAB31	Rab22B	RAB31, member RAS oncogene family	protein-coding
	chr18	9800000	9810000	3272	1744	7.65909e-54	0.533007	7	4	3	-80723	NM_032243	84203	Hs.98712	NM_032243	ENSG00000168454	TXNDC2	SPTRX|SPTRX1	thioredoxin domain containing 2	protein-coding
	chr18	9810000	9820000	1911	1690	0.00949361	0.884354	4	1	1	-70723	NM_032243	84203	Hs.98712	NM_032243	ENSG00000168454	TXNDC2	SPTRX|SPTRX1	thioredoxin domain containing 2	protein-coding
	chr18	9820000	9830000	2543	1822	1.01992e-14	0.716477	9	6	6	-60723	NM_032243	84203	Hs.98712	NM_032243	ENSG00000168454	TXNDC2	SPTRX|SPTRX1	thioredoxin domain containing 2	protein-coding
	chr18	9830000	9840000	4340	1197	3.00004e-217	0.275806	9	2	4	-50723	NM_032243	84203	Hs.98712	NM_032243	ENSG00000168454	TXNDC2	SPTRX|SPTRX1	thioredoxin domain containing 2	protein-coding
	chr18	9840000	9850000	3883	1338	2.84435e-147	0.344579	11	6	5	-40723	NM_032243	84203	Hs.98712	NM_032243	ENSG00000168454	TXNDC2	SPTRX|SPTRX1	thioredoxin domain containing 2	protein-coding
	chr18	9850000	9860000	2206	1944	0.00429692	0.881233	3	1	2	-30723	NM_032243	84203	Hs.98712	NM_032243	ENSG00000168454	TXNDC2	SPTRX|SPTRX1	thioredoxin domain containing 2	protein-coding
	chr18	9860000	9870000	3204	1982	1.37839e-33	0.618602	5	1	3	-20723	NM_032243	84203	Hs.98712	NM_032243	ENSG00000168454	TXNDC2	SPTRX|SPTRX1	thioredoxin domain containing 2	protein-coding
LLGL1	chr17	18120000	18130000	5682	1032	0	0.181626	26	3	9	-3936	NM_004140	3996	Hs.513983	NM_004140	ENSG00000131899	LLGL1	DLG4|HUGL|HUGL-1|HUGL1|LLGL|Lgl1|Mgl1	LLGL1, scribble cell polarity complex component	protein-coding
	chr17	18130000	18140000	10981	627	0	0.0570986	46	13	19	6064	NM_004140	3996	Hs.513983	NM_004140	ENSG00000131899	LLGL1	DLG4|HUGL|HUGL-1|HUGL1|LLGL|Lgl1|Mgl1	LLGL1, scribble cell polarity complex component	protein-coding
	chr17	18140000	18150000	14610	666	0	0.0455852	41	8	18	16064	NM_004140	3996	Hs.513983	NM_004140	ENSG00000131899	LLGL1	DLG4|HUGL|HUGL-1|HUGL1|LLGL|Lgl1|Mgl1	LLGL1, scribble cell polarity complex component	protein-coding
AHRR	chr5	300000	310000	7479	3746	1.63097e-141	0.500869	6	6	8	709	NM_001242412	57491	Hs.50823	NM_020731	ENSG00000063438	AHRR	AHH|AHHR|bHLHe77	aryl-hydrocarbon receptor repressor	protein-coding
	chr5	310000	320000	3261	2094	7.75523e-30	0.642134	43	8	10	10709	NM_001242412	57491	Hs.50823	NM_020731	ENSG00000063438	AHRR	AHH|AHHR|bHLHe77	aryl-hydrocarbon receptor repressor	protein-coding
	chr5	320000	330000	2129	3780	3.25062e-53	1.77548	30	11	12	20709	NM_001242412	57491	Hs.50823	NM_020731	ENSG00000063438	AHRR	AHH|AHHR|bHLHe77	aryl-hydrocarbon receptor repressor	protein-coding
	chr5	330000	340000	3682	5540	5.21169e-43	1.50462	5	4	4	30709	NM_001242412	57491	Hs.50823	NM_020731	ENSG00000063438	AHRR	AHH|AHHR|bHLHe77	aryl-hydrocarbon receptor repressor	protein-coding
	chr5	340000	350000	2797	2604	0.0646492	0.930997	33	13	11	40709	NM_001242412	57491	Hs.50823	NM_020731	ENSG00000063438	AHRR	AHH|AHHR|bHLHe77	aryl-hydrocarbon receptor repressor	protein-coding
	chr5	350000	360000	5856	2313	5.12662e-179	0.39498	7	2	5	50709	NM_001242412	57491	Hs.50823	NM_020731	ENSG00000063438	AHRR	AHH|AHHR|bHLHe77	aryl-hydrocarbon receptor repressor	protein-coding
	chr5	360000	370000	6787	3293	1.97205e-138	0.485192	11	2	4	60709	NM_001242412	57491	Hs.50823	NM_020731	ENSG00000063438	AHRR	AHH|AHHR|bHLHe77	aryl-hydrocarbon receptor repressor	protein-coding
	chr5	370000	380000	15426	2862	0	0.185531	49	11	16	68275	NR_126522	116349	Hs.446702	NM_138464	ENSG00000221990	EXOC3-AS1	C5orf55	EXOC3 antisense RNA 1	ncRNA
	chr5	380000	390000	8425	5979	2.15038e-47	0.709674	11	3	1	58275	NR_126522	116349	Hs.446702	NM_138464	ENSG00000221990	EXOC3-AS1	C5orf55	EXOC3 antisense RNA 1	ncRNA
	chr5	390000	400000	26084	1510	0	0.0578899	40	10	14	48275	NR_126522	116349	Hs.446702	NM_138464	ENSG00000221990	EXOC3-AS1	C5orf55	EXOC3 antisense RNA 1	ncRNA
	chr5	400000	410000	7198	3945	7.12835e-108	0.548069	12	5	5	38275	NR_126522	116349	Hs.446702	NM_138464	ENSG00000221990	EXOC3-AS1	C5orf55	EXOC3 antisense RNA 1	ncRNA
	chr5	410000	420000	6795	3724	5.99152e-102	0.54805	14	2	5	28275	NR_126522	116349	Hs.446702	NM_138464	ENSG00000221990	EXOC3-AS1	C5orf55	EXOC3 antisense RNA 1	ncRNA
	chr5	420000	430000	10969	1643	0	0.149786	32	6	11	18275	NR_126522	116349	Hs.446702	NM_138464	ENSG00000221990	EXOC3-AS1	C5orf55	EXOC3 antisense RNA 1	ncRNA
	chr5	430000	440000	16218	2651	0	0.16346	31	8	12	8275	NR_126522	116349	Hs.446702	NM_138464	ENSG00000221990	EXOC3-AS1	C5orf55	EXOC3 antisense RNA 1	ncRNA
RASSF4	chr10	45450000	45460000	4083	721	5.37203e-305	0.176586	34	6	8	137	NR_033842	220980	Hs.568801	NR_033842	ENSG00000224812	TMEM72-AS1	-	TMEM72 antisense RNA 1	ncRNA
	chr10	45460000	45470000	6721	877	0	0.130487	26	3	11	9330	NM_007021	11067	Hs.93675	NM_007021	ENSG00000165507	C10orf10	DEPP|FIG|Fseg	chromosome 10 open reading frame 10	protein-coding
	chr10	45470000	45480000	4997	461	0	0.0922554	35	5	11	-670	NM_007021	11067	Hs.93675	NM_007021	ENSG00000165507	C10orf10	DEPP|FIG|Fseg	chromosome 10 open reading frame 10	protein-coding
	chr10	45480000	45490000	4082	871	1.11971e-262	0.213376	19	8	8	-10670	NM_007021	11067	Hs.93675	NM_007021	ENSG00000165507	C10orf10	DEPP|FIG|Fseg	chromosome 10 open reading frame 10	protein-coding
	chr10	45490000	45500000	2712	1257	2.74579e-62	0.463496	12	2	4	-1273	NM_006963	7570	Hs.462693	NM_006963	ENSG00000165512	ZNF22	HKR-T1|KOX15|ZNF422|Zfp422	zinc finger protein 22	protein-coding
KAT5	chr11	65470000	65480000	3309	1892	9.13527e-45	0.571774	11	6	3	-4473	NM_006388	10524	Hs.397010	NM_006388	ENSG00000172977	KAT5	ESA1|HTATIP|HTATIP1|PLIP|TIP|TIP60|ZC2HC5|cPLA2	lysine acetyltransferase 5	protein-coding
	chr11	65480000	65490000	7061	1156	0	0.163716	18	9	10	3409	NM_032193	84153	Hs.718438	NM_032193	ENSG00000172922	RNASEH2C	AGS3|AYP1	ribonuclease H2 subunit C	protein-coding
SEPT9	chr17	75270000	75280000	3988	783	5.40641e-275	0.196339	27	13	14	-2492	NM_001293695	10801	Hs.440932	NM_006640	ENSG00000184640	2017-09-09	AF17q25|MSF|MSF1|NAPB|PNUTL4|SINT1|SeptD1	septin 9	protein-coding
	chr17	75280000	75290000	4366	1219	1.4084e-215	0.279203	11	5	5	1027	NM_001113492	10801	Hs.440932	NM_006640	ENSG00000184640	2017-09-09	AF17q25|MSF|MSF1|NAPB|PNUTL4|SINT1|SeptD1	septin 9	protein-coding
	chr17	75290000	75300000	2412	880	1.00387e-84	0.364842	28	6	7	11027	NM_001113492	10801	Hs.440932	NM_006640	ENSG00000184640	2017-09-09	AF17q25|MSF|MSF1|NAPB|PNUTL4|SINT1|SeptD1	septin 9	protein-coding
	chr17	75300000	75310000	2992	551	2.7156e-217	0.184158	33	4	11	-10597	NM_006640	10801	Hs.440932	NM_006640	ENSG00000184640	2017-09-09	AF17q25|MSF|MSF1|NAPB|PNUTL4|SINT1|SeptD1	septin 9	protein-coding
	chr17	75310000	75320000	3859	826	9.17189e-248	0.214045	24	11	18	-597	NM_006640	10801	Hs.440932	NM_006640	ENSG00000184640	2017-09-09	AF17q25|MSF|MSF1|NAPB|PNUTL4|SINT1|SeptD1	septin 9	protein-coding
	chr17	75320000	75330000	3534	840	2.38045e-206	0.237691	28	6	14	9403	NM_006640	10801	Hs.440932	NM_006640	ENSG00000184640	2017-09-09	AF17q25|MSF|MSF1|NAPB|PNUTL4|SINT1|SeptD1	septin 9	protein-coding
	chr17	75330000	75340000	1234	2727	8.97673e-66	2.20989	2	1	1	19403	NM_006640	10801	Hs.440932	NM_006640	ENSG00000184640	2017-09-09	AF17q25|MSF|MSF1|NAPB|PNUTL4|SINT1|SeptD1	septin 9	protein-coding
	chr17	75340000	75350000	970	1655	1.48677e-21	1.70619	11	4	5	-24272	NM_001113493	10801	Hs.440932	NM_006640	ENSG00000184640	2017-09-09	AF17q25|MSF|MSF1|NAPB|PNUTL4|SINT1|SeptD1	septin 9	protein-coding
	chr17	75350000	75360000	830	928	0.105299	1.11807	13	3	6	-14272	NM_001113493	10801	Hs.440932	NM_006640	ENSG00000184640	2017-09-09	AF17q25|MSF|MSF1|NAPB|PNUTL4|SINT1|SeptD1	septin 9	protein-coding
	chr17	75360000	75370000	3670	773	5.37749e-239	0.210627	41	4	14	-4272	NM_001113493	10801	Hs.440932	NM_006640	ENSG00000184640	2017-09-09	AF17q25|MSF|MSF1|NAPB|PNUTL4|SINT1|SeptD1	septin 9	protein-coding
	chr17	75370000	75380000	8954	531	0	0.0593031	54	16	24	2835	NM_001113494	10801	Hs.440932	NM_006640	ENSG00000184640	2017-09-09	AF17q25|MSF|MSF1|NAPB|PNUTL4|SINT1|SeptD1	septin 9	protein-coding
	chr17	75380000	75390000	6445	723	0	0.11218	28	9	13	8136	NR_036200	100422851		NR_036200	ENSG00000264060	MIR4316	-	microRNA 4316	ncRNA
	chr17	75390000	75400000	7243	677	0	0.0934696	25	8	13	-1864	NR_036200	100422851		NR_036200	ENSG00000264060	MIR4316	-	microRNA 4316	ncRNA
	chr17	75400000	75410000	6934	964	0	0.139025	30	9	13	3849	NM_001293696	10801	Hs.440932	NM_006640	ENSG00000184640	2017-09-09	AF17q25|MSF|MSF1|NAPB|PNUTL4|SINT1|SeptD1	septin 9	protein-coding
	chr17	75410000	75420000	6621	828	0	0.125057	19	6	15	13849	NM_001293696	10801	Hs.440932	NM_006640	ENSG00000184640	2017-09-09	AF17q25|MSF|MSF1|NAPB|PNUTL4|SINT1|SeptD1	septin 9	protein-coding
	chr17	75420000	75430000	6671	732	0	0.109729	56	11	18	-21613	NM_001113496	10801	Hs.440932	NM_006640	ENSG00000184640	2017-09-09	AF17q25|MSF|MSF1|NAPB|PNUTL4|SINT1|SeptD1	septin 9	protein-coding
	chr17	75430000	75440000	6507	736	0	0.113109	24	6	14	-11613	NM_001113496	10801	Hs.440932	NM_006640	ENSG00000184640	2017-09-09	AF17q25|MSF|MSF1|NAPB|PNUTL4|SINT1|SeptD1	septin 9	protein-coding
	chr17	75440000	75450000	9499	621	0	0.0653753	37	9	16	-1613	NM_001113496	10801	Hs.440932	NM_006640	ENSG00000184640	2017-09-09	AF17q25|MSF|MSF1|NAPB|PNUTL4|SINT1|SeptD1	septin 9	protein-coding
	chr17	75450000	75460000	7041	1043	0	0.148132	18	5	11	4925	NM_001293698	10801	Hs.440932	NM_006640	ENSG00000184640	2017-09-09	AF17q25|MSF|MSF1|NAPB|PNUTL4|SINT1|SeptD1	septin 9	protein-coding
	chr17	75460000	75470000	4193	709	5.92878775009496e-323	0.169091	40	13	13	-6325	NM_001113495	10801	Hs.440932	NM_006640	ENSG00000184640	2017-09-09	AF17q25|MSF|MSF1|NAPB|PNUTL4|SINT1|SeptD1	septin 9	protein-coding
	chr17	75470000	75480000	2578	503	2.51662e-179	0.195112	35	5	18	3675	NM_001113495	10801	Hs.440932	NM_006640	ENSG00000184640	2017-09-09	AF17q25|MSF|MSF1|NAPB|PNUTL4|SINT1|SeptD1	septin 9	protein-coding
	chr17	75480000	75490000	3186	664	1.91249e-209	0.208412	32	12	12	13675	NM_001113495	10801	Hs.440932	NM_006640	ENSG00000184640	2017-09-09	AF17q25|MSF|MSF1|NAPB|PNUTL4|SINT1|SeptD1	septin 9	protein-coding
	chr17	75490000	75500000	3262	841	5.5072e-176	0.257817	41	12	17	23675	NM_001113495	10801	Hs.440932	NM_006640	ENSG00000184640	2017-09-09	AF17q25|MSF|MSF1|NAPB|PNUTL4|SINT1|SeptD1	septin 9	protein-coding
CDH4	chr20	59820000	59830000	6555	1016	0	0.154996	28	8	11	-2482	NM_001794	1002	Hs.473231	NM_001794	ENSG00000179242	CDH4	CAD4|R-CAD|RCAD	cadherin 4	protein-coding
	chr20	59830000	59840000	4550	1869	2.12284e-130	0.410769	14	2	3	7518	NM_001794	1002	Hs.473231	NM_001794	ENSG00000179242	CDH4	CAD4|R-CAD|RCAD	cadherin 4	protein-coding
	chr20	59840000	59850000	1714	824	6.08071e-37	0.480747	21	9	7	17518	NM_001794	1002	Hs.473231	NM_001794	ENSG00000179242	CDH4	CAD4|R-CAD|RCAD	cadherin 4	protein-coding
	chr20	59850000	59860000	4338	1131	1.05868e-230	0.260719	16	11	7	27518	NM_001794	1002	Hs.473231	NM_001794	ENSG00000179242	CDH4	CAD4|R-CAD|RCAD	cadherin 4	protein-coding
	chr20	59860000	59870000	6411	1530	0	0.238652	21	3	4	37518	NM_001794	1002	Hs.473231	NM_001794	ENSG00000179242	CDH4	CAD4|R-CAD|RCAD	cadherin 4	protein-coding
	chr20	59870000	59880000	8473	1167	0	0.137732	27	8	12	47518	NM_001794	1002	Hs.473231	NM_001794	ENSG00000179242	CDH4	CAD4|R-CAD|RCAD	cadherin 4	protein-coding
	chr20	59880000	59890000	7303	2015	0	0.275914	16	5	7	57518	NM_001794	1002	Hs.473231	NM_001794	ENSG00000179242	CDH4	CAD4|R-CAD|RCAD	cadherin 4	protein-coding
	chr20	59890000	59900000	5200	1237	1.12883e-302	0.237885	17	4	10	67518	NM_001794	1002	Hs.473231	NM_001794	ENSG00000179242	CDH4	CAD4|R-CAD|RCAD	cadherin 4	protein-coding
	chr20	59900000	59910000	3421	1265	5.01517e-117	0.369775	24	5	8	77518	NM_001794	1002	Hs.473231	NM_001794	ENSG00000179242	CDH4	CAD4|R-CAD|RCAD	cadherin 4	protein-coding
	chr20	59910000	59920000	2265	1754	1.18509e-08	0.774393	5	2	4	87518	NM_001794	1002	Hs.473231	NM_001794	ENSG00000179242	CDH4	CAD4|R-CAD|RCAD	cadherin 4	protein-coding
	chr20	59920000	59930000	3579	1252	5.37695e-133	0.349818	23	5	8	97518	NM_001794	1002	Hs.473231	NM_001794	ENSG00000179242	CDH4	CAD4|R-CAD|RCAD	cadherin 4	protein-coding
	chr20	59930000	59940000	2899	1136	9.39182e-91	0.391859	12	6	5	107518	NM_001794	1002	Hs.473231	NM_001794	ENSG00000179242	CDH4	CAD4|R-CAD|RCAD	cadherin 4	protein-coding
	chr20	59940000	59950000	6041	1050	0	0.173812	17	8	10	117518	NM_001794	1002	Hs.473231	NM_001794	ENSG00000179242	CDH4	CAD4|R-CAD|RCAD	cadherin 4	protein-coding
	chr20	59950000	59960000	8210	1336	0	0.162728	4	3	4	-119477	NM_001252338	1002	Hs.473231	NM_001794	ENSG00000179242	CDH4	CAD4|R-CAD|RCAD	cadherin 4	protein-coding
	chr20	59960000	59970000	6350	1207	0	0.190079	19	7	9	-109477	NM_001252338	1002	Hs.473231	NM_001794	ENSG00000179242	CDH4	CAD4|R-CAD|RCAD	cadherin 4	protein-coding
	chr20	59970000	59980000	6467	1575	0	0.243544	12	4	4	-99477	NM_001252338	1002	Hs.473231	NM_001794	ENSG00000179242	CDH4	CAD4|R-CAD|RCAD	cadherin 4	protein-coding
	chr20	59980000	59990000	8819	1041	0	0.118041	11	3	6	-89477	NM_001252338	1002	Hs.473231	NM_001794	ENSG00000179242	CDH4	CAD4|R-CAD|RCAD	cadherin 4	protein-coding
	chr20	59990000	60000000	6146	1212	0	0.197201	22	3	4	-79477	NM_001252338	1002	Hs.473231	NM_001794	ENSG00000179242	CDH4	CAD4|R-CAD|RCAD	cadherin 4	protein-coding
	chr20	60000000	60010000	5368	1417	2.60708e-281	0.263972	8	4	5	-69477	NM_001252338	1002	Hs.473231	NM_001794	ENSG00000179242	CDH4	CAD4|R-CAD|RCAD	cadherin 4	protein-coding
	chr20	60010000	60020000	6437	1783	1.33239623370467e-319	0.276992	9	2	5	-59477	NM_001252338	1002	Hs.473231	NM_001794	ENSG00000179242	CDH4	CAD4|R-CAD|RCAD	cadherin 4	protein-coding
	chr20	60020000	60030000	3587	1918	1.94365e-58	0.534709	9	5	5	-49477	NM_001252338	1002	Hs.473231	NM_001794	ENSG00000179242	CDH4	CAD4|R-CAD|RCAD	cadherin 4	protein-coding
	chr20	60030000	60040000	6765	1066	0	0.157576	11	1	6	-39477	NM_001252338	1002	Hs.473231	NM_001794	ENSG00000179242	CDH4	CAD4|R-CAD|RCAD	cadherin 4	protein-coding
	chr20	60040000	60050000	2664	2880	0.0420797	1.08108	5	1	2	-29477	NM_001252338	1002	Hs.473231	NM_001794	ENSG00000179242	CDH4	CAD4|R-CAD|RCAD	cadherin 4	protein-coding
	chr20	60050000	60060000	2818	1685	2.16784e-33	0.597942	19	6	5	-19477	NM_001252338	1002	Hs.473231	NM_001794	ENSG00000179242	CDH4	CAD4|R-CAD|RCAD	cadherin 4	protein-coding
	chr20	60060000	60070000	3896	1384	2.62642e-141	0.355236	8	2	2	-9477	NM_001252338	1002	Hs.473231	NM_001794	ENSG00000179242	CDH4	CAD4|R-CAD|RCAD	cadherin 4	protein-coding
	chr20	60070000	60080000	5970	1888	5.28079e-253	0.316248	7	2	2	523	NM_001252338	1002	Hs.473231	NM_001794	ENSG00000179242	CDH4	CAD4|R-CAD|RCAD	cadherin 4	protein-coding
	chr20	60080000	60090000	10526	1174	0	0.111533	18	5	6	10523	NM_001252338	1002	Hs.473231	NM_001794	ENSG00000179242	CDH4	CAD4|R-CAD|RCAD	cadherin 4	protein-coding
	chr20	60090000	60100000	9603	1150	0	0.119754	14	4	7	20523	NM_001252338	1002	Hs.473231	NM_001794	ENSG00000179242	CDH4	CAD4|R-CAD|RCAD	cadherin 4	protein-coding
	chr20	60100000	60110000	4827	1058	4.51158e-303	0.219184	17	5	7	30523	NM_001252338	1002	Hs.473231	NM_001794	ENSG00000179242	CDH4	CAD4|R-CAD|RCAD	cadherin 4	protein-coding
	chr20	60110000	60120000	6010	1391	0	0.231448	22	8	12	40523	NM_001252338	1002	Hs.473231	NM_001794	ENSG00000179242	CDH4	CAD4|R-CAD|RCAD	cadherin 4	protein-coding
	chr20	60120000	60130000	5699	1235	0	0.216705	25	5	6	-49817	NM_001252339	1002	Hs.473231	NM_001794	ENSG00000179242	CDH4	CAD4|R-CAD|RCAD	cadherin 4	protein-coding
	chr20	60130000	60140000	5588	1523	7.77185e-283	0.272548	9	2	7	-39817	NM_001252339	1002	Hs.473231	NM_001794	ENSG00000179242	CDH4	CAD4|R-CAD|RCAD	cadherin 4	protein-coding
	chr20	60140000	60150000	6286	1036	0	0.164811	15	2	7	-29817	NM_001252339	1002	Hs.473231	NM_001794	ENSG00000179242	CDH4	CAD4|R-CAD|RCAD	cadherin 4	protein-coding
	chr20	60150000	60160000	6765	964	0	0.142498	28	6	8	-19817	NM_001252339	1002	Hs.473231	NM_001794	ENSG00000179242	CDH4	CAD4|R-CAD|RCAD	cadherin 4	protein-coding
	chr20	60160000	60170000	4924	1010	0	0.205118	35	11	11	-9817	NM_001252339	1002	Hs.473231	NM_001794	ENSG00000179242	CDH4	CAD4|R-CAD|RCAD	cadherin 4	protein-coding
	chr20	60170000	60180000	6845	1043	0	0.152374	31	6	8	183	NM_001252339	1002	Hs.473231	NM_001794	ENSG00000179242	CDH4	CAD4|R-CAD|RCAD	cadherin 4	protein-coding
	chr20	60180000	60190000	3755	1664	1.00533e-93	0.443142	11	6	6	10183	NM_001252339	1002	Hs.473231	NM_001794	ENSG00000179242	CDH4	CAD4|R-CAD|RCAD	cadherin 4	protein-coding
	chr20	60190000	60200000	2645	1222	3.35802e-61	0.462004	20	6	6	20183	NM_001252339	1002	Hs.473231	NM_001794	ENSG00000179242	CDH4	CAD4|R-CAD|RCAD	cadherin 4	protein-coding
	chr20	60200000	60210000	3176	777	1.15524e-180	0.244647	26	9	9	30183	NM_001252339	1002	Hs.473231	NM_001794	ENSG00000179242	CDH4	CAD4|R-CAD|RCAD	cadherin 4	protein-coding
	chr20	60210000	60220000	2973	913	1.13278e-131	0.307097	25	6	10	40183	NM_001252339	1002	Hs.473231	NM_001794	ENSG00000179242	CDH4	CAD4|R-CAD|RCAD	cadherin 4	protein-coding
	chr20	60220000	60230000	3235	1433	5.66167e-81	0.442968	18	3	6	50183	NM_001252339	1002	Hs.473231	NM_001794	ENSG00000179242	CDH4	CAD4|R-CAD|RCAD	cadherin 4	protein-coding
	chr20	60230000	60240000	3024	909	1.42259e-137	0.300595	34	11	13	60183	NM_001252339	1002	Hs.473231	NM_001794	ENSG00000179242	CDH4	CAD4|R-CAD|RCAD	cadherin 4	protein-coding
	chr20	60240000	60250000	2296	788	3.24812e-88	0.343206	22	8	9	70183	NM_001252339	1002	Hs.473231	NM_001794	ENSG00000179242	CDH4	CAD4|R-CAD|RCAD	cadherin 4	protein-coding
	chr20	60250000	60260000	3276	813	1.09617e-183	0.248168	25	8	9	80183	NM_001252339	1002	Hs.473231	NM_001794	ENSG00000179242	CDH4	CAD4|R-CAD|RCAD	cadherin 4	protein-coding
	chr20	60260000	60270000	5822	1222	0	0.209894	19	5	9	90183	NM_001252339	1002	Hs.473231	NM_001794	ENSG00000179242	CDH4	CAD4|R-CAD|RCAD	cadherin 4	protein-coding
	chr20	60270000	60280000	9159	1455	0	0.15886	11	1	8	100183	NM_001252339	1002	Hs.473231	NM_001794	ENSG00000179242	CDH4	CAD4|R-CAD|RCAD	cadherin 4	protein-coding
	chr20	60280000	60290000	8627	1240	0	0.143735	22	6	8	110183	NM_001252339	1002	Hs.473231	NM_001794	ENSG00000179242	CDH4	CAD4|R-CAD|RCAD	cadherin 4	protein-coding
	chr20	60290000	60300000	8810	1238	0	0.140522	27	3	3	120183	NM_001252339	1002	Hs.473231	NM_001794	ENSG00000179242	CDH4	CAD4|R-CAD|RCAD	cadherin 4	protein-coding
	chr20	60300000	60310000	9264	999	0	0.107837	35	8	14	130183	NM_001252339	1002	Hs.473231	NM_001794	ENSG00000179242	CDH4	CAD4|R-CAD|RCAD	cadherin 4	protein-coding
	chr20	60310000	60320000	7630	1060	0	0.138925	20	9	12	140183	NM_001252339	1002	Hs.473231	NM_001794	ENSG00000179242	CDH4	CAD4|R-CAD|RCAD	cadherin 4	protein-coding
	chr20	60320000	60330000	8273	2473	0	0.298924	15	4	4	150183	NM_001252339	1002	Hs.473231	NM_001794	ENSG00000179242	CDH4	CAD4|R-CAD|RCAD	cadherin 4	protein-coding
	chr20	60330000	60340000	7910	1308	0	0.16536	13	2	7	160183	NM_001252339	1002	Hs.473231	NM_001794	ENSG00000179242	CDH4	CAD4|R-CAD|RCAD	cadherin 4	protein-coding
	chr20	60340000	60350000	7365	1467	0	0.199185	20	4	10	170183	NM_001252339	1002	Hs.473231	NM_001794	ENSG00000179242	CDH4	CAD4|R-CAD|RCAD	cadherin 4	protein-coding
	chr20	60350000	60360000	7462	2397	0	0.321228	6	1	2	173718	NR_031658	100302168		NR_031658	ENSG00000130699	MIR1257	MIRN1257|hsa-mir-1257	microRNA 1257	ncRNA
	chr20	60360000	60370000	6697	613	0	0.0915335	20	10	11	163718	NR_031658	100302168		NR_031658	ENSG00000130699	MIR1257	MIRN1257|hsa-mir-1257	microRNA 1257	ncRNA
	chr20	60370000	60380000	12693	906	0	0.0713779	19	7	16	153718	NR_031658	100302168		NR_031658	ENSG00000130699	MIR1257	MIRN1257|hsa-mir-1257	microRNA 1257	ncRNA
	chr20	60380000	60390000	10072	1045	0	0.103753	29	8	15	143718	NR_031658	100302168		NR_031658	ENSG00000130699	MIR1257	MIRN1257|hsa-mir-1257	microRNA 1257	ncRNA
	chr20	60390000	60400000	6332	981	0	0.154927	31	7	8	133718	NR_031658	100302168		NR_031658	ENSG00000130699	MIR1257	MIRN1257|hsa-mir-1257	microRNA 1257	ncRNA
	chr20	60400000	60410000	6950	1210	0	0.174101	18	5	6	123718	NR_031658	100302168		NR_031658	ENSG00000130699	MIR1257	MIRN1257|hsa-mir-1257	microRNA 1257	ncRNA
	chr20	60410000	60420000	7309	1575	0	0.215488	13	4	5	113718	NR_031658	100302168		NR_031658	ENSG00000130699	MIR1257	MIRN1257|hsa-mir-1257	microRNA 1257	ncRNA
	chr20	60420000	60430000	10671	1055	0	0.0988661	27	10	14	103718	NR_031658	100302168		NR_031658	ENSG00000130699	MIR1257	MIRN1257|hsa-mir-1257	microRNA 1257	ncRNA
	chr20	60430000	60440000	9321	1415	0	0.151808	28	3	7	93718	NR_031658	100302168		NR_031658	ENSG00000130699	MIR1257	MIRN1257|hsa-mir-1257	microRNA 1257	ncRNA
	chr20	60440000	60450000	6808	925	0	0.13587	33	6	18	83718	NR_031658	100302168		NR_031658	ENSG00000130699	MIR1257	MIRN1257|hsa-mir-1257	microRNA 1257	ncRNA
	chr20	60450000	60460000	5829	815	0	0.139818	37	10	16	73718	NR_031658	100302168		NR_031658	ENSG00000130699	MIR1257	MIRN1257|hsa-mir-1257	microRNA 1257	ncRNA
	chr20	60460000	60470000	2081	462	2.98706e-130	0.222009	44	14	15	63718	NR_031658	100302168		NR_031658	ENSG00000130699	MIR1257	MIRN1257|hsa-mir-1257	microRNA 1257	ncRNA
	chr20	60470000	60480000	3121	1241	4.07088e-95	0.397629	19	7	10	53718	NR_031658	100302168		NR_031658	ENSG00000130699	MIR1257	MIRN1257|hsa-mir-1257	microRNA 1257	ncRNA
	chr20	60480000	60490000	3928	1041	1.65332e-205	0.26502	16	4	11	43718	NR_031658	100302168		NR_031658	ENSG00000130699	MIR1257	MIRN1257|hsa-mir-1257	microRNA 1257	ncRNA
	chr20	60490000	60500000	6711	817	0	0.12174	20	5	7	33718	NR_031658	100302168		NR_031658	ENSG00000130699	MIR1257	MIRN1257|hsa-mir-1257	microRNA 1257	ncRNA
	chr20	60500000	60510000	6421	829	0	0.129108	32	6	14	23718	NR_031658	100302168		NR_031658	ENSG00000130699	MIR1257	MIRN1257|hsa-mir-1257	microRNA 1257	ncRNA
	chr20	60510000	60520000	3154	729	2.13178e-189	0.231135	36	6	13	13718	NR_031658	100302168		NR_031658	ENSG00000130699	MIR1257	MIRN1257|hsa-mir-1257	microRNA 1257	ncRNA
DKK3	chr11	11980000	11990000	9738	2340	0	0.240296	23	4	8	45186	NM_001018057	27122	Hs.292156	NM_013253	ENSG00000050165	DKK3	REIC|RIG	dickkopf WNT signaling pathway inhibitor 3	protein-coding
	chr11	11990000	12000000	11707	2187	0	0.186811	22	2	7	35186	NM_001018057	27122	Hs.292156	NM_013253	ENSG00000050165	DKK3	REIC|RIG	dickkopf WNT signaling pathway inhibitor 3	protein-coding
	chr11	12000000	12010000	5320	1223	9.86204435663712e-320	0.229887	16	2	2	25186	NM_001018057	27122	Hs.292156	NM_013253	ENSG00000050165	DKK3	REIC|RIG	dickkopf WNT signaling pathway inhibitor 3	protein-coding
	chr11	12010000	12020000	3785	1825	4.32851e-79	0.482166	12	2	6	15186	NM_001018057	27122	Hs.292156	NM_013253	ENSG00000050165	DKK3	REIC|RIG	dickkopf WNT signaling pathway inhibitor 3	protein-coding
	chr11	12020000	12030000	3128	2181	2.87518e-20	0.697251	2	1	2	5186	NM_001018057	27122	Hs.292156	NM_013253	ENSG00000050165	DKK3	REIC|RIG	dickkopf WNT signaling pathway inhibitor 3	protein-coding
	chr11	12030000	12040000	3136	1377	5.49742e-80	0.439094	30	4	5	-4083	NM_001330220	27122	Hs.292156	NM_013253	ENSG00000050165	DKK3	REIC|RIG	dickkopf WNT signaling pathway inhibitor 3	protein-coding
