# Supplementary material for: Identification of G-quadruplex clusters by high-throughput sequencing of whole-genome amplified products with a G-quadruplex ligand
Source: Sci Rep. 2018 Feb 15;8:3116. doi: 10.1038/s41598-018-21514-7 (PMC5814564; doi:10.1038/s41598-018-21514-7)
Supplement: Supplementary file 4 — Dataset 3 [file 41598_2018_21514_MOESM4_ESM.xlsx]

## Sheet: Sheet1
Supplementary Dataset 3. Counted the mapped reads for control and 7OTD library on the γH2AX-negative 2 genes
γH2AX-negative 2 genes	Chromosome	Start	End	Reads for control library	Reads for 7OTD library	p-value	ratio of the reads for 7OTD library to the reads for control library	PQS # predicted by G4Hunter	G4 # identified by G4-seq with K+	G4 # identified by G4-seq with PDS	Distance to TSS	Nearest PromoterID	Entrez ID	Nearest Unigene	Nearest Refseq	Nearest Ensembl	Gene Name	Gene Alias	Gene Description	Gene Type
ATM (NC)	chr11	108090000	108100000	1250	1040	0.00208958	0.832	5	3	6	1441	NM_000051	472	Hs.367437	NM_000051	ENSG00000149311	ATM	AT1|ATA|ATC|ATD|ATDC|ATE|TEL1|TELO1	ATM serine/threonine kinase	protein-coding
	chr11	108100000	108110000	743	1210	5.50623e-14	1.62853	1	1	0	11441	NM_000051	472	Hs.367437	NM_000051	ENSG00000149311	ATM	AT1|ATA|ATC|ATD|ATDC|ATE|TEL1|TELO1	ATM serine/threonine kinase	protein-coding
	chr11	108110000	108120000	671	1496	1.73969e-37	2.22951	0	0	0	21441	NM_000051	472	Hs.367437	NM_000051	ENSG00000149311	ATM	AT1|ATA|ATC|ATD|ATDC|ATE|TEL1|TELO1	ATM serine/threonine kinase	protein-coding
	chr11	108120000	108130000	625	1535	9.47985e-46	2.456	1	1	1	31441	NM_000051	472	Hs.367437	NM_000051	ENSG00000149311	ATM	AT1|ATA|ATC|ATD|ATDC|ATE|TEL1|TELO1	ATM serine/threonine kinase	protein-coding
	chr11	108130000	108140000	1406	1647	0.00211134	1.17141	3	1	1	41441	NM_000051	472	Hs.367437	NM_000051	ENSG00000149311	ATM	AT1|ATA|ATC|ATD|ATDC|ATE|TEL1|TELO1	ATM serine/threonine kinase	protein-coding
	chr11	108140000	108150000	1026	1417	2.14054e-08	1.38109	4	2	1	51441	NM_000051	472	Hs.367437	NM_000051	ENSG00000149311	ATM	AT1|ATA|ATC|ATD|ATDC|ATE|TEL1|TELO1	ATM serine/threonine kinase	protein-coding
	chr11	108150000	108160000	656	1238	1.20186e-21	1.8872	1	0	0	61441	NM_000051	472	Hs.367437	NM_000051	ENSG00000149311	ATM	AT1|ATA|ATC|ATD|ATDC|ATE|TEL1|TELO1	ATM serine/threonine kinase	protein-coding
	chr11	108160000	108170000	532	1753	1.38453e-79	3.29511	2	0	0	71441	NM_000051	472	Hs.367437	NM_000051	ENSG00000149311	ATM	AT1|ATA|ATC|ATD|ATDC|ATE|TEL1|TELO1	ATM serine/threonine kinase	protein-coding
	chr11	108170000	108180000	520	1510	2.68725e-58	2.90385	1	0	0	81441	NM_000051	472	Hs.367437	NM_000051	ENSG00000149311	ATM	AT1|ATA|ATC|ATD|ATDC|ATE|TEL1|TELO1	ATM serine/threonine kinase	protein-coding
	chr11	108180000	108190000	645	1644	4.08761e-52	2.54884	0	0	1	91441	NM_000051	472	Hs.367437	NM_000051	ENSG00000149311	ATM	AT1|ATA|ATC|ATD|ATDC|ATE|TEL1|TELO1	ATM serine/threonine kinase	protein-coding
	chr11	108190000	108200000	533	1100	6.41112e-24	2.06379	3	0	1	101441	NM_000051	472	Hs.367437	NM_000051	ENSG00000149311	ATM	AT1|ATA|ATC|ATD|ATDC|ATE|TEL1|TELO1	ATM serine/threonine kinase	protein-coding
	chr11	108200000	108210000	570	1837	4.44724e-81	3.22281	4	0	0	111441	NM_000051	472	Hs.367437	NM_000051	ENSG00000149311	ATM	AT1|ATA|ATC|ATD|ATDC|ATE|TEL1|TELO1	ATM serine/threonine kinase	protein-coding
	chr11	108210000	108220000	511	841	1.973e-10	1.64579	4	1	2	121441	NM_000051	472	Hs.367437	NM_000051	ENSG00000149311	ATM	AT1|ATA|ATC|ATD|ATDC|ATE|TEL1|TELO1	ATM serine/threonine kinase	protein-coding
	chr11	108220000	108230000	1697	1566	0.107488	0.922805	5	1	2	113258	NM_001330368	160140	Hs.653180	NM_152587	ENSG00000166323	C11orf65	-	chromosome 11 open reading frame 65	protein-coding
	chr11	108230000	108240000	1133	1649	4.33918e-12	1.45543	4	1	2	103258	NM_001330368	160140	Hs.653180	NM_152587	ENSG00000166323	C11orf65	-	chromosome 11 open reading frame 65	protein-coding
BRCA2 (NC)	chr13	32880000	32890000	1375	1146	0.00130564	0.833455	8	2	4	1091	NM_001136571	646799	Hs.569254	NM_001136571	ENSG00000189167	ZAR1L	Z3CXXC7|ZAR2	zygote arrest 1-like	protein-coding
	chr13	32890000	32900000	772	1378	1.15696e-20	1.78497	2	2	1	5383	NM_000059	675	Hs.34012	NM_000059	ENSG00000139618	BRCA2	BRCC2|BROVCA2|FACD|FAD|FAD1|FANCD|FANCD1|GLM3|PNCA2|XRCC11	BRCA2, DNA repair associated	protein-coding
	chr13	32900000	32910000	733	1522	6.29549e-33	2.0764	2	1	1	15383	NM_000059	675	Hs.34012	NM_000059	ENSG00000139618	BRCA2	BRCC2|BROVCA2|FACD|FAD|FAD1|FANCD|FANCD1|GLM3|PNCA2|XRCC11	BRCA2, DNA repair associated	protein-coding
	chr13	32910000	32920000	588	3126	3.62906e-223	5.31633	0	1	0	25383	NM_000059	675	Hs.34012	NM_000059	ENSG00000139618	BRCA2	BRCC2|BROVCA2|FACD|FAD|FAD1|FANCD|FANCD1|GLM3|PNCA2|XRCC11	BRCA2, DNA repair associated	protein-coding
	chr13	32920000	32930000	881	1476	2.47091e-18	1.67537	2	0	2	35383	NM_000059	675	Hs.34012	NM_000059	ENSG00000139618	BRCA2	BRCC2|BROVCA2|FACD|FAD|FAD1|FANCD|FANCD1|GLM3|PNCA2|XRCC11	BRCA2, DNA repair associated	protein-coding
	chr13	32930000	32940000	1292	1276	0.84512	0.987616	3	2	1	45383	NM_000059	675	Hs.34012	NM_000059	ENSG00000139618	BRCA2	BRCC2|BROVCA2|FACD|FAD|FAD1|FANCD|FANCD1|GLM3|PNCA2|XRCC11	BRCA2, DNA repair associated	protein-coding
	chr13	32940000	32950000	1552	1445	0.170884	0.931057	2	0	1	55383	NM_000059	675	Hs.34012	NM_000059	ENSG00000139618	BRCA2	BRCC2|BROVCA2|FACD|FAD|FAD1|FANCD|FANCD1|GLM3|PNCA2|XRCC11	BRCA2, DNA repair associated	protein-coding
	chr13	32950000	32960000	1573	1072	4.8223e-12	0.6815	0	0	0	47315	NM_001286459	90634	Hs.732118	NM_052818	ENSG00000139597	N4BP2L1	CG018	NEDD4 binding protein 2 like 1	protein-coding
	chr13	32960000	32970000	1508	1814	0.000188355	1.20292	2	0	0	37315	NM_001286459	90634	Hs.732118	NM_052818	ENSG00000139597	N4BP2L1	CG018	NEDD4 binding protein 2 like 1	protein-coding
	chr13	32970000	32980000	901	2585	5.77584e-97	2.86903	2	1	1	27315	NM_001286459	90634	Hs.732118	NM_052818	ENSG00000139597	N4BP2L1	CG018	NEDD4 binding protein 2 like 1	protein-coding
