# Supplementary material for: Identification of G-quadruplex clusters by high-throughput sequencing of whole-genome amplified products with a G-quadruplex ligand
Source: Sci Rep. 2018 Feb 15;8:3116. doi: 10.1038/s41598-018-21514-7 (PMC5814564; doi:10.1038/s41598-018-21514-7)
Supplement: Supplementary file 5 — Dataset 4 [file 41598_2018_21514_MOESM5_ESM.xlsx]

## Sheet: Sheet1
Supplementary Dataset 4. List of the identified G4 clusters
Chromosome	Start	End	Reads for control library	Reads for 7OTD library	p-value	ratio of the reads for 7OTD library to the reads for control library	PQS # predicted by G4Hunter	G4 # identified by G4-seq with K+	G4 # identified by G4-seq with PDS	Distance to TSS	Nearest PromoterID	Entrez ID	Nearest Unigene	Nearest Refseq	Nearest Ensembl	Gene Name	Gene Alias	Gene Description	Gene Type
chr1	10000	20000	7492	1792	0	0.239188	74	4	12	2436	NR_107063	102465910		NR_107063	ENSG00000275449	MIR6859-3	hsa-mir-6859-3	microRNA 6859-3	ncRNA
chr1	130000	140000	11457	1423	0	0.124204	39	3	11	5566	NR_039983	729737	Hs.534942	NR_039983		LOC729737	-	uncharacterized LOC729737	ncRNA
chr1	840000	850000	2612	420	6.55206e-209	0.160796	64	14	18	10072	NR_122045	100130417	Hs.200644	NM_175912	ENSG00000223764	LOC100130417	-	uncharacterized LOC100130417	ncRNA
chr1	850000	860000	3459	647	8.18443e-248	0.187048	37	6	23	72	NR_122045	100130417	Hs.200644	NM_175912	ENSG00000223764	LOC100130417	-	uncharacterized LOC100130417	ncRNA
chr1	860000	870000	4224	442	0	0.10464	80	23	28	3879	NM_152486	148398	Hs.335293	NM_152486	ENSG00000187634	SAMD11	MRS	sterile alpha motif domain containing 11	protein-coding
chr1	870000	880000	7378	449	0	0.0608566	103	23	30	13879	NM_152486	148398	Hs.335293	NM_152486	ENSG00000187634	SAMD11	MRS	sterile alpha motif domain containing 11	protein-coding
chr1	880000	890000	6644	776	0	0.116797	47	11	23	9679	NM_015658	26155	Hs.405987	NM_015658	ENSG00000188976	NOC2L	NET15|NET7|NIR|PPP1R112	NOC2 like nucleolar associated transcriptional repressor	protein-coding
chr1	890000	900000	3044	475	3.30544e-248	0.156045	57	16	17	-321	NM_015658	26155	Hs.405987	NM_015658	ENSG00000188976	NOC2L	NET15|NET7|NIR|PPP1R112	NOC2 like nucleolar associated transcriptional repressor	protein-coding
chr1	900000	910000	2665	434	1.80875e-211	0.162852	75	19	26	3123	NM_032129	84069	Hs.528691	NM_032129	ENSG00000187583	PLEKHN1	-	pleckstrin homology domain containing N1	protein-coding
chr1	930000	940000	6819	604	0	0.088576	94	12	26	552	NM_021170	57801	Hs.154029	NM_021170	ENSG00000188290	HES4	bHLHb42	hes family bHLH transcription factor 4	protein-coding
chr1	940000	950000	4429	1090	1.02537e-249	0.246105	24	7	14	-3847	NM_005101	9636	Hs.458485	NM_005101	ENSG00000187608	ISG15	G1P2|IFI15|IMD38|IP17|UCRP|hUCRP	ISG15 ubiquitin-like modifier	protein-coding
chr1	950000	960000	4472	639	0	0.142889	60	14	25	-503	NM_001305275	375790	Hs.273330	NM_198576	ENSG00000188157	AGRN	CMS8|CMSPPD	agrin	protein-coding
chr1	960000	970000	4748	382	0	0.0804549	83	27	24	9497	NM_198576	375790	Hs.273330	NM_198576	ENSG00000188157	AGRN	CMS8|CMSPPD	agrin	protein-coding
chr1	970000	980000	4554	353	0	0.0775143	75	17	24	19497	NM_198576	375790	Hs.273330	NM_198576	ENSG00000188157	AGRN	CMS8|CMSPPD	agrin	protein-coding
chr1	980000	990000	5621	644	0	0.11457	56	16	22	24687	NM_001205252	401934	Hs.568137	NM_001205252	ENSG00000237330	RNF223	-	ring finger protein 223	protein-coding
chr1	990000	1000000	3209	538	3.01541e-249	0.167653	54	17	21	14687	NM_001205252	401934	Hs.568137	NM_001205252	ENSG00000237330	RNF223	-	ring finger protein 223	protein-coding
chr1	1000000	1010000	1844	513	1.7544e-92	0.2782	87	23	31	4687	NM_001205252	401934	Hs.568137	NM_001205252	ENSG00000237330	RNF223	-	ring finger protein 223	protein-coding
chr1	1010000	1020000	2300	363	1.31599e-186	0.157826	264	20	24	-5313	NM_001205252	401934	Hs.568137	NM_001205252	ENSG00000237330	RNF223	-	ring finger protein 223	protein-coding
chr1	1020000	1030000	3929	539	0	0.137185	62	10	16	-15313	NM_001205252	401934	Hs.568137	NM_001205252	ENSG00000237330	RNF223	-	ring finger protein 223	protein-coding
chr1	1050000	1060000	2253	544	2.4075e-130	0.241456	58	14	18	-3264	NM_001330306	54991	Hs.235095	NM_017891	ENSG00000131591	C1orf159	-	chromosome 1 open reading frame 159	protein-coding
chr1	1080000	1090000	4450	376	0	0.0844944	56	10	15	12603	NR_038869	254099	Hs.680488	NR_038869	ENSG00000223823	LINC01342	-	long intergenic non-protein coding RNA 1342	ncRNA
chr1	1090000	1100000	3819	385	0	0.100812	58	15	21	-7484	NR_029639	406984		NR_029639	ENSG00000207730	MIR200B	MIRN200B|mir-200b	microRNA 200b	ncRNA
chr1	1100000	1110000	5353	386	0	0.0721091	81	19	30	615	NR_029957	554210		NR_029957	ENSG00000198976	MIR429	MIRN429|hsa-mir-429|mir-429	microRNA 429	ncRNA
chr1	1110000	1120000	6957	482	0	0.0692827	53	15	20	-77	NM_153254	254173	Hs.454835	NM_153254	ENSG00000162571	TTLL10	TTLL5	tubulin tyrosine ligase like 10	protein-coding
chr1	1130000	1140000	4307	666	0	0.154632	197	19	22	7089	NM_148902	8784	Hs.212680	NM_004195	ENSG00000186891	TNFRSF18	AITR|CD357|GITR|GITR-D	TNF receptor superfamily member 18	protein-coding
chr1	1140000	1150000	5094	406	0	0.0797016	71	22	29	-2911	NM_004195	8784	Hs.212680	NM_004195	ENSG00000186891	TNFRSF18	AITR|CD357|GITR|GITR-D	TNF receptor superfamily member 18	protein-coding
chr1	1150000	1160000	4558	623	0	0.136683	44	9	15	-5452	NM_003327	7293	Hs.129780	NM_003327	ENSG00000186827	TNFRSF4	ACT35|CD134|IMD16|OX40|TXGP1L	TNF receptor superfamily member 4	protein-coding
chr1	1220000	1230000	1462	252	3.42496e-112	0.172367	83	25	26	6550	NR_106784	102465434		NR_106784	ENSG00000278073	MIR6726	hsa-mir-6726	microRNA 6726	ncRNA
chr1	1230000	1240000	2364	371	1.8516e-192	0.156937	83	23	26	-3450	NR_106784	102465434		NR_106784	ENSG00000278073	MIR6726	hsa-mir-6726	microRNA 6726	ncRNA
chr1	1240000	1250000	1900	426	6.79751e-118	0.224211	47	12	20	1040	NM_001346116	126789	Hs.400659	NM_153339	ENSG00000169972	PUSL1	-	pseudouridylate synthase-like 1	protein-coding
chr1	1260000	1270000	4162	746	1.72199e-307	0.179241	33	10	18	-1726	NM_152228	83756	Hs.74375	NM_152228	ENSG00000169962	TAS1R3	T1R3	taste 1 receptor member 3	protein-coding
chr1	1270000	1280000	4006	476	0	0.118822	82	26	27	88	NR_106866	102466740		NR_106866	ENSG00000107404	MIR6808	hsa-mir-6808	microRNA 6808	ncRNA
chr1	1280000	1290000	2181	363	1.09497e-170	0.166437	146	17	22	-508	NM_001330311	1855	Hs.731450	NM_004421	ENSG00000107404	DVL1	DRS2|DVL|DVL1L1|DVL1P1	dishevelled segment polarity protein 1	protein-coding
chr1	1290000	1300000	4499	497	0	0.110469	66	14	20	-826	NM_001282584	54587	Hs.515687	NM_032348	ENSG00000162576	MXRA8	-	matrix remodeling associated 8	protein-coding
chr1	1370000	1380000	2081	600	5.04941e-100	0.288323	51	15	15	4097	NM_199121	64856	Hs.449009	NM_022834	ENSG00000179403	VWA1	WARP	von Willebrand factor A domain containing 1	protein-coding
chr1	1400000	1410000	4156	758	4.09613e-303	0.182387	25	12	11	-2135	NM_031921	83858	Hs.729021	NM_031921	ENSG00000160072	ATAD3B	AAA-TOB3|TOB3	ATPase family, AAA domain containing 3B	protein-coding
chr1	1440000	1450000	6292	975	0	0.154959	32	6	12	-2523	NM_018188	55210	Hs.23413	NM_018188	ENSG00000197785	ATAD3A	HAYOS	ATPase family, AAA domain containing 3A	protein-coding
chr1	1450000	1460000	7213	724	0	0.100374	27	10	12	7090	NM_001170536	55210	Hs.23413	NM_018188	ENSG00000197785	ATAD3A	HAYOS	ATPase family, AAA domain containing 3A	protein-coding
chr1	1460000	1470000	6309	805	0	0.127595	28	12	14	10740	NM_001114748	339453	Hs.668654	NM_001114748	ENSG00000205090	TMEM240	C1orf70|SCA21	transmembrane protein 240	protein-coding
chr1	1470000	1480000	7171	572	0	0.0797657	60	18	18	740	NM_001114748	339453	Hs.668654	NM_001114748	ENSG00000205090	TMEM240	C1orf70|SCA21	transmembrane protein 240	protein-coding
chr1	1530000	1540000	3320	639	6.95388e-233	0.19247	40	8	19	476	NM_001242659	643988	Hs.528816	NM_001242659	ENSG00000228594	FNDC10	C1orf233	fibronectin type III domain containing 10	protein-coding
chr1	1550000	1560000	5861	751	0	0.128135	31	9	16	3755	NM_001170689	142678	Hs.135805	NM_080875	ENSG00000197530	MIB2	ZZANK1|ZZZ5	mindbomb E3 ubiquitin protein ligase 2	protein-coding
chr1	1560000	1570000	5555	413	0	0.0743474	106	23	24	-2560	NM_006983	8510	Hs.192316	NM_006983	ENSG00000189409	MMP23B	MIFR|MIFR-1|MMP22|MMP23A	matrix metallopeptidase 23B	protein-coding
chr1	1570000	1580000	6631	1186	0	0.178857	24	6	10	6841	NR_002946	8511	Hs.671760	NR_002946	ENSG00000215914	MMP23A	MIFR|MIFR-1|MMP21	matrix metallopeptidase 23A (pseudogene)	pseudo
chr1	1630000	1640000	6546	670	0	0.102353	47	9	16	3622	NR_002946	8511	Hs.671760	NR_002946	ENSG00000215914	MMP23A	MIFR|MIFR-1|MMP21	matrix metallopeptidase 23A (pseudogene)	pseudo
chr1	1680000	1690000	8317	736	0	0.0884934	36	12	17	5081	NM_001198995	65220	Hs.654792	NM_023018	ENSG00000008130	NADK	dJ283E3.1	NAD kinase	protein-coding
chr1	1710000	1720000	3405	832	8.70708e-194	0.244347	31	12	13	-3492	NM_001198994	65220	Hs.654792	NM_023018	ENSG00000008130	NADK	dJ283E3.1	NAD kinase	protein-coding
chr1	1820000	1830000	3793	740	5.75633e-263	0.195096	48	11	14	-2444	NM_002074	2782	Hs.430425	NM_002074	ENSG00000078369	GNB1	MRD42	G protein subunit beta 1	protein-coding
chr1	1840000	1850000	2797	661	1.40581e-164	0.236325	40	14	18	-1266	NM_138705	163688	Hs.85902	NM_138705	ENSG00000169885	CALML6	CAGLP	calmodulin like 6	protein-coding
chr1	1900000	1910000	6945	682	0	0.0982001	46	11	16	30276	NM_001304360	85452	Hs.232092	NM_001003808	ENSG00000142609	CFAP74	C1orf222|KIAA1751	cilia and flagella associated protein 74	protein-coding
chr1	1910000	1920000	8856	644	0	0.0727191	25	9	20	20276	NM_001304360	85452	Hs.232092	NM_001003808	ENSG00000142609	CFAP74	C1orf222|KIAA1751	cilia and flagella associated protein 74	protein-coding
chr1	1950000	1960000	2257	578	3.52895e-123	0.256092	46	11	20	4232	NM_000815	2563	Hs.113882	NM_000815	ENSG00000187730	GABRD	EIG10|EJM7|GEFSP5	gamma-aminobutyric acid type A receptor delta subunit	protein-coding
chr1	1960000	1970000	4385	658	0	0.150057	36	10	18	14232	NM_000815	2563	Hs.113882	NM_000815	ENSG00000187730	GABRD	EIG10|EJM7|GEFSP5	gamma-aminobutyric acid type A receptor delta subunit	protein-coding
chr1	1970000	1980000	5210	627	0	0.120345	51	5	16	6509	NR_135509	105378591	Hs.371879	NR_135509	ENSG00000226969	LOC105378591	-	uncharacterized LOC105378591	ncRNA
chr1	1980000	1990000	5910	704	0	0.11912	49	14	18	3091	NM_002744	5590	Hs.496255	NM_002744	ENSG00000067606	PRKCZ	PKC-ZETA|PKC2	protein kinase C zeta	protein-coding
chr1	2000000	2010000	6049	816	0	0.134898	47	5	19	-86	NM_001033581	5590	Hs.496255	NM_002744	ENSG00000067606	PRKCZ	PKC-ZETA|PKC2	protein kinase C zeta	protein-coding
chr1	2010000	2020000	7310	869	0	0.118878	36	8	12	9575	NM_001242874	5590	Hs.496255	NM_002744	ENSG00000067606	PRKCZ	PKC-ZETA|PKC2	protein kinase C zeta	protein-coding
chr1	2030000	2040000	4640	877	0	0.189009	30	6	10	-1155	NM_001033582	5590	Hs.496255	NM_002744	ENSG00000067606	PRKCZ	PKC-ZETA|PKC2	protein kinase C zeta	protein-coding
chr1	2100000	2110000	4770	564	0	0.118239	38	10	15	21214	NM_001282671	199990	Hs.107101	NM_182533	ENSG00000162585	FAAP20	C1orf86|FP7162	Fanconi anemia core complex associated protein 20	protein-coding
chr1	2110000	2120000	4276	769	3.03889449820559e-315	0.179841	25	10	16	11214	NM_001282671	199990	Hs.107101	NM_182533	ENSG00000162585	FAAP20	C1orf86|FP7162	Fanconi anemia core complex associated protein 20	protein-coding
chr1	2120000	2130000	4065	656	1.48219693752374e-323	0.161378	54	10	17	1214	NM_001282671	199990	Hs.107101	NM_182533	ENSG00000162585	FAAP20	C1orf86|FP7162	Fanconi anemia core complex associated protein 20	protein-coding
chr1	2130000	2140000	2996	573	2.20663e-211	0.191255	44	8	13	4172	NM_001146310	199990	Hs.107101	NM_182533	ENSG00000162585	FAAP20	C1orf86|FP7162	Fanconi anemia core complex associated protein 20	protein-coding
chr1	2140000	2150000	2922	667	1.24135e-177	0.228268	39	9	19	-841	NM_001282670	199990	Hs.107101	NM_182533	ENSG00000162585	FAAP20	C1orf86|FP7162	Fanconi anemia core complex associated protein 20	protein-coding
chr1	2200000	2210000	4855	891	0	0.183522	39	4	20	44866	NM_003036	6497	Hs.656507	NM_003036	ENSG00000157933	SKI	SGS|SKV	SKI proto-oncogene	protein-coding
chr1	2210000	2220000	4123	650	0	0.157652	26	15	18	54866	NM_003036	6497	Hs.656507	NM_003036	ENSG00000157933	SKI	SGS|SKV	SKI proto-oncogene	protein-coding
chr1	2220000	2230000	5354	654	0	0.122152	32	9	12	59100	NR_024489	100129534	Hs.655313	NM_001127577	ENSG00000269896	LOC100129534	-	small nuclear ribonucleoprotein polypeptide N pseudogene	pseudo
chr1	2230000	2240000	4595	719	0	0.156474	36	12	16	49100	NR_024489	100129534	Hs.655313	NM_001127577	ENSG00000269896	LOC100129534	-	small nuclear ribonucleoprotein polypeptide N pseudogene	pseudo
chr1	2260000	2270000	2986	478	2.7322e-239	0.16008	50	11	22	19100	NR_024489	100129534	Hs.655313	NM_001127577	ENSG00000269896	LOC100129534	-	small nuclear ribonucleoprotein polypeptide N pseudogene	pseudo
chr1	2270000	2280000	3409	572	1.63883e-264	0.167791	37	7	13	9100	NR_024489	100129534	Hs.655313	NM_001127577	ENSG00000269896	LOC100129534	-	small nuclear ribonucleoprotein polypeptide N pseudogene	pseudo
chr1	2280000	2290000	3078	591	1.87536e-216	0.192008	37	12	13	-900	NR_024489	100129534	Hs.655313	NM_001127577	ENSG00000269896	LOC100129534	-	small nuclear ribonucleoprotein polypeptide N pseudogene	pseudo
chr1	2310000	2320000	4484	711	0	0.158564	31	8	11	8190	NM_024848	79906	Hs.642701	NM_024848	ENSG00000116151	MORN1	-	MORN repeat containing 1	protein-coding
chr1	2330000	2340000	4951	694	0	0.140174	27	8	11	9010	NM_153818	5192	Hs.732228	NM_002617	ENSG00000157911	PEX10	NALD|PBD6A|PBD6B|RNF69	peroxisomal biogenesis factor 10	protein-coding
chr1	2340000	2350000	5881	472	0	0.0802585	48	14	19	-990	NM_002617	5192	Hs.732228	NM_002617	ENSG00000157911	PEX10	NALD|PBD6A|PBD6B|RNF69	peroxisomal biogenesis factor 10	protein-coding
chr1	2350000	2360000	4984	772	0	0.154896	29	7	11	-10990	NM_002617	5192	Hs.732228	NM_002617	ENSG00000157911	PEX10	NALD|PBD6A|PBD6B|RNF69	peroxisomal biogenesis factor 10	protein-coding
chr1	2360000	2370000	9292	496	0	0.0533793	99	20	29	-20990	NM_002617	5192	Hs.732228	NM_002617	ENSG00000157911	PEX10	NALD|PBD6A|PBD6B|RNF69	peroxisomal biogenesis factor 10	protein-coding
chr1	2370000	2380000	6647	444	0	0.0667971	69	16	30	-23898	NM_001303012	9651	Hs.170156	NM_014638	ENSG00000149527	PLCH2	PLC-L4|PLC-eta2|PLCL4|PLCeta2	phospholipase C eta 2	protein-coding
chr1	2380000	2390000	4522	446	0	0.0986289	67	14	23	-13898	NM_001303012	9651	Hs.170156	NM_014638	ENSG00000149527	PLCH2	PLC-L4|PLC-eta2|PLCL4|PLCeta2	phospholipase C eta 2	protein-coding
chr1	2390000	2400000	3300	358	0	0.108485	69	13	24	-3898	NM_001303012	9651	Hs.170156	NM_014638	ENSG00000149527	PLCH2	PLC-L4|PLC-eta2|PLCL4|PLCeta2	phospholipase C eta 2	protein-coding
chr1	2400000	2410000	4558	429	0	0.0941202	62	18	26	-2754	NM_014638	9651	Hs.170156	NM_014638	ENSG00000149527	PLCH2	PLC-L4|PLC-eta2|PLCL4|PLCeta2	phospholipase C eta 2	protein-coding
chr1	2410000	2420000	8979	577	0	0.0642611	30	11	21	7246	NM_001303013	9651	Hs.170156	NM_014638	ENSG00000149527	PLCH2	PLC-L4|PLC-eta2|PLCL4|PLCeta2	phospholipase C eta 2	protein-coding
chr1	2420000	2430000	11051	373	0	0.0337526	69	17	22	17246	NM_001303013	9651	Hs.170156	NM_014638	ENSG00000149527	PLCH2	PLC-L4|PLC-eta2|PLCL4|PLCeta2	phospholipase C eta 2	protein-coding
chr1	2430000	2440000	7921	410	0	0.0517611	55	18	25	23067	NM_018216	55229	Hs.26156	NM_018216	ENSG00000157881	PANK4	-	pantothenate kinase 4	protein-coding
chr1	2440000	2450000	5001	424	0	0.084783	42	7	19	13067	NM_018216	55229	Hs.26156	NM_018216	ENSG00000157881	PANK4	-	pantothenate kinase 4	protein-coding
chr1	2450000	2460000	5275	596	0	0.112986	43	8	15	3067	NM_018216	55229	Hs.26156	NM_018216	ENSG00000157881	PANK4	-	pantothenate kinase 4	protein-coding
chr1	2460000	2470000	5073	498	0	0.0981668	67	16	27	-3316	NM_001010926	388585	Hs.57971	NM_001010926	ENSG00000197921	HES5	bHLHb38	hes family bHLH transcription factor 5	protein-coding
chr1	2470000	2480000	5949	469	0	0.0788368	62	17	22	-12804	NM_003820	8764	Hs.512898	NM_003820	ENSG00000157873	TNFRSF14	ATAR|CD270|HVEA|HVEM|LIGHTR|TR2	TNF receptor superfamily member 14	protein-coding
chr1	2480000	2490000	8204	535	0	0.0652121	52	15	26	-2804	NM_003820	8764	Hs.512898	NM_003820	ENSG00000157873	TNFRSF14	ATAR|CD270|HVEA|HVEM|LIGHTR|TR2	TNF receptor superfamily member 14	protein-coding
chr1	2490000	2500000	5808	492	0	0.0847107	58	9	24	-2974	NR_121638	100996583	Hs.444114	NR_121638	ENSG00000228037	LOC100996583	-	uncharacterized LOC100996583	ncRNA
chr1	2510000	2520000	4257	734	1.48219693752374e-323	0.172422	44	12	12	-2899	NR_036637	127281	Hs.462033	NM_152371	ENSG00000157870	FAM213B	C1orf93	family with sequence similarity 213 member B	protein-coding
chr1	2520000	2530000	6998	427	0	0.0610174	81	16	23	6811	NM_001195736	127281	Hs.462033	NM_152371	ENSG00000157870	FAM213B	C1orf93	family with sequence similarity 213 member B	protein-coding
chr1	2530000	2540000	4539	1019	6.29875e-279	0.224499	38	14	14	16811	NM_001195736	127281	Hs.462033	NM_152371	ENSG00000157870	FAM213B	C1orf93	family with sequence similarity 213 member B	protein-coding
chr1	2560000	2570000	2843	454	1.90283e-228	0.15969	45	13	17	-519	NM_033467	79258	Hs.591453	NM_033467	ENSG00000142606	MMEL1	MMEL2|NEP2|NEPII|NL1|NL2|SEP	membrane metalloendopeptidase like 1	protein-coding
chr1	2700000	2710000	3546	845	1.11158e-206	0.238297	38	8	10	1230	NM_001242672	100287898	Hs.632363	NM_001242672	ENSG00000215912	TTC34	-	tetratricopeptide repeat domain 34	protein-coding
chr1	2720000	2730000	3054	472	2.08297e-250	0.154551	44	12	20	-18770	NM_001242672	100287898	Hs.632363	NM_001242672	ENSG00000215912	TTC34	-	tetratricopeptide repeat domain 34	protein-coding
chr1	2730000	2740000	4247	801	6.14337e-302	0.188604	41	8	16	-28770	NM_001242672	100287898	Hs.632363	NM_001242672	ENSG00000215912	TTC34	-	tetratricopeptide repeat domain 34	protein-coding
chr1	2740000	2750000	6385	574	0	0.0898982	38	6	16	-38770	NM_001242672	100287898	Hs.632363	NM_001242672	ENSG00000215912	TTC34	-	tetratricopeptide repeat domain 34	protein-coding
chr1	2770000	2780000	2963	488	4.07481e-233	0.164698	49	14	18	-68770	NM_001242672	100287898	Hs.632363	NM_001242672	ENSG00000215912	TTC34	-	tetratricopeptide repeat domain 34	protein-coding
chr1	2780000	2790000	4304	554	0	0.128717	35	10	15	-78770	NM_001242672	100287898	Hs.632363	NM_001242672	ENSG00000215912	TTC34	-	tetratricopeptide repeat domain 34	protein-coding
chr1	2790000	2800000	4534	499	0	0.110057	42	14	22	-88770	NM_001242672	100287898	Hs.632363	NM_001242672	ENSG00000215912	TTC34	-	tetratricopeptide repeat domain 34	protein-coding
chr1	2800000	2810000	3781	509	0	0.13462	72	14	20	-98770	NM_001242672	100287898	Hs.632363	NM_001242672	ENSG00000215912	TTC34	-	tetratricopeptide repeat domain 34	protein-coding
chr1	2820000	2830000	6808	512	0	0.0752056	38	12	15	-113046	NM_080431	140625	Hs.236635	NM_080431	ENSG00000169717	ACTRT2	ARPM2|ARPT2|Arp-T2|HARPM2	actin related protein T2	protein-coding
chr1	2830000	2840000	6644	627	0	0.0943709	29	9	10	-103046	NM_080431	140625	Hs.236635	NM_080431	ENSG00000169717	ACTRT2	ARPM2|ARPT2|Arp-T2|HARPM2	actin related protein T2	protein-coding
chr1	2840000	2850000	6401	439	0	0.068583	36	9	17	-93046	NM_080431	140625	Hs.236635	NM_080431	ENSG00000169717	ACTRT2	ARPM2|ARPT2|Arp-T2|HARPM2	actin related protein T2	protein-coding
chr1	2880000	2890000	3140	511	6.07986e-249	0.162739	28	8	18	-53046	NM_080431	140625	Hs.236635	NM_080431	ENSG00000169717	ACTRT2	ARPM2|ARPT2|Arp-T2|HARPM2	actin related protein T2	protein-coding
chr1	2890000	2900000	3438	363	0	0.105585	85	12	19	-43046	NM_080431	140625	Hs.236635	NM_080431	ENSG00000169717	ACTRT2	ARPM2|ARPT2|Arp-T2|HARPM2	actin related protein T2	protein-coding
chr1	2930000	2940000	2762	609	2.51205e-173	0.220492	34	9	14	-3046	NM_080431	140625	Hs.236635	NM_080431	ENSG00000169717	ACTRT2	ARPM2|ARPT2|Arp-T2|HARPM2	actin related protein T2	protein-coding
chr1	2940000	2950000	6296	516	0	0.0819568	27	4	14	6954	NM_080431	140625	Hs.236635	NM_080431	ENSG00000169717	ACTRT2	ARPM2|ARPT2|Arp-T2|HARPM2	actin related protein T2	protein-coding
chr1	2950000	2960000	4642	954	6.20785e-308	0.205515	24	4	14	16954	NM_080431	140625	Hs.236635	NM_080431	ENSG00000169717	ACTRT2	ARPM2|ARPT2|Arp-T2|HARPM2	actin related protein T2	protein-coding
chr1	2980000	2990000	2774	519	3.36324e-199	0.187094	53	11	21	-711	NR_015440	440556	Hs.531041	NM_198543	ENSG00000177133	LINC00982	-	long intergenic non-protein coding RNA 982	ncRNA
chr1	2990000	3000000	4667	794	0	0.170131	27	9	12	9258	NM_022114	63976	Hs.99500	NM_022114	ENSG00000142611	PRDM16	CMD1LL|KMT8F|LVNC8|MEL1|PFM13	PR/SET domain 16	protein-coding
chr1	3010000	3020000	5136	660	0	0.128505	43	7	19	29258	NM_022114	63976	Hs.99500	NM_022114	ENSG00000142611	PRDM16	CMD1LL|KMT8F|LVNC8|MEL1|PFM13	PR/SET domain 16	protein-coding
chr1	3020000	3030000	4571	476	0	0.104135	34	12	12	-19539	NR_036215	100422968		NR_036215	ENSG00000283572	MIR4251	-	microRNA 4251	ncRNA
chr1	3030000	3040000	5944	672	0	0.113055	41	9	17	-9539	NR_036215	100422968		NR_036215	ENSG00000283572	MIR4251	-	microRNA 4251	ncRNA
chr1	3040000	3050000	5741	865	0	0.150671	30	6	12	461	NR_036215	100422968		NR_036215	ENSG00000283572	MIR4251	-	microRNA 4251	ncRNA
chr1	3050000	3060000	5055	716	0	0.141642	36	7	16	10461	NR_036215	100422968		NR_036215	ENSG00000283572	MIR4251	-	microRNA 4251	ncRNA
chr1	3060000	3070000	5152	489	0	0.0949146	27	13	17	20461	NR_036215	100422968		NR_036215	ENSG00000283572	MIR4251	-	microRNA 4251	ncRNA
chr1	3070000	3080000	3559	712	6.03703e-242	0.200056	34	3	14	30461	NR_036215	100422968		NR_036215	ENSG00000283572	MIR4251	-	microRNA 4251	ncRNA
chr1	3080000	3090000	2841	462	1.57493e-225	0.162619	44	19	19	40461	NR_036215	100422968		NR_036215	ENSG00000283572	MIR4251	-	microRNA 4251	ncRNA
chr1	3090000	3100000	4053	676	2.02084044182539e-315	0.16679	24	7	12	50461	NR_036215	100422968		NR_036215	ENSG00000283572	MIR4251	-	microRNA 4251	ncRNA
chr1	3100000	3110000	3543	597	7.23985e-274	0.168501	25	4	12	60461	NR_036215	100422968		NR_036215	ENSG00000283572	MIR4251	-	microRNA 4251	ncRNA
chr1	3110000	3120000	4958	534	0	0.107705	40	8	13	70461	NR_036215	100422968		NR_036215	ENSG00000283572	MIR4251	-	microRNA 4251	ncRNA
chr1	3120000	3130000	7011	774	0	0.110398	35	9	13	80461	NR_036215	100422968		NR_036215	ENSG00000283572	MIR4251	-	microRNA 4251	ncRNA
chr1	3150000	3160000	5925	621	0	0.10481	35	7	16	110461	NR_036215	100422968		NR_036215	ENSG00000283572	MIR4251	-	microRNA 4251	ncRNA
chr1	3160000	3170000	6590	657	0	0.0996965	31	10	16	120461	NR_036215	100422968		NR_036215	ENSG00000283572	MIR4251	-	microRNA 4251	ncRNA
chr1	3180000	3190000	8238	383	0	0.0464919	33	9	12	140461	NR_036215	100422968		NR_036215	ENSG00000283572	MIR4251	-	microRNA 4251	ncRNA
chr1	3190000	3200000	8928	713	0	0.0798611	30	13	17	150461	NR_036215	100422968		NR_036215	ENSG00000283572	MIR4251	-	microRNA 4251	ncRNA
chr1	3200000	3210000	8511	554	0	0.0650922	37	9	13	160461	NR_036215	100422968		NR_036215	ENSG00000283572	MIR4251	-	microRNA 4251	ncRNA
chr1	3230000	3240000	6228	689	0	0.110629	37	8	13	-136147	NM_014448	27237	Hs.87435	NM_014448	ENSG00000130762	ARHGEF16	GEF16|NBR	Rho guanine nucleotide exchange factor 16	protein-coding
chr1	3240000	3250000	8084	542	0	0.067046	45	10	23	-126147	NM_014448	27237	Hs.87435	NM_014448	ENSG00000130762	ARHGEF16	GEF16|NBR	Rho guanine nucleotide exchange factor 16	protein-coding
chr1	3320000	3330000	6567	444	0	0.0676108	34	10	16	-46147	NM_014448	27237	Hs.87435	NM_014448	ENSG00000130762	ARHGEF16	GEF16|NBR	Rho guanine nucleotide exchange factor 16	protein-coding
chr1	3330000	3340000	7720	677	0	0.0876943	44	10	16	-36147	NM_014448	27237	Hs.87435	NM_014448	ENSG00000130762	ARHGEF16	GEF16|NBR	Rho guanine nucleotide exchange factor 16	protein-coding
chr1	3340000	3350000	9131	747	0	0.0818092	46	17	24	-26147	NM_014448	27237	Hs.87435	NM_014448	ENSG00000130762	ARHGEF16	GEF16|NBR	Rho guanine nucleotide exchange factor 16	protein-coding
chr1	3350000	3360000	4061	596	0	0.146762	34	10	14	-16147	NM_014448	27237	Hs.87435	NM_014448	ENSG00000130762	ARHGEF16	GEF16|NBR	Rho guanine nucleotide exchange factor 16	protein-coding
chr1	3370000	3380000	2602	478	2.09011e-189	0.183705	58	12	19	3853	NM_014448	27237	Hs.87435	NM_014448	ENSG00000130762	ARHGEF16	GEF16|NBR	Rho guanine nucleotide exchange factor 16	protein-coding
chr1	3380000	3390000	2393	345	2.49512e-205	0.14417	64	15	20	13853	NM_014448	27237	Hs.87435	NM_014448	ENSG00000130762	ARHGEF16	GEF16|NBR	Rho guanine nucleotide exchange factor 16	protein-coding
chr1	3410000	3420000	4808	551	0	0.114601	56	11	28	43853	NM_014448	27237	Hs.87435	NM_014448	ENSG00000130762	ARHGEF16	GEF16|NBR	Rho guanine nucleotide exchange factor 16	protein-coding
chr1	3420000	3430000	5785	661	0	0.114261	46	13	18	52354	NR_030277	693135		NR_030277	ENSG00000207776	MIR551A	MIRN551A|mir-551a	microRNA 551a	ncRNA
chr1	3430000	3440000	4288	606	0	0.141325	47	14	20	42354	NR_030277	693135		NR_030277	ENSG00000207776	MIR551A	MIRN551A|mir-551a	microRNA 551a	ncRNA
chr1	3440000	3450000	5569	495	0	0.0888849	36	8	17	32354	NR_030277	693135		NR_030277	ENSG00000207776	MIR551A	MIRN551A|mir-551a	microRNA 551a	ncRNA
chr1	3450000	3460000	5451	509	0	0.0933774	35	9	14	22354	NR_030277	693135		NR_030277	ENSG00000207776	MIR551A	MIRN551A|mir-551a	microRNA 551a	ncRNA
chr1	3460000	3470000	6675	495	0	0.0741573	71	16	28	12354	NR_030277	693135		NR_030277	ENSG00000207776	MIR551A	MIRN551A|mir-551a	microRNA 551a	ncRNA
chr1	3470000	3480000	5642	708	0	0.125487	33	6	16	2354	NR_030277	693135		NR_030277	ENSG00000207776	MIR551A	MIRN551A|mir-551a	microRNA 551a	ncRNA
chr1	3480000	3490000	6834	364	0	0.0532631	46	9	19	-7646	NR_030277	693135		NR_030277	ENSG00000207776	MIR551A	MIRN551A|mir-551a	microRNA 551a	ncRNA
chr1	3490000	3500000	6484	422	0	0.0650833	48	11	23	-17646	NR_030277	693135		NR_030277	ENSG00000207776	MIR551A	MIRN551A|mir-551a	microRNA 551a	ncRNA
chr1	3500000	3510000	7313	420	0	0.057432	58	15	17	23059	NM_001409	1953	Hs.593645	NM_001409	ENSG00000162591	MEGF6	EGFL3	multiple EGF like domains 6	protein-coding
chr1	3510000	3520000	8152	486	0	0.0596173	66	14	18	13059	NM_001409	1953	Hs.593645	NM_001409	ENSG00000162591	MEGF6	EGFL3	multiple EGF like domains 6	protein-coding
chr1	3520000	3530000	6573	621	0	0.0944774	53	13	20	3059	NM_001409	1953	Hs.593645	NM_001409	ENSG00000162591	MEGF6	EGFL3	multiple EGF like domains 6	protein-coding
chr1	3530000	3540000	3996	819	4.39474e-266	0.204955	29	11	10	-6556	NM_182752	127262	Hs.20529	NM_182752	ENSG00000158109	TPRG1L	FAM79A|h-mover|mover	tumor protein p63 regulated 1 like	protein-coding
chr1	3580000	3590000	4744	639	0	0.134696	46	9	17	15871	NM_001204187	7161	Hs.192132	NM_005427	ENSG00000078900	TP73	P73	tumor protein p73	protein-coding
chr1	3590000	3600000	4907	526	0	0.107194	56	7	15	-12236	NM_001126242	7161	Hs.192132	NM_005427	ENSG00000078900	TP73	P73	tumor protein p73	protein-coding
chr1	3600000	3610000	2351	573	1.42054e-134	0.243726	42	11	22	-2236	NM_001126242	7161	Hs.192132	NM_005427	ENSG00000078900	TP73	P73	tumor protein p73	protein-coding
chr1	3620000	3630000	2422	622	1.53714e-131	0.256813	58	11	22	10390	NM_001204192	7161	Hs.192132	NM_005427	ENSG00000078900	TP73	P73	tumor protein p73	protein-coding
chr1	3640000	3650000	1853	358	2.08261e-130	0.1932	85	18	20	18335	NR_033712	57212	Hs.49658	NM_207306	ENSG00000227372	TP73-AS1	KIAA0495|PDAM	TP73 antisense RNA 1	ncRNA
chr1	3670000	3680000	4103	906	3.19251e-256	0.220814	30	6	11	6035	NM_152492	148870	Hs.348700	NM_152492	ENSG00000162592	CCDC27	-	coiled-coil domain containing 27	protein-coding
chr1	3680000	3690000	6308	678	0	0.107483	32	7	13	-4325	NM_001288583	388588	Hs.22047	NM_001163724	ENSG00000235169	SMIM1	Vel	small integral membrane protein 1 (Vel blood group)	protein-coding
chr1	3690000	3700000	6850	862	0	0.125839	27	10	13	5649	NM_001163724	388588	Hs.22047	NM_001163724	ENSG00000235169	SMIM1	Vel	small integral membrane protein 1 (Vel blood group)	protein-coding
chr1	3820000	3830000	4413	1253	1.19688e-213	0.283934	28	10	16	8032	NR_024455	100133612	Hs.307652	NR_024455	ENSG00000236423	LINC01134	-	long intergenic non-protein coding RNA 1134	ncRNA
chr1	3830000	3840000	2208	598	1.51727e-113	0.270833	24	4	11	18032	NR_024455	100133612	Hs.307652	NR_024455	ENSG00000236423	LINC01134	-	long intergenic non-protein coding RNA 1134	ncRNA
chr1	4010000	4020000	3912	971	6.1353e-219	0.248211	27	10	11	14328	NR_040065	728716	Hs.668359	NR_040065		LINC01346	-	long intergenic non-protein coding RNA 1346	ncRNA
chr1	4190000	4200000	3970	587	0	0.147859	25	10	12	194328	NR_040065	728716	Hs.668359	NR_040065		LINC01346	-	long intergenic non-protein coding RNA 1346	ncRNA
chr1	4390000	4400000	5854	710	0	0.121285	75	9	10	-77111	NR_027088	284661	Hs.278112	NR_027088	ENSG00000235054	LINC01777	-	long intergenic non-protein coding RNA 1777	ncRNA
chr1	4710000	4720000	4146	678	0	0.163531	24	6	10	-105	NM_001042478	55966	Hs.12473	NM_018836	ENSG00000196581	AJAP1	MOT8|SHREW-1|SHREW1	adherens junctions associated protein 1	protein-coding
chr1	4750000	4760000	10898	743	0	0.0681776	27	7	15	39895	NM_018836	55966	Hs.12473	NM_018836	ENSG00000196581	AJAP1	MOT8|SHREW-1|SHREW1	adherens junctions associated protein 1	protein-coding
chr1	4780000	4790000	8904	654	0	0.0734501	24	4	10	69895	NM_018836	55966	Hs.12473	NM_018836	ENSG00000196581	AJAP1	MOT8|SHREW-1|SHREW1	adherens junctions associated protein 1	protein-coding
chr1	4800000	4810000	8632	886	0	0.102641	25	6	14	89895	NM_018836	55966	Hs.12473	NM_018836	ENSG00000196581	AJAP1	MOT8|SHREW-1|SHREW1	adherens junctions associated protein 1	protein-coding
chr1	5570000	5580000	4461	885	1.1128e-304	0.198386	24	8	11	-49131	NR_039612	100616489		NR_039612	ENSG00000264341	MIR4417	mir-4417	microRNA 4417	ncRNA
chr1	5710000	5720000	6877	1058	0	0.153846	25	5	11	90869	NR_039612	100616489		NR_039612	ENSG00000264341	MIR4417	mir-4417	microRNA 4417	ncRNA
chr1	5800000	5810000	6780	695	0	0.102507	36	8	14	117801	NR_039838	100616421		NR_039838	ENSG00000264101	MIR4689	mir-4689	microRNA 4689	ncRNA
chr1	5890000	5900000	2474	680	5.3685e-125	0.274859	25	8	11	27801	NR_039838	100616421		NR_039838	ENSG00000264101	MIR4689	mir-4689	microRNA 4689	ncRNA
chr1	5910000	5920000	6535	765	0	0.117062	28	5	12	7801	NR_039838	100616421		NR_039838	ENSG00000264101	MIR4689	mir-4689	microRNA 4689	ncRNA
chr1	6050000	6060000	2256	506	1.25443e-139	0.224291	39	16	13	-2467	NM_001291593	261734	Hs.462348	NM_015102	ENSG00000131697	NPHP4	POC10|SLSN4	nephrocystin 4	protein-coding
chr1	6140000	6150000	8723	989	0	0.113378	34	9	16	38826	NM_001199863	8514	Hs.440497	NM_003636	ENSG00000069424	KCNAB2	AKR6A5|HKvbeta2|HKvbeta2.1|HKvbeta2.2|KCNA2B|KV-BETA-2	potassium voltage-gated channel subfamily A regulatory beta subunit 2	protein-coding
chr1	6150000	6160000	3643	572	1.77942e-295	0.157013	44	12	23	48826	NM_001199863	8514	Hs.440497	NM_003636	ENSG00000069424	KCNAB2	AKR6A5|HKvbeta2|HKvbeta2.1|HKvbeta2.2|KCNA2B|KV-BETA-2	potassium voltage-gated channel subfamily A regulatory beta subunit 2	protein-coding
chr1	6160000	6170000	1755	313	4.08212e-131	0.178348	103	14	26	58826	NM_001199863	8514	Hs.440497	NM_003636	ENSG00000069424	KCNAB2	AKR6A5|HKvbeta2|HKvbeta2.1|HKvbeta2.2|KCNA2B|KV-BETA-2	potassium voltage-gated channel subfamily A regulatory beta subunit 2	protein-coding
chr1	6180000	6190000	4272	684	0	0.160112	54	12	21	55194	NM_015557	26038	Hs.522898	NM_015557	ENSG00000116254	CHD5	CHD-5	chromodomain helicase DNA binding protein 5	protein-coding
chr1	6190000	6200000	4759	688	0	0.144568	28	6	15	45194	NM_015557	26038	Hs.522898	NM_015557	ENSG00000116254	CHD5	CHD-5	chromodomain helicase DNA binding protein 5	protein-coding
chr1	6200000	6210000	5973	741	0	0.124058	40	10	13	35194	NM_015557	26038	Hs.522898	NM_015557	ENSG00000116254	CHD5	CHD-5	chromodomain helicase DNA binding protein 5	protein-coding
chr1	6210000	6220000	9796	529	0	0.0540016	47	11	18	25194	NM_015557	26038	Hs.522898	NM_015557	ENSG00000116254	CHD5	CHD-5	chromodomain helicase DNA binding protein 5	protein-coding
chr1	6220000	6230000	8071	671	0	0.0831372	47	9	17	15194	NM_015557	26038	Hs.522898	NM_015557	ENSG00000116254	CHD5	CHD-5	chromodomain helicase DNA binding protein 5	protein-coding
chr1	6230000	6240000	6896	391	0	0.0566995	62	12	19	5194	NM_015557	26038	Hs.522898	NM_015557	ENSG00000116254	CHD5	CHD-5	chromodomain helicase DNA binding protein 5	protein-coding
chr1	6260000	6270000	3692	618	1.26134e-286	0.167389	34	12	13	840	NR_125997	102724450	Hs.669107	NR_125997	ENSG00000226944	LOC102724450	-	uncharacterized LOC102724450	ncRNA
chr1	6270000	6280000	5617	1067	0	0.189959	27	9	18	8811	NM_207396	388591	Hs.716549	NM_173795	ENSG00000158286	RNF207	C1orf188	ring finger protein 207	protein-coding
chr1	6300000	6310000	5858	421	0	0.0718675	64	18	21	748	NM_001024598	390992	Hs.532677	NM_001024598	ENSG00000173673	HES3	bHLHb43	hes family bHLH transcription factor 3	protein-coding
chr1	6310000	6320000	6377	951	0	0.14913	25	4	11	6035	NM_207370	387509	Hs.531581	NM_207370	ENSG00000158292	GPR153	PGR1	G protein-coupled receptor 153	protein-coding
chr1	6320000	6330000	5088	745	0	0.146423	42	11	15	-3965	NM_207370	387509	Hs.531581	NM_207370	ENSG00000158292	GPR153	PGR1	G protein-coupled receptor 153	protein-coding
chr1	6330000	6340000	6516	760	0	0.116636	29	14	14	-13965	NM_207370	387509	Hs.531581	NM_207370	ENSG00000158292	GPR153	PGR1	G protein-coupled receptor 153	protein-coding
chr1	6390000	6400000	5999	1000	0	0.166694	25	7	12	24004	NM_181866	11332	Hs.126137	NM_007274	ENSG00000097021	ACOT7	ACH1|ACT|BACH|CTE-II|LACH|LACH1|hBACH	acyl-CoA thioesterase 7	protein-coding
chr1	6410000	6420000	7528	877	0	0.116498	30	12	11	4004	NM_181866	11332	Hs.126137	NM_007274	ENSG00000097021	ACOT7	ACH1|ACT|BACH|CTE-II|LACH|LACH1|hBACH	acyl-CoA thioesterase 7	protein-coding
chr1	6480000	6490000	5124	646	0	0.126073	54	13	22	152	NM_031475	83715	Hs.744222	NM_031475	ENSG00000187017	ESPN	DFNB36|LP2654	espin	protein-coding
chr1	6490000	6500000	6173	667	0	0.108051	26	6	11	-5044	NR_036218	100422975		NR_036218	ENSG00000265392	MIR4252	-	microRNA 4252	ncRNA
chr1	6500000	6510000	13695	644	0	0.0470245	61	16	23	-15044	NR_036218	100422975		NR_036218	ENSG00000265392	MIR4252	-	microRNA 4252	ncRNA
chr1	6510000	6520000	12155	524	0	0.0431098	44	12	22	11255	NM_148965	8718	Hs.462529	NM_003790	ENSG00000215788	TNFRSF25	APO-3|DDR3|DR3|LARD|TNFRSF12|TR3|TRAMP|WSL-1|WSL-LR	TNF receptor superfamily member 25	protein-coding
chr1	6520000	6530000	10437	521	0	0.0499186	64	13	24	1255	NM_148965	8718	Hs.462529	NM_003790	ENSG00000215788	TNFRSF25	APO-3|DDR3|DR3|LARD|TNFRSF12|TR3|TRAMP|WSL-1|WSL-LR	TNF receptor superfamily member 25	protein-coding
chr1	6530000	6540000	7861	646	0	0.0821778	46	12	16	-8745	NM_001039664	8718	Hs.462529	NM_003790	ENSG00000215788	TNFRSF25	APO-3|DDR3|DR3|LARD|TNFRSF12|TR3|TRAMP|WSL-1|WSL-LR	TNF receptor superfamily member 25	protein-coding
chr1	6540000	6550000	7227	805	0	0.111388	46	12	15	529	NM_001265593	57449	Hs.284232	NM_020631	ENSG00000171680	PLEKHG5	CMTRIC|DSMA4|GEF720|Syx|Tech	pleckstrin homology and RhoGEF domain containing G5	protein-coding
chr1	6550000	6560000	5592	514	0	0.091917	57	16	19	2156	NM_001265592	57449	Hs.284232	NM_020631	ENSG00000171680	PLEKHG5	CMTRIC|DSMA4|GEF720|Syx|Tech	pleckstrin homology and RhoGEF domain containing G5	protein-coding
chr1	6560000	6570000	5021	708	0	0.141008	44	9	17	-7516	NM_001042663	57449	Hs.284232	NM_020631	ENSG00000171680	PLEKHG5	CMTRIC|DSMA4|GEF720|Syx|Tech	pleckstrin homology and RhoGEF domain containing G5	protein-coding
chr1	6640000	6650000	6794	661	0	0.0972917	34	10	14	4949	NM_001278647	3104	Hs.502330	NM_005341	ENSG00000204859	ZBTB48	HKR3|ZNF855|pp9964	zinc finger and BTB domain containing 48	protein-coding
chr1	7020000	7030000	2114	502	3.07912e-124	0.237465	56	14	14	179616	NR_038934	23261	Hs.397705	NM_015215	ENSG00000171735	CAMTA1	CANPMR	calmodulin binding transcription activator 1	protein-coding
chr1	7110000	7120000	6809	728	0	0.106917	37	7	10	269616	NR_038934	23261	Hs.397705	NM_015215	ENSG00000171735	CAMTA1	CANPMR	calmodulin binding transcription activator 1	protein-coding
chr1	7410000	7420000	5240	915	0	0.174618	24	6	10	-416329	NM_004781	9341	Hs.66708	NM_004781	ENSG00000049245	VAMP3	CEB	vesicle associated membrane protein 3	protein-coding
chr1	7510000	7520000	7574	666	0	0.0879324	34	6	11	-316329	NM_004781	9341	Hs.66708	NM_004781	ENSG00000049245	VAMP3	CEB	vesicle associated membrane protein 3	protein-coding
chr1	7520000	7530000	7345	808	0	0.110007	31	6	12	-306329	NM_004781	9341	Hs.66708	NM_004781	ENSG00000049245	VAMP3	CEB	vesicle associated membrane protein 3	protein-coding
chr1	7560000	7570000	4057	629	0	0.155041	25	8	11	-266329	NM_004781	9341	Hs.66708	NM_004781	ENSG00000049245	VAMP3	CEB	vesicle associated membrane protein 3	protein-coding
chr1	7590000	7600000	3604	881	6.47828e-205	0.244451	30	9	16	-236329	NM_004781	9341	Hs.66708	NM_004781	ENSG00000049245	VAMP3	CEB	vesicle associated membrane protein 3	protein-coding
chr1	7610000	7620000	7064	719	0	0.101784	53	7	14	-216329	NM_004781	9341	Hs.66708	NM_004781	ENSG00000049245	VAMP3	CEB	vesicle associated membrane protein 3	protein-coding
chr1	7620000	7630000	7759	437	0	0.0563217	28	7	13	-206329	NM_004781	9341	Hs.66708	NM_004781	ENSG00000049245	VAMP3	CEB	vesicle associated membrane protein 3	protein-coding
chr1	7640000	7650000	6161	807	0	0.130985	33	7	12	-186329	NM_004781	9341	Hs.66708	NM_004781	ENSG00000049245	VAMP3	CEB	vesicle associated membrane protein 3	protein-coding
chr1	7700000	7710000	9405	640	0	0.0680489	26	9	12	-126329	NM_004781	9341	Hs.66708	NM_004781	ENSG00000049245	VAMP3	CEB	vesicle associated membrane protein 3	protein-coding
chr1	7720000	7730000	7339	648	0	0.0882954	38	12	14	-106329	NM_004781	9341	Hs.66708	NM_004781	ENSG00000049245	VAMP3	CEB	vesicle associated membrane protein 3	protein-coding
chr1	7730000	7740000	6532	683	0	0.104562	27	7	10	-96329	NM_004781	9341	Hs.66708	NM_004781	ENSG00000049245	VAMP3	CEB	vesicle associated membrane protein 3	protein-coding
chr1	7740000	7750000	8246	771	0	0.0934999	32	10	12	-86329	NM_004781	9341	Hs.66708	NM_004781	ENSG00000049245	VAMP3	CEB	vesicle associated membrane protein 3	protein-coding
chr1	8410000	8420000	4088	845	3.01386e-270	0.206703	38	14	11	36855	NM_001080397	50651	Hs.463036	NM_001080397	ENSG00000162426	SLC45A1	DNB5	solute carrier family 45 member 1	protein-coding
chr1	9320000	9330000	7861	1233	0	0.15685	28	5	12	25097	NM_001282587	9563	Hs.463511	NM_004285	ENSG00000049239	H6PD	CORTRD1|G6PDH|GDH	hexose-6-phosphate dehydrogenase/glucose 1-dehydrogenase	protein-coding
chr1	9350000	9360000	3628	967	8.28539e-189	0.266538	31	7	11	2059	NM_025106	80176	Hs.8261	NM_025106	ENSG00000171621	SPSB1	SSB-1|SSB1	splA/ryanodine receptor domain and SOCS box containing 1	protein-coding
chr1	9370000	9380000	7105	860	0	0.121042	28	9	16	22059	NM_025106	80176	Hs.8261	NM_025106	ENSG00000171621	SPSB1	SSB-1|SSB1	splA/ryanodine receptor domain and SOCS box containing 1	protein-coding
chr1	9380000	9390000	8751	791	0	0.0903897	37	10	14	32059	NM_025106	80176	Hs.8261	NM_025106	ENSG00000171621	SPSB1	SSB-1|SSB1	splA/ryanodine receptor domain and SOCS box containing 1	protein-coding
chr1	9390000	9400000	8761	868	0	0.0990754	25	3	10	42059	NM_025106	80176	Hs.8261	NM_025106	ENSG00000171621	SPSB1	SSB-1|SSB1	splA/ryanodine receptor domain and SOCS box containing 1	protein-coding
chr1	9400000	9410000	9153	1151	0	0.125751	27	8	11	52059	NM_025106	80176	Hs.8261	NM_025106	ENSG00000171621	SPSB1	SSB-1|SSB1	splA/ryanodine receptor domain and SOCS box containing 1	protein-coding
chr1	9410000	9420000	8210	636	0	0.0774665	26	7	11	62059	NM_025106	80176	Hs.8261	NM_025106	ENSG00000171621	SPSB1	SSB-1|SSB1	splA/ryanodine receptor domain and SOCS box containing 1	protein-coding
chr1	9650000	9660000	6808	960	0	0.141011	43	10	17	6068	NM_001010866	199953	Hs.632365	NM_001010866	ENSG00000188807	TMEM201	Ima1|NET5|SAMP1	transmembrane protein 201	protein-coding
chr1	9710000	9720000	4623	1003	8.08159e-293	0.216959	41	15	18	-356	NR_027045	644997	Hs.568595	NM_001045478	ENSG00000179840	PIK3CD-AS1	C1orf200	PIK3CD antisense RNA 1	ncRNA
chr1	9780000	9790000	5930	756	0	0.127487	49	11	14	-37368	NR_126368	101929074	Hs.661762	NR_126366	ENSG00000231789	PIK3CD-AS2	-	PIK3CD antisense RNA 2	ncRNA
chr1	9900000	9910000	6560	1021	0	0.15564	36	9	13	-20416	NM_014944	22883	Hs.29665	NM_014944	ENSG00000171603	CLSTN1	ALC-ALPHA|CDHR12|CST-1|CSTN1|PIK3CD|XB31alpha|alcalpha1|alcalpha2	calsyntenin 1	protein-coding
chr1	10680000	10690000	4324	1024	5.82459e-253	0.236818	32	8	11	149997	NM_004565	5195	Hs.149983	NM_004565	ENSG00000142655	PEX14	NAPP2|PBD13A|Pex14p|dJ734G22.2	peroxisomal biogenesis factor 14	protein-coding
chr1	10690000	10700000	4601	670	0	0.145621	40	9	12	159997	NM_004565	5195	Hs.149983	NM_004565	ENSG00000142655	PEX14	NAPP2|PBD13A|Pex14p|dJ734G22.2	peroxisomal biogenesis factor 14	protein-coding
chr1	10700000	10710000	6091	693	0	0.113774	35	11	17	151733	NM_001079843	54897	Hs.439894	NM_017766	ENSG00000130940	CASZ1	CAS11|CST|SRG|ZNF693|dJ734G22.1	castor zinc finger 1	protein-coding
chr1	10710000	10720000	8701	537	0	0.061717	42	18	20	141733	NM_001079843	54897	Hs.439894	NM_017766	ENSG00000130940	CASZ1	CAS11|CST|SRG|ZNF693|dJ734G22.1	castor zinc finger 1	protein-coding
chr1	10720000	10730000	8663	436	0	0.050329	65	19	23	131733	NM_001079843	54897	Hs.439894	NM_017766	ENSG00000130940	CASZ1	CAS11|CST|SRG|ZNF693|dJ734G22.1	castor zinc finger 1	protein-coding
chr1	10730000	10740000	6236	483	0	0.0774535	58	19	22	121733	NM_001079843	54897	Hs.439894	NM_017766	ENSG00000130940	CASZ1	CAS11|CST|SRG|ZNF693|dJ734G22.1	castor zinc finger 1	protein-coding
chr1	10740000	10750000	6742	613	0	0.0909226	47	13	20	111733	NM_001079843	54897	Hs.439894	NM_017766	ENSG00000130940	CASZ1	CAS11|CST|SRG|ZNF693|dJ734G22.1	castor zinc finger 1	protein-coding
chr1	10750000	10760000	4658	522	0	0.112065	57	11	19	101733	NM_001079843	54897	Hs.439894	NM_017766	ENSG00000130940	CASZ1	CAS11|CST|SRG|ZNF693|dJ734G22.1	castor zinc finger 1	protein-coding
chr1	10760000	10770000	5818	605	0	0.103988	53	11	23	91733	NM_001079843	54897	Hs.439894	NM_017766	ENSG00000130940	CASZ1	CAS11|CST|SRG|ZNF693|dJ734G22.1	castor zinc finger 1	protein-coding
chr1	10770000	10780000	5350	580	0	0.108411	76	4	12	81733	NM_001079843	54897	Hs.439894	NM_017766	ENSG00000130940	CASZ1	CAS11|CST|SRG|ZNF693|dJ734G22.1	castor zinc finger 1	protein-coding
chr1	10780000	10790000	5091	565	0	0.11098	44	10	17	71733	NM_001079843	54897	Hs.439894	NM_017766	ENSG00000130940	CASZ1	CAS11|CST|SRG|ZNF693|dJ734G22.1	castor zinc finger 1	protein-coding
chr1	10790000	10800000	5885	667	0	0.113339	30	6	13	61733	NM_001079843	54897	Hs.439894	NM_017766	ENSG00000130940	CASZ1	CAS11|CST|SRG|ZNF693|dJ734G22.1	castor zinc finger 1	protein-coding
chr1	10800000	10810000	10868	837	0	0.0770151	33	7	12	51733	NM_001079843	54897	Hs.439894	NM_017766	ENSG00000130940	CASZ1	CAS11|CST|SRG|ZNF693|dJ734G22.1	castor zinc finger 1	protein-coding
chr1	10810000	10820000	10508	704	0	0.0669966	30	9	16	41733	NM_001079843	54897	Hs.439894	NM_017766	ENSG00000130940	CASZ1	CAS11|CST|SRG|ZNF693|dJ734G22.1	castor zinc finger 1	protein-coding
chr1	10820000	10830000	6578	962	0	0.146245	35	8	14	31733	NM_001079843	54897	Hs.439894	NM_017766	ENSG00000130940	CASZ1	CAS11|CST|SRG|ZNF693|dJ734G22.1	castor zinc finger 1	protein-coding
chr1	10830000	10840000	7666	541	0	0.0705714	27	12	15	21733	NM_001079843	54897	Hs.439894	NM_017766	ENSG00000130940	CASZ1	CAS11|CST|SRG|ZNF693|dJ734G22.1	castor zinc finger 1	protein-coding
chr1	10840000	10850000	6476	551	0	0.0850834	38	16	15	11733	NM_001079843	54897	Hs.439894	NM_017766	ENSG00000130940	CASZ1	CAS11|CST|SRG|ZNF693|dJ734G22.1	castor zinc finger 1	protein-coding
chr1	10850000	10860000	4022	649	3.7193261818929e-320	0.161363	51	20	21	1733	NM_001079843	54897	Hs.439894	NM_017766	ENSG00000130940	CASZ1	CAS11|CST|SRG|ZNF693|dJ734G22.1	castor zinc finger 1	protein-coding
chr1	10870000	10880000	5846	857	0	0.146596	27	6	11	-18267	NM_017766	54897	Hs.439894	NM_017766	ENSG00000130940	CASZ1	CAS11|CST|SRG|ZNF693|dJ734G22.1	castor zinc finger 1	protein-coding
chr1	10880000	10890000	6807	778	0	0.114294	32	14	11	-28267	NM_017766	54897	Hs.439894	NM_017766	ENSG00000130940	CASZ1	CAS11|CST|SRG|ZNF693|dJ734G22.1	castor zinc finger 1	protein-coding
chr1	10890000	10900000	6903	906	0	0.131247	41	11	19	-38267	NM_017766	54897	Hs.439894	NM_017766	ENSG00000130940	CASZ1	CAS11|CST|SRG|ZNF693|dJ734G22.1	castor zinc finger 1	protein-coding
chr1	10910000	10920000	7482	622	0	0.0831329	29	6	13	-58267	NM_017766	54897	Hs.439894	NM_017766	ENSG00000130940	CASZ1	CAS11|CST|SRG|ZNF693|dJ734G22.1	castor zinc finger 1	protein-coding
chr1	10920000	10930000	6554	606	0	0.0924626	59	12	20	-68267	NM_017766	54897	Hs.439894	NM_017766	ENSG00000130940	CASZ1	CAS11|CST|SRG|ZNF693|dJ734G22.1	castor zinc finger 1	protein-coding
chr1	10950000	10960000	4278	608	0	0.142122	32	7	14	87094	NM_001170754	148345	Hs.127026	NM_173507	ENSG00000175262	C1orf127	-	chromosome 1 open reading frame 127	protein-coding
chr1	10960000	10970000	7774	656	0	0.0843838	55	15	18	77094	NM_001170754	148345	Hs.127026	NM_173507	ENSG00000175262	C1orf127	-	chromosome 1 open reading frame 127	protein-coding
chr1	10970000	10980000	5985	1064	0	0.177778	26	4	11	67094	NM_001170754	148345	Hs.127026	NM_173507	ENSG00000175262	C1orf127	-	chromosome 1 open reading frame 127	protein-coding
chr1	11000000	11010000	6455	661	0	0.102401	39	8	17	37094	NM_001170754	148345	Hs.127026	NM_173507	ENSG00000175262	C1orf127	-	chromosome 1 open reading frame 127	protein-coding
chr1	11100000	11110000	1757	470	5.01053e-92	0.267501	37	14	19	2296	NM_006610	10747	Hs.655645	NM_006610	ENSG00000009724	MASP2	MAP19|MASP-2|MASP1P1|sMAP	mannan binding lectin serine peptidase 2	protein-coding
chr1	11110000	11120000	3134	779	1.57684e-175	0.248564	43	17	18	5091	NM_003132	6723	Hs.76244	NM_003132	ENSG00000116649	SRM	PAPT|SPDSY|SPS1|SRML1	spermidine synthase	protein-coding
chr1	11390000	11400000	5071	637	0	0.125616	30	7	12	61745	NM_001330350	29914	Hs.522933	NM_013319	ENSG00000120942	UBIAD1	SCCD|TERE1	UbiA prenyltransferase domain containing 1	protein-coding
chr1	11410000	11420000	4827	1141	1.13186e-282	0.236379	26	7	11	81745	NM_001330350	29914	Hs.522933	NM_013319	ENSG00000120942	UBIAD1	SCCD|TERE1	UbiA prenyltransferase domain containing 1	protein-coding
chr1	11500000	11510000	6458	531	0	0.0822236	40	7	18	-34295	NM_020780	57540	Hs.202355	NM_020780	ENSG00000204624	DISP3	PTCHD2	dispatched RND transporter family member 3	protein-coding
chr1	11510000	11520000	9057	838	0	0.0925251	26	6	16	-24295	NM_020780	57540	Hs.202355	NM_020780	ENSG00000204624	DISP3	PTCHD2	dispatched RND transporter family member 3	protein-coding
chr1	11530000	11540000	8646	1046	0	0.120981	26	5	13	-4295	NM_020780	57540	Hs.202355	NM_020780	ENSG00000204624	DISP3	PTCHD2	dispatched RND transporter family member 3	protein-coding
chr1	11540000	11550000	6864	813	0	0.118444	31	6	15	5705	NM_020780	57540	Hs.202355	NM_020780	ENSG00000204624	DISP3	PTCHD2	dispatched RND transporter family member 3	protein-coding
chr1	11580000	11590000	5926	462	0	0.0779615	70	13	14	45705	NM_020780	57540	Hs.202355	NM_020780	ENSG00000204624	DISP3	PTCHD2	dispatched RND transporter family member 3	protein-coding
chr1	11590000	11600000	6375	767	0	0.120314	32	9	13	55705	NM_020780	57540	Hs.202355	NM_020780	ENSG00000204624	DISP3	PTCHD2	dispatched RND transporter family member 3	protein-coding
chr1	11620000	11630000	5917	1184	0	0.200101	27	6	13	-44588	NR_104624	101929181	Hs.568616	NR_104624	ENSG00000235643	LINC01647	-	long intergenic non-protein coding RNA 1647	ncRNA
chr1	11700000	11710000	5981	807	0	0.134927	36	7	10	-9432	NM_183412	93611	Hs.556006	NM_033182	ENSG00000132879	FBXO44	FBG3|FBX30|FBX6A|Fbx44|Fbxo6a	F-box protein 44	protein-coding
chr1	11710000	11720000	4264	738	4.94065645841247e-323	0.173077	41	12	20	86	NR_130909	93611	Hs.556006	NM_033182	ENSG00000132879	FBXO44	FBG3|FBX30|FBX6A|Fbx44|Fbxo6a	F-box protein 44	protein-coding
chr1	11720000	11730000	4475	934	3.00776e-293	0.208715	24	9	10	850	NM_018438	26270	Hs.464419	NM_018438	ENSG00000116663	FBXO6	FBG2|FBS2|FBX6|Fbx6b	F-box protein 6	protein-coding
chr1	11730000	11740000	5963	898	0	0.150595	40	6	16	6271	NM_006341	10459	Hs.19400	NM_006341	ENSG00000116670	MAD2L2	FANCV|MAD2B|POLZ2|REV7	MAD2 mitotic arrest deficient-like 2 (yeast)	protein-coding
chr1	11740000	11750000	5373	960	0	0.178671	31	8	11	-3729	NM_006341	10459	Hs.19400	NM_006341	ENSG00000116670	MAD2L2	FANCV|MAD2B|POLZ2|REV7	MAD2 mitotic arrest deficient-like 2 (yeast)	protein-coding
chr1	11750000	11760000	5682	801	0	0.140971	34	10	14	3219	NM_198545	374946	Hs.632364	NM_198545	ENSG00000162490	DRAXIN	AGPA3119|C1orf187|UNQ3119|neucrin	dorsal inhibitory axon guidance protein	protein-coding
chr1	11760000	11770000	6855	873	0	0.127352	40	5	10	13219	NM_198545	374946	Hs.632364	NM_198545	ENSG00000162490	DRAXIN	AGPA3119|C1orf187|UNQ3119|neucrin	dorsal inhibitory axon guidance protein	protein-coding
chr1	11800000	11810000	4846	801	0	0.165291	29	8	12	8858	NM_001040196	57085	Hs.464438	NM_020350	ENSG00000177674	AGTRAP	ATRAP	angiotensin II receptor associated protein	protein-coding
chr1	11820000	11830000	9400	647	0	0.0688298	42	10	15	2750	NM_001010881	284498	Hs.585415	NM_001010881	ENSG00000215910	C1orf167	-	chromosome 1 open reading frame 167	protein-coding
chr1	11830000	11840000	7369	829	0	0.112498	35	9	14	4676	NR_126000	102724659	Hs.737635	NR_126000	ENSG00000177553	LOC102724659	-	uncharacterized LOC102724659	ncRNA
chr1	11940000	11950000	4098	965	2.89858e-241	0.235481	26	10	11	-26008	NM_002521	4879	Hs.219140	NM_002521	ENSG00000120937	NPPB	BNP	natriuretic peptide B	protein-coding
chr1	12090000	12100000	6176	964	0	0.156088	28	2	10	5785	NR_106787	102466982		NR_106787	ENSG00000276869	MIR6729	hsa-mir-6729	microRNA 6729	ncRNA
chr1	12200000	12210000	4277	779	3.31411811718092e-312	0.182137	32	9	11	-22000	NR_107000	102465836		NR_107000	ENSG00000028137	MIR7846	hsa-mir-7846	microRNA 7846	ncRNA
chr1	12220000	12230000	7745	700	0	0.0903809	33	9	14	-2000	NR_107000	102465836		NR_107000	ENSG00000028137	MIR7846	hsa-mir-7846	microRNA 7846	ncRNA
chr1	12230000	12240000	7141	941	0	0.131774	42	13	15	7940	NM_001066	7133	Hs.256278	NM_001066	ENSG00000028137	TNFRSF1B	CD120b|TBPII|TNF-R-II|TNF-R75|TNFBR|TNFR1B|TNFR2|TNFR80|p75|p75TNFR	TNF receptor superfamily member 1B	protein-coding
chr1	12240000	12250000	6688	692	0	0.103469	29	9	16	-6770	NR_039775	100616438		NR_039775	ENSG00000263676	MIR4632	-	microRNA 4632	ncRNA
chr1	14130000	14140000	5711	744	0	0.130275	25	10	12	59124	NM_001007257	7799	Hs.371823	NM_012231	ENSG00000116731	PRDM2	HUMHOXY1|KMT8|KMT8A|MTB-ZF|RIZ|RIZ1|RIZ2	PR/SET domain 2	protein-coding
chr1	15420000	15430000	9460	630	0	0.0665962	45	12	18	53960	NR_027136	200197	Hs.531424	NM_182534	ENSG00000175147	TMEM51-AS1	C1orf126	TMEM51 antisense RNA 1	ncRNA
chr1	15730000	15740000	5782	999	0	0.172778	44	9	15	-1391	NM_024329	79180	Hs.465374	NM_024329	ENSG00000142634	EFHD2	SWS1	EF-hand domain family member D2	protein-coding
chr1	15740000	15750000	5442	1120	0	0.205807	30	6	14	8609	NM_024329	79180	Hs.465374	NM_024329	ENSG00000142634	EFHD2	SWS1	EF-hand domain family member D2	protein-coding
chr1	15750000	15760000	6798	822	0	0.120918	49	17	20	-9938	NM_007272	11330	Hs.631869	NM_007272	ENSG00000162438	CTRC	CLCR|ELA4	chymotrypsin C	protein-coding
chr1	16050000	16060000	6626	792	0	0.119529	40	16	19	-7809	NM_207348	284723	Hs.631867	NM_207348	ENSG00000162461	SLC25A34	-	solute carrier family 25 member 34	protein-coding
chr1	16060000	16070000	6091	697	0	0.114431	47	11	12	2191	NM_207348	284723	Hs.631867	NM_207348	ENSG00000162461	SLC25A34	-	solute carrier family 25 member 34	protein-coding
chr1	16070000	16080000	4657	693	0	0.148808	35	13	12	6013	NM_001013641	388595	Hs.454828	NM_001013641	ENSG00000162460	TMEM82	-	transmembrane protein 82	protein-coding
chr1	16080000	16090000	5409	783	0	0.144759	46	14	20	-255	NM_017556	54751	Hs.530101	NM_017556	ENSG00000162458	FBLIM1	CAL|FBLP-1|FBLP1	filamin binding LIM protein 1	protein-coding
chr1	16260000	16270000	6404	750	0	0.117114	42	7	12	37627	NM_001324138	7709	Hs.433764	NM_003443	ENSG00000116809	ZBTB17	MIZ-1|ZNF151|ZNF60|pHZ-67	zinc finger and BTB domain containing 17	protein-coding
chr1	16270000	16280000	6088	929	0	0.152595	31	4	19	27627	NM_001324138	7709	Hs.433764	NM_003443	ENSG00000116809	ZBTB17	MIZ-1|ZNF151|ZNF60|pHZ-67	zinc finger and BTB domain containing 17	protein-coding
chr1	16330000	16340000	4397	1167	2.51158e-229	0.265408	27	10	12	4269	NM_178840	149563	Hs.29190	NM_178840	ENSG00000183888	C1orf64	ERRF	chromosome 1 open reading frame 64	protein-coding
chr1	16340000	16350000	10480	746	0	0.0711832	70	13	22	285	NM_014424	27129	Hs.502612	NM_014424	ENSG00000173641	HSPB7	cvHSP	heat shock protein family B (small) member 7	protein-coding
chr1	16350000	16360000	7701	533	0	0.0692118	59	20	27	6514	NM_001042704	1187	Hs.591533	NM_004070	ENSG00000186510	CLCNKA	CLCK1|ClC-K1|hClC-Ka	chloride voltage-gated channel Ka	protein-coding
chr1	16360000	16370000	7565	591	0	0.0781229	52	10	17	-5231	NM_000085	1188	Hs.352243	NM_000085	ENSG00000184908	CLCNKB	CLCKB|ClC-K2|ClC-Kb	chloride voltage-gated channel Kb	protein-coding
chr1	16370000	16380000	8066	555	0	0.0688073	70	18	28	-257	NM_001165945	1188	Hs.352243	NM_000085	ENSG00000184908	CLCNKB	CLCKB|ClC-K2|ClC-Kb	chloride voltage-gated channel Kb	protein-coding
chr1	16380000	16390000	8215	621	0	0.0755934	54	14	23	9743	NM_001165945	1188	Hs.352243	NM_000085	ENSG00000184908	CLCNKB	CLCKB|ClC-K2|ClC-Kb	chloride voltage-gated channel Kb	protein-coding
chr1	16390000	16400000	6870	534	0	0.0777293	48	7	19	5127	NM_182623	348487	Hs.126825	NM_182623	ENSG00000185519	FAM131C	C1orf117	family with sequence similarity 131 member C	protein-coding
chr1	16410000	16420000	9702	656	0	0.0676149	40	13	21	-14873	NM_182623	348487	Hs.126825	NM_182623	ENSG00000185519	FAM131C	C1orf117	family with sequence similarity 131 member C	protein-coding
chr1	16440000	16450000	5110	798	0	0.156164	29	8	12	37604	NM_004431	1969	Hs.171596	NM_004431	ENSG00000142627	EPHA2	ARCC2|CTPA|CTPP1|CTRCT6|ECK	EPH receptor A2	protein-coding
chr1	16450000	16460000	4291	595	0	0.138662	59	13	17	27604	NM_004431	1969	Hs.171596	NM_004431	ENSG00000142627	EPHA2	ARCC2|CTPA|CTPP1|CTRCT6|ECK	EPH receptor A2	protein-coding
chr1	16460000	16470000	4322	879	1.78786e-289	0.203378	39	7	13	17604	NM_004431	1969	Hs.171596	NM_004431	ENSG00000142627	EPHA2	ARCC2|CTPA|CTPP1|CTRCT6|ECK	EPH receptor A2	protein-coding
chr1	16470000	16480000	6715	728	0	0.108414	39	10	18	7604	NM_004431	1969	Hs.171596	NM_004431	ENSG00000142627	EPHA2	ARCC2|CTPA|CTPP1|CTRCT6|ECK	EPH receptor A2	protein-coding
chr1	16480000	16490000	8360	810	0	0.09689	31	8	11	-2396	NM_001329090	1969	Hs.171596	NM_004431	ENSG00000142627	EPHA2	ARCC2|CTPA|CTPP1|CTRCT6|ECK	EPH receptor A2	protein-coding
chr1	16490000	16500000	7554	553	0	0.0732062	42	18	15	-12396	NM_001329090	1969	Hs.171596	NM_004431	ENSG00000142627	EPHA2	ARCC2|CTPA|CTPP1|CTRCT6|ECK	EPH receptor A2	protein-coding
chr1	16500000	16510000	6819	843	0	0.123625	34	6	13	-22396	NM_001329090	1969	Hs.171596	NM_004431	ENSG00000142627	EPHA2	ARCC2|CTPA|CTPP1|CTRCT6|ECK	EPH receptor A2	protein-coding
chr1	16510000	16520000	7075	747	0	0.105583	26	8	13	24166	NM_153213	128272	Hs.591532	NM_153213	ENSG00000142632	ARHGEF19	WGEF	Rho guanine nucleotide exchange factor 19	protein-coding
chr1	16520000	16530000	10102	780	0	0.0772124	35	8	10	14166	NM_153213	128272	Hs.591532	NM_153213	ENSG00000142632	ARHGEF19	WGEF	Rho guanine nucleotide exchange factor 19	protein-coding
chr1	16530000	16540000	7640	601	0	0.0786649	55	11	19	4166	NM_153213	128272	Hs.591532	NM_153213	ENSG00000142632	ARHGEF19	WGEF	Rho guanine nucleotide exchange factor 19	protein-coding
chr1	16550000	16560000	8879	790	0	0.088974	27	12	13	8659	NM_030907	79363	Hs.546430	NM_030907	ENSG00000132881	RSG1	C1orf89	REM2 and RAB like small GTPase 1	protein-coding
chr1	16810000	16820000	6851	995	0	0.145234	32	11	11	4196	NR_023386	114819	Hs.597881	NR_023386	ENSG00000080947	CROCCP3	CROCCL2|dJ798A10.2	ciliary rootlet coiled-coil, rootletin pseudogene 3	pseudo
chr1	16950000	16960000	21046	2768	0	0.131521	26	10	12	2401	NR_026752	84809	Hs.631865	NR_026752		CROCCP2	CROCCL1	ciliary rootlet coiled-coil, rootletin pseudogene 2	pseudo
chr1	17020000	17030000	22997	1374	0	0.0597469	64	21	25	17250	NR_037446	100500876		NR_037446	ENSG00000263811	MIR3675	-	microRNA 3675	ncRNA
chr1	17030000	17040000	20044	2141	0	0.106815	39	7	15	11652	NR_026567	284729	Hs.548239	NR_026567	ENSG00000268869	ESPNP	dJ1182A14.1	espin pseudogene	pseudo
chr1	17240000	17250000	13626	1909	0	0.1401	27	8	12	-3445	NM_014675	9696	Hs.309403	NM_014675	ENSG00000058453	CROCC	ROLT|TAX1BP2	ciliary rootlet coiled-coil, rootletin	protein-coding
chr1	17270000	17280000	12477	1680	0	0.134648	27	8	11	26555	NM_014675	9696	Hs.309403	NM_014675	ENSG00000058453	CROCC	ROLT|TAX1BP2	ciliary rootlet coiled-coil, rootletin	protein-coding
chr1	17290000	17300000	10396	645	0	0.0620431	31	10	17	12173	NM_001135248	4237	Hs.389137	NM_002403	ENSG00000117122	MFAP2	MAGP|MAGP-1|MAGP1	microfibrillar associated protein 2	protein-coding
chr1	17300000	17310000	9283	478	0	0.051492	59	24	21	2173	NM_001135248	4237	Hs.389137	NM_002403	ENSG00000117122	MFAP2	MAGP|MAGP-1|MAGP1	microfibrillar associated protein 2	protein-coding
chr1	17310000	17320000	8231	832	0	0.101081	37	14	12	-6919	NM_001135247	4237	Hs.389137	NM_002403	ENSG00000117122	MFAP2	MAGP|MAGP-1|MAGP1	microfibrillar associated protein 2	protein-coding
chr1	17320000	17330000	6434	771	0	0.119832	31	10	20	13467	NM_001141974	23400	Hs.128866	NM_022089	ENSG00000159363	ATP13A2	CLN12|HSA9947|KRPPD|PARK9	ATPase 13A2	protein-coding
chr1	17330000	17340000	5938	870	0	0.146514	32	7	12	3467	NM_001141974	23400	Hs.128866	NM_022089	ENSG00000159363	ATP13A2	CLN12|HSA9947|KRPPD|PARK9	ATPase 13A2	protein-coding
chr1	17440000	17450000	7452	829	0	0.111245	57	9	13	948	NM_007365	11240	Hs.33455	NM_007365	ENSG00000117115	PADI2	PAD-H19|PAD2|PDI2	peptidyl arginine deiminase 2	protein-coding
chr1	17520000	17530000	6227	828	0	0.132969	33	4	12	-6621	NM_013358	29943	Hs.412941	NM_013358	ENSG00000142623	PADI1	HPAD10|PAD1|PDI|PDI1	peptidyl arginine deiminase 1	protein-coding
chr1	17530000	17540000	5264	774	0	0.147036	29	3	11	3379	NM_013358	29943	Hs.412941	NM_013358	ENSG00000142623	PADI1	HPAD10|PAD1|PDI|PDI1	peptidyl arginine deiminase 1	protein-coding
chr1	17540000	17550000	7520	528	0	0.0702128	41	13	15	13379	NM_013358	29943	Hs.412941	NM_013358	ENSG00000142623	PADI1	HPAD10|PAD1|PDI|PDI1	peptidyl arginine deiminase 1	protein-coding
chr1	17880000	17890000	6453	889	0	0.137765	36	11	10	18670	NR_137288	55160	Hs.443460	NM_018125	ENSG00000074964	ARHGEF10L	GrinchGEF	Rho guanine nucleotide exchange factor 10 like	protein-coding
chr1	17890000	17900000	8208	976	0	0.118908	29	7	14	-12048	NM_001319837	55160	Hs.443460	NM_018125	ENSG00000074964	ARHGEF10L	GrinchGEF	Rho guanine nucleotide exchange factor 10 like	protein-coding
chr1	17900000	17910000	6550	868	0	0.132519	32	10	16	-2048	NM_001319837	55160	Hs.443460	NM_018125	ENSG00000074964	ARHGEF10L	GrinchGEF	Rho guanine nucleotide exchange factor 10 like	protein-coding
chr1	17910000	17920000	6268	884	0	0.141034	26	6	10	7952	NM_001011722	55160	Hs.443460	NM_018125	ENSG00000074964	ARHGEF10L	GrinchGEF	Rho guanine nucleotide exchange factor 10 like	protein-coding
chr1	17940000	17950000	6683	556	0	0.0831962	33	8	19	192	NM_001319838	55160	Hs.443460	NM_018125	ENSG00000074964	ARHGEF10L	GrinchGEF	Rho guanine nucleotide exchange factor 10 like	protein-coding
chr1	17960000	17970000	6705	614	0	0.0915735	33	8	12	20192	NM_001319838	55160	Hs.443460	NM_018125	ENSG00000074964	ARHGEF10L	GrinchGEF	Rho guanine nucleotide exchange factor 10 like	protein-coding
chr1	17980000	17990000	7358	662	0	0.0899701	24	9	11	40192	NM_001319838	55160	Hs.443460	NM_018125	ENSG00000074964	ARHGEF10L	GrinchGEF	Rho guanine nucleotide exchange factor 10 like	protein-coding
chr1	17990000	18000000	6984	620	0	0.0887743	31	8	17	50192	NM_001319838	55160	Hs.443460	NM_018125	ENSG00000074964	ARHGEF10L	GrinchGEF	Rho guanine nucleotide exchange factor 10 like	protein-coding
chr1	18000000	18010000	5202	664	0	0.127643	25	7	12	60192	NM_001319838	55160	Hs.443460	NM_018125	ENSG00000074964	ARHGEF10L	GrinchGEF	Rho guanine nucleotide exchange factor 10 like	protein-coding
chr1	18020000	18030000	2634	524	3.23288e-180	0.198937	32	9	15	-56808	NM_030812	81569	Hs.2149	NM_030812	ENSG00000117148	ACTL8	CT57	actin like 8	protein-coding
chr1	18160000	18170000	6275	944	0	0.150438	26	10	13	83192	NM_030812	81569	Hs.2149	NM_030812	ENSG00000117148	ACTL8	CT57	actin like 8	protein-coding
chr1	18170000	18180000	5636	762	0	0.135202	29	9	12	93192	NM_030812	81569	Hs.2149	NM_030812	ENSG00000117148	ACTL8	CT57	actin like 8	protein-coding
chr1	18210000	18220000	9084	710	0	0.0781594	35	10	11	133192	NM_030812	81569	Hs.2149	NM_030812	ENSG00000117148	ACTL8	CT57	actin like 8	protein-coding
chr1	18430000	18440000	7323	800	0	0.109245	37	13	16	760	NM_032880	84966	Hs.212511	NM_032880	ENSG00000117154	IGSF21	-	immunoglobin superfamily member 21	protein-coding
chr1	18800000	18810000	7374	1445	0	0.195959	27	7	11	-2424	NM_152375	127707	Hs.406913	NM_152375	ENSG00000179023	KLHDC7A	-	kelch domain containing 7A	protein-coding
chr1	18950000	18960000	4563	652	0	0.142888	38	10	20	-2500	NM_013945	5081	Hs.113253	NM_002584	ENSG00000009709	PAX7	HUP1|PAX7B|RMS2	paired box 7	protein-coding
chr1	18960000	18970000	4874	496	0	0.101764	39	10	13	7500	NM_002584	5081	Hs.113253	NM_002584	ENSG00000009709	PAX7	HUP1|PAX7B|RMS2	paired box 7	protein-coding
chr1	18970000	18980000	7309	673	0	0.0920783	45	11	19	17500	NM_002584	5081	Hs.113253	NM_002584	ENSG00000009709	PAX7	HUP1|PAX7B|RMS2	paired box 7	protein-coding
chr1	19000000	19010000	6483	1045	0	0.161191	24	4	12	47500	NM_002584	5081	Hs.113253	NM_002584	ENSG00000009709	PAX7	HUP1|PAX7B|RMS2	paired box 7	protein-coding
chr1	19010000	19020000	5910	896	0	0.151607	31	6	12	57500	NM_002584	5081	Hs.113253	NM_002584	ENSG00000009709	PAX7	HUP1|PAX7B|RMS2	paired box 7	protein-coding
chr1	19040000	19050000	6397	597	0	0.093325	34	8	12	87500	NM_002584	5081	Hs.113253	NM_002584	ENSG00000009709	PAX7	HUP1|PAX7B|RMS2	paired box 7	protein-coding
chr1	19050000	19060000	6250	1107	0	0.17712	30	6	12	97500	NM_002584	5081	Hs.113253	NM_002584	ENSG00000009709	PAX7	HUP1|PAX7B|RMS2	paired box 7	protein-coding
chr1	19110000	19120000	4897	890	0	0.181744	26	7	10	71155	NM_152232	80834	Hs.553548	NM_152232	ENSG00000179002	TAS1R2	GPR71|T1R2|TR2	taste 1 receptor member 2	protein-coding
chr1	19120000	19130000	6457	574	0	0.0888958	26	5	11	61155	NM_152232	80834	Hs.553548	NM_152232	ENSG00000179002	TAS1R2	GPR71|T1R2|TR2	taste 1 receptor member 2	protein-coding
chr1	19130000	19140000	5832	698	0	0.119684	30	9	11	51155	NM_152232	80834	Hs.553548	NM_152232	ENSG00000179002	TAS1R2	GPR71|T1R2|TR2	taste 1 receptor member 2	protein-coding
chr1	19140000	19150000	7495	689	0	0.091928	25	10	12	41155	NM_152232	80834	Hs.553548	NM_152232	ENSG00000179002	TAS1R2	GPR71|T1R2|TR2	taste 1 receptor member 2	protein-coding
chr1	19150000	19160000	8019	865	0	0.107869	25	6	11	31155	NM_152232	80834	Hs.553548	NM_152232	ENSG00000179002	TAS1R2	GPR71|T1R2|TR2	taste 1 receptor member 2	protein-coding
chr1	19180000	19190000	8169	567	0	0.0694087	28	6	14	1155	NM_152232	80834	Hs.553548	NM_152232	ENSG00000179002	TAS1R2	GPR71|T1R2|TR2	taste 1 receptor member 2	protein-coding
chr1	19200000	19210000	9442	734	0	0.0777378	45	7	12	4769	NR_039844	100616120		NR_039844	ENSG00000265606	MIR4695	-	microRNA 4695	ncRNA
chr1	19210000	19220000	5377	699	0	0.129998	29	7	10	2385	NM_001161504	8659	Hs.77448	NM_003748	ENSG00000159423	ALDH4A1	ALDH4|P5CD|P5CDh	aldehyde dehydrogenase 4 family member A1	protein-coding
chr1	19230000	19240000	4439	1026	8.86257e-266	0.231133	28	7	10	-5707	NM_170726	8659	Hs.77448	NM_003748	ENSG00000159423	ALDH4A1	ALDH4|P5CD|P5CDh	aldehyde dehydrogenase 4 family member A1	protein-coding
chr1	19240000	19250000	6196	985	0	0.158974	40	8	12	-15707	NM_170726	8659	Hs.77448	NM_003748	ENSG00000159423	ALDH4A1	ALDH4|P5CD|P5CDh	aldehyde dehydrogenase 4 family member A1	protein-coding
chr1	19250000	19260000	10388	716	0	0.0689257	34	8	12	-25707	NM_170726	8659	Hs.77448	NM_003748	ENSG00000159423	ALDH4A1	ALDH4|P5CD|P5CDh	aldehyde dehydrogenase 4 family member A1	protein-coding
chr1	19280000	19290000	5420	1065	0	0.196494	24	5	10	-2174	NM_001136265	126917	Hs.466625	NM_001136265	ENSG00000169991	IFFO2	-	intermediate filament family orphan 2	protein-coding
chr1	19650000	19660000	8981	707	0	0.0787217	29	7	13	16260	NM_001040126	54896	Hs.647620	NM_017765	ENSG00000040487	PQLC2	-	PQ loop repeat containing 2	protein-coding
chr1	19970000	19980000	4018	586	0	0.145844	35	10	16	896	NM_001278166	4681	Hs.654502	NM_005380	ENSG00000158747	NBL1	D1S1733E|DAN|DAND1|NB|NO3	neuroblastoma 1, DAN family BMP antagonist	protein-coding
chr1	19990000	20000000	9617	778	0	0.0808984	32	6	11	3220	NM_000871	3362	Hs.22180	NM_000871	ENSG00000158748	HTR6	5-HT6|5-HT6R	5-hydroxytryptamine receptor 6	protein-coding
chr1	20120000	20130000	3861	905	2.81685e-228	0.234395	34	12	11	1410	NM_181719	255104	Hs.656313	NM_181719	ENSG00000162542	TMCO4	-	transmembrane and coiled-coil domains 4	protein-coding
chr1	20470000	20480000	7269	902	0	0.124089	39	9	17	9177	NM_022819	64600	Hs.302034	NM_022819	ENSG00000158786	PLA2G2F	-	phospholipase A2 group IIF	protein-coding
chr1	20690000	20700000	4247	810	1.71111e-299	0.190723	34	5	12	60287	NR_033887	339505	Hs.633269	NR_033887		LINC01141	-	long intergenic non-protein coding RNA 1141	ncRNA
chr1	20700000	20710000	4538	741	0	0.163288	24	5	11	50287	NR_033887	339505	Hs.633269	NR_033887		LINC01141	-	long intergenic non-protein coding RNA 1141	ncRNA
chr1	20710000	20720000	5994	1242	0	0.207207	28	7	12	40287	NR_033887	339505	Hs.633269	NR_033887		LINC01141	-	long intergenic non-protein coding RNA 1141	ncRNA
chr1	20790000	20800000	5043	758	0	0.150307	26	7	10	17728	NM_018584	55450	Hs.731383	NM_018584	ENSG00000162545	CAMK2N1	PRO1489	calcium/calmodulin dependent protein kinase II inhibitor 1	protein-coding
chr1	20800000	20810000	3098	636	2.74531e-206	0.205294	29	9	12	7728	NM_018584	55450	Hs.731383	NM_018584	ENSG00000162545	CAMK2N1	PRO1489	calcium/calmodulin dependent protein kinase II inhibitor 1	protein-coding
chr1	20810000	20820000	4913	872	0	0.177488	53	13	16	-2272	NM_018584	55450	Hs.731383	NM_018584	ENSG00000162545	CAMK2N1	PRO1489	calcium/calmodulin dependent protein kinase II inhibitor 1	protein-coding
chr1	21010000	21020000	8104	877	0	0.108218	25	5	10	-26963	NM_005216	1650	Hs.523145	NM_005216	ENSG00000244038	DDOST	AGER1|CDG1R|OKSWcl45|OST|OST48|WBP1	dolichyl-diphosphooligosaccharide--protein glycosyltransferase non-catalytic subunit	protein-coding
chr1	21020000	21030000	4477	558	0	0.124637	30	8	14	19510	NM_001122819	57576	Hs.130411	NM_020816	ENSG00000117245	KIF17	KIF17B|KIF3X|KLP-2|OSM-3	kinesin family member 17	protein-coding
chr1	21050000	21060000	7716	603	0	0.0781493	44	12	17	4133	NM_001103161	400745	Hs.591522	NM_001103160	ENSG00000189410	SH2D5	-	SH2 domain containing 5	protein-coding
chr1	21660000	21670000	7489	964	0	0.128722	35	8	10	7034	NM_001113348	1889	Hs.195080	NM_001397	ENSG00000117298	ECE1	ECE	endothelin converting enzyme 1	protein-coding
chr1	21880000	21890000	4879	852	0	0.174626	31	9	11	49149	NM_000478	249	Hs.75431	NM_000478	ENSG00000162551	ALPL	AP-TNAP|APTNAP|HOPS|TNAP|TNSALP	alkaline phosphatase, liver/bone/kidney	protein-coding
chr1	21890000	21900000	6710	686	0	0.102235	35	6	12	59149	NM_000478	249	Hs.75431	NM_000478	ENSG00000162551	ALPL	AP-TNAP|APTNAP|HOPS|TNAP|TNSALP	alkaline phosphatase, liver/bone/kidney	protein-coding
chr1	21910000	21920000	11740	687	0	0.0585179	42	10	14	63348	NM_001145658	5909	Hs.148178	NM_002885	ENSG00000076864	RAP1GAP	RAP1GA1|RAP1GAP1|RAP1GAPII|RAPGAP	RAP1 GTPase activating protein	protein-coding
chr1	21920000	21930000	10790	403	0	0.0373494	69	14	25	53348	NM_001145658	5909	Hs.148178	NM_002885	ENSG00000076864	RAP1GAP	RAP1GA1|RAP1GAP1|RAP1GAPII|RAPGAP	RAP1 GTPase activating protein	protein-coding
chr1	21930000	21940000	8242	549	0	0.06661	65	13	20	43348	NM_001145658	5909	Hs.148178	NM_002885	ENSG00000076864	RAP1GAP	RAP1GA1|RAP1GAP1|RAP1GAPII|RAPGAP	RAP1 GTPase activating protein	protein-coding
chr1	21940000	21950000	8789	723	0	0.0822619	48	12	20	33348	NM_001145658	5909	Hs.148178	NM_002885	ENSG00000076864	RAP1GAP	RAP1GA1|RAP1GAP1|RAP1GAPII|RAPGAP	RAP1 GTPase activating protein	protein-coding
chr1	21950000	21960000	7018	591	0	0.084212	27	8	14	23348	NM_001145658	5909	Hs.148178	NM_002885	ENSG00000076864	RAP1GAP	RAP1GA1|RAP1GAP1|RAP1GAPII|RAPGAP	RAP1 GTPase activating protein	protein-coding
chr1	21960000	21970000	8678	739	0	0.0851579	32	11	12	13348	NM_001145658	5909	Hs.148178	NM_002885	ENSG00000076864	RAP1GAP	RAP1GA1|RAP1GAP1|RAP1GAPII|RAPGAP	RAP1 GTPase activating protein	protein-coding
chr1	21970000	21980000	6887	778	0	0.112966	44	11	11	3348	NM_001145658	5909	Hs.148178	NM_002885	ENSG00000076864	RAP1GAP	RAP1GA1|RAP1GAP1|RAP1GAPII|RAPGAP	RAP1 GTPase activating protein	protein-coding
chr1	21990000	22000000	4323	931	1.0437e-275	0.21536	48	4	12	856	NM_002885	5909	Hs.148178	NM_002885	ENSG00000076864	RAP1GAP	RAP1GA1|RAP1GAP1|RAP1GAPII|RAPGAP	RAP1 GTPase activating protein	protein-coding
chr1	22140000	22150000	4367	747	0	0.171056	32	5	11	6242	NM_001013693	401944	Hs.745158	NM_001013693	ENSG00000187942	LDLRAD2	-	low density lipoprotein receptor class A domain containing 2	protein-coding
chr1	22150000	22160000	6678	587	0	0.0879006	55	15	19	16242	NM_001013693	401944	Hs.745158	NM_001013693	ENSG00000187942	LDLRAD2	-	low density lipoprotein receptor class A domain containing 2	protein-coding
chr1	22160000	22170000	10709	805	0	0.0751704	31	7	12	26242	NM_001013693	401944	Hs.745158	NM_001013693	ENSG00000187942	LDLRAD2	-	low density lipoprotein receptor class A domain containing 2	protein-coding
chr1	22180000	22190000	8465	629	0	0.074306	30	11	17	46242	NM_001013693	401944	Hs.745158	NM_001013693	ENSG00000187942	LDLRAD2	-	low density lipoprotein receptor class A domain containing 2	protein-coding
chr1	22190000	22200000	7676	625	0	0.0814226	36	10	13	56242	NM_001013693	401944	Hs.745158	NM_001013693	ENSG00000187942	LDLRAD2	-	low density lipoprotein receptor class A domain containing 2	protein-coding
chr1	22200000	22210000	11864	639	0	0.0538604	32	7	17	58790	NM_005529	3339	Hs.562227	NM_005529	ENSG00000142798	HSPG2	HSPG|PLC|PRCAN|SJA|SJS|SJS1	heparan sulfate proteoglycan 2	protein-coding
chr1	22210000	22220000	9242	616	0	0.0666522	46	15	15	48790	NM_005529	3339	Hs.562227	NM_005529	ENSG00000142798	HSPG2	HSPG|PLC|PRCAN|SJA|SJS|SJS1	heparan sulfate proteoglycan 2	protein-coding
chr1	22220000	22230000	12204	596	0	0.0488364	35	11	12	38790	NM_005529	3339	Hs.562227	NM_005529	ENSG00000142798	HSPG2	HSPG|PLC|PRCAN|SJA|SJS|SJS1	heparan sulfate proteoglycan 2	protein-coding
chr1	22250000	22260000	5764	646	0	0.112075	28	7	10	8790	NM_005529	3339	Hs.562227	NM_005529	ENSG00000142798	HSPG2	HSPG|PLC|PRCAN|SJA|SJS|SJS1	heparan sulfate proteoglycan 2	protein-coding
chr1	22260000	22270000	5425	711	0	0.13106	36	9	12	-1210	NM_001291860	3339	Hs.562227	NM_005529	ENSG00000142798	HSPG2	HSPG|PLC|PRCAN|SJA|SJS|SJS1	heparan sulfate proteoglycan 2	protein-coding
chr1	22440000	22450000	10185	989	0	0.0971036	30	6	11	24519	NM_030761	54361	Hs.25766	NM_030761	ENSG00000162552	WNT4	SERKAL|WNT-4	Wnt family member 4	protein-coding
chr1	22460000	22470000	8317	697	0	0.0838043	59	9	16	4519	NM_030761	54361	Hs.25766	NM_030761	ENSG00000162552	WNT4	SERKAL|WNT-4	Wnt family member 4	protein-coding
chr1	22500000	22510000	3930	627	2.94031649487819e-315	0.159542	34	10	13	-35481	NM_030761	54361	Hs.25766	NM_030761	ENSG00000162552	WNT4	SERKAL|WNT-4	Wnt family member 4	protein-coding
chr1	22530000	22540000	7820	903	0	0.115473	37	6	10	-57732	NR_039613	100616433		NR_039613	ENSG00000266564	MIR4418	-	microRNA 4418	ncRNA
chr1	22570000	22580000	6329	572	0	0.0903776	45	12	16	-17732	NR_039613	100616433		NR_039613	ENSG00000266564	MIR4418	-	microRNA 4418	ncRNA
chr1	22580000	22590000	9156	647	0	0.070664	35	8	15	-7732	NR_039613	100616433		NR_039613	ENSG00000266564	MIR4418	-	microRNA 4418	ncRNA
chr1	22590000	22600000	11596	724	0	0.0624353	55	16	15	2268	NR_039613	100616433		NR_039613	ENSG00000266564	MIR4418	-	microRNA 4418	ncRNA
chr1	22870000	22880000	5787	524	0	0.0905478	41	11	15	-14995	NM_020526	2046	Hs.283613	NM_020526	ENSG00000070886	EPHA8	EEK|EK3|HEK3	EPH receptor A8	protein-coding
chr1	22880000	22890000	4198	682	0	0.162458	42	8	13	-4995	NM_020526	2046	Hs.283613	NM_020526	ENSG00000070886	EPHA8	EEK|EK3|HEK3	EPH receptor A8	protein-coding
chr1	22890000	22900000	6437	814	0	0.126456	54	9	12	5005	NM_001006943	2046	Hs.283613	NM_020526	ENSG00000070886	EPHA8	EEK|EK3|HEK3	EPH receptor A8	protein-coding
chr1	22910000	22920000	7554	577	0	0.0763834	49	14	20	25005	NM_001006943	2046	Hs.283613	NM_020526	ENSG00000070886	EPHA8	EEK|EK3|HEK3	EPH receptor A8	protein-coding
chr1	22920000	22930000	5061	477	0	0.0942501	75	15	19	34859	NR_106742	102466615		NR_106742	ENSG00000276835	MIR6127	hsa-mir-6127	microRNA 6127	ncRNA
chr1	22930000	22940000	5020	658	0	0.131076	29	9	11	24859	NR_106742	102466615		NR_106742	ENSG00000276835	MIR6127	hsa-mir-6127	microRNA 6127	ncRNA
chr1	22940000	22950000	6391	900	0	0.140823	33	3	10	14859	NR_106742	102466615		NR_106742	ENSG00000276835	MIR6127	hsa-mir-6127	microRNA 6127	ncRNA
chr1	22960000	22970000	8534	770	0	0.0902273	35	12	11	1745	NM_001347466	712	Hs.632379	NM_015991	ENSG00000173372	C1QA	-	complement C1q A chain	protein-coding
chr1	23000000	23010000	9440	725	0	0.0768008	31	6	13	25526	NM_000491	713	Hs.8986	NM_000491	ENSG00000173369	C1QB	-	complement C1q B chain	protein-coding
chr1	23030000	23040000	4963	868	0	0.174894	30	8	11	-2331	NM_004442	2048	Hs.380705	NM_004442	ENSG00000133216	EPHB2	CAPB|DRT|EK5|EPHT3|ERK|Hek5|PCBC|Tyro5	EPH receptor B2	protein-coding
chr1	23080000	23090000	2720	663	1.5011e-155	0.24375	41	8	14	38990	NR_039832	100616391		NR_039832	ENSG00000265422	MIR4684	-	microRNA 4684	ncRNA
chr1	23120000	23130000	8683	851	0	0.0980076	24	9	11	64719	NR_036214	100422914		NR_036214	ENSG00000264014	MIR4253	-	microRNA 4253	ncRNA
chr1	23130000	23140000	5787	702	0	0.121306	36	14	13	54719	NR_036214	100422914		NR_036214	ENSG00000264014	MIR4253	-	microRNA 4253	ncRNA
chr1	23200000	23210000	9221	1036	0	0.112352	33	5	14	-15281	NR_036214	100422914		NR_036214	ENSG00000264014	MIR4253	-	microRNA 4253	ncRNA
chr1	23750000	23760000	5465	1008	0	0.184446	31	8	11	-3728	NM_003196	6920	Hs.446354	NM_003196	ENSG00000204219	TCEA3	TFIIS|TFIIS.H	transcription elongation factor A3	protein-coding
chr1	23760000	23770000	4441	891	1.43032e-300	0.20063	29	10	10	-13728	NM_003196	6920	Hs.446354	NM_003196	ENSG00000204219	TCEA3	TFIIS|TFIIS.H	transcription elongation factor A3	protein-coding
chr1	23880000	23890000	5654	1615	1.83799e-271	0.285638	24	9	10	1285	NM_002167	3399	Hs.76884	NM_002167	ENSG00000117318	ID3	HEIR-1|bHLHb25	inhibitor of DNA binding 3, HLH protein	protein-coding
chr1	24120000	24130000	7581	1010	0	0.133228	49	11	18	1060	NM_001127621	2582	Hs.632380	NM_000403	ENSG00000117308	GALE	SDR1E1	UDP-galactose-4-epimerase	protein-coding
chr1	24390000	24400000	5618	1152	0	0.205055	29	9	14	43665	NM_152372	127294	Hs.523413	NM_152372	ENSG00000142661	MYOM3	-	myomesin 3	protein-coding
chr1	24410000	24420000	7625	533	0	0.0699016	36	6	14	23665	NM_152372	127294	Hs.523413	NM_152372	ENSG00000142661	MYOM3	-	myomesin 3	protein-coding
chr1	24430000	24440000	9030	814	0	0.090144	29	6	13	3665	NM_152372	127294	Hs.523413	NM_152372	ENSG00000142661	MYOM3	-	myomesin 3	protein-coding
chr1	24540000	24550000	5523	785	0	0.142133	25	6	11	18270	NR_027087	284632	Hs.638906	NR_027087	ENSG00000230023	LOC284632	-	uncharacterized LOC284632	ncRNA
chr1	24660000	24670000	4154	1085	1.40528e-220	0.261194	30	8	12	15470	NM_021180	57822	Hs.657920	NM_021180	ENSG00000158055	GRHL3	SOM|TFCP2L4|VWS2	grainyhead like transcription factor 3	protein-coding
chr1	24670000	24680000	3257	875	3.8881e-168	0.268652	42	12	13	25470	NM_021180	57822	Hs.657920	NM_021180	ENSG00000158055	GRHL3	SOM|TFCP2L4|VWS2	grainyhead like transcription factor 3	protein-coding
chr1	25220000	25230000	4642	858	0	0.184834	39	12	14	20907	NR_106789	102465437		NR_106789	ENSG00000278034	MIR6731	hsa-mir-6731	microRNA 6731	ncRNA
chr1	25240000	25250000	6727	749	0	0.111342	32	8	17	907	NR_106789	102465437		NR_106789	ENSG00000278034	MIR6731	hsa-mir-6731	microRNA 6731	ncRNA
chr1	25250000	25260000	5408	688	0	0.127219	33	9	15	1770	NM_004350	864	Hs.170019	NM_004350	ENSG00000020633	RUNX3	AML2|CBFA3|PEBP2aC	runt related transcription factor 3	protein-coding
chr1	25280000	25290000	5375	747	0	0.138977	25	6	14	6501	NM_001320672	864	Hs.170019	NM_004350	ENSG00000020633	RUNX3	AML2|CBFA3|PEBP2aC	runt related transcription factor 3	protein-coding
chr1	25290000	25300000	6535	1026	0	0.157001	32	8	11	-3499	NM_001031680	864	Hs.170019	NM_004350	ENSG00000020633	RUNX3	AML2|CBFA3|PEBP2aC	runt related transcription factor 3	protein-coding
chr1	25310000	25320000	8169	615	0	0.0752846	27	10	18	-23499	NM_001031680	864	Hs.170019	NM_004350	ENSG00000020633	RUNX3	AML2|CBFA3|PEBP2aC	runt related transcription factor 3	protein-coding
chr1	25340000	25350000	8502	714	0	0.0839802	29	11	13	-4994	NR_039623	100616365		NR_039623	ENSG00000264371	MIR4425	-	microRNA 4425	ncRNA
chr1	25370000	25380000	7369	588	0	0.0797937	31	5	10	25006	NR_039623	100616365		NR_039623	ENSG00000264371	MIR4425	-	microRNA 4425	ncRNA
chr1	25380000	25390000	4585	1296	3.61314e-223	0.282661	33	8	12	35006	NR_039623	100616365		NR_039623	ENSG00000264371	MIR4425	-	microRNA 4425	ncRNA
chr1	25410000	25420000	5261	787	0	0.149591	32	13	11	65006	NR_039623	100616365		NR_039623	ENSG00000264371	MIR4425	-	microRNA 4425	ncRNA
chr1	25850000	25860000	5040	858	0	0.170238	25	10	11	-15076	NM_015627	26119	Hs.590911	NM_015627	ENSG00000157978	LDLRAP1	ARH|ARH1|ARH2|FHCB1|FHCB2	low density lipoprotein receptor adaptor protein 1	protein-coding
chr1	25870000	25880000	4757	729	0	0.153248	44	14	17	4924	NM_015627	26119	Hs.590911	NM_015627	ENSG00000157978	LDLRAP1	ARH|ARH1|ARH2|FHCB1|FHCB2	low density lipoprotein receptor adaptor protein 1	protein-coding
chr1	25880000	25890000	7778	727	0	0.0934688	36	13	13	14924	NM_015627	26119	Hs.590911	NM_015627	ENSG00000157978	LDLRAP1	ARH|ARH1|ARH2|FHCB1|FHCB2	low density lipoprotein receptor adaptor protein 1	protein-coding
chr1	26130000	26140000	6920	716	0	0.103468	32	11	14	8333	NM_206926	57190	Hs.323396	NM_020451	ENSG00000162430	SELENON	CFTD|MDRS1|RSMD1|RSS|SELN|SEPN1	selenoprotein N	protein-coding
chr1	26140000	26150000	7419	780	0	0.105135	27	5	16	-1397	NM_001099627	56181	Hs.149305	NM_019557	ENSG00000117640	MTFR1L	FAM54B|HYST1888|MST116|MSTP116	mitochondrial fission regulator 1 like	protein-coding
chr1	26360000	26370000	9052	811	0	0.0895935	41	11	16	7629	NM_032513	7780	Hs.143545	NM_032513	ENSG00000158014	SLC30A2	PP12488|TNZD|ZNT2|ZnT-2	solute carrier family 30 member 2	protein-coding
chr1	26480000	26490000	6518	1388	0	0.212949	31	10	12	-511	NM_024869	79927	Hs.694119	NM_024869	ENSG00000197245	FAM110D	GRRP1	family with sequence similarity 110 member D	protein-coding
chr1	26510000	26520000	5049	835	0	0.165379	48	12	14	-2119	NM_198137	378807	Hs.123532	NM_198137	ENSG00000188782	CATSPER4	-	cation channel sperm associated 4	protein-coding
chr1	26600000	26610000	7654	943	0	0.123204	39	7	15	-1213	NM_031286	83442	Hs.109051	NM_031286	ENSG00000142669	SH3BGRL3	HEL-S-297|SH3BP-1|TIP-B1	SH3 domain binding glutamate rich protein like 3	protein-coding
chr1	26610000	26620000	10026	722	0	0.0720128	29	4	10	8787	NM_031286	83442	Hs.109051	NM_031286	ENSG00000142669	SH3BGRL3	HEL-S-297|SH3BP-1|TIP-B1	SH3 domain binding glutamate rich protein like 3	protein-coding
chr1	26640000	26650000	6022	851	0	0.141315	35	5	10	-244	NM_145345	91544	Hs.145061	NM_145345	ENSG00000158062	UBXN11	COA-1|PP2243|SOC|SOCI|UBXD5	UBX domain protein 11	protein-coding
chr1	26660000	26670000	7194	829	0	0.115235	29	9	12	15621	NM_001039775	55057	Hs.128738	NM_017977	ENSG00000176092	AIM1L	CRYBG2	absent in melanoma 1-like	protein-coding
chr1	26670000	26680000	6773	951	0	0.14041	27	7	10	5621	NM_001039775	55057	Hs.128738	NM_017977	ENSG00000176092	AIM1L	CRYBG2	absent in melanoma 1-like	protein-coding
chr1	26680000	26690000	6641	1055	0	0.158862	31	13	14	-4379	NM_001039775	55057	Hs.128738	NM_017977	ENSG00000176092	AIM1L	CRYBG2	absent in melanoma 1-like	protein-coding
chr1	26860000	26870000	6202	850	0	0.137053	34	5	10	-4603	NM_001330441	6195	Hs.149957	NM_002953	ENSG00000117676	RPS6KA1	HU-1|MAPKAPK1A|RSK|RSK1|p90Rsk	ribosomal protein S6 kinase A1	protein-coding
chr1	27150000	27160000	4062	791	6.77608e-282	0.194732	28	4	10	1799	NM_032283	84243	Hs.523710	NM_032283	ENSG00000204160	ZDHHC18	DHHC-18|DHHC18	zinc finger DHHC-type containing 18	protein-coding
chr1	27320000	27330000	4641	866	0	0.186598	37	7	16	4805	NM_001013642	388610	Hs.355747	NM_001013642	ENSG00000253368	TRNP1	C1orf225|TNRP	TMF1-regulated nuclear protein 1	protein-coding
chr1	27330000	27340000	6501	1029	0	0.158283	37	11	11	4333	NM_052943	115572	Hs.632378	NM_052943	ENSG00000158246	FAM46B	-	family with sequence similarity 46 member B	protein-coding
chr1	27420000	27430000	2695	777	6.97182e-129	0.288312	32	5	14	56621	NM_003047	6548	Hs.469116	NM_003047	ENSG00000090020	SLC9A1	APNH|LIKNS|NHE-1|NHE1|PPP1R143	solute carrier family 9 member A1	protein-coding
chr1	27670000	27680000	9997	738	0	0.0738221	32	9	13	6517	NM_032872	84958	Hs.469175	NM_032872	ENSG00000142765	SYTL1	JFC1|SLP1	synaptotagmin like 1	protein-coding
chr1	27680000	27690000	11343	704	0	0.0620647	36	9	17	8357	NM_001297609	9064	Hs.194694	NM_004672	ENSG00000142733	MAP3K6	ASK2|MAPKKK6|MEKK6	mitogen-activated protein kinase kinase kinase 6	protein-coding
chr1	27690000	27700000	7571	703	0	0.0928543	42	9	11	-1643	NM_004672	9064	Hs.194694	NM_004672	ENSG00000142733	MAP3K6	ASK2|MAPKKK6|MEKK6	mitogen-activated protein kinase kinase kinase 6	protein-coding
chr1	27700000	27710000	7427	680	0	0.0915578	54	15	12	-3657	NM_003665	8547	Hs.333383	NM_003665	ENSG00000142748	FCN3	FCNH|HAKA1	ficolin 3	protein-coding
chr1	27710000	27720000	5684	818	0	0.143913	31	9	13	-4148	NM_005281	2827	Hs.66542	NM_005281	ENSG00000181773	GPR3	ACCA	G protein-coupled receptor 3	protein-coding
chr1	27840000	27850000	8239	838	0	0.101711	29	10	16	-28302	NM_006990	10163	Hs.469244	NM_006990	ENSG00000158195	WASF2	IMD2|SCAR2|WASF4|WAVE2|dJ393P12.2	WAS protein family member 2	protein-coding
chr1	27850000	27860000	13962	972	0	0.0696175	41	13	13	-38302	NM_006990	10163	Hs.469244	NM_006990	ENSG00000158195	WASF2	IMD2|SCAR2|WASF4|WAVE2|dJ393P12.2	WAS protein family member 2	protein-coding
chr1	27860000	27870000	7446	883	0	0.118587	24	7	13	-48302	NM_006990	10163	Hs.469244	NM_006990	ENSG00000158195	WASF2	IMD2|SCAR2|WASF4|WAVE2|dJ393P12.2	WAS protein family member 2	protein-coding
chr1	27870000	27880000	10562	591	0	0.0559553	46	16	19	55005	NM_001029882	27245	Hs.469280	NM_001029882	ENSG00000126705	AHDC1	MRD25	AT-hook DNA binding motif containing 1	protein-coding
chr1	27880000	27890000	6794	511	0	0.0752134	44	12	17	45005	NM_001029882	27245	Hs.469280	NM_001029882	ENSG00000126705	AHDC1	MRD25	AT-hook DNA binding motif containing 1	protein-coding
chr1	27890000	27900000	12537	365	0	0.0291138	65	16	23	35005	NM_001029882	27245	Hs.469280	NM_001029882	ENSG00000126705	AHDC1	MRD25	AT-hook DNA binding motif containing 1	protein-coding
chr1	27900000	27910000	8691	916	0	0.105396	31	8	18	25005	NM_001029882	27245	Hs.469280	NM_001029882	ENSG00000126705	AHDC1	MRD25	AT-hook DNA binding motif containing 1	protein-coding
chr1	27910000	27920000	6631	488	0	0.0735937	30	10	16	15005	NM_001029882	27245	Hs.469280	NM_001029882	ENSG00000126705	AHDC1	MRD25	AT-hook DNA binding motif containing 1	protein-coding
chr1	27920000	27930000	11987	404	0	0.0337032	76	18	29	5005	NM_001029882	27245	Hs.469280	NM_001029882	ENSG00000126705	AHDC1	MRD25	AT-hook DNA binding motif containing 1	protein-coding
chr1	27930000	27940000	8137	798	0	0.0980705	33	12	14	-4995	NM_001029882	27245	Hs.469280	NM_001029882	ENSG00000126705	AHDC1	MRD25	AT-hook DNA binding motif containing 1	protein-coding
chr1	27940000	27950000	8616	668	0	0.0775302	32	4	10	7751	NM_001042747	2268	Hs.1422	NM_005248	ENSG00000000938	FGR	SRC2|c-fgr|c-src2|p55-Fgr|p55c-fgr|p58-Fgr|p58c-fgr	FGR proto-oncogene, Src family tyrosine kinase	protein-coding
chr1	27980000	27990000	6522	667	0	0.102269	29	10	11	13724	NM_002038	2537	Hs.523847	NM_002038	ENSG00000126709	IFI6	6-16|FAM14C|G1P3|IFI-6-16|IFI616	interferon alpha inducible protein 6	protein-coding
chr1	28180000	28190000	5474	841	0	0.153635	58	10	15	-14054	NM_001039477	9473	Hs.10649	NM_004848	ENSG00000130775	THEMIS2	C1orf38|ICB-1	thymocyte selection associated family member 2	protein-coding
chr1	29210000	29220000	4668	938	1.92753729578122e-315	0.200943	43	10	11	1397	NM_203342	2035	Hs.175437	NM_004437	ENSG00000159023	EPB41	4.1R|EL1|HE	erythrocyte membrane protein band 4.1	protein-coding
chr1	29440000	29450000	6803	1214	0	0.178451	26	6	13	4013	NM_001171868	399474	Hs.712722	NM_001003682	ENSG00000253304	TMEM200B	TTMB	transmembrane protein 200B	protein-coding
chr1	29450000	29460000	5128	738	0	0.143916	38	7	13	-4579	NM_001003682	399474	Hs.712722	NM_001003682	ENSG00000253304	TMEM200B	TTMB	transmembrane protein 200B	protein-coding
chr1	29560000	29570000	4578	692	0	0.151158	25	9	11	1972	NM_001195001	10076	Hs.19718	NM_005704	ENSG00000060656	PTPRU	FMI|PCP-2|PTP|PTP-J|PTP-PI|PTP-RO|PTPPSI|PTPRO|PTPU2|R-PTP-PSI|R-PTP-U|hPTP-J	protein tyrosine phosphatase, receptor type U	protein-coding
chr1	29580000	29590000	5132	923	0	0.179852	30	8	10	21972	NM_001195001	10076	Hs.19718	NM_005704	ENSG00000060656	PTPRU	FMI|PCP-2|PTP|PTP-J|PTP-PI|PTP-RO|PTPPSI|PTPRO|PTPU2|R-PTP-PSI|R-PTP-U|hPTP-J	protein tyrosine phosphatase, receptor type U	protein-coding
chr1	29610000	29620000	6535	924	0	0.141393	33	8	14	51972	NM_001195001	10076	Hs.19718	NM_005704	ENSG00000060656	PTPRU	FMI|PCP-2|PTP|PTP-J|PTP-PI|PTP-RO|PTPPSI|PTPRO|PTPU2|R-PTP-PSI|R-PTP-U|hPTP-J	protein tyrosine phosphatase, receptor type U	protein-coding
chr1	29630000	29640000	6594	646	0	0.0979678	33	4	13	41626	NR_110758	101928460	Hs.434659	NR_110758	ENSG00000230523	LINC01756	-	long intergenic non-protein coding RNA 1756	ncRNA
chr1	29640000	29650000	7259	712	0	0.0980851	31	7	16	31626	NR_110758	101928460	Hs.434659	NR_110758	ENSG00000230523	LINC01756	-	long intergenic non-protein coding RNA 1756	ncRNA
chr1	29770000	29780000	5631	938	0	0.166578	34	10	14	-98374	NR_110758	101928460	Hs.434659	NR_110758	ENSG00000230523	LINC01756	-	long intergenic non-protein coding RNA 1756	ncRNA
chr1	29780000	29790000	8572	947	0	0.110476	39	9	17	-108374	NR_110758	101928460	Hs.434659	NR_110758	ENSG00000230523	LINC01756	-	long intergenic non-protein coding RNA 1756	ncRNA
chr1	29840000	29850000	7478	741	0	0.0990907	31	7	13	-168374	NR_110758	101928460	Hs.434659	NR_110758	ENSG00000230523	LINC01756	-	long intergenic non-protein coding RNA 1756	ncRNA
chr1	30100000	30110000	6439	653	0	0.101413	37	10	13	405459	NR_110790	101929406	Hs.639413	NR_110790	ENSG00000233399	LINC01648	-	long intergenic non-protein coding RNA 1648	ncRNA
chr1	30220000	30230000	3802	831	1.00551e-239	0.218569	33	8	11	285459	NR_110790	101929406	Hs.639413	NR_110790	ENSG00000233399	LINC01648	-	long intergenic non-protein coding RNA 1648	ncRNA
chr1	30430000	30440000	8882	846	0	0.0952488	28	10	10	75459	NR_110790	101929406	Hs.639413	NR_110790	ENSG00000233399	LINC01648	-	long intergenic non-protein coding RNA 1648	ncRNA
chr1	30510000	30520000	5007	830	0	0.165768	31	7	10	-4541	NR_110790	101929406	Hs.639413	NR_110790	ENSG00000233399	LINC01648	-	long intergenic non-protein coding RNA 1648	ncRNA
chr1	30550000	30560000	4045	947	2.4482e-239	0.234116	28	10	11	-44541	NR_110790	101929406	Hs.639413	NR_110790	ENSG00000233399	LINC01648	-	long intergenic non-protein coding RNA 1648	ncRNA
chr1	30560000	30570000	7027	584	0	0.083108	40	13	16	-54541	NR_110790	101929406	Hs.639413	NR_110790	ENSG00000233399	LINC01648	-	long intergenic non-protein coding RNA 1648	ncRNA
chr1	30570000	30580000	9962	902	0	0.0905441	29	6	11	-64541	NR_110790	101929406	Hs.639413	NR_110790	ENSG00000233399	LINC01648	-	long intergenic non-protein coding RNA 1648	ncRNA
chr1	30660000	30670000	4099	694	1.13759334314527e-315	0.16931	25	8	12	-154541	NR_110790	101929406	Hs.639413	NR_110790	ENSG00000233399	LINC01648	-	long intergenic non-protein coding RNA 1648	ncRNA
chr1	30740000	30750000	7046	664	0	0.0942379	30	11	12	-234541	NR_110790	101929406	Hs.639413	NR_110790	ENSG00000233399	LINC01648	-	long intergenic non-protein coding RNA 1648	ncRNA
chr1	30790000	30800000	8628	739	0	0.0856514	29	8	11	-284541	NR_110790	101929406	Hs.639413	NR_110790	ENSG00000233399	LINC01648	-	long intergenic non-protein coding RNA 1648	ncRNA
chr1	30830000	30840000	5544	838	0	0.151154	25	4	10	-324541	NR_110790	101929406	Hs.639413	NR_110790	ENSG00000233399	LINC01648	-	long intergenic non-protein coding RNA 1648	ncRNA
chr1	30840000	30850000	6487	928	0	0.143055	34	5	13	-334541	NR_110790	101929406	Hs.639413	NR_110790	ENSG00000233399	LINC01648	-	long intergenic non-protein coding RNA 1648	ncRNA
chr1	30850000	30860000	4462	661	0	0.14814	24	8	13	-336619	NR_034182	100129196	Hs.659751	NR_034182	ENSG00000186056	MATN1-AS1	-	MATN1 antisense RNA 1	ncRNA
chr1	30870000	30880000	4057	792	5.39278e-281	0.195218	29	6	10	-316619	NR_034182	100129196	Hs.659751	NR_034182	ENSG00000186056	MATN1-AS1	-	MATN1 antisense RNA 1	ncRNA
chr1	30950000	30960000	3323	810	1.29712e-189	0.243756	30	4	12	-236619	NR_034182	100129196	Hs.659751	NR_034182	ENSG00000186056	MATN1-AS1	-	MATN1 antisense RNA 1	ncRNA
chr1	30990000	31000000	5595	738	0	0.131903	27	4	12	-196619	NR_034182	100129196	Hs.659751	NR_034182	ENSG00000186056	MATN1-AS1	-	MATN1 antisense RNA 1	ncRNA
chr1	31160000	31170000	5166	610	0	0.11808	28	7	13	-26619	NR_034182	100129196	Hs.659751	NR_034182	ENSG00000186056	MATN1-AS1	-	MATN1 antisense RNA 1	ncRNA
chr1	31170000	31180000	6084	555	0	0.0912229	30	4	13	-16619	NR_034182	100129196	Hs.659751	NR_034182	ENSG00000186056	MATN1-AS1	-	MATN1 antisense RNA 1	ncRNA
chr1	31180000	31190000	3308	813	2.97979e-187	0.245768	34	10	11	-6619	NR_034182	100129196	Hs.659751	NR_034182	ENSG00000186056	MATN1-AS1	-	MATN1 antisense RNA 1	ncRNA
chr1	31220000	31230000	4338	941	4.56229e-275	0.21692	29	9	10	5683	NM_006762	7805	Hs.371021	NM_006762	ENSG00000162511	LAPTM5	CLAST6	lysosomal protein transmembrane 5	protein-coding
chr1	31280000	31290000	5992	885	0	0.147697	27	8	11	-54317	NM_006762	7805	Hs.371021	NM_006762	ENSG00000162511	LAPTM5	CLAST6	lysosomal protein transmembrane 5	protein-coding
chr1	31340000	31350000	8407	736	0	0.0875461	53	13	15	36480	NM_014654	9672	Hs.158287	NM_014654	ENSG00000162512	SDC3	SDCN|SYND3	syndecan 3	protein-coding
chr1	31350000	31360000	9269	584	0	0.0630057	47	15	16	26480	NM_014654	9672	Hs.158287	NM_014654	ENSG00000162512	SDC3	SDCN|SYND3	syndecan 3	protein-coding
chr1	31360000	31370000	5660	560	0	0.0989399	49	14	18	16480	NM_014654	9672	Hs.158287	NM_014654	ENSG00000162512	SDC3	SDCN|SYND3	syndecan 3	protein-coding
chr1	31370000	31380000	8002	614	0	0.0767308	29	12	16	6480	NM_014654	9672	Hs.158287	NM_014654	ENSG00000162512	SDC3	SDCN|SYND3	syndecan 3	protein-coding
chr1	31380000	31390000	4453	751	0	0.16865	37	9	12	-3520	NM_014654	9672	Hs.158287	NM_014654	ENSG00000162512	SDC3	SDCN|SYND3	syndecan 3	protein-coding
chr1	31650000	31660000	5675	790	0	0.139207	43	11	14	57734	NM_024522	79570	Hs.470259	NM_024522	ENSG00000084628	NKAIN1	FAM77C	Sodium/potassium transporting ATPase interacting 1	protein-coding
chr1	32040000	32050000	7346	742	0	0.101007	42	11	17	1254	NM_001204415	64129	Hs.199368	NM_022164	ENSG00000142910	TINAGL1	ARG1|LCN7|LIECG3|TINAGRP	tubulointerstitial nephritis antigen like 1	protein-coding
chr1	32050000	32060000	7401	657	0	0.0887718	29	9	13	11254	NM_001204415	64129	Hs.199368	NM_022164	ENSG00000142910	TINAGL1	ARG1|LCN7|LIECG3|TINAGRP	tubulointerstitial nephritis antigen like 1	protein-coding
chr1	32080000	32090000	6568	922	0	0.140378	43	9	20	1699	NM_001525	3061	Hs.388226	NM_001525	ENSG00000121764	HCRTR1	OX1R	hypocretin receptor 1	protein-coding
chr1	32120000	32130000	8286	752	0	0.0907555	37	8	15	-14162	NM_012392	553115	Hs.470417	NM_012392	ENSG00000162517	PEF1	ABP32|PEF1A	penta-EF-hand domain containing 1	protein-coding
chr1	32130000	32140000	10275	515	0	0.0501217	50	9	23	-24162	NM_012392	553115	Hs.470417	NM_012392	ENSG00000162517	PEF1	ABP32|PEF1A	penta-EF-hand domain containing 1	protein-coding
chr1	32150000	32160000	9311	586	0	0.0629363	48	11	22	14768	NM_001856	1307	Hs.368921	NM_001856	ENSG00000084636	COL16A1	447AA|FP1572	collagen type XVI alpha 1 chain	protein-coding
chr1	32160000	32170000	10438	749	0	0.071757	39	9	16	4768	NM_001856	1307	Hs.368921	NM_001856	ENSG00000084636	COL16A1	447AA|FP1572	collagen type XVI alpha 1 chain	protein-coding
chr1	32180000	32190000	7158	746	0	0.104219	37	6	13	-15232	NM_001856	1307	Hs.368921	NM_001856	ENSG00000084636	COL16A1	447AA|FP1572	collagen type XVI alpha 1 chain	protein-coding
chr1	32190000	32200000	8735	577	0	0.0660561	38	9	21	-25232	NM_001856	1307	Hs.368921	NM_001856	ENSG00000084636	COL16A1	447AA|FP1572	collagen type XVI alpha 1 chain	protein-coding
chr1	32200000	32210000	13773	727	0	0.0527844	47	15	23	19336	NR_036216	100423028		NR_036216	ENSG00000266580	MIR4254	-	microRNA 4254	ncRNA
chr1	32210000	32220000	9675	568	0	0.058708	31	12	19	9336	NR_036216	100423028		NR_036216	ENSG00000266580	MIR4254	-	microRNA 4254	ncRNA
chr1	32220000	32230000	6207	455	0	0.0733043	66	16	24	-664	NR_036216	100423028		NR_036216	ENSG00000266580	MIR4254	-	microRNA 4254	ncRNA
chr1	32230000	32240000	8721	597	0	0.0684555	32	6	12	-5336	NM_001294335	576	Hs.524138	NM_001703	ENSG00000121753	ADGRB2	BAI2	adhesion G protein-coupled receptor B2	protein-coding
chr1	32240000	32250000	7315	706	0	0.096514	41	4	14	-15336	NM_001294335	576	Hs.524138	NM_001703	ENSG00000121753	ADGRB2	BAI2	adhesion G protein-coupled receptor B2	protein-coding
chr1	32250000	32260000	8008	769	0	0.096029	35	8	13	-25336	NM_001294335	576	Hs.524138	NM_001703	ENSG00000121753	ADGRB2	BAI2	adhesion G protein-coupled receptor B2	protein-coding
chr1	32740000	32750000	4160	1018	7.58505e-236	0.244712	28	8	10	5288	NM_001042771	3932	Hs.470627	NM_005356	ENSG00000182866	LCK	IMD22|LSK|YT16|p56lck|pp58lck	LCK proto-oncogene, Src family tyrosine kinase	protein-coding
chr1	32800000	32810000	9893	767	0	0.0775296	50	13	18	-3160	NR_052852	65108	Hs.75061	NM_023009	ENSG00000175130	MARCKSL1	F52|MACMARCKS|MLP|MLP1|MRP	MARCKS like 1	protein-coding
chr1	32810000	32820000	9030	849	0	0.0940199	27	10	12	12844	NM_001167676	100128071	Hs.512763	NM_001167676	ENSG00000225828	FAM229A	-	family with sequence similarity 229 member A	protein-coding
chr1	33180000	33190000	5756	914	0	0.158791	36	8	10	-16639	NM_030786	81493	Hs.712631	NM_030786	ENSG00000162520	SYNC	SYNC1|SYNCOILIN	syncoilin, intermediate filament protein	protein-coding
chr1	33220000	33230000	6991	846	0	0.121013	31	13	15	-6235	NM_001198973	57648	Hs.591502	NM_020888	ENSG00000162522	KIAA1522	-	KIAA1522	protein-coding
chr1	33230000	33240000	8270	792	0	0.0957678	43	8	14	3765	NM_001198972	57648	Hs.591502	NM_020888	ENSG00000162522	KIAA1522	-	KIAA1522	protein-coding
chr1	33330000	33340000	4988	711	0	0.142542	39	9	13	1414	NM_001171940	252995	Hs.524234	NM_153756	ENSG00000160097	FNDC5	FRCP2|irisin	fibronectin type III domain containing 5	protein-coding
chr1	33350000	33360000	11971	703	0	0.0587253	69	16	17	2902	NM_002143	3208	Hs.632391	NM_002143	ENSG00000121905	HPCA	BDR2|DYT2	hippocalcin	protein-coding
chr1	33360000	33370000	11277	713	0	0.063226	37	10	13	2041	NM_001329724	113452	Hs.534521	NM_033504	ENSG00000121900	TMEM54	BCLP|CAC-1|CAC1	transmembrane protein 54	protein-coding
chr1	33600000	33610000	3797	792	3.03139e-249	0.208586	26	5	12	37151	NM_001330483	55223	Hs.656006	NM_018207	ENSG00000116525	TRIM62	DEAR1	tripartite motif containing 62	protein-coding
chr1	33720000	33730000	6723	769	0	0.114383	38	10	13	2826	NM_152493	149076	Hs.743358	NM_152493	ENSG00000160094	ZNF362	RN|lin-29	zinc finger protein 362	protein-coding
chr1	33730000	33740000	5511	631	0	0.114498	32	8	16	12826	NM_152493	149076	Hs.743358	NM_152493	ENSG00000160094	ZNF362	RN|lin-29	zinc finger protein 362	protein-coding
chr1	33780000	33790000	3008	751	8.33221e-168	0.249668	31	5	10	1699	NM_001080438	127550		NM_001080438	ENSG00000184389	A3GALT2	A3GALT2P|IGB3S|IGBS3S	alpha 1,3-galactosyltransferase 2	protein-coding
chr1	33830000	33840000	5425	800	0	0.147465	32	9	18	6194	NM_001330488	1912	Hs.524271	NM_004427	ENSG00000134686	PHC2	EDR2|HPH2|PH2	polyhomeotic homolog 2	protein-coding
chr1	34630000	34640000	4806	890	0	0.185185	40	12	14	2516	NM_032884	84970	Hs.194610	NM_032884	ENSG00000142698	C1orf94	-	chromosome 1 open reading frame 94	protein-coding
chr1	35220000	35230000	7207	699	0	0.096989	28	10	10	-342	NM_153212	127534	Hs.351203	NM_153212	ENSG00000189433	GJB4	CX30.3|EKV	gap junction protein beta 4	protein-coding
chr1	35240000	35250000	5735	611	0	0.106539	40	10	14	-1790	NM_024009	2707	Hs.522561	NM_024009	ENSG00000188910	GJB3	CX31|DFNA2|DFNA2B|EKV	gap junction protein beta 3	protein-coding
chr1	35250000	35260000	7450	793	0	0.106443	26	10	10	-3599	NM_002060	2701	Hs.296310	NM_002060	ENSG00000187513	GJA4	CX37	gap junction protein alpha 4	protein-coding
chr1	35330000	35340000	4724	534	0	0.11304	41	13	16	-9583	NM_138428	113444	Hs.27160	NM_138428	ENSG00000163866	SMIM12	C1orf212	small integral membrane protein 12	protein-coding
chr1	36020000	36030000	7294	1248	0	0.1711	49	13	15	1607	NM_001014839	23154	Hs.121870	NM_014284	ENSG00000020129	NCDN	-	neurochondrin	protein-coding
chr1	36030000	36040000	5318	1044	0	0.196314	24	4	10	-3971	NM_178548	339488	Hs.567844	NM_178548	ENSG00000116819	TFAP2E	AP2E	transcription factor AP-2 epsilon	protein-coding
chr1	36550000	36560000	7403	1055	0	0.14251	35	11	17	547	NM_017825	54936	Hs.18021	NM_017825	ENSG00000116863	ADPRHL2	ARH3	ADP-ribosylhydrolase like 2	protein-coding
chr1	36560000	36570000	7190	1019	0	0.141725	30	8	10	10547	NM_017825	54936	Hs.18021	NM_017825	ENSG00000116863	ADPRHL2	ARH3	ADP-ribosylhydrolase like 2	protein-coding
chr1	36570000	36580000	8023	794	0	0.0989655	30	8	11	15685	NM_001294347	1296	Hs.353001	NM_005202	ENSG00000171812	COL8A2	FECD|FECD1|PPCD|PPCD2	collagen type VIII alpha 2 chain	protein-coding
chr1	36580000	36590000	5723	751	0	0.131225	34	5	12	5685	NM_001294347	1296	Hs.353001	NM_005202	ENSG00000171812	COL8A2	FECD|FECD1|PPCD|PPCD2	collagen type VIII alpha 2 chain	protein-coding
chr1	36590000	36600000	4786	635	0	0.132679	53	20	19	-4315	NM_005202	1296	Hs.353001	NM_005202	ENSG00000171812	COL8A2	FECD|FECD1|PPCD|PPCD2	collagen type VIII alpha 2 chain	protein-coding
chr1	36620000	36630000	5105	727	0	0.142409	51	12	23	-3346	NM_001270895	27095	Hs.523131	NM_014408	ENSG00000054116	TRAPPC3	BET3	trafficking protein particle complex 3	protein-coding
chr1	36640000	36650000	6685	583	0	0.0872102	37	9	17	-23346	NM_001270895	27095	Hs.523131	NM_014408	ENSG00000054116	TRAPPC3	BET3	trafficking protein particle complex 3	protein-coding
chr1	36780000	36790000	7679	895	0	0.116552	50	15	20	4249	NR_130899	55194	Hs.87016	NM_018166	ENSG00000142694	EVA1B	C1orf78|FAM176B	eva-1 homolog B	protein-coding
chr1	36790000	36800000	10151	598	0	0.0589105	27	10	12	-5245	NM_018166	55194	Hs.87016	NM_018166	ENSG00000142694	EVA1B	C1orf78|FAM176B	eva-1 homolog B	protein-coding
chr1	36800000	36810000	6584	485	0	0.0736634	45	3	13	-15245	NM_018166	55194	Hs.87016	NM_018166	ENSG00000142694	EVA1B	C1orf78|FAM176B	eva-1 homolog B	protein-coding
chr1	36930000	36940000	7777	879	0	0.113026	24	13	17	-4960	NM_031280	64960	Hs.352839	NM_031280	ENSG00000116898	MRPS15	DC37|MPR-S15|RPMS15|S15mt	mitochondrial ribosomal protein S15	protein-coding
chr1	37030000	37040000	3494	887	2.26736e-191	0.253864	74	11	11	-86085	NM_172313	1441	Hs.524517	NM_000760	ENSG00000119535	CSF3R	CD114|GCSFR|SCN7	colony stimulating factor 3 receptor	protein-coding
chr1	37270000	37280000	4924	751	0	0.152518	25	5	10	224844	NM_000831	2899	Hs.128848	NM_000831	ENSG00000163873	GRIK3	EAA5|GLR7|GLUR7|GluK3|GluR7a	glutamate ionotropic receptor kainate type subunit 3	protein-coding
chr1	37290000	37300000	7531	829	0	0.110078	24	8	11	204844	NM_000831	2899	Hs.128848	NM_000831	ENSG00000163873	GRIK3	EAA5|GLR7|GLUR7|GluK3|GluR7a	glutamate ionotropic receptor kainate type subunit 3	protein-coding
chr1	37450000	37460000	5650	688	0	0.12177	30	10	12	44844	NM_000831	2899	Hs.128848	NM_000831	ENSG00000163873	GRIK3	EAA5|GLR7|GLUR7|GluK3|GluR7a	glutamate ionotropic receptor kainate type subunit 3	protein-coding
chr1	37500000	37510000	7574	669	0	0.0883285	35	8	11	-5156	NM_000831	2899	Hs.128848	NM_000831	ENSG00000163873	GRIK3	EAA5|GLR7|GLUR7|GluK3|GluR7a	glutamate ionotropic receptor kainate type subunit 3	protein-coding
chr1	37540000	37550000	5069	1268	6.43911e-281	0.250148	39	4	10	-45156	NM_000831	2899	Hs.128848	NM_000831	ENSG00000163873	GRIK3	EAA5|GLR7|GLUR7|GluK3|GluR7a	glutamate ionotropic receptor kainate type subunit 3	protein-coding
chr1	37590000	37600000	5184	601	0	0.115934	27	12	14	-32164	NR_036217	100422898		NR_036217	ENSG00000264698	MIR4255	-	microRNA 4255	ncRNA
chr1	37700000	37710000	5745	1148	0	0.199826	28	8	10	77836	NR_036217	100422898		NR_036217	ENSG00000264698	MIR4255	-	microRNA 4255	ncRNA
chr1	37890000	37900000	3758	725	7.17003e-263	0.192922	35	5	13	45044	NR_038842	728431	Hs.380738	NR_038842	ENSG00000233621	LINC01137	-	long intergenic non-protein coding RNA 1137	ncRNA
chr1	37900000	37910000	3554	688	6.95927e-248	0.193585	24	3	12	35044	NR_038842	728431	Hs.380738	NR_038842	ENSG00000233621	LINC01137	-	long intergenic non-protein coding RNA 1137	ncRNA
chr1	37910000	37920000	3299	580	1.01971e-247	0.175811	32	8	14	25044	NR_038842	728431	Hs.380738	NR_038842	ENSG00000233621	LINC01137	-	long intergenic non-protein coding RNA 1137	ncRNA
chr1	37940000	37950000	6729	854	0	0.126913	48	6	15	-831	NR_106790	102465438		NR_106790	ENSG00000163874	MIR6732	hsa-mir-6732	microRNA 6732	ncRNA
chr1	38080000	38090000	6732	611	0	0.0907605	26	8	11	15595	NM_001242909	284654	Hs.135015	NM_173640	ENSG00000169218	RSPO1	CRISTIN3|RSPO	R-spondin 1	protein-coding
chr1	38090000	38100000	11042	648	0	0.058685	49	13	17	5595	NM_001242909	284654	Hs.135015	NM_173640	ENSG00000169218	RSPO1	CRISTIN3|RSPO	R-spondin 1	protein-coding
chr1	38180000	38190000	5711	665	0	0.116442	28	6	13	26927	NM_001256875	55143	Hs.524571	NM_018101	ENSG00000134690	CDCA8	BOR|BOREALIN|DasraB|MESRGP	cell division cycle associated 8	protein-coding
chr1	38190000	38200000	8649	707	0	0.0817436	24	8	11	35824	NM_173641	284656	Hs.129435	NM_173641	ENSG00000183317	EPHA10	-	EPH receptor A10	protein-coding
chr1	38410000	38420000	4835	842	0	0.174147	39	9	12	-2271	NM_005540	3633	Hs.449942	NM_005540	ENSG00000204084	INPP5B	5PTase	inositol polyphosphate-5-phosphatase B	protein-coding
chr1	38460000	38470000	6742	1001	0	0.148472	33	11	17	6187	NM_004468	2275	Hs.57687	NM_004468	ENSG00000183386	FHL3	SLIM2	four and a half LIM domains 3	protein-coding
chr1	38510000	38520000	6760	904	0	0.133728	26	9	13	-2550	NM_002699	5453	Hs.1837	NM_002699	ENSG00000185668	POU3F1	OCT6|OTF6|SCIP	POU class 3 homeobox 1	protein-coding
chr1	38590000	38600000	9079	671	0	0.0739068	37	13	16	40097	NR_037432	100500801		NR_037432	ENSG00000265596	MIR3659	mir-3659	microRNA 3659	ncRNA
chr1	38670000	38680000	8677	948	0	0.109254	30	3	11	5439	NR_038928	339442	Hs.434245	NR_038928	ENSG00000237290	LINC01343	-	long intergenic non-protein coding RNA 1343	ncRNA
chr1	38730000	38740000	5640	807	0	0.143085	39	9	10	-54561	NR_038928	339442	Hs.434245	NR_038928	ENSG00000237290	LINC01343	-	long intergenic non-protein coding RNA 1343	ncRNA
chr1	39950000	39960000	4438	1292	1.0157e-208	0.291122	31	6	11	-2318	NM_181809	353500	Hs.472497	NM_181809	ENSG00000183682	BMP8A	-	bone morphogenetic protein 8a	protein-coding
chr1	39970000	39980000	4709	912	0	0.193672	26	7	11	-5538	NR_132962	192217	Hs.472491	NR_132962	ENSG00000237624	OXCT2P1	OXCT2P	3-oxoacid CoA-transferase 2 pseudogene 1	pseudo
chr1	39980000	39990000	8347	1002	0	0.120043	30	5	12	4462	NR_132962	192217	Hs.472491	NR_132962	ENSG00000237624	OXCT2P1	OXCT2P	3-oxoacid CoA-transferase 2 pseudogene 1	pseudo
chr1	40150000	40160000	4450	875	2.9112e-306	0.196629	39	9	11	2157	NM_001282397	51440	Hs.743975	NM_016257	ENSG00000116983	HPCAL4	HLP4	hippocalcin like 4	protein-coding
chr1	40230000	40240000	6384	782	0	0.122494	28	8	11	2020	NM_022120	64064	Hs.472491	NM_022120	ENSG00000198754	OXCT2	FKSG25|SCOTT	3-oxoacid CoA-transferase 2	protein-coding
chr1	40250000	40260000	3525	683	1.05882e-245	0.193759	30	11	14	352	NR_135805	101929536	Hs.552820	NR_135805	ENSG00000261798	LOC101929536	-	uncharacterized LOC101929536	ncRNA
chr1	40430000	40440000	7513	990	0	0.131772	32	8	12	14216	NM_001287808	84879	Hs.655177	NM_032793	ENSG00000168389	MFSD2A	MCPH15|MFSD2|NLS1	major facilitator superfamily domain containing 2A	protein-coding
chr1	40760000	40770000	6564	964	0	0.146862	27	7	11	17939	NM_001852	1298	Hs.418012	NM_001852	ENSG00000049089	COL9A2	DJ39G22.4|EDM2|MED|STL5	collagen type IX alpha 2 chain	protein-coding
chr1	40770000	40780000	9319	905	0	0.0971134	25	7	14	7939	NM_001852	1298	Hs.418012	NM_001852	ENSG00000049089	COL9A2	DJ39G22.4|EDM2|MED|STL5	collagen type IX alpha 2 chain	protein-coding
chr1	41100000	41110000	5517	1172	0	0.212434	30	5	14	26324	NM_014747	9783	Hs.654808	NM_014747	ENSG00000117016	RIMS3	NIM3|RIM3	regulating synaptic membrane exocytosis 3	protein-coding
chr1	41240000	41250000	5648	813	0	0.143945	32	4	12	-4684	NM_172163	9132	Hs.473058	NM_004700	ENSG00000117013	KCNQ4	DFNA2|DFNA2A|KV7.4	potassium voltage-gated channel subfamily Q member 4	protein-coding
chr1	41250000	41260000	6358	704	0	0.110727	41	9	16	5316	NM_004700	9132	Hs.473058	NM_004700	ENSG00000117013	KCNQ4	DFNA2|DFNA2A|KV7.4	potassium voltage-gated channel subfamily Q member 4	protein-coding
chr1	41260000	41270000	7996	811	0	0.101426	43	8	16	15316	NM_004700	9132	Hs.473058	NM_004700	ENSG00000117013	KCNQ4	DFNA2|DFNA2A|KV7.4	potassium voltage-gated channel subfamily Q member 4	protein-coding
chr1	41270000	41280000	6920	587	0	0.0848266	30	13	14	25316	NM_004700	9132	Hs.473058	NM_004700	ENSG00000117013	KCNQ4	DFNA2|DFNA2A|KV7.4	potassium voltage-gated channel subfamily Q member 4	protein-coding
chr1	41280000	41290000	7672	746	0	0.0972367	53	10	15	35316	NM_004700	9132	Hs.473058	NM_004700	ENSG00000117013	KCNQ4	DFNA2|DFNA2A|KV7.4	potassium voltage-gated channel subfamily Q member 4	protein-coding
chr1	41480000	41490000	9307	825	0	0.088643	26	3	10	2427	NM_001168247	200172	Hs.194609	NM_144990	ENSG00000171790	SLFNL1	-	schlafen like 1	protein-coding
chr1	41820000	41830000	6383	853	0	0.133636	41	15	14	-2603	NM_001291281	100132074	Hs.559677	NM_001291281		FOXO6	-	forkhead box O6	protein-coding
chr1	41830000	41840000	7844	577	0	0.0735594	47	14	19	6341	NR_135817	101929901		NR_135817	ENSG00000229901	LOC101929901	-	uncharacterized LOC101929901	ncRNA
chr1	41840000	41850000	10625	533	0	0.0501647	51	15	18	-3659	NR_135817	101929901		NR_135817	ENSG00000229901	LOC101929901	-	uncharacterized LOC101929901	ncRNA
chr1	41850000	41860000	11224	871	0	0.0776016	38	12	13	-13659	NR_135817	101929901		NR_135817	ENSG00000229901	LOC101929901	-	uncharacterized LOC101929901	ncRNA
chr1	41860000	41870000	7919	1049	0	0.132466	34	5	12	-23659	NR_135817	101929901		NR_135817	ENSG00000229901	LOC101929901	-	uncharacterized LOC101929901	ncRNA
chr1	41870000	41880000	5165	704	0	0.136302	37	6	16	-33659	NR_135817	101929901		NR_135817	ENSG00000229901	LOC101929901	-	uncharacterized LOC101929901	ncRNA
chr1	41880000	41890000	6887	559	0	0.0811674	37	12	12	-43659	NR_135817	101929901		NR_135817	ENSG00000229901	LOC101929901	-	uncharacterized LOC101929901	ncRNA
chr1	41910000	41920000	5455	731	0	0.134005	24	6	10	35354	NR_126098	1907	Hs.1407	NM_001956	ENSG00000127129	EDN2	ET-2|ET2|PPET2	endothelin 2	protein-coding
chr1	41950000	41960000	5942	678	0	0.114103	32	7	12	-4646	NM_001302269	1907	Hs.1407	NM_001956	ENSG00000127129	EDN2	ET-2|ET2|PPET2	endothelin 2	protein-coding
chr1	41960000	41970000	6046	912	0	0.150844	25	8	11	-14646	NM_001302269	1907	Hs.1407	NM_001956	ENSG00000127129	EDN2	ET-2|ET2|PPET2	endothelin 2	protein-coding
chr1	41970000	41980000	2972	648	4.57495e-188	0.218035	29	9	16	-24646	NM_001302269	1907	Hs.1407	NM_001956	ENSG00000127129	EDN2	ET-2|ET2|PPET2	endothelin 2	protein-coding
chr1	41980000	41990000	2428	545	3.4956e-150	0.224465	39	11	11	-34646	NM_001302269	1907	Hs.1407	NM_001956	ENSG00000127129	EDN2	ET-2|ET2|PPET2	endothelin 2	protein-coding
chr1	42130000	42140000	5938	1042	0	0.17548	27	4	13	-184646	NM_001302269	1907	Hs.1407	NM_001956	ENSG00000127129	EDN2	ET-2|ET2|PPET2	endothelin 2	protein-coding
chr1	42190000	42200000	8018	812	0	0.101272	27	6	10	189378	NM_001127714	59269	Hs.403972	NM_024503	ENSG00000127124	HIVEP3	KBP-1|KBP1|KRC|SHN3|Schnurri-3|ZAS3|ZNF40C	human immunodeficiency virus type I enhancer binding protein 3	protein-coding
chr1	42630000	42640000	6502	669	0	0.102891	36	6	13	-4605	NM_033553	2980	Hs.778	NM_033553	ENSG00000197273	GUCA2A	GCAP-I|GUCA2|STARA	guanylate cyclase activator 2A	protein-coding
chr1	43200000	43210000	8795	694	0	0.0789085	41	11	16	925	NM_148960	149461	Hs.496270	NM_148960	ENSG00000164007	CLDN19	HOMG5	claudin 19	protein-coding
chr1	43390000	43400000	8728	744	0	0.0852429	31	10	12	-29720	NR_033967	440584	Hs.260928	NR_033967	ENSG00000227533	SLC2A1-AS1	-	SLC2A1 antisense RNA 1	ncRNA
chr1	43420000	43430000	6495	1065	0	0.163972	28	10	14	-153	NM_006516	6513	Hs.473721	NM_006516	ENSG00000117394	SLC2A1	CSE|DYT17|DYT18|DYT9|EIG12|GLUT|GLUT-1|GLUT1|GLUT1DS|HTLVR|PED|SDCHCN	solute carrier family 2 member 1	protein-coding
chr1	43730000	43740000	6903	712	0	0.103144	28	8	11	-665	NM_144626	128218	Hs.104476	NM_144626	ENSG00000179178	TMEM125	-	transmembrane protein 125	protein-coding
chr1	43770000	43780000	12263	455	0	0.0371035	58	8	23	8434	NM_001253357	7075	Hs.78824	NM_005424	ENSG00000066056	TIE1	JTK14|TIE	tyrosine kinase with immunoglobulin like and EGF like domains 1	protein-coding
chr1	43830000	43840000	4171	772	5.16387e-301	0.185088	32	5	12	-1255	NM_022821	64834	Hs.25597	NM_022821	ENSG00000066322	ELOVL1	CGI-88|Ssc1	ELOVL fatty acid elongase 1	protein-coding
chr1	43890000	43900000	11108	908	0	0.0817429	26	7	11	-19210	NR_106793	102465440		NR_106793	ENSG00000274975	MIR6735	hsa-mir-6735	microRNA 6735	ncRNA
chr1	43900000	43910000	10301	1125	0	0.109213	27	5	16	-9210	NR_106793	102465440		NR_106793	ENSG00000274975	MIR6735	hsa-mir-6735	microRNA 6735	ncRNA
chr1	43910000	43920000	7789	528	0	0.0677879	27	8	12	790	NR_106793	102465440		NR_106793	ENSG00000274975	MIR6735	hsa-mir-6735	microRNA 6735	ncRNA
chr1	43990000	44000000	5353	515	0	0.0962077	46	14	15	-1531	NM_002840	5792	Hs.272062	NM_002840	ENSG00000142949	PTPRF	BNAH2|LAR	protein tyrosine phosphatase, receptor type F	protein-coding
chr1	44010000	44020000	9047	494	0	0.0546037	48	17	19	18469	NM_130440	5792	Hs.272062	NM_002840	ENSG00000142949	PTPRF	BNAH2|LAR	protein tyrosine phosphatase, receptor type F	protein-coding
chr1	44020000	44030000	11264	693	0	0.0615234	31	12	14	28469	NM_130440	5792	Hs.272062	NM_002840	ENSG00000142949	PTPRF	BNAH2|LAR	protein tyrosine phosphatase, receptor type F	protein-coding
chr1	44030000	44040000	16049	745	0	0.0464203	36	7	13	38469	NM_130440	5792	Hs.272062	NM_002840	ENSG00000142949	PTPRF	BNAH2|LAR	protein tyrosine phosphatase, receptor type F	protein-coding
chr1	44040000	44050000	9603	820	0	0.08539	27	8	11	48469	NM_130440	5792	Hs.272062	NM_002840	ENSG00000142949	PTPRF	BNAH2|LAR	protein tyrosine phosphatase, receptor type F	protein-coding
chr1	44060000	44070000	19075	771	0	0.0404194	35	6	10	-50797	NM_014663	9682	Hs.155983	NM_014663	ENSG00000066135	KDM4A	JHDM3A|JMJD2|JMJD2A|TDRD14A	lysine demethylase 4A	protein-coding
chr1	44070000	44080000	11361	535	0	0.0470909	30	8	12	-40797	NM_014663	9682	Hs.155983	NM_014663	ENSG00000066135	KDM4A	JHDM3A|JMJD2|JMJD2A|TDRD14A	lysine demethylase 4A	protein-coding
chr1	44080000	44090000	7662	930	0	0.121378	29	12	15	-30797	NM_014663	9682	Hs.155983	NM_014663	ENSG00000066135	KDM4A	JHDM3A|JMJD2|JMJD2A|TDRD14A	lysine demethylase 4A	protein-coding
chr1	44430000	44440000	6143	660	0	0.107439	41	13	19	-653	NM_001319169	1802	Hs.632398	NM_001384	ENSG00000132768	DPH2	DPH2L2	DPH2 homolog	protein-coding
chr1	44440000	44450000	8999	510	0	0.056673	45	14	15	126	NM_003780	8704	Hs.632403	NM_003780	ENSG00000117411	B4GALT2	B4Gal-T2|B4Gal-T3|beta4Gal-T2	beta-1,4-galactosyltransferase 2	protein-coding
chr1	44450000	44460000	8415	582	0	0.0691622	35	16	13	-2280	NM_152499	149473	Hs.632394	NM_152499	ENSG00000159214	CCDC24	-	coiled-coil domain containing 24	protein-coding
chr1	44460000	44470000	13073	698	0	0.0533925	33	13	18	7720	NM_152499	149473	Hs.632394	NM_152499	ENSG00000159214	CCDC24	-	coiled-coil domain containing 24	protein-coding
chr1	44490000	44500000	5973	688	0	0.115185	37	11	12	1795	NM_001328629	6536	Hs.442590	NM_006934	ENSG00000196517	SLC6A9	GLYT1	solute carrier family 6 member 9	protein-coding
chr1	44700000	44710000	8291	876	0	0.105657	38	8	11	4955	NR_110056	100874278	Hs.132497	NR_046817	ENSG00000233602	ERI3-IT1	-	ERI3 intronic transcript 1	ncRNA
chr1	45060000	45070000	8071	697	0	0.0863586	30	10	15	53835	NR_049849	100847089		NR_049849	ENSG00000263381	MIR5584	-	microRNA 5584	ncRNA
chr1	45080000	45090000	5932	1057	0	0.178186	40	11	11	55280	NM_001300746	79639	Hs.22157	NM_024587	ENSG00000126106	TMEM53	NET4	transmembrane protein 53	protein-coding
chr1	45260000	45270000	3686	456	0	0.123711	29	9	10	-897	NM_004073	1263	Hs.632415	NM_004073	ENSG00000173846	PLK3	CNK|FNK|PLK-3|PRK	polo like kinase 3	protein-coding
chr1	45290000	45300000	7463	859	0	0.115101	41	6	16	13616	NM_001166292	8643	Hs.591497	NM_003738	ENSG00000117425	PTCH2	PTC2	patched 2	protein-coding
chr1	45470000	45480000	8248	845	0	0.102449	27	6	12	2027	NM_024602	79654	Hs.525084	NM_024602	ENSG00000126107	HECTD3	-	HECT domain E3 ubiquitin protein ligase 3	protein-coding
chr1	46650000	46660000	10812	852	0	0.0788013	33	8	12	8171	NM_001290130	55624	Hs.525134	NM_017739	ENSG00000085998	POMGNT1	GNTI.2|GnT I.2|LGMD2O|MEB|MGAT1.2|RP76|gnT-I.2	protein O-linked mannose N-acetylglucosaminyltransferase 1 (beta 1,2-)	protein-coding
chr1	46870000	46880000	6815	653	0	0.095818	31	6	14	15061	NM_001441	2166	Hs.720143	NM_001441	ENSG00000117480	FAAH	FAAH-1|PSAB	fatty acid amide hydrolase	protein-coding
chr1	46890000	46900000	10868	877	0	0.0806956	30	7	12	-4499	NR_045483	729041	Hs.170205	NR_045483		FAAHP1	-	fatty acid amide hydrolase pseudogene 1	pseudo
chr1	46900000	46910000	10366	598	0	0.0576886	42	11	14	5501	NR_045483	729041	Hs.170205	NR_045483		FAAHP1	-	fatty acid amide hydrolase pseudogene 1	pseudo
chr1	46910000	46920000	9354	685	0	0.0732307	27	7	14	376	NR_121680	101929651	Hs.638707	NR_121680	ENSG00000224863	LINC01398	-	long intergenic non-protein coding RNA 1398	ncRNA
chr1	46920000	46930000	8668	607	0	0.0700277	25	9	13	-9624	NR_121680	101929651	Hs.638707	NR_121680	ENSG00000224863	LINC01398	-	long intergenic non-protein coding RNA 1398	ncRNA
chr1	46930000	46940000	4959	747	0	0.150635	38	9	12	-19624	NR_121680	101929651	Hs.638707	NR_121680	ENSG00000224863	LINC01398	-	long intergenic non-protein coding RNA 1398	ncRNA
chr1	46940000	46950000	6574	753	0	0.114542	52	9	15	-27668	NM_147192	127343	Hs.375623	NM_147192	ENSG00000197587	DMBX1	MBX|OTX3|PAXB	diencephalon/mesencephalon homeobox 1	protein-coding
chr1	46950000	46960000	8483	520	0	0.0612991	44	14	17	-17668	NM_147192	127343	Hs.375623	NM_147192	ENSG00000197587	DMBX1	MBX|OTX3|PAXB	diencephalon/mesencephalon homeobox 1	protein-coding
chr1	46970000	46980000	7988	1155	0	0.144592	30	9	10	2332	NM_172225	127343	Hs.375623	NM_147192	ENSG00000197587	DMBX1	MBX|OTX3|PAXB	diencephalon/mesencephalon homeobox 1	protein-coding
chr1	46990000	47000000	10114	572	0	0.0565553	36	14	13	-9368	NR_038403	100507423	Hs.601863	NR_038403	ENSG00000269956	MKNK1-AS1	-	MKNK1 antisense RNA 1	ncRNA
chr1	47010000	47020000	6625	477	0	0.072	44	13	20	1887	NM_001097611	148930	Hs.350764	NM_182516	ENSG00000162456	KNCN	Kino|L5	kinocilin	protein-coding
chr1	47070000	47080000	7029	1026	0	0.145967	28	7	10	-5034	NR_024176	8569	Hs.371594	NM_003684	ENSG00000079277	MKNK1	MNK1	MAP kinase interacting serine/threonine kinase 1	protein-coding
chr1	47640000	47650000	2179	567	6.42572e-117	0.260211	41	11	14	78	NR_047498	100874253	Hs.435758	NR_047498	ENSG00000224805	LINC00853	PDZK1IP1-AS1|ncRNA-a4	long intergenic non-protein coding RNA 853	ncRNA
chr1	47690000	47700000	4953	678	0	0.136887	38	18	16	2387	NM_001287347	6886	Hs.705618	NM_003189	ENSG00000162367	TAL1	SCL|TCL5|bHLHa17|tal-1	TAL bHLH transcription factor 1, erythroid differentiation factor	protein-coding
chr1	47900000	47910000	6842	767	0	0.112102	38	15	13	-2011	NR_126355	102724077	Hs.159718	NR_126355		LINC01389	-	long intergenic non-protein coding RNA 1389	ncRNA
chr1	47910000	47920000	7857	982	0	0.124984	29	6	11	-12011	NR_126355	102724077	Hs.159718	NR_126355		LINC01389	-	long intergenic non-protein coding RNA 1389	ncRNA
chr1	48030000	48040000	6134	1067	0	0.173948	29	6	12	-132011	NR_126355	102724077	Hs.159718	NR_126355		LINC01389	-	long intergenic non-protein coding RNA 1389	ncRNA
chr1	48170000	48180000	7189	1002	0	0.13938	32	8	15	-272011	NR_126355	102724077	Hs.159718	NR_126355		LINC01389	-	long intergenic non-protein coding RNA 1389	ncRNA
chr1	48280000	48290000	11032	1143	0	0.103608	25	6	11	177562	NM_001194986	388630	Hs.61504	NM_001194986	ENSG00000269113	TRABD2B	TIKI2	TraB domain containing 2B	protein-coding
chr1	48460000	48470000	4705	982	3.21149e-308	0.208714	24	6	10	-2438	NM_001194986	388630	Hs.61504	NM_001194986	ENSG00000269113	TRABD2B	TIKI2	TraB domain containing 2B	protein-coding
chr1	48680000	48690000	7908	1063	0	0.134421	24	3	10	-3357	NM_001135181	200010	Hs.37890	NM_001011547	ENSG00000117834	SLC5A9	SGLT4	solute carrier family 5 member 9	protein-coding
chr1	50880000	50890000	5758	715	0	0.124175	31	8	22	4119	NM_032110	63950	Hs.334481	NM_032110	ENSG00000142700	DMRTA2	-	DMRT like family A2	protein-coding
chr1	51760000	51770000	6726	722	0	0.107345	45	9	24	-1367	NM_001297666	22996	Hs.112949	NM_001080494	ENSG00000085831	TTC39A	C1orf34|DEME-6	tetratricopeptide repeat domain 39A	protein-coding
chr1	51770000	51780000	7155	867	0	0.121174	26	6	11	-11367	NM_001297666	22996	Hs.112949	NM_001080494	ENSG00000085831	TTC39A	C1orf34|DEME-6	tetratricopeptide repeat domain 39A	protein-coding
chr1	51790000	51800000	5431	1127	0	0.207512	25	5	12	-326	NR_123731	102724097	Hs.568648	NR_123731	ENSG00000261664	TTC39A-AS1	-	TTC39A antisense RNA 1	ncRNA
chr1	52820000	52830000	6029	745	0	0.123569	27	6	13	6877	NM_001330585	200014	Hs.591451	NM_032449	ENSG00000154222	CC2D1B	-	coiled-coil and C2 domain containing 1B	protein-coding
chr1	53540000	53550000	4570	636	0	0.139168	40	13	18	17276	NM_001199081	127435	Hs.586141	NM_153703	ENSG00000174348	PODN	PCAN|SLRR5A	podocan	protein-coding
chr1	53550000	53560000	6132	534	0	0.0870841	27	7	18	27276	NM_001199081	127435	Hs.586141	NM_153703	ENSG00000174348	PODN	PCAN|SLRR5A	podocan	protein-coding
chr1	53570000	53580000	3144	781	3.4272e-176	0.24841	24	8	12	33304	NM_001287595	6512	Hs.104637	NM_006671	ENSG00000162383	SLC1A7	AAAT|EAAT5	solute carrier family 1 member 7	protein-coding
chr1	53580000	53590000	5411	628	0	0.11606	30	8	11	23304	NM_001287595	6512	Hs.104637	NM_006671	ENSG00000162383	SLC1A7	AAAT|EAAT5	solute carrier family 1 member 7	protein-coding
chr1	53750000	53760000	4228	778	2.73125e-306	0.184011	24	6	10	38821	NM_001018054	7804	Hs.280387	NM_004631	ENSG00000157193	LRP8	APOER2|HSZ75190|LRP-8|MCI1	LDL receptor related protein 8	protein-coding
chr1	53760000	53770000	5630	931	0	0.165364	25	7	10	28821	NM_001018054	7804	Hs.280387	NM_004631	ENSG00000157193	LRP8	APOER2|HSZ75190|LRP-8|MCI1	LDL receptor related protein 8	protein-coding
chr1	53770000	53780000	5774	702	0	0.121579	26	6	13	18821	NM_001018054	7804	Hs.280387	NM_004631	ENSG00000157193	LRP8	APOER2|HSZ75190|LRP-8|MCI1	LDL receptor related protein 8	protein-coding
chr1	53790000	53800000	6507	782	0	0.120178	28	5	13	1095	NR_131923	105378732	Hs.118609	NR_131923	ENSG00000225675	LINC01771	-	long intergenic non-protein coding RNA 1771	ncRNA
chr1	53940000	53950000	4290	992	1.11876e-256	0.231235	27	7	10	19928	NM_033067	63948	Hs.131654	NM_033067	ENSG00000143006	DMRTB1	-	DMRT like family B with proline rich C-terminal 1	protein-coding
chr1	53970000	53980000	3257	750	3.3796e-196	0.230273	44	14	21	49928	NM_033067	63948	Hs.131654	NM_033067	ENSG00000143006	DMRTB1	-	DMRT like family B with proline rich C-terminal 1	protein-coding
chr1	53990000	54000000	4889	573	0	0.117202	45	11	15	69928	NM_033067	63948	Hs.131654	NM_033067	ENSG00000143006	DMRTB1	-	DMRT like family B with proline rich C-terminal 1	protein-coding
chr1	54000000	54010000	6382	600	0	0.0940144	30	8	12	79928	NM_033067	63948	Hs.131654	NM_033067	ENSG00000143006	DMRTB1	-	DMRT like family B with proline rich C-terminal 1	protein-coding
chr1	54040000	54050000	5238	940	0	0.179458	31	7	13	119928	NM_033067	63948	Hs.131654	NM_033067	ENSG00000143006	DMRTB1	-	DMRT like family B with proline rich C-terminal 1	protein-coding
chr1	54150000	54160000	5999	701	0	0.116853	36	8	15	44877	NM_147193	148979	Hs.306691	NM_147193	ENSG00000174332	GLIS1	-	GLIS family zinc finger 1	protein-coding
chr1	54470000	54480000	5468	1013	0	0.18526	32	11	15	8859	NM_001276393	388633	Hs.439583	NM_001010978	ENSG00000203985	LDLRAD1	-	low density lipoprotein receptor class A domain containing 1	protein-coding
chr1	54600000	54610000	5092	1126	5.86775285647031e-317	0.221131	26	11	11	13679	NM_201546	200008	Hs.568555	NM_201546	ENSG00000157211	CDCP2	-	CUB domain containing protein 2	protein-coding
chr1	54690000	54700000	5190	881	0	0.16975	48	8	18	-7116	NR_103541	619518	Hs.591438	NM_001034847	ENSG00000198711	SSBP3-AS1	C1orf191|MST128|MSTP128	SSBP3 antisense RNA 1	ncRNA
chr1	54870000	54880000	3564	786	6.39794e-223	0.220539	43	9	15	-2932	NM_018070	23648	Hs.476706	NM_018070	ENSG00000157216	SSBP3	CSDP|SSDP|SSDP1	single stranded DNA binding protein 3	protein-coding
chr1	54920000	54930000	3713	626	5.6955e-287	0.168597	58	12	13	-52932	NM_018070	23648	Hs.476706	NM_018070	ENSG00000157216	SSBP3	CSDP|SSDP|SSDP1	single stranded DNA binding protein 3	protein-coding
chr1	54940000	54950000	6143	658	0	0.107114	35	10	14	-68807	NM_147161	26027	Hs.745173	NM_015547	ENSG00000162390	ACOT11	BFIT|STARD14|THEA|THEM1	acyl-CoA thioesterase 11	protein-coding
chr1	54950000	54960000	5036	723	0	0.143566	27	6	10	-58807	NM_147161	26027	Hs.745173	NM_015547	ENSG00000162390	ACOT11	BFIT|STARD14|THEA|THEM1	acyl-CoA thioesterase 11	protein-coding
chr1	55030000	55040000	5232	707	0	0.13513	30	13	10	21193	NM_015547	26027	Hs.745173	NM_015547	ENSG00000162390	ACOT11	BFIT|STARD14|THEA|THEM1	acyl-CoA thioesterase 11	protein-coding
chr1	55050000	55060000	5741	1056	0	0.18394	24	5	14	34200	NM_176782	338094	Hs.234786	NM_176782	ENSG00000162391	FAM151A	C1orf179	family with sequence similarity 151 member A	protein-coding
chr1	55060000	55070000	6641	975	0	0.146815	27	10	12	24200	NM_176782	338094	Hs.234786	NM_176782	ENSG00000162391	FAM151A	C1orf179	family with sequence similarity 151 member A	protein-coding
chr1	55070000	55080000	7814	793	0	0.101485	42	11	14	14200	NM_176782	338094	Hs.234786	NM_176782	ENSG00000162391	FAM151A	C1orf179	family with sequence similarity 151 member A	protein-coding
chr1	55130000	55140000	4674	1174	5.57884e-258	0.251177	27	9	12	27587	NM_001291332	374977	Hs.412482	NM_198547	ENSG00000184313	MROH7	C1orf175|HEATR8	maestro heat like repeat family member 7	protein-coding
chr1	55270000	55280000	5787	757	0	0.13081	30	7	10	3264	NM_152607	163747	Hs.376018	NM_152607	ENSG00000162398	LEXM	C1orf177|LEM	lymphocyte expansion molecule	protein-coding
chr1	55460000	55470000	6813	561	0	0.0823426	27	11	13	383	NM_057176	7809	Hs.151291	NM_057176	ENSG00000162399	BSND	BART|DFNB73	barttin CLCNK type accessory beta subunit	protein-coding
chr1	55480000	55490000	11534	880	0	0.0762962	25	4	10	-20149	NM_174936	255738	Hs.18844	NM_174936	ENSG00000169174	PCSK9	FH3|HCHOLA3|LDLCQ1|NARC-1|NARC1|PC9	proprotein convertase subtilisin/kexin type 9	protein-coding
chr1	55520000	55530000	5262	922	0	0.175219	29	10	13	19105	NR_110451	255738	Hs.18844	NM_174936	ENSG00000169174	PCSK9	FH3|HCHOLA3|LDLCQ1|NARC-1|NARC1|PC9	proprotein convertase subtilisin/kexin type 9	protein-coding
chr1	63780000	63790000	4249	711	0	0.167333	35	12	20	-2072	NR_038252	199899	Hs.116210	NR_038252	ENSG00000224209	LINC00466	-	long intergenic non-protein coding RNA 466	ncRNA
chr1	68850000	68860000	3028	702	2.95046e-181	0.231836	33	9	10	60642	NM_000329	6121	Hs.2133	NM_000329	ENSG00000116745	RPE65	BCO3|LCA2|RP20|mRPE65|rd12|sRPE65	RPE65, retinoid isomerohydrolase	protein-coding
chr1	91170000	91180000	3452	887	9.03157e-187	0.256952	26	5	12	7794	NM_020063	343472	Hs.451956	NM_020063	ENSG00000143032	BARHL2	-	BarH like homeobox 2	protein-coding
chr1	91180000	91190000	4203	1170	2.69766e-208	0.278373	26	7	14	-2206	NM_020063	343472	Hs.451956	NM_020063	ENSG00000143032	BARHL2	-	BarH like homeobox 2	protein-coding
chr1	109790000	109800000	7797	632	0	0.0810568	36	9	16	2359	NM_001408	1952	Hs.57652	NM_001408	ENSG00000143126	CELSR2	ADGRC2|CDHF10|EGFL2|Flamingo1|MEGF3	cadherin EGF LAG seven-pass G-type receptor 2	protein-coding
chr1	109800000	109810000	12754	709	0	0.0555904	55	9	16	12359	NM_001408	1952	Hs.57652	NM_001408	ENSG00000143126	CELSR2	ADGRC2|CDHF10|EGFL2|Flamingo1|MEGF3	cadherin EGF LAG seven-pass G-type receptor 2	protein-coding
chr1	109810000	109820000	11813	587	0	0.049691	51	9	24	10790	NM_001032291	84722	Hs.405925	NM_032636	ENSG00000134222	PSRC1	DDA3|FP3214	proline and serine rich coiled-coil 1	protein-coding
chr1	110020000	110030000	7690	687	0	0.0893368	28	15	12	-1561	NM_153340	127002	Hs.118248	NM_153340	ENSG00000162650	ATXN7L2	-	ataxin 7 like 2	protein-coding
chr1	110030000	110040000	7739	814	0	0.105182	29	7	13	-1658	NM_001134402	284613	Hs.514682	NM_182580	ENSG00000174151	CYB561D1	-	cytochrome b561 family member D1	protein-coding
chr1	110160000	110170000	9697	800	0	0.0824997	55	9	19	1464	NM_001308170	271	Hs.82927	NM_004037	ENSG00000116337	AMPD2	PCH9|SPG63	adenosine monophosphate deaminase 2	protein-coding
chr1	110170000	110180000	7448	720	0	0.0966702	42	11	15	6951	NM_203404	271	Hs.82927	NM_004037	ENSG00000116337	AMPD2	PCH9|SPG63	adenosine monophosphate deaminase 2	protein-coding
chr1	110300000	110310000	6361	642	0	0.100928	51	14	19	1644	NM_139053	79574	Hs.485352	NM_024526	ENSG00000198758	EPS8L3	EPS8R3	EPS8 like 3	protein-coding
chr1	110310000	110320000	7563	645	0	0.0852836	29	9	13	-8356	NM_024526	79574	Hs.485352	NM_024526	ENSG00000198758	EPS8L3	EPS8R3	EPS8 like 3	protein-coding
chr1	110430000	110440000	9219	742	0	0.080486	27	3	13	-18233	NM_172211	1435	Hs.173894	NM_000757	ENSG00000184371	CSF1	CSF-1|MCSF	colony stimulating factor 1	protein-coding
chr1	110450000	110460000	10936	708	0	0.0647403	26	8	13	1767	NM_000757	1435	Hs.173894	NM_000757	ENSG00000184371	CSF1	CSF-1|MCSF	colony stimulating factor 1	protein-coding
chr1	110460000	110470000	12175	769	0	0.0631622	27	9	13	11767	NM_000757	1435	Hs.173894	NM_000757	ENSG00000184371	CSF1	CSF-1|MCSF	colony stimulating factor 1	protein-coding
chr1	110520000	110530000	4302	1227	2.25842e-207	0.285216	24	11	11	-2387	NM_001242673	10768	Hs.743973	NM_006621	ENSG00000168710	AHCYL1	DCAL|IRBIT|PPP1R78|PRO0233|XPVKONA	adenosylhomocysteinase like 1	protein-coding
chr1	110600000	110610000	6211	721	0	0.116084	31	13	17	8322	NM_006492	257	Hs.669953	NM_006492	ENSG00000156150	ALX3	FND|FND1	ALX homeobox 3	protein-coding
chr1	110630000	110640000	5997	1118	0	0.186427	27	4	13	9690	NR_126382	104355139	Hs.628193	NR_126382	ENSG00000258673	LINC01397	-	long intergenic non-protein coding RNA 1397	ncRNA
chr1	110650000	110660000	2283	658	1.32462e-109	0.288217	25	6	10	-62	NM_203412	164153	Hs.374027	NM_203412	ENSG00000186150	UBL4B	-	ubiquitin like 4B	protein-coding
chr1	110740000	110750000	6271	814	0	0.129804	45	12	15	7609	NR_046546	100873974	Hs.130515	NR_046546		KCNC4-AS1	-	KCNC4 antisense RNA 1 (head to head)	ncRNA
chr1	110750000	110760000	7916	662	0	0.0836281	40	10	13	1664	NM_004978	3749	Hs.153521	NM_004978	ENSG00000116396	KCNC4	C1orf30|HKSHIIIC|KSHIIIC|KV3.4	potassium voltage-gated channel subfamily C member 4	protein-coding
chr1	110770000	110780000	8576	853	0	0.0994636	33	7	12	21664	NM_004978	3749	Hs.153521	NM_004978	ENSG00000116396	KCNC4	C1orf30|HKSHIIIC|KSHIIIC|KV3.4	potassium voltage-gated channel subfamily C member 4	protein-coding
chr1	110780000	110790000	6323	948	0	0.149929	28	8	11	31664	NM_004978	3749	Hs.153521	NM_004978	ENSG00000116396	KCNC4	C1orf30|HKSHIIIC|KSHIIIC|KV3.4	potassium voltage-gated channel subfamily C member 4	protein-coding
chr1	111030000	111040000	6201	974	0	0.157071	30	6	12	-2120	NR_108042	440602	Hs.708945	NR_108042	ENSG00000235407	CYMP-AS1	-	CYMP antisense RNA 1	ncRNA
chr1	112260000	112270000	10010	824	0	0.0823177	31	13	14	17046	NM_019099	55924	Hs.193406	NM_019099	ENSG00000197852	FAM212B	C1orf183	family with sequence similarity 212 member B	protein-coding
chr1	112280000	112290000	4216	1019	4.8517e-242	0.241698	25	9	10	2537	NR_038952	100506343	Hs.485810	NR_038951	ENSG00000227811	FAM212B-AS1	-	FAM212B antisense RNA 1	ncRNA
chr1	113050000	113060000	5417	894	0	0.165036	46	10	17	3630	NM_024494	7482	Hs.258575	NM_004185	ENSG00000134245	WNT2B	WNT13	Wnt family member 2B	protein-coding
chr1	113230000	113240000	7476	779	0	0.1042	29	8	14	14678	NM_001042679	389	Hs.502659	NM_175744	ENSG00000155366	RHOC	ARH9|ARHC|H9|RHOH9	ras homolog family member C	protein-coding
chr1	113240000	113250000	9902	585	0	0.059079	57	14	16	4678	NM_001042679	389	Hs.502659	NM_175744	ENSG00000155366	RHOC	ARH9|ARHC|H9|RHOH9	ras homolog family member C	protein-coding
chr1	113250000	113260000	6389	705	0	0.110346	33	10	12	2950	NM_005167	333926	Hs.655231	NM_005167	ENSG00000155367	PPM1J	PP2CZ|PP2Czeta|PPP2CZ	protein phosphatase, Mg2+/Mn2+ dependent 1J	protein-coding
chr1	113260000	113270000	4442	944	1.62179e-286	0.212517	25	10	13	1811	NM_182759	284467	Hs.439116	NM_182759	ENSG00000184599	FAM19A3	TAFA-3|TAFA3	family with sequence similarity 19 member A3, C-C motif chemokine like	protein-coding
chr1	114690000	114700000	5431	959	0	0.176579	38	11	12	62	NM_205848	148281	Hs.370963	NM_205848	ENSG00000134207	SYT6	sytVI	synaptotagmin 6	protein-coding
chr1	142670000	142680000	3846	999	1.49224e-205	0.25975	25	6	10	38605	NR_046228	100874392	Hs.648245	NR_046228		ANKRD20A12P	-	ankyrin repeat domain 20 family member A12, pseudogene	pseudo
chr1	149870000	149880000	6779	983	0	0.145007	25	5	12	3543	NM_001278719	9900	Hs.516153	NM_014849	ENSG00000159164	SV2A	SV2	synaptic vesicle glycoprotein 2A	protein-coding
chr1	149880000	149890000	7899	800	0	0.101279	62	20	23	4434	NM_014849	9900	Hs.516153	NM_014849	ENSG00000159164	SV2A	SV2	synaptic vesicle glycoprotein 2A	protein-coding
chr1	150120000	150130000	6294	1154	0	0.183349	32	10	11	2224	NM_001304723	51177	Hs.438824	NM_016274	ENSG00000023902	PLEKHO1	CKIP-1|CKIP1|JBP|OC120	pleckstrin homology domain containing O1	protein-coding
chr1	150230000	150240000	4941	998	0	0.201983	33	5	10	4862	NM_012113	23632	Hs.528988	NM_012113	ENSG00000118298	CA14	CAXiV	carbonic anhydrase 14	protein-coding
chr1	150480000	150490000	10344	840	0	0.0812065	35	9	14	-3233	NR_051960	100874054	Hs.576460	NR_051960	ENSG00000228126	FALEC	FAL1|LINC00568|ncRNA-a1	focally amplified long non-coding RNA in epithelial cancer	ncRNA
chr1	150520000	150530000	7148	695	0	0.09723	68	17	20	595	NR_036211	100422997		NR_036211	ENSG00000264553	MIR4257	-	microRNA 4257	ncRNA
chr1	150530000	150540000	5947	1135	0	0.190853	43	10	13	10595	NR_036211	100422997		NR_036211	ENSG00000264553	MIR4257	-	microRNA 4257	ncRNA
chr1	150940000	150950000	9117	923	0	0.101239	54	12	20	2479	NM_022075	29956	Hs.744017	NM_013384	ENSG00000143418	CERS2	L3|LASS2|SP260|TMSG1	ceramide synthase 2	protein-coding
chr1	151030000	151040000	5453	1272	2.47032822920623e-323	0.233266	35	8	13	2849	NM_006818	10962	Hs.75823	NM_006818	ENSG00000213190	MLLT11	AF1Q	myeloid/lymphoid or mixed-lineage leukemia; translocated to, 11	protein-coding
chr1	151100000	151110000	7787	1234	0	0.158469	34	7	11	14140	NM_001178062	10500	Hs.516316	NM_030913	ENSG00000143434	SEMA6C	SEMAY|m-SemaY|m-SemaY2	semaphorin 6C	protein-coding
chr1	151110000	151120000	7513	851	0	0.11327	46	14	25	4140	NM_001178062	10500	Hs.516316	NM_030913	ENSG00000143434	SEMA6C	SEMAY|m-SemaY|m-SemaY2	semaphorin 6C	protein-coding
chr1	151250000	151260000	7563	1105	0	0.146106	36	8	10	212	NM_020832	57592	Hs.186756	NM_020832	ENSG00000143373	ZNF687	PDB6	zinc finger protein 687	protein-coding
chr1	151260000	151270000	8620	1208	0	0.140139	39	8	10	10212	NM_020832	57592	Hs.186756	NM_020832	ENSG00000143373	ZNF687	PDB6	zinc finger protein 687	protein-coding
chr1	151670000	151680000	6149	929	0	0.151081	39	9	14	13792	NM_001172648	11189	Hs.26047	NM_007185	ENSG00000159409	CELF3	BRUNOL1|CAGH4|ERDA4|ETR-1|TNRC4	CUGBP, Elav-like family member 3	protein-coding
chr1	151680000	151690000	11964	695	0	0.0580909	72	13	18	3792	NM_001172648	11189	Hs.26047	NM_007185	ENSG00000159409	CELF3	BRUNOL1|CAGH4|ERDA4|ETR-1|TNRC4	CUGBP, Elav-like family member 3	protein-coding
chr1	151770000	151780000	8929	989	0	0.110763	31	6	13	2918	NM_001004432	339398	Hs.591477	NM_001004432	ENSG00000213171	LINGO4	DAAT9248|LRRN6D|PRO34002	leucine rich repeat and Ig domain containing 4	protein-coding
chr1	151780000	151790000	9686	1102	0	0.113772	35	4	10	-7082	NM_001004432	339398	Hs.591477	NM_001004432	ENSG00000213171	LINGO4	DAAT9248|LRRN6D|PRO34002	leucine rich repeat and Ig domain containing 4	protein-coding
chr1	151790000	151800000	11698	931	0	0.0795863	40	11	14	3553	NM_001001523	6097	Hs.256022	NM_005060	ENSG00000143365	RORC	IMD42|NR1F3|RORG|RZR-GAMMA|RZRG|TOR	RAR related orphan receptor C	protein-coding
chr1	151800000	151810000	7611	640	0	0.0840888	56	12	15	-652	NM_005060	6097	Hs.256022	NM_005060	ENSG00000143365	RORC	IMD42|NR1F3|RORG|RZR-GAMMA|RZRG|TOR	RAR related orphan receptor C	protein-coding
chr1	153330000	153340000	6434	803	0	0.124806	28	11	13	4670	NM_002965	6280	Hs.112405	NM_002965	ENSG00000163220	S100A9	60B8AG|CAGB|CFAG|CGLB|L1AG|LIAG|MAC387|MIF|MRP14|NIF|P14	S100 calcium binding protein A9	protein-coding
chr1	153360000	153370000	5936	1021	0	0.172001	30	11	10	-1336	NM_001319197	6279	Hs.416073	NM_002964	ENSG00000143546	S100A8	60B8AG|CAGA|CFAG|CGLA|CP-10|L1Ag|MA387|MIF|MRP8|NIF|P8	S100 calcium binding protein A8	protein-coding
chr1	153460000	153470000	3970	884	5.42613e-246	0.22267	27	7	11	-31863	NM_002963	6278	Hs.112408	NM_002963	ENSG00000143556	S100A7	PSOR1|S100A7c	S100 calcium binding protein A7	protein-coding
chr1	153500000	153510000	7375	1692	0	0.229424	31	8	13	3717	NM_014624	6277	Hs.275243	NM_014624	ENSG00000197956	S100A6	2A9|5B10|CABP|CACY|PRA	S100 calcium binding protein A6	protein-coding
chr1	153510000	153520000	8152	932	0	0.114328	37	12	18	-759	NM_002962	6276	Hs.2960	NM_002962	ENSG00000196420	S100A5	S100D	S100 calcium binding protein A5	protein-coding
chr1	153520000	153530000	6523	1053	0	0.161429	39	12	13	-3266	NM_002960	6274	Hs.557609	NM_002960	ENSG00000188015	S100A3	S100E	S100 calcium binding protein A3	protein-coding
chr1	153580000	153590000	3845	704	6.55043e-280	0.183095	51	19	26	644	NR_133645	140576	Hs.515714	NM_080388	ENSG00000188643	S100A16	AAG13|DT1P1A7|S100F	S100 calcium binding protein A16	protein-coding
chr1	153600000	153610000	4762	1196	7.96382e-263	0.251155	41	9	14	-1458	NM_015607	26097	Hs.611057	NM_015607	ENSG00000160679	CHTOP	C1orf77|FL-SRAG|FOP|SRAG|SRAG-3|SRAG-5|pp7704	chromatin target of PRMT1	protein-coding
chr1	153650000	153660000	6939	613	0	0.0883413	43	6	12	3836	NM_000906	4881	Hs.490330	NM_000906	ENSG00000169418	NPR1	ANPRA|ANPa|GUC2A|GUCY2A|NPRA	natriuretic peptide receptor 1	protein-coding
chr1	153660000	153670000	5590	1017	0	0.181932	37	9	13	-2731	NR_107050	102466879		NR_107050	ENSG00000274940	MIR8083	hsa-mir-8083	microRNA 8083	ncRNA
chr1	153740000	153750000	8268	891	0	0.107765	42	15	16	-2768	NM_024330	11000	Hs.438723	NM_024330	ENSG00000143554	SLC27A3	ACSVL3|FATP3|VLCS-3	solute carrier family 27 member 3	protein-coding
chr1	153760000	153770000	8417	1092	0	0.129737	36	9	13	-1423	NR_126565	343052	Hs.516530	NR_126565	ENSG00000231827	LOC343052	-	immunoglobulin superfamily DCC subclass member 3 pseudogene	pseudo
chr1	153770000	153780000	10099	1098	0	0.108724	43	10	14	8577	NR_126565	343052	Hs.516530	NR_126565	ENSG00000231827	LOC343052	-	immunoglobulin superfamily DCC subclass member 3 pseudogene	pseudo
chr1	153900000	153910000	9817	1373	0	0.139859	26	6	12	-9549	NM_020699	57459	Hs.4779	NM_020699	ENSG00000143614	GATAD2B	MRD18|P66beta|p68	GATA zinc finger domain containing 2B	protein-coding
chr1	153910000	153920000	9479	1015	0	0.107079	46	9	15	4154	NM_014856	9909	Hs.744878	NM_014856	ENSG00000198837	DENND4B	KIAA0476	DENN domain containing 4B	protein-coding
chr1	153920000	153930000	10949	1195	0	0.109142	34	9	11	-5846	NM_014856	9909	Hs.744878	NM_014856	ENSG00000198837	DENND4B	KIAA0476	DENN domain containing 4B	protein-coding
chr1	153930000	153940000	7665	1146	0	0.149511	28	8	13	-104	NR_106795	102465441		NR_106795	ENSG00000276584	MIR6737	hsa-mir-6737	microRNA 6737	ncRNA
chr1	154290000	154300000	4637	1192	4.13349e-250	0.257063	29	8	12	1408	NM_080429	89872	Hs.259048	NM_080429	ENSG00000143595	AQP10	AQPA_HUMAN	aquaporin 10	protein-coding
chr1	154300000	154310000	6119	1204	0	0.196764	33	12	12	4724	NM_020452	57198	Hs.435700	NM_020452	ENSG00000143515	ATP8B2	ATPID	ATPase phospholipid transporting 8B2	protein-coding
chr1	154320000	154330000	10751	718	0	0.0667845	31	8	10	24724	NM_020452	57198	Hs.435700	NM_020452	ENSG00000143515	ATP8B2	ATPID	ATPase phospholipid transporting 8B2	protein-coding
chr1	154390000	154400000	6049	1599	3.8356047292679e-316	0.264341	26	4	10	17331	NM_001206866	3570	Hs.135087	NM_000565	ENSG00000160712	IL6R	CD126|IL-6R-1|IL-6RA|IL6Q|IL6RA|IL6RQ|gp80	interleukin 6 receptor	protein-coding
chr1	154540000	154550000	8171	721	0	0.0882389	34	11	16	4743	NM_000748	1141	Hs.2306	NM_000748	ENSG00000160716	CHRNB2	EFNL3|nAChRB2	cholinergic receptor nicotinic beta 2 subunit	protein-coding
chr1	154700000	154710000	4942	1123	2.41553e-300	0.227236	24	5	11	-104544	NM_001025107	103	Hs.12341	NM_001111	ENSG00000160710	ADAR	ADAR1|AGS6|DRADA|DSH|DSRAD|G1P1|IFI-4|IFI4|K88DSRBP|P136	adenosine deaminase, RNA specific	protein-coding
chr1	154840000	154850000	6410	1032	0	0.160998	33	6	15	-2246	NM_002249	3782	Hs.490765	NM_002249	ENSG00000143603	KCNN3	KCa2.3|SK3|SKCA3|hSK3	potassium calcium-activated channel subfamily N member 3	protein-coding
chr1	154910000	154920000	9462	761	0	0.080427	40	8	15	126	NM_001323012	10654	Hs.30954	NM_006556	ENSG00000163344	PMVK	HUMPMKI|PMK|PMKA|PMKASE|POROK1	phosphomevalonate kinase	protein-coding
chr1	154920000	154930000	6990	627	0	0.0896996	38	7	13	3639	NM_001317734	57326	Hs.505806	NM_020524	ENSG00000163346	PBXIP1	HPIP	PBX homeobox interacting protein 1	protein-coding
chr1	154930000	154940000	6707	899	0	0.134039	29	10	14	-742	NM_138300	90780	Hs.533597	NM_138300	ENSG00000163348	PYGO2	1190004M21Rik	pygopus family PHD finger 2	protein-coding
chr1	154940000	154950000	6289	773	0	0.122913	54	15	17	-1777	NM_001130040	6464	Hs.433795	NM_003029	ENSG00000160691	SHC1	SHC|SHCA	SHC adaptor protein 1	protein-coding
chr1	154970000	154980000	7052	488	0	0.0692002	100	24	27	-106	NR_049765	51043	Hs.729279	NM_001252406	ENSG00000160685	ZBTB7B	CKROX|THPOK|ZBTB15|ZFP-67|ZFP67|ZNF857B|c-KROX|hcKROX	zinc finger and BTB domain containing 7B	protein-coding
chr1	154980000	154990000	12757	502	0	0.0393509	95	24	35	9894	NM_001256455	51043	Hs.729279	NM_001252406	ENSG00000160685	ZBTB7B	CKROX|THPOK|ZBTB15|ZFP-67|ZFP67|ZNF857B|c-KROX|hcKROX	zinc finger and BTB domain containing 7B	protein-coding
chr1	154990000	155000000	10276	620	0	0.0603348	39	11	19	11257	NM_144622	127579	Hs.591491	NM_144622	ENSG00000163354	DCST2	-	DC-STAMP domain containing 2	protein-coding
chr1	155000000	155010000	7084	875	0	0.123518	24	7	11	1257	NM_144622	127579	Hs.591491	NM_144622	ENSG00000163354	DCST2	-	DC-STAMP domain containing 2	protein-coding
chr1	155010000	155020000	9890	670	0	0.0677452	35	9	15	8641	NR_040772	100505666	Hs.657533	NR_040772		DCST1-AS1	-	DCST1 antisense RNA 1	ncRNA
chr1	155020000	155030000	13232	754	0	0.0569831	45	9	12	1252	NM_003815	8751	Hs.312098	NM_003815	ENSG00000143537	ADAM15	MDC15	ADAM metallopeptidase domain 15	protein-coding
chr1	155030000	155040000	9802	699	0	0.071312	42	13	13	-1213	NM_182689	1945	Hs.449913	NM_005227	ENSG00000243364	EFNA4	EFL4|EPLG4|LERK4	ephrin A4	protein-coding
chr1	155040000	155050000	6557	1001	0	0.152661	33	7	17	-6348	NM_004952	1944	Hs.516656	NM_004952	ENSG00000143590	EFNA3	EFL2|EPLG3|Ehk1-L|LERK3	ephrin A3	protein-coding
chr1	155050000	155060000	11696	667	0	0.057028	81	17	28	3652	NM_004952	1944	Hs.516656	NM_004952	ENSG00000143590	EFNA3	EFL2|EPLG3|Ehk1-L|LERK3	ephrin A3	protein-coding
chr1	155090000	155100000	4546	1004	1.73958e-283	0.220853	27	7	13	-5349	NM_004428	1942	Hs.516664	NM_004428	ENSG00000169242	EFNA1	B61|ECKLG|EFL1|EPLG1|LERK-1|LERK1|TNFAIP4	ephrin A1	protein-coding
chr1	155100000	155110000	5567	747	0	0.134184	30	13	15	-2820	NM_001287592	55974	Hs.292154	NM_018845	ENSG00000169241	SLC50A1	HsSWEET1|RAG1AP1|SCP|SWEET1|slv	solute carrier family 50 member 1	protein-coding
chr1	155140000	155150000	6205	1002	0	0.161483	35	10	13	804	NM_173852	200185	Hs.516671	NM_173852	ENSG00000163463	KRTCAP2	KCP2	keratinocyte associated protein 2	protein-coding
chr1	155150000	155160000	5046	597	0	0.118312	46	13	20	7706	NM_001044393	4582	Hs.89603	NM_002456	ENSG00000185499	MUC1	ADMCKD|ADMCKD1|CA 15-3|CD227|EMA|H23AG|KL-6|MAM6|MCD|MCKD|MCKD1|MUC-1|MUC-1/SEC|MUC-1/X|MUC1/ZD|PEM|PEMT|PUM	mucin 1, cell surface associated	protein-coding
chr1	155160000	155170000	3760	682	1.56084e-275	0.181383	91	18	20	32	NR_030281	693235		NR_030281	ENSG00000231064	MIR92B	MIRN92B|hsa-mir-92b|mir-92b	microRNA 92b	ncRNA
chr1	155170000	155180000	3929	775	8.42792e-270	0.197251	47	15	20	2772	NR_045553	7059	Hs.169875	NM_007112	ENSG00000169231	THBS3	TSP3	thrombospondin 3	protein-coding
chr1	155220000	155230000	12276	916	0	0.0746171	41	17	19	274	NM_001267608	10712	Hs.348308	NM_006589	ENSG00000160767	FAM189B	C1orf2|COTE1	family with sequence similarity 189 member B	protein-coding
chr1	155260000	155270000	7903	866	0	0.109579	33	7	11	5792	NM_181871	5313	Hs.95990	NM_000298	ENSG00000143627	PKLR	PK1|PKL|PKR|PKRL|RPK	pyruvate kinase, liver and RBC	protein-coding
chr1	155290000	155300000	11793	687	0	0.0582549	46	9	16	814	NM_001278230	23623	Hs.226499	NM_014328	ENSG00000160753	RUSC1	NESCA	RUN and SH3 domain containing 1	protein-coding
chr1	155910000	155920000	6195	1288	0	0.20791	33	5	12	3520	NM_181885	339403	Hs.449914	NM_181885	ENSG00000173080	RXFP4	GPCR142|GPR100|RLN3R2|RXFPR4	relaxin/insulin like family peptide receptor 4	protein-coding
chr1	155930000	155940000	9950	881	0	0.0885427	38	10	13	12966	NM_004723	9181	Hs.743352	NM_004723	ENSG00000116584	ARHGEF2	GEF|GEF-H1|GEFH1|LFP40|P40	Rho/Rac guanine nucleotide exchange factor 2	protein-coding
chr1	155940000	155950000	8438	550	0	0.0651813	53	18	20	2966	NM_004723	9181	Hs.743352	NM_004723	ENSG00000116584	ARHGEF2	GEF|GEF-H1|GEFH1|LFP40|P40	Rho/Rac guanine nucleotide exchange factor 2	protein-coding
chr1	156020000	156030000	5224	1020	0	0.195253	44	10	12	483	NM_001145264	28956	Hs.632483	NM_014017	ENSG00000116586	LAMTOR2	ENDAP|HSPC003|MAPBPIP|MAPKSP1AP|ROBLD3|Ragulator2|p14	late endosomal/lysosomal adaptor, MAPK and MTOR activator 2	protein-coding
chr1	156040000	156050000	8743	781	0	0.0893286	52	14	22	6789	NM_001093725	92312	Hs.591496	NM_001093725	ENSG00000254726	MEX3A	MEX-3A|RKHD4	mex-3 RNA binding family member A	protein-coding
chr1	156050000	156060000	7808	872	0	0.11168	56	11	19	2663	NM_001282625	4000	Hs.594444	NM_005572	ENSG00000160789	LMNA	CDCD1|CDDC|CMD1A|CMT2B1|EMD2|FPL|FPLD|FPLD2|HGPS|IDC|LDP1|LFP|LGMD1B|LMN1|LMNC|LMNL1|MADA|PRO1	lamin A/C	protein-coding
chr1	156070000	156080000	10569	666	0	0.0630145	35	9	19	-9461	NM_170708	4000	Hs.594444	NM_005572	ENSG00000160789	LMNA	CDCD1|CDDC|CMD1A|CMT2B1|EMD2|FPL|FPLD|FPLD2|HGPS|IDC|LDP1|LFP|LGMD1B|LMN1|LMNC|LMNL1|MADA|PRO1	lamin A/C	protein-coding
chr1	156080000	156090000	7335	1065	0	0.145194	42	9	15	539	NM_005572	4000	Hs.594444	NM_005572	ENSG00000160789	LMNA	CDCD1|CDDC|CMD1A|CMT2B1|EMD2|FPL|FPLD|FPLD2|HGPS|IDC|LDP1|LFP|LGMD1B|LMN1|LMNC|LMNL1|MADA|PRO1	lamin A/C	protein-coding
chr1	156090000	156100000	7648	716	0	0.0936192	26	7	13	-908	NM_001282624	4000	Hs.594444	NM_005572	ENSG00000160789	LMNA	CDCD1|CDDC|CMD1A|CMT2B1|EMD2|FPL|FPLD|FPLD2|HGPS|IDC|LDP1|LFP|LGMD1B|LMN1|LMNC|LMNL1|MADA|PRO1	lamin A/C	protein-coding
chr1	156100000	156110000	8547	861	0	0.100737	41	9	20	9092	NM_001257374	4000	Hs.594444	NM_005572	ENSG00000160789	LMNA	CDCD1|CDDC|CMD1A|CMT2B1|EMD2|FPL|FPLD|FPLD2|HGPS|IDC|LDP1|LFP|LGMD1B|LMN1|LMNC|LMNL1|MADA|PRO1	lamin A/C	protein-coding
chr1	156110000	156120000	6014	861	0	0.143166	26	4	10	-4735	NM_001193301	64218	Hs.408846	NM_022367	ENSG00000196189	SEMA4A	CORD10|RP35|SEMAB|SEMB	semaphorin 4A	protein-coding
chr1	156120000	156130000	8583	886	0	0.103227	41	7	13	1631	NM_001193302	64218	Hs.408846	NM_022367	ENSG00000196189	SEMA4A	CORD10|RP35|SEMAB|SEMB	semaphorin 4A	protein-coding
chr1	156210000	156220000	12526	772	0	0.0616318	46	12	23	2908	NM_001272111	79957	Hs.235873	NM_024897	ENSG00000160781	PAQR6	PRdelta	progestin and adipoQ receptor family member 6	protein-coding
chr1	156340000	156350000	7032	1233	0	0.175341	27	7	10	6020	NM_001256395	57127	Hs.131835	NM_020407	ENSG00000132677	RHBG	SLC42A2	Rh family B glycoprotein (gene/pseudogene)	protein-coding
chr1	156350000	156360000	10717	896	0	0.0836055	37	3	14	16020	NM_001256395	57127	Hs.131835	NM_020407	ENSG00000132677	RHBG	SLC42A2	Rh family B glycoprotein (gene/pseudogene)	protein-coding
chr1	156360000	156370000	7322	973	0	0.132887	37	9	15	25221	NR_029691	407046		NR_029691	ENSG00000207933	MIR9-1	MIRN9-1|hsa-mir-9-1|miRNA9-1|mir-9-1	microRNA 9-1	ncRNA
chr1	156370000	156380000	6968	804	0	0.115385	46	12	17	15221	NR_029691	407046		NR_029691	ENSG00000207933	MIR9-1	MIRN9-1|hsa-mir-9-1|miRNA9-1|mir-9-1	microRNA 9-1	ncRNA
chr1	156380000	156390000	5079	873	0	0.171884	33	13	15	5221	NR_029691	407046		NR_029691	ENSG00000207933	MIR9-1	MIRN9-1|hsa-mir-9-1|miRNA9-1|mir-9-1	microRNA 9-1	ncRNA
chr1	156390000	156400000	5680	863	0	0.151937	41	11	14	-3442	NM_001320455	10485	Hs.380027	NM_006365	ENSG00000125462	C1orf61	CROC4	chromosome 1 open reading frame 61	protein-coding
chr1	156400000	156410000	3373	912	5.46727e-173	0.270382	45	12	18	-5660	NR_135264	10485	Hs.380027	NM_006365	ENSG00000125462	C1orf61	CROC4	chromosome 1 open reading frame 61	protein-coding
chr1	156430000	156440000	9702	1031	0	0.106267	56	19	20	25391	NM_001271629	4209	Hs.314327	NM_005920	ENSG00000116604	MEF2D	-	myocyte enhancer factor 2D	protein-coding
chr1	156450000	156460000	12389	950	0	0.0766809	61	9	14	5391	NM_001271629	4209	Hs.314327	NM_005920	ENSG00000116604	MEF2D	-	myocyte enhancer factor 2D	protein-coding
chr1	156460000	156470000	9650	683	0	0.0707772	49	18	19	-4609	NM_001271629	4209	Hs.314327	NM_005920	ENSG00000116604	MEF2D	-	myocyte enhancer factor 2D	protein-coding
chr1	156470000	156480000	4730	961	7.02451764626005e-317	0.203171	39	10	12	-4366	NM_005920	4209	Hs.314327	NM_005920	ENSG00000116604	MEF2D	-	myocyte enhancer factor 2D	protein-coding
chr1	156520000	156530000	6934	797	0	0.114941	54	10	10	17396	NM_178229	128239	Hs.591495	NM_178229	ENSG00000183856	IQGAP3	-	IQ motif containing GTPase activating protein 3	protein-coding
chr1	156550000	156560000	7473	1102	0	0.147464	31	10	10	3843	NM_001105669	164118	Hs.447851	NM_001105669	ENSG00000187862	TTC24	-	tetratricopeptide repeat domain 24	protein-coding
chr1	156610000	156620000	10070	594	0	0.0589871	35	12	16	3260	NM_021948	63827	Hs.516904	NM_021948	ENSG00000132692	BCAN	BEHAB|CSPG7	brevican	protein-coding
chr1	156620000	156630000	13724	587	0	0.0427718	37	12	14	13260	NM_021948	63827	Hs.516904	NM_021948	ENSG00000132692	BCAN	BEHAB|CSPG7	brevican	protein-coding
chr1	156630000	156640000	14644	657	0	0.0448648	52	19	22	12189	NM_006617	10763	Hs.527971	NM_006617	ENSG00000132688	NES	Nbla00170	nestin	protein-coding
chr1	156640000	156650000	6560	739	0	0.112652	38	10	16	2189	NM_006617	10763	Hs.527971	NM_006617	ENSG00000132688	NES	Nbla00170	nestin	protein-coding
chr1	156660000	156670000	10618	503	0	0.0473724	30	12	13	10459	NM_001878	1382	Hs.405662	NM_001878	ENSG00000143320	CRABP2	CRABP-II|RBP6	cellular retinoic acid binding protein 2	protein-coding
chr1	156670000	156680000	12104	668	0	0.0551884	56	15	23	459	NM_001878	1382	Hs.405662	NM_001878	ENSG00000143320	CRABP2	CRABP-II|RBP6	cellular retinoic acid binding protein 2	protein-coding
chr1	156710000	156720000	7521	762	0	0.101316	44	12	18	-4077	NM_145729	79590	Hs.418233	NM_024540	ENSG00000143314	MRPL24	L24mt|MRP-L18|MRP-L24	mitochondrial ribosomal protein L24	protein-coding
chr1	156770000	156780000	10180	847	0	0.0832024	50	9	12	-10542	NM_001007792	4914	Hs.406293	NM_002529	ENSG00000198400	NTRK1	MTC|TRK|TRK1|TRKA|Trk-A|p140-TrkA	neurotrophic receptor tyrosine kinase 1	protein-coding
chr1	156780000	156790000	9230	1179	0	0.127736	26	3	10	-542	NM_001007792	4914	Hs.406293	NM_002529	ENSG00000198400	NTRK1	MTC|TRK|TRK1|TRKA|Trk-A|p140-TrkA	neurotrophic receptor tyrosine kinase 1	protein-coding
chr1	156810000	156820000	11024	650	0	0.0589623	51	19	21	13712	NM_014215	3645	Hs.248138	NM_014215	ENSG00000027644	INSRR	IRR	insulin receptor related receptor	protein-coding
chr1	156820000	156830000	9908	747	0	0.0753936	41	5	14	3712	NM_014215	3645	Hs.248138	NM_014215	ENSG00000027644	INSRR	IRR	insulin receptor related receptor	protein-coding
chr1	156830000	156840000	10906	785	0	0.0719787	56	11	14	4329	NM_001012331	4914	Hs.406293	NM_002529	ENSG00000198400	NTRK1	MTC|TRK|TRK1|TRKA|Trk-A|p140-TrkA	neurotrophic receptor tyrosine kinase 1	protein-coding
chr1	156840000	156850000	10392	979	0	0.0942071	31	7	14	14329	NM_001012331	4914	Hs.406293	NM_002529	ENSG00000198400	NTRK1	MTC|TRK|TRK1|TRKA|Trk-A|p140-TrkA	neurotrophic receptor tyrosine kinase 1	protein-coding
chr1	156850000	156860000	11265	554	0	0.0491789	66	11	18	-8523	NM_001080471	375033	Hs.142003	NM_207369	ENSG00000187800	PEAR1	JEDI|MEGF12	platelet endothelial aggregation receptor 1	protein-coding
chr1	156860000	156870000	6929	712	0	0.102757	42	11	16	1477	NM_001080471	375033	Hs.142003	NM_207369	ENSG00000187800	PEAR1	JEDI|MEGF12	platelet endothelial aggregation receptor 1	protein-coding
chr1	156870000	156880000	14000	474	0	0.0338571	75	22	28	11477	NM_001080471	375033	Hs.142003	NM_207369	ENSG00000187800	PEAR1	JEDI|MEGF12	platelet endothelial aggregation receptor 1	protein-coding
chr1	156880000	156890000	7096	1108	0	0.156144	24	6	10	-5424	NM_144702	149499	Hs.491734	NM_144702	ENSG00000160838	LRRC71	C1orf92	leucine rich repeat containing 71	protein-coding
chr1	156890000	156900000	10911	490	0	0.0449088	44	17	18	4576	NM_144702	149499	Hs.491734	NM_144702	ENSG00000160838	LRRC71	C1orf92	leucine rich repeat containing 71	protein-coding
chr1	156900000	156910000	8334	818	0	0.0981521	27	9	11	1036	NR_030527	768220		NR_030527	ENSG00000211581	MIR765	MIRN765|hsa-mir-765|mir-765	microRNA 765	ncRNA
chr1	157070000	157080000	8756	746	0	0.0851987	39	10	15	-5400	NM_001004341	440695	Hs.127138	NM_001004341	ENSG00000253831	ETV3L	-	ETS variant 3 like	protein-coding
chr1	157080000	157090000	10784	788	0	0.0730712	28	9	12	-13154	NR_001560	360155	Hs.491808	NR_001560	ENSG00000235700	CYCSP52	HC6|HCP2	cytochrome c, somatic pseudogene 52	pseudo
chr1	157120000	157130000	5755	929	0	0.161425	28	7	12	-16617	NM_001145312	2117	Hs.105636	NM_005240	ENSG00000117036	ETV3	METS|PE-1|PE1|bA110J1.4	ETS variant 3	protein-coding
chr1	157960000	157970000	5792	1157	0	0.199758	57	11	14	1937	NM_001286349	55243	Hs.272234	NM_018240	ENSG00000183853	KIRREL	NEPH1	kin of IRRE like (Drosophila)	protein-coding
chr1	157980000	157990000	5588	983	0	0.175913	29	8	11	21937	NM_001286349	55243	Hs.272234	NM_018240	ENSG00000183853	KIRREL	NEPH1	kin of IRRE like (Drosophila)	protein-coding
chr1	158040000	158050000	8010	851	0	0.106242	29	6	12	65430	NR_033946	646268	Hs.506902	NR_033946	ENSG00000231666	LINC01704	-	long intergenic non-protein coding RNA 1704	ncRNA
chr1	158060000	158070000	7150	868	0	0.121399	28	8	12	45430	NR_033946	646268	Hs.506902	NR_033946	ENSG00000231666	LINC01704	-	long intergenic non-protein coding RNA 1704	ncRNA
chr1	159170000	159180000	5762	734	0	0.127386	41	12	14	-49	NM_001122951	2532	Hs.153381	NM_002036	ENSG00000213088	ACKR1	CCBP1|CD234|DARC|DARC/ACKR1|Dfy|FY|GPD|GpFy|WBCQ1	atypical chemokine receptor 1 (Duffy blood group)	protein-coding
chr1	159830000	159840000	8970	1282	0	0.142921	30	6	10	-2553	NM_001013661	391123	Hs.647718	NM_001013661	ENSG00000243284	VSIG8	-	V-set and immunoglobulin domain containing 8	protein-coding
chr1	159880000	159890000	6936	1071	0	0.154412	26	8	10	8507	NM_001277224	8407	Hs.517168	NM_003564	ENSG00000158710	TAGLN2	HA1756	transgelin 2	protein-coding
chr1	159890000	159900000	14741	628	0	0.0426023	53	15	18	332	NM_003564	8407	Hs.517168	NM_003564	ENSG00000158710	TAGLN2	HA1756	transgelin 2	protein-coding
chr1	159900000	159910000	13436	587	0	0.0436886	46	10	16	-9668	NM_003564	8407	Hs.517168	NM_003564	ENSG00000158710	TAGLN2	HA1756	transgelin 2	protein-coding
chr1	159910000	159920000	7085	784	0	0.110656	41	10	12	386	NM_001135050	57549	Hs.591472	NM_020789	ENSG00000085552	IGSF9	FP18798|IGSF9A|Nrt1	immunoglobulin superfamily member 9	protein-coding
chr1	160030000	160040000	5872	609	0	0.103713	51	10	16	5051	NM_002241	3766	Hs.408960	NM_002241	ENSG00000177807	KCNJ10	BIRK-10|KCNJ13-PEN|KIR1.2|KIR4.1|SESAME	potassium voltage-gated channel subfamily J member 10	protein-coding
chr1	160050000	160060000	8226	648	0	0.0787746	46	11	13	3640	NM_004983	3765	Hs.66726	NM_004983	ENSG00000162728	KCNJ9	GIRK3|KIR3.3	potassium voltage-gated channel subfamily J member 9	protein-coding
chr1	160060000	160070000	16031	677	0	0.0422307	46	10	15	3479	NM_052868	93185	Hs.332012	NM_052868	ENSG00000162729	IGSF8	CD316|CD81P3|EWI-2|EWI2|KCT-4|LIR-D1|PGRL	immunoglobulin superfamily member 8	protein-coding
chr1	160070000	160080000	7875	936	0	0.118857	26	8	11	-6382	NM_001206665	93185	Hs.332012	NM_052868	ENSG00000162729	IGSF8	CD316|CD81P3|EWI-2|EWI2|KCT-4|LIR-D1|PGRL	immunoglobulin superfamily member 8	protein-coding
chr1	160080000	160090000	6785	897	0	0.132203	38	12	16	-520	NM_000702	477	Hs.34114	NM_000702	ENSG00000018625	ATP1A2	FHM2|MHP2	ATPase Na+/K+ transporting subunit alpha 2	protein-coding
chr1	160100000	160110000	6506	717	0	0.110206	35	10	17	-16352	NM_144699	480	Hs.662219	NM_144699	ENSG00000132681	ATP1A4	ATP1A1|ATP1AL2	ATPase Na+/K+ transporting subunit alpha 4	protein-coding
chr1	160160000	160170000	8230	733	0	0.0890644	33	13	16	4715	NM_001231	844	Hs.632476	NM_001231	ENSG00000143318	CASQ1	CASQ|PDIB1|VMCQA	calsequestrin 1	protein-coding
chr1	160170000	160180000	7991	1030	0	0.128895	28	7	12	-109	NM_003768	8682	Hs.517216	NM_003768	ENSG00000162734	PEA15	HMAT1|HUMMAT1H|MAT1|MAT1H|PEA-15|PED	phosphoprotein enriched in astrocytes 15	protein-coding
chr1	160180000	160190000	7446	963	0	0.129331	32	9	11	-6341	NR_123725	729867	Hs.674191	NR_123725	ENSG00000227741	LOC729867	-	uncharacterized LOC729867	ncRNA
chr1	160330000	160340000	5927	773	0	0.13042	39	12	15	-1861	NM_005598	4807	Hs.30956	NM_005598	ENSG00000171786	NHLH1	HEN1|NSCL|NSCL1|bHLHa35	nescient helix-loop-helix 1	protein-coding
chr1	160370000	160380000	9632	707	0	0.0734012	43	13	16	4636	NM_020335	57216	Hs.99477	NM_020335	ENSG00000162738	VANGL2	LPP1|LTAP|STB1|STBM|STBM1	VANGL planar cell polarity protein 2	protein-coding
chr1	160380000	160390000	11863	988	0	0.0832842	44	7	12	14636	NM_020335	57216	Hs.99477	NM_020335	ENSG00000162738	VANGL2	LPP1|LTAP|STB1|STBM|STBM1	VANGL planar cell polarity protein 2	protein-coding
chr1	161050000	161060000	8100	655	0	0.0808642	56	18	16	4385	NM_030916	81607	Hs.492490	NM_030916	ENSG00000143217	NECTIN4	EDSS1|LNIR|PRR4|PVRL4|nectin-4	nectin cell adhesion molecule 4	protein-coding
chr1	161130000	161140000	8595	1059	0	0.123211	39	13	16	-1181	NM_000309	5498	Hs.517373	NM_000309	ENSG00000143224	PPOX	PPO|V290M|VP	protoporphyrinogen oxidase	protein-coding
chr1	161160000	161170000	7806	854	0	0.109403	41	10	14	3843	NM_001320336	9507	Hs.211604	NM_005099	ENSG00000158859	ADAMTS4	ADAMTS-2|ADAMTS-4|ADMP-1	ADAM metallopeptidase with thrombospondin type 1 motif 4	protein-coding
chr1	161190000	161200000	8583	1215	0	0.141559	43	11	16	-729	NM_001286374	84134	Hs.321653	NM_032174	ENSG00000158882	TOMM40L	TOMM40B	translocase of outer mitochondrial membrane 40 like	protein-coding
chr1	161250000	161260000	3780	844	9.90761e-234	0.22328	25	4	10	24762	NM_001315491	4359	Hs.591486	NM_000530	ENSG00000158887	MPZ	CHM|CMT1|CMT1B|CMT2I|CMT2J|CMT4E|CMTDI3|CMTDID|DSS|HMSNIB|MPP|P0	myelin protein zero	protein-coding
chr1	161410000	161420000	26144	2257	0	0.0863296	51	8	11	-60205	NM_001136219	2212	Hs.352642	NM_021642	ENSG00000143226	FCGR2A	CD32|CD32A|CDw32|FCG2|FCGR2|FCGR2A1|FcGR|IGFR2	Fc fragment of IgG receptor IIa	protein-coding
chr1	161420000	161430000	26477	2460	0	0.0929108	42	8	11	-50205	NM_001136219	2212	Hs.352642	NM_021642	ENSG00000143226	FCGR2A	CD32|CD32A|CDw32|FCG2|FCGR2|FCGR2A1|FcGR|IGFR2	Fc fragment of IgG receptor IIa	protein-coding
chr1	161690000	161700000	7577	874	0	0.115349	26	10	12	2557	NM_001288830	127943	Hs.517422	NM_001002901	ENSG00000162746	FCRLB	FCRL2|FCRLM2|FCRLY|FREB-2|FREB2|FcRY	Fc receptor like B	protein-coding
chr1	161940000	161950000	3818	837	4.32604e-240	0.219225	37	10	10	49255	NM_001347700	25903	Hs.507515	NM_015441	ENSG00000162745	OLFML2B	-	olfactomedin like 2B	protein-coding
chr1	167400000	167410000	7485	1254	0	0.167535	28	5	12	82847	NM_000734	919	Hs.156445	NM_000734	ENSG00000198821	CD247	CD3-ZETA|CD3H|CD3Q|CD3Z|IMD25|T3Z|TCRZ	CD247 molecule	protein-coding
chr1	176520000	176530000	4936	1207	7.70927e-280	0.24453	27	8	13	92693	NM_020318	60676	Hs.187284	NM_020318	ENSG00000116183	PAPPA2	PAPP-A2|PAPP-E|PAPPE|PLAC3	pappalysin 2	protein-coding
chr1	178460000	178470000	6391	1033	0	0.161634	28	6	11	-17212	NM_032126	84066	Hs.534501	NM_032126	ENSG00000240021	TEX35	C1orf49|TSC24	testis expressed 35	protein-coding
chr1	180160000	180170000	9859	568	0	0.0576123	39	13	17	-2144	NR_026900	200058	Hs.719176	NR_026900		FLJ23867	-	uncharacterized protein FLJ23867	ncRNA
chr1	180180000	180190000	5081	1231	1.74524e-290	0.242275	28	7	12	-14433	NM_033343	89884	Hs.658487	NM_033343	ENSG00000121454	LHX4	CPHD4	LIM homeobox 4	protein-coding
chr1	180220000	180230000	7988	883	0	0.110541	36	7	10	18816	NR_037642	100527964	Hs.496545	NR_037642	ENSG00000230124	LHX4-AS1	-	LHX4 antisense RNA 1	ncRNA
chr1	180890000	180900000	7857	832	0	0.105893	27	9	11	12687	NM_020950	57710	Hs.734816	NM_020950	ENSG00000135835	KIAA1614	-	KIAA1614	protein-coding
chr1	180920000	180930000	7930	1091	0	0.137579	35	11	10	42687	NM_020950	57710	Hs.734816	NM_020950	ENSG00000135835	KIAA1614	-	KIAA1614	protein-coding
chr1	181070000	181080000	6143	1006	0	0.163764	30	5	14	17362	NM_016545	51278	Hs.15725	NM_016545	ENSG00000162783	IER5	SBBI48	immediate early response 5	protein-coding
chr1	197880000	197890000	5771	1406	0	0.243632	40	9	15	-1517	NM_020204	56956	Hs.442578	NM_020204	ENSG00000143355	LHX9	-	LIM homeobox 9	protein-coding
chr1	200860000	200870000	6712	863	0	0.128576	51	12	18	1051	NM_001142569	55765	Hs.518997	NM_018265	ENSG00000163362	C1orf106	-	chromosome 1 open reading frame 106	protein-coding
chr1	200880000	200890000	7676	1107	0	0.144216	28	6	10	21051	NM_001142569	55765	Hs.518997	NM_018265	ENSG00000163362	C1orf106	-	chromosome 1 open reading frame 106	protein-coding
chr1	200940000	200950000	8151	905	0	0.111029	41	9	14	47828	NM_001252100	23046	Hs.169182	NM_017596	ENSG00000116852	KIF21B	-	kinesin family member 21B	protein-coding
chr1	200950000	200960000	9321	767	0	0.0822873	48	9	14	37828	NM_001252100	23046	Hs.169182	NM_017596	ENSG00000116852	KIF21B	-	kinesin family member 21B	protein-coding
chr1	200970000	200980000	11445	1002	0	0.0875491	26	6	10	17828	NM_001252100	23046	Hs.169182	NM_017596	ENSG00000116852	KIF21B	-	kinesin family member 21B	protein-coding
chr1	200980000	200990000	9572	1216	0	0.127037	31	6	12	7828	NM_001252100	23046	Hs.169182	NM_017596	ENSG00000116852	KIF21B	-	kinesin family member 21B	protein-coding
chr1	200990000	201000000	5134	922	0	0.179587	55	15	18	-2172	NM_017596	23046	Hs.169182	NM_017596	ENSG00000116852	KIF21B	-	kinesin family member 21B	protein-coding
chr1	201020000	201030000	9949	739	0	0.0742788	38	11	16	-32172	NM_017596	23046	Hs.169182	NM_017596	ENSG00000116852	KIF21B	-	kinesin family member 21B	protein-coding
chr1	201030000	201040000	11958	753	0	0.0629704	32	12	17	-42172	NM_017596	23046	Hs.169182	NM_017596	ENSG00000116852	KIF21B	-	kinesin family member 21B	protein-coding
chr1	201080000	201090000	4974	1074	3.12984983936006e-316	0.215923	29	14	16	-500	NM_001270601	647219	Hs.143949	NM_001270601	ENSG00000232237	ASCL5	bHLHa47	achaete-scute family bHLH transcription factor 5	protein-coding
chr1	201100000	201110000	9360	1103	0	0.117842	27	8	15	18683	NM_001288568	252839	Hs.181444	NM_016456	ENSG00000116857	TMEM9	DERM4|TMEM9A	transmembrane protein 9	protein-coding
chr1	201170000	201180000	2346	570	1.06599e-134	0.242967	44	11	13	15047	NM_001164586	91156	Hs.519024	NM_178275	ENSG00000163395	IGFN1	EEF1A2BP1	immunoglobulin-like and fibronectin type III domain containing 1	protein-coding
chr1	201180000	201190000	4469	517	0	0.115686	37	9	13	25047	NM_001164586	91156	Hs.519024	NM_178275	ENSG00000163395	IGFN1	EEF1A2BP1	immunoglobulin-like and fibronectin type III domain containing 1	protein-coding
chr1	201220000	201230000	4741	609	0	0.128454	25	6	14	-27580	NM_001005337	5317	Hs.497350	NM_000299	ENSG00000081277	PKP1	B6P	plakophilin 1	protein-coding
chr1	201320000	201330000	10397	910	0	0.0875252	35	11	19	21828	NM_001001430	7139	Hs.533613	NM_000364	ENSG00000118194	TNNT2	CMD1D|CMH2|CMPD2|LVNC6|RCM3|TnTC|cTnT	troponin T2, cardiac type	protein-coding
chr1	201330000	201340000	13162	952	0	0.0723294	43	9	19	11828	NM_001001430	7139	Hs.533613	NM_000364	ENSG00000118194	TNNT2	CMD1D|CMH2|CMPD2|LVNC6|RCM3|TnTC|cTnT	troponin T2, cardiac type	protein-coding
chr1	201350000	201360000	9501	1101	0	0.115883	27	8	15	-8172	NM_001001431	7139	Hs.533613	NM_000364	ENSG00000118194	TNNT2	CMD1D|CMH2|CMPD2|LVNC6|RCM3|TnTC|cTnT	troponin T2, cardiac type	protein-coding
chr1	201360000	201370000	10402	1097	0	0.10546	43	8	15	3669	NM_005558	3898	Hs.519035	NM_005558	ENSG00000159166	LAD1	LadA	ladinin 1	protein-coding
chr1	201380000	201390000	9371	1154	0	0.123146	27	5	12	5874	NM_003281	7135	Hs.320890	NM_003281	ENSG00000159173	TNNI1	SSTNI|TNN1	troponin I1, slow skeletal type	protein-coding
chr1	201390000	201400000	9210	946	0	0.102714	34	11	17	-4126	NM_003281	7135	Hs.320890	NM_003281	ENSG00000159173	TNNI1	SSTNI|TNN1	troponin I1, slow skeletal type	protein-coding
chr1	201430000	201440000	10301	1245	0	0.120862	28	8	10	3299	NM_012396	23612	Hs.153944	NM_012396	ENSG00000174307	PHLDA3	TIH1	pleckstrin homology like domain family A member 3	protein-coding
chr1	201450000	201460000	8878	1503	0	0.169295	25	8	14	10701	NM_001193572	1465	Hs.108080	NM_004078	ENSG00000159176	CSRP1	CRP|CRP1|CSRP|CYRP|D1S181E|HEL-141|HEL-S-286	cysteine and glycine rich protein 1	protein-coding
chr1	201610000	201620000	7026	750	0	0.106746	55	14	14	-2450	NM_020443	89796	Hs.585374	NM_020443	ENSG00000134369	NAV1	POMFIL3|STEERIN1|UNC53H1	neuron navigator 1	protein-coding
chr1	201700000	201710000	7301	902	0	0.123545	36	9	12	-3963	NM_001167738	89796	Hs.585374	NM_020443	ENSG00000134369	NAV1	POMFIL3|STEERIN1|UNC53H1	neuron navigator 1	protein-coding
chr1	201860000	201870000	9330	821	0	0.0879957	40	11	14	7195	NM_198149	149345	Hs.632471	NM_198149	ENSG00000198892	SHISA4	C1orf40|TMEM58	shisa family member 4	protein-coding
chr1	202100000	202110000	6477	1273	0	0.196542	35	5	10	8871	NM_138795	127829	Hs.497399	NM_138795	ENSG00000143862	ARL8A	ARL10B|GIE2	ADP ribosylation factor like GTPase 8A	protein-coding
chr1	202120000	202130000	4836	825	0	0.170596	30	10	16	4119	NM_080588	5778	Hs.402773	NM_002832	ENSG00000143851	PTPN7	BPTP-4|HEPTP|LC-PTP|LPTP|PTPNI	protein tyrosine phosphatase, non-receptor type 7	protein-coding
chr1	202130000	202140000	5708	767	0	0.134373	50	15	23	-2179	NR_002930	148713	Hs.523870	NR_002930	ENSG00000243323	PTPRVP	ESP|OST-PTP|PTPRV	protein tyrosine phosphatase, receptor type V, pseudogene	pseudo
chr1	202140000	202150000	4000	984	1.12271e-225	0.246	28	5	10	7821	NR_002930	148713	Hs.523870	NR_002930	ENSG00000243323	PTPRVP	ESP|OST-PTP|PTPRV	protein tyrosine phosphatase, receptor type V, pseudogene	pseudo
chr1	202150000	202160000	4050	609	0	0.15037	51	12	20	-8118	NM_001017403	59352	Hs.497402	NM_021636	ENSG00000133067	LGR6	GPCR|VTS20631	leucine rich repeat containing G protein-coupled receptor 6	protein-coding
chr1	202160000	202170000	3701	632	1.68311e-283	0.170765	39	11	14	1882	NM_001017403	59352	Hs.497402	NM_021636	ENSG00000133067	LGR6	GPCR|VTS20631	leucine rich repeat containing G protein-coupled receptor 6	protein-coding
chr1	202170000	202180000	2835	699	4.20412e-160	0.246561	27	3	12	2095	NM_021636	59352	Hs.497402	NM_021636	ENSG00000133067	LGR6	GPCR|VTS20631	leucine rich repeat containing G protein-coupled receptor 6	protein-coding
chr1	202180000	202190000	4660	1032	7.68667e-290	0.221459	25	7	10	1717	NM_001017404	59352	Hs.497402	NM_021636	ENSG00000133067	LGR6	GPCR|VTS20631	leucine rich repeat containing G protein-coupled receptor 6	protein-coding
chr1	202190000	202200000	4847	1015	2.00157149132572e-316	0.209408	24	6	11	11717	NM_001017404	59352	Hs.497402	NM_021636	ENSG00000133067	LGR6	GPCR|VTS20631	leucine rich repeat containing G protein-coupled receptor 6	protein-coding
chr1	202270000	202280000	6654	1101	0	0.165464	28	7	11	36094	NM_001310326	29089	Hs.5199	NM_014176	ENSG00000077152	UBE2T	FANCT|HSPC150|PIG50	ubiquitin conjugating enzyme E2 T	protein-coding
chr1	202560000	202570000	6228	1002	0	0.160886	29	8	12	47581	NM_001136504	127833	Hs.25422	NM_177402	ENSG00000143858	SYT2	CMS7|MYSPC|SytII	synaptotagmin 2	protein-coding
chr1	202590000	202600000	10374	776	0	0.0748024	41	10	12	17581	NM_001136504	127833	Hs.25422	NM_177402	ENSG00000143858	SYT2	CMS7|MYSPC|SytII	synaptotagmin 2	protein-coding
chr1	202610000	202620000	6125	652	0	0.106449	55	10	16	-2419	NM_001136504	127833	Hs.25422	NM_177402	ENSG00000143858	SYT2	CMS7|MYSPC|SytII	synaptotagmin 2	protein-coding
chr1	202620000	202630000	4953	1033	0	0.20856	29	8	10	-12419	NM_001136504	127833	Hs.25422	NM_177402	ENSG00000143858	SYT2	CMS7|MYSPC|SytII	synaptotagmin 2	protein-coding
chr1	203010000	203020000	8082	630	0	0.077951	37	9	14	19351	NM_001304331	8497	Hs.153648	NM_015053	ENSG00000143847	PPFIA4	-	PTPRF interacting protein alpha 4	protein-coding
chr1	203020000	203030000	9807	974	0	0.0993168	30	7	15	29351	NM_001304331	8497	Hs.153648	NM_015053	ENSG00000143847	PPFIA4	-	PTPRF interacting protein alpha 4	protein-coding
chr1	203040000	203050000	8703	723	0	0.0830748	33	5	18	10166	NM_002479	4656	Hs.2830	NM_002479	ENSG00000122180	MYOG	MYF4|bHLHc3|myf-4	myogenin	protein-coding
chr1	203050000	203060000	7803	998	0	0.1279	32	7	13	166	NM_002479	4656	Hs.2830	NM_002479	ENSG00000122180	MYOG	MYF4|bHLHc3|myf-4	myogenin	protein-coding
chr1	203090000	203100000	7908	673	0	0.0851037	39	9	14	-1836	NM_000674	134	Hs.77867	NM_000674	ENSG00000163485	ADORA1	RDC7	adenosine A1 receptor	protein-coding
chr1	203130000	203140000	8467	761	0	0.0898784	33	6	12	9942	NM_004997	4608	Hs.927	NM_004997	ENSG00000133055	MYBPH	-	myosin binding protein H	protein-coding
chr1	203140000	203150000	10326	793	0	0.0767964	40	7	12	-58	NM_004997	4608	Hs.927	NM_004997	ENSG00000133055	MYBPH	-	myosin binding protein H	protein-coding
chr1	203150000	203160000	8146	1111	0	0.136386	35	9	12	922	NM_001276	1116	Hs.382202	NM_001276	ENSG00000133048	CHI3L1	ASRT7|CGP-39|GP-39|GP39|HC-gp39|HCGP-3P|YKL-40|YKL40|YYL-40|hCGP-39	chitinase 3 like 1	protein-coding
chr1	203250000	203260000	5177	1248	1.62329e-297	0.241066	27	7	10	-1280	NR_117097	100506775	Hs.443859	NR_117097	ENSG00000231507	LINC01353	-	long intergenic non-protein coding RNA 1353	ncRNA
chr1	203270000	203280000	7351	921	0	0.125289	27	6	10	336	NM_006763	7832	Hs.519162	NM_006763	ENSG00000159388	BTG2	APRO1|PC3|TIS21	BTG anti-proliferation factor 2	protein-coding
chr1	203290000	203300000	4688	992	2.1228e-303	0.211604	33	11	12	20336	NM_006763	7832	Hs.519162	NM_006763	ENSG00000159388	BTG2	APRO1|PC3|TIS21	BTG anti-proliferation factor 2	protein-coding
chr1	203480000	203490000	6807	967	0	0.14206	38	11	11	21729	NM_014359	26254	Hs.632468	NM_014359	ENSG00000188770	OPTC	OPT	opticin	protein-coding
chr1	203590000	203600000	6474	810	0	0.125116	41	12	14	-915	NM_001001396	493	Hs.343522	NM_001684	ENSG00000058668	ATP2B4	ATP2B2|MXRA1|PMCA4|PMCA4b|PMCA4x	ATPase plasma membrane Ca2+ transporting 4	protein-coding
chr1	204050000	204060000	7311	1015	0	0.138832	26	3	13	12754	NM_005686	9580	Hs.201671	NM_005686	ENSG00000143842	SOX13	ICA12|Sox-13	SRY-box 13	protein-coding
chr1	204090000	204100000	8907	834	0	0.0936342	32	5	12	-15536	NR_123739	101929441	Hs.736889	NR_123739	ENSG00000230550	LOC101929441	-	uncharacterized LOC101929441	ncRNA
chr1	204110000	204120000	6393	946	0	0.147974	33	9	10	4464	NR_123739	101929441	Hs.736889	NR_123739	ENSG00000230550	LOC101929441	-	uncharacterized LOC101929441	ncRNA
chr1	204120000	204130000	8135	759	0	0.0933006	42	13	17	-3690	NM_001297761	55224	Hs.497469	NM_018208	ENSG00000143845	ETNK2	EKI2|HMFT1716	ethanolamine kinase 2	protein-coding
chr1	204160000	204170000	8918	781	0	0.0875757	34	6	12	619	NM_002256	3814	Hs.95008	NM_002256	ENSG00000170498	KISS1	HH13|KiSS-1	KiSS-1 metastasis-suppressor	protein-coding
chr1	204210000	204220000	7985	1007	0	0.126111	24	4	10	-31780	NM_198447	127845	Hs.532401	NM_198447	ENSG00000174567	GOLT1A	CGI-141|GOT1|HMFN1187|YMR292W|hGOT1b	golgi transport 1A	protein-coding
chr1	204320000	204330000	4559	1248	5.1963e-230	0.273744	35	8	11	4057	NM_014935	22874	Hs.253146	NM_014935	ENSG00000143850	PLEKHA6	PEPP-3|PEPP3	pleckstrin homology domain containing A6	protein-coding
chr1	204430000	204440000	9297	1175	0	0.126385	37	7	13	24474	NM_002646	5287	Hs.497487	NM_002646	ENSG00000133056	PIK3C2B	C2-PI3K	phosphatidylinositol-4-phosphate 3-kinase catalytic subunit type 2 beta	protein-coding
chr1	204590000	204600000	10051	914	0	0.0909362	30	5	11	59481	NM_006338	10446	Hs.26312	NM_006338	ENSG00000170382	LRRN2	FIGLER7|GAC1|LRANK1|LRRN5	leucine rich repeat neuronal 2	protein-coding
chr1	205010000	205020000	5371	921	0	0.171476	42	7	14	2748	NM_005076	6900	Hs.519220	NM_005076	ENSG00000184144	CNTN2	AXT|FAME5|TAG-1|TAX|TAX1	contactin 2	protein-coding
chr1	205030000	205040000	7991	1192	0	0.149168	24	10	13	18588	NM_203376	388730	Hs.146928	NM_203376	ENSG00000174529	TMEM81	HC3107|KVLA2788|UNQ2788	transmembrane protein 81	protein-coding
chr1	205210000	205220000	3970	780	1.84767e-273	0.196474	30	9	12	-624	NM_001297611	9911	Hs.6360	NM_014858	ENSG00000133069	TMCC2	HUCEP11	transmembrane and coiled-coil domain family 2	protein-coding
chr1	205410000	205420000	10941	789	0	0.0721141	46	12	15	2526	NR_029893	442891		NR_029893	ENSG00000199059	MIR135B	MIRN135B|mir-135b	microRNA 135b	ncRNA
chr1	205420000	205430000	8706	838	0	0.0962555	42	11	15	214	NR_103783	101669762	Hs.666219	NR_103783		BLACAT1	LINC00912|linc-UBC1|onco-lncRNA-30	bladder cancer associated transcript 1 (non-protein coding)	ncRNA
chr1	205440000	205450000	7340	806	0	0.109809	27	6	11	-19786	NR_103783	101669762	Hs.666219	NR_103783		BLACAT1	LINC00912|linc-UBC1|onco-lncRNA-30	bladder cancer associated transcript 1 (non-protein coding)	ncRNA
chr1	205460000	205470000	8137	1184	0	0.145508	26	5	13	-8684	NM_212503	5129	Hs.445402	NM_002596	ENSG00000117266	CDK18	PCTAIRE|PCTAIRE3|PCTK3	cyclin dependent kinase 18	protein-coding
chr1	205470000	205480000	8315	827	0	0.0994588	33	10	14	1316	NM_212502	5129	Hs.445402	NM_002596	ENSG00000117266	CDK18	PCTAIRE|PCTAIRE3|PCTK3	cyclin dependent kinase 18	protein-coding
chr1	205480000	205490000	10831	853	0	0.0787554	35	8	12	11316	NM_212502	5129	Hs.445402	NM_002596	ENSG00000117266	CDK18	PCTAIRE|PCTAIRE3|PCTK3	cyclin dependent kinase 18	protein-coding
chr1	205490000	205500000	11884	859	0	0.0722821	37	6	13	21316	NM_212502	5129	Hs.445402	NM_002596	ENSG00000117266	CDK18	PCTAIRE|PCTAIRE3|PCTK3	cyclin dependent kinase 18	protein-coding
chr1	205500000	205510000	7874	830	0	0.10541	25	8	14	20763	NR_027086	284578	Hs.537020	NR_027086		LOC284578	-	uncharacterized LOC284578	ncRNA
chr1	205540000	205550000	6849	998	0	0.145715	35	5	15	6888	NM_181644	148808	Hs.567714	NM_181644	ENSG00000174514	MFSD4A	MFSD4|UNQ3064	major facilitator superfamily domain containing 4A	protein-coding
chr1	205630000	205640000	10169	1138	0	0.111909	38	6	12	14630	NM_033102	85414	Hs.278695	NM_033102	ENSG00000158715	SLC45A3	IPCA-2|IPCA-6|IPCA-8|IPCA6|PCANAP2|PCANAP6|PCANAP8|PRST	solute carrier family 45 member 3	protein-coding
chr1	205640000	205650000	6179	1175	0	0.19016	30	9	12	4630	NM_033102	85414	Hs.278695	NM_033102	ENSG00000158715	SLC45A3	IPCA-2|IPCA-6|IPCA-8|IPCA6|PCANAP2|PCANAP6|PCANAP8|PRST	solute carrier family 45 member 3	protein-coding
chr1	205780000	205790000	3861	1121	2.15891e-182	0.290339	32	6	12	-2676	NM_173854	254428	Hs.20274	NM_173854	ENSG00000133065	SLC41A1	MgtE	solute carrier family 41 member 1	protein-coding
chr1	205890000	205900000	6395	1012	0	0.158249	30	4	10	17588	NM_052934	115019	Hs.164073	NM_052934	ENSG00000174502	SLC26A9	-	solute carrier family 26 member 9	protein-coding
chr1	205900000	205910000	6140	960	0	0.156352	40	8	12	7588	NM_052934	115019	Hs.164073	NM_052934	ENSG00000174502	SLC26A9	-	solute carrier family 26 member 9	protein-coding
chr1	206650000	206660000	8498	952	0	0.112026	47	11	12	6854	NR_106919	102466202		NR_106919	ENSG00000278465	MIR6769B	hsa-mir-6769b	microRNA 6769b	ncRNA
chr1	206680000	206690000	5621	1321	0	0.235012	30	6	11	4137	NM_182664	83593	Hs.497579	NM_031437	ENSG00000266094	RASSF5	Maxp1|NORE1|NORE1A|NORE1B|RAPL|RASSF3	Ras association domain family member 5	protein-coding
chr1	207080000	207090000	4676	856	0	0.183062	24	6	13	10235	NM_001193338	9214	Hs.58831	NM_005449	ENSG00000162894	FCMR	FAIM3|TOSO	Fc fragment of IgM receptor	protein-coding
chr1	208230000	208240000	7325	1309	0	0.178703	24	7	10	-150317	NM_001773	947	Hs.374990	NM_001773	ENSG00000174059	CD34	-	CD34 molecule	protein-coding
chr1	208350000	208360000	6899	1203	0	0.174373	26	7	11	62665	NM_025179	5362	Hs.497626	NM_025179	ENSG00000076356	PLXNA2	OCT|PLXN2	plexin A2	protein-coding
chr1	208410000	208420000	6422	1170	0	0.182186	28	7	12	2665	NM_025179	5362	Hs.497626	NM_025179	ENSG00000076356	PLXNA2	OCT|PLXN2	plexin A2	protein-coding
chr1	211500000	211510000	6067	1233	0	0.203231	25	6	10	4852	NM_001033910	7188	Hs.523930	NM_004619	ENSG00000082512	TRAF5	MGC:39780|RNF84	TNF receptor associated factor 5	protein-coding
chr1	214150000	214160000	4443	1099	4.1314e-249	0.247355	43	9	14	4496	NR_037850	100505832	Hs.664625	NR_037850		PROX1-AS1	-	PROX1 antisense RNA 1	ncRNA
chr1	222140000	222150000	1730	438	8.41186e-96	0.253179	27	10	10	-130992	NR_125989	101929771	Hs.557001	NR_125989	ENSG00000227925	LINC01655	-	long intergenic non-protein coding RNA 1655	ncRNA
chr1	223740000	223750000	4277	298	0	0.069675	44	6	12	108436	NM_001143962	388743	Hs.291487	NM_001143962	ENSG00000203697	CAPN8	nCL-2	calpain 8	protein-coding
chr1	226030000	226040000	7660	770	0	0.100522	37	11	15	21998	NM_000120	2052	Hs.89649	NM_000120	ENSG00000143819	EPHX1	EPHX|EPOX|HYL1|MEH	epoxide hydrolase 1	protein-coding
chr1	226070000	226080000	5455	1257	0	0.230431	28	9	11	1846	NM_020997	10637	Hs.656214	NM_020997	ENSG00000243709	LEFTY1	LEFTB|LEFTYB	left-right determination factor 1	protein-coding
chr1	226300000	226310000	5434	916	0	0.168568	37	11	12	54572	NR_002315	440926	Hs.533624	NR_002315		H3F3AP4	p13	H3 histone, family 3A, pseudogene 4	pseudo
chr1	226830000	226840000	9039	1060	0	0.11727	36	4	13	27769	NR_103784	100506443	Hs.664293	NR_103784		ITPKB-IT1	-	ITPKB intronic transcript 1	ncRNA
chr1	227160000	227170000	2495	725	2.2966e-118	0.290581	57	10	15	37062	NM_020247	56997	Hs.118241	NM_020247	ENSG00000163050	COQ8A	ADCK3|ARCA2|CABC1|COQ10D4|COQ8|SCAR9	coenzyme Q8A	protein-coding
chr1	227730000	227740000	7126	1562	0	0.219197	25	10	13	-16220	NR_102302	339500	Hs.30323	NM_032755	ENSG00000181450	ZNF678	-	zinc finger protein 678	protein-coding
chr1	227920000	227930000	4726	678	0	0.143462	45	8	11	1604	NM_001323934	116841	Hs.325081	NM_053052	ENSG00000143740	SNAP47	C1orf142|ESFI5812|HEL-S-290|HEL170|SNAP-47|SVAP1	synaptosome associated protein 47	protein-coding
chr1	227970000	227980000	3373	703	1.255e-221	0.20842	29	8	10	-28418	NM_183062	339501	Hs.97604	NM_183062	ENSG00000185888	PRSS38	MPN2	protease, serine 38	protein-coding
chr1	228070000	228080000	6014	844	0	0.140339	63	15	21	54384	NR_049806	100847072		NR_049806	ENSG00000264483	MIR5008	-	microRNA 5008	ncRNA
chr1	228080000	228090000	5197	658	0	0.126612	54	14	27	44384	NR_049806	100847072		NR_049806	ENSG00000264483	MIR5008	-	microRNA 5008	ncRNA
chr1	228090000	228100000	2362	635	1.91306e-122	0.26884	51	8	14	34384	NR_049806	100847072		NR_049806	ENSG00000264483	MIR5008	-	microRNA 5008	ncRNA
chr1	228100000	228110000	5903	589	0	0.0997798	45	10	17	24384	NR_049806	100847072		NR_049806	ENSG00000264483	MIR5008	-	microRNA 5008	ncRNA
chr1	228110000	228120000	5279	917	0	0.173707	34	8	16	14384	NR_049806	100847072		NR_049806	ENSG00000264483	MIR5008	-	microRNA 5008	ncRNA
chr1	228130000	228140000	4935	693	0	0.140426	46	11	14	676	NM_003395	7483	Hs.149504	NM_003395	ENSG00000143816	WNT9A	WNT14	Wnt family member 9A	protein-coding
chr1	228190000	228200000	7361	781	0	0.1061	48	10	17	277	NM_033131	89780	Hs.336930	NM_033131	ENSG00000154342	WNT3A	-	Wnt family member 3A	protein-coding
chr1	228200000	228210000	5984	853	0	0.142547	25	7	10	10277	NM_033131	89780	Hs.336930	NM_033131	ENSG00000154342	WNT3A	-	Wnt family member 3A	protein-coding
chr1	228220000	228230000	5408	1156	0	0.213757	25	8	10	30277	NM_033131	89780	Hs.336930	NM_033131	ENSG00000154342	WNT3A	-	Wnt family member 3A	protein-coding
chr1	228250000	228260000	835	222	6.80573e-45	0.265868	118	18	26	-15361	NM_001658	375	Hs.286221	NM_001658	ENSG00000143761	ARF1	-	ADP ribosylation factor 1	protein-coding
chr1	228280000	228290000	6115	1022	0	0.16713	31	8	12	36	NR_037415	100500810		NR_037415	ENSG00000143761	MIR3620	mir-3620	microRNA 3620	ncRNA
chr1	228330000	228340000	8292	729	0	0.0879161	53	15	26	-2415	NM_020435	57165	Hs.100072	NM_020435	ENSG00000198835	GJC2	CX46.6|Cx47|GJA12|HLD2|LMPH1C|PMLDAR|SPG44	gap junction protein gamma 2	protein-coding
chr1	228340000	228350000	7670	742	0	0.0967405	41	8	16	7549	NR_103539	574432	Hs.568467	NR_103539	ENSG00000203684	IBA57-AS1	C1orf148	IBA57 antisense RNA 1 (head to head)	ncRNA
chr1	228350000	228360000	5583	928	0	0.166219	36	13	15	1491	NM_001010867	200205	Hs.237017	NM_001010867	ENSG00000181873	IBA57	C1orf69|MMDS3|SPG74	IBA57 homolog, iron-sulfur cluster assembly	protein-coding
chr1	228390000	228400000	6077	1218	0	0.200428	37	9	15	-831	NM_001271223	84033	Hs.650039	NM_052843	ENSG00000154358	OBSCN	ARHGEF30|UNC89	obscurin, cytoskeletal calmodulin and titin-interacting RhoGEF	protein-coding
chr1	228400000	228410000	7216	1036	0	0.14357	57	7	13	-3635	NR_073154	574407	Hs.650039	NM_001025495	ENSG00000162913	C1orf145	-	chromosome 1 open reading frame 145	ncRNA
chr1	228460000	228470000	8453	580	0	0.0686147	63	12	20	-63635	NR_073154	574407	Hs.650039	NM_001025495	ENSG00000162913	C1orf145	-	chromosome 1 open reading frame 145	ncRNA
chr1	228490000	228500000	11648	701	0	0.060182	24	4	11	89810	NR_106800	102465444		NR_106800	ENSG00000154370	MIR6742	hsa-mir-6742	microRNA 6742	ncRNA
chr1	228500000	228510000	11864	442	0	0.0372556	26	7	16	79810	NR_106800	102465444		NR_106800	ENSG00000154370	MIR6742	hsa-mir-6742	microRNA 6742	ncRNA
chr1	228520000	228530000	8044	964	0	0.119841	34	10	18	59810	NR_106800	102465444		NR_106800	ENSG00000154370	MIR6742	hsa-mir-6742	microRNA 6742	ncRNA
chr1	228530000	228540000	7737	766	0	0.0990048	27	9	13	49810	NR_106800	102465444		NR_106800	ENSG00000154370	MIR6742	hsa-mir-6742	microRNA 6742	ncRNA
chr1	228550000	228560000	10784	535	0	0.0496105	54	13	26	29810	NR_106800	102465444		NR_106800	ENSG00000154370	MIR6742	hsa-mir-6742	microRNA 6742	ncRNA
chr1	228560000	228570000	5384	917	0	0.170319	53	6	14	19810	NR_106800	102465444		NR_106800	ENSG00000154370	MIR6742	hsa-mir-6742	microRNA 6742	ncRNA
chr1	228580000	228590000	6668	820	0	0.122975	29	7	13	-190	NR_106800	102465444		NR_106800	ENSG00000154370	MIR6742	hsa-mir-6742	microRNA 6742	ncRNA
chr1	228590000	228600000	4641	811	0	0.174747	46	12	11	-483	NM_145214	81559	Hs.13543	NM_145214	ENSG00000154370	TRIM11	BIA1|RNF92	tripartite motif containing 11	protein-coding
chr1	229540000	229550000	6145	1010	0	0.164361	32	14	14	24843	NM_001100	58	Hs.1288	NM_001100	ENSG00000143632	ACTA1	ACTA|ASMA|CFTD|CFTD1|CFTDM|MPFD|NEM1|NEM2|NEM3|SHPM	actin, alpha 1, skeletal muscle	protein-coding
chr1	230420000	230430000	6120	840	0	0.137255	31	8	10	136674	NM_001258311	79605	Hs.520463	NM_024554	ENSG00000177614	PGBD5	-	piggyBac transposable element derived 5	protein-coding
chr1	230840000	230850000	8511	1153	0	0.135472	28	8	10	5336	NM_000029	183	Hs.19383	NM_000029	ENSG00000135744	AGT	ANHU|SERPINA8	angiotensinogen	protein-coding
chr1	230880000	230890000	5915	926	0	0.156551	31	10	14	1870	NM_001319676	10753	Hs.498021	NM_006615	ENSG00000135773	CAPN9	GC36|nCL-4	calpain 9	protein-coding
chr1	231010000	231020000	4421	1200	3.45092e-225	0.271432	39	7	10	4408	NR_110681	101927604	Hs.638929	NR_110681	ENSG00000223393	LOC101927604	-	uncharacterized LOC101927604	ncRNA
chr1	236330000	236340000	4406	1192	4.15953e-225	0.27054	26	6	12	29168	NM_003272	7107	Hs.498160	NM_003272	ENSG00000077585	GPR137B	TM7SF1	G protein-coupled receptor 137B	protein-coding
chr1	245290000	245300000	7331	1208	0	0.16478	24	7	12	-23287	NM_018012	55083	Hs.143134	NM_018012	ENSG00000162849	KIF26B	-	kinesin family member 26B	protein-coding
chr1	246670000	246680000	5153	785	0	0.152338	32	9	11	-4356	NM_001167740	64754	Hs.567571	NM_022743	ENSG00000185420	SMYD3	KMT3E|ZMYND1|ZNFN3A1|bA74P14.1	SET and MYND domain containing 3	protein-coding
chr1	246680000	246690000	4830	734	0	0.151967	24	4	13	2589	NR_040002	255654	Hs.407570	NR_040002	ENSG00000242042	LINC01743	-	long intergenic non-protein coding RNA 1743	ncRNA
chr1	247490000	247500000	4364	846	1.24236e-303	0.193859	31	5	15	242	NM_032752	84838	Hs.168677	NM_032752	ENSG00000162714	ZNF496	NIZP1|ZFP496|ZKSCAN17|ZSCAN49	zinc finger protein 496	protein-coding
chr1	249100000	249110000	6952	1250	0	0.179804	25	9	10	14565	NM_001322463	80851	Hs.298573	NM_030645	ENSG00000175137	SH3BP5L	-	SH3 binding domain protein 5 like	protein-coding
chr1	249140000	249150000	11620	947	0	0.0814974	30	9	13	8125	NM_001136036	55657	Hs.377705	NM_017865	ENSG00000171163	ZNF692	AREBP|Zfp692	zinc finger protein 692	protein-coding
chr2	670000	680000	6788	632	0	0.0931055	36	8	11	2439	NM_152834	129787	Hs.43899	NM_152834	ENSG00000151353	TMEM18	-	transmembrane protein 18	protein-coding
chr2	1740000	1750000	4631	994	3.17179e-296	0.21464	34	2	11	3319	NM_012293	7837	Hs.332197	NM_012293	ENSG00000130508	PXDN	COPOA|D2S448|D2S448E|MG50|PRG2|PXN|VPO	peroxidasin	protein-coding
chr2	2850000	2860000	8195	600	0	0.0732154	26	6	10	274798	NR_110228	101927554	Hs.638446	NR_110228	ENSG00000234423	LINC01250	-	long intergenic non-protein coding RNA 1250	ncRNA
chr2	3680000	3690000	7520	578	0	0.0768617	41	6	14	-20786	NM_018436	55821	Hs.97899	NM_018436	ENSG00000151360	ALLC	ALC	allantoicase	protein-coding
chr2	5830000	5840000	3161	672	1.72457e-204	0.212591	46	13	17	2201	NM_003108	6664	Hs.432638	NM_003108	ENSG00000176887	SOX11	MRD27	SRY-box 11	protein-coding
chr2	8670000	8680000	6941	945	0	0.136148	38	9	17	48922	NR_110257	101929567	Hs.634706	NR_110257	ENSG00000236008	LINC01814	-	long intergenic non-protein coding RNA 1814	ncRNA
chr2	8680000	8690000	7193	790	0	0.109829	27	7	10	38922	NR_110257	101929567	Hs.634706	NR_110257	ENSG00000236008	LINC01814	-	long intergenic non-protein coding RNA 1814	ncRNA
chr2	8720000	8730000	2373	675	1.86451e-115	0.28445	26	6	13	-1078	NR_110257	101929567	Hs.634706	NR_110257	ENSG00000236008	LINC01814	-	long intergenic non-protein coding RNA 1814	ncRNA
chr2	8760000	8770000	5617	762	0	0.13566	28	8	16	-41078	NR_110257	101929567	Hs.634706	NR_110257	ENSG00000236008	LINC01814	-	long intergenic non-protein coding RNA 1814	ncRNA
chr2	8770000	8780000	5404	589	0	0.108993	36	7	11	46991	NR_110153	100506299	Hs.439031	NR_110153	ENSG00000235092	ID2-AS1	-	ID2 antisense RNA 1 (head to head)	ncRNA
chr2	9890000	9900000	3197	705	3.66164e-200	0.220519	26	10	14	-88571	NM_001318976	9014	Hs.584833	NM_005680	ENSG00000115750	TAF1B	MGC:9349|RAF1B|RAFI63|SL1|TAFI63	TATA-box binding protein associated factor, RNA polymerase I subunit B	protein-coding
chr2	9900000	9910000	3983	763	6.97133e-280	0.191564	26	6	11	-78571	NM_001318976	9014	Hs.584833	NM_005680	ENSG00000115750	TAF1B	MGC:9349|RAF1B|RAFI63|SL1|TAFI63	TATA-box binding protein associated factor, RNA polymerase I subunit B	protein-coding
chr2	9910000	9920000	2106	494	3.27088e-125	0.234568	25	8	14	-68571	NM_001318976	9014	Hs.584833	NM_005680	ENSG00000115750	TAF1B	MGC:9349|RAF1B|RAFI63|SL1|TAFI63	TATA-box binding protein associated factor, RNA polymerase I subunit B	protein-coding
chr2	10180000	10190000	3283	831	2.49152e-180	0.253122	32	8	11	628	NM_001177718	8462	Hs.12229	NM_003597	ENSG00000172059	KLF11	FKLF|FKLF1|MODY7|TIEG2|Tieg3	Kruppel like factor 11	protein-coding
chr2	10280000	10290000	6173	864	0	0.139964	34	8	12	3491	NM_182626	348738	Hs.454981	NM_182626		C2orf48	-	chromosome 2 open reading frame 48	protein-coding
chr2	10330000	10340000	6586	616	0	0.0935317	38	13	13	-2203	NR_036222	100422929		NR_036222	ENSG00000265418	MIR4261	-	microRNA 4261	ncRNA
chr2	10410000	10420000	7712	807	0	0.104642	32	7	11	-28030	NM_002149	3241	Hs.580427	NM_002149	ENSG00000115756	HPCAL1	BDR1|HLP2|VILIP-3	hippocalcin like 1	protein-coding
chr2	10440000	10450000	5785	748	0	0.1293	26	9	17	1174	NM_134421	3241	Hs.580427	NM_002149	ENSG00000115756	HPCAL1	BDR1|HLP2|VILIP-3	hippocalcin like 1	protein-coding
chr2	10480000	10490000	4982	1240	2.18662e-277	0.248896	32	9	12	14711	NM_001258357	3241	Hs.580427	NM_002149	ENSG00000115756	HPCAL1	BDR1|HLP2|VILIP-3	hippocalcin like 1	protein-coding
chr2	10510000	10520000	4418	783	0	0.17723	33	9	12	6110	NM_001258359	3241	Hs.580427	NM_002149	ENSG00000115756	HPCAL1	BDR1|HLP2|VILIP-3	hippocalcin like 1	protein-coding
chr2	10660000	10670000	3135	661	4.15818e-204	0.210845	58	11	14	75146	NR_110597	101929715	Hs.634550	NR_110597		LOC101929715	-	uncharacterized LOC101929715	ncRNA
chr2	10690000	10700000	4366	1061	2.90719e-249	0.243014	25	7	12	105146	NR_110597	101929715	Hs.634550	NR_110597		LOC101929715	-	uncharacterized LOC101929715	ncRNA
chr2	10860000	10870000	3865	994	1.07118e-208	0.25718	27	8	11	3225	NM_001039362	245973	Hs.580464	NM_144583	ENSG00000143882	ATP6V1C2	ATP6C2|VMA5	ATPase H+ transporting V1 subunit C2	protein-coding
chr2	11040000	11050000	5675	752	0	0.132511	41	9	12	-7063	NM_002236	3754	Hs.23735	NM_002236	ENSG00000162975	KCNF1	IK8|KCNF|KV5.1|kH1	potassium voltage-gated channel modifier subfamily F member 1	protein-coding
chr2	11050000	11060000	6724	708	0	0.105294	27	6	14	2937	NM_002236	3754	Hs.23735	NM_002236	ENSG00000162975	KCNF1	IK8|KCNF|KV5.1|kH1	potassium voltage-gated channel modifier subfamily F member 1	protein-coding
chr2	11290000	11300000	4217	723	1.09682573376757e-321	0.171449	32	6	11	-498	NM_001282712	130814	Hs.274415	NM_152391	ENSG00000162976	PQLC3	C2orf22	PQ loop repeat containing 3	protein-coding
chr2	11970000	11980000	3822	1063	8.92702e-190	0.278127	24	3	10	2112	NR_036226	100422996		NR_036226	ENSG00000265172	MIR4262	-	microRNA 4262	ncRNA
chr2	16080000	16090000	3803	932	1.37541e-215	0.24507	27	11	15	-2629	NM_001329968	10408	Hs.651453	NM_006316	ENSG00000233718	MYCNOS	MYCN-AS1|N-CYM|NCYM|NYCM	MYCN opposite strand	protein-coding
chr2	16170000	16180000	4078	856	5.64076e-266	0.209907	26	8	11	-15549	NR_126559	104797537	Hs.435748	NR_126559	ENSG00000236289	GACAT3	LINC01458|lncRNA-AC130710	gastric cancer associated transcript 3 (non-protein coding)	ncRNA
chr2	20060000	20070000	4727	969	3.34075894389056e-314	0.204993	29	7	10	-3615	NR_033875	400946	Hs.289062	NR_033875	ENSG00000228784	LINC00954	-	long intergenic non-protein coding RNA 954	ncRNA
chr2	20330000	20340000	6863	811	0	0.11817	34	7	10	-83211	NM_014713	9741	Hs.467807	NM_014713	ENSG00000068697	LAPTM4A	HUMORF13|LAPTM4|MBNT|Mtrp	lysosomal protein transmembrane 4 alpha	protein-coding
chr2	20380000	20390000	7361	797	0	0.108273	34	5	11	39927	NM_002997	6382	Hs.224607	NM_002997	ENSG00000115884	SDC1	CD138|SDC|SYND1|syndecan	syndecan 1	protein-coding
chr2	20390000	20400000	5274	914	0	0.173303	26	4	10	29927	NM_002997	6382	Hs.224607	NM_002997	ENSG00000115884	SDC1	CD138|SDC|SYND1|syndecan	syndecan 1	protein-coding
chr2	20400000	20410000	7472	655	0	0.0876606	35	10	16	19927	NM_002997	6382	Hs.224607	NM_002997	ENSG00000115884	SDC1	CD138|SDC|SYND1|syndecan	syndecan 1	protein-coding
chr2	20410000	20420000	7802	796	0	0.102025	36	9	15	9927	NM_002997	6382	Hs.224607	NM_002997	ENSG00000115884	SDC1	CD138|SDC|SYND1|syndecan	syndecan 1	protein-coding
chr2	20420000	20430000	3354	753	1.03621e-206	0.224508	28	13	12	-73	NM_002997	6382	Hs.224607	NM_002997	ENSG00000115884	SDC1	CD138|SDC|SYND1|syndecan	syndecan 1	protein-coding
chr2	20760000	20770000	9096	850	0	0.0934477	26	10	10	27308	NR_046836	100874343	Hs.591546	NR_046836	ENSG00000231948	HS1BP3-IT1	-	HS1BP3 intronic transcript 1	ncRNA
chr2	20860000	20870000	3836	1070	1.01485e-189	0.278936	32	7	10	-1424	NM_182828	151449	Hs.447688	NM_182828	ENSG00000143869	GDF7	BMP12	growth differentiation factor 7	protein-coding
chr2	23780000	23790000	5638	753	0	0.133558	24	8	14	176702	NM_052920	114818	Hs.130593	NM_025067	ENSG00000119771	KLHL29	KBTBD9	kelch like family member 29	protein-coding
chr2	23810000	23820000	4258	677	0	0.158995	25	4	14	206702	NM_052920	114818	Hs.130593	NM_025067	ENSG00000119771	KLHL29	KBTBD9	kelch like family member 29	protein-coding
chr2	23880000	23890000	5894	757	0	0.128436	32	5	12	264984	NM_017552	54454	Hs.467862	NM_017552	ENSG00000119778	ATAD2B	-	ATPase family, AAA domain containing 2B	protein-coding
chr2	23890000	23900000	6657	523	0	0.0785639	36	8	12	254984	NM_017552	54454	Hs.467862	NM_017552	ENSG00000119778	ATAD2B	-	ATPase family, AAA domain containing 2B	protein-coding
chr2	23910000	23920000	10274	569	0	0.0553825	36	9	15	234984	NM_017552	54454	Hs.467862	NM_017552	ENSG00000119778	ATAD2B	-	ATPase family, AAA domain containing 2B	protein-coding
chr2	24240000	24250000	5073	582	0	0.114725	32	11	17	12043	NM_001346880	388931	Hs.407482	NM_001080473	ENSG00000205639	MFSD2B	-	major facilitator superfamily domain containing 2B	protein-coding
chr2	25140000	25150000	5289	803	0	0.151825	35	4	11	-2114	NM_004036	109	Hs.467898	NM_004036	ENSG00000138031	ADCY3	AC-III|AC3	adenylate cyclase 3	protein-coding
chr2	25260000	25270000	5060	736	0	0.145455	32	8	10	27	NM_014971	22979	Hs.4892	NM_014971	ENSG00000084710	EFR3B	KIAA0953	EFR3 homolog B	protein-coding
chr2	25470000	25480000	5109	685	0	0.134077	40	7	18	0	NM_001320893	1788	Hs.515840	NM_022552	ENSG00000119772	DNMT3A	DNMT3A2|M.HsaIIIA|TBRS	DNA methyltransferase 3 alpha	protein-coding
chr2	25480000	25490000	3612	753	2.64411e-237	0.208472	28	7	10	-9816	NM_153759	1788	Hs.515840	NM_022552	ENSG00000119772	DNMT3A	DNMT3A2|M.HsaIIIA|TBRS	DNA methyltransferase 3 alpha	protein-coding
chr2	25490000	25500000	5690	799	0	0.140422	34	12	13	-19816	NM_153759	1788	Hs.515840	NM_022552	ENSG00000119772	DNMT3A	DNMT3A2|M.HsaIIIA|TBRS	DNA methyltransferase 3 alpha	protein-coding
chr2	25510000	25520000	3316	629	2.96533e-235	0.189686	37	12	13	36590	NR_031570	100302246		NR_031570	ENSG00000221445	MIR1301	MIRN1301|hsa-mir-1301|mir-1301	microRNA 1301	ncRNA
chr2	25530000	25540000	5116	719	0	0.140539	38	10	12	16590	NR_031570	100302246		NR_031570	ENSG00000221445	MIR1301	MIRN1301|hsa-mir-1301|mir-1301	microRNA 1301	ncRNA
chr2	25550000	25560000	4079	687	3.93937442380836e-315	0.168424	47	11	14	-3410	NR_031570	100302246		NR_031570	ENSG00000221445	MIR1301	MIRN1301|hsa-mir-1301|mir-1301	microRNA 1301	ncRNA
chr2	25560000	25570000	3420	516	1.46787e-284	0.150877	52	7	15	-216	NM_022552	1788	Hs.515840	NM_022552	ENSG00000119772	DNMT3A	DNMT3A2|M.HsaIIIA|TBRS	DNA methyltransferase 3 alpha	protein-coding
chr2	26390000	26400000	3936	579	0	0.147104	47	12	12	-960	NM_001168241	150946	Hs.187912	NM_001168241	ENSG00000157833	GAREM2	FAM59B|GAREML	GRB2 associated regulator of MAPK1 subtype 2	protein-coding
chr2	26400000	26410000	5975	639	0	0.106946	35	11	16	1415	NM_001191033	150946	Hs.187912	NM_001168241	ENSG00000157833	GAREM2	FAM59B|GAREML	GRB2 associated regulator of MAPK1 subtype 2	protein-coding
chr2	26680000	26690000	4766	613	0	0.128619	49	10	15	15910	NM_194323	9381	Hs.91608	NM_004802	ENSG00000115155	OTOF	AUNB1|DFNB6|DFNB9|FER1L2|NSRD9	otoferlin	protein-coding
chr2	26690000	26700000	2255	554	2.773e-128	0.245676	51	13	18	5910	NM_194323	9381	Hs.91608	NM_004802	ENSG00000115155	OTOF	AUNB1|DFNB6|DFNB9|FER1L2|NSRD9	otoferlin	protein-coding
chr2	26730000	26740000	4867	842	0	0.173002	27	5	13	-34090	NM_194322	9381	Hs.91608	NM_004802	ENSG00000115155	OTOF	AUNB1|DFNB6|DFNB9|FER1L2|NSRD9	otoferlin	protein-coding
chr2	26750000	26760000	5842	710	0	0.121534	31	6	10	26566	NM_001287489	9381	Hs.91608	NM_004802	ENSG00000115155	OTOF	AUNB1|DFNB6|DFNB9|FER1L2|NSRD9	otoferlin	protein-coding
chr2	26780000	26790000	5686	972	0	0.170946	28	4	12	-427	NM_001322426	339778	Hs.407083	NM_001105519	ENSG00000173557	C2orf70	-	chromosome 2 open reading frame 70	protein-coding
chr2	26790000	26800000	7497	503	0	0.0670935	27	8	12	9573	NM_001105519	339778	Hs.407083	NM_001105519	ENSG00000173557	C2orf70	-	chromosome 2 open reading frame 70	protein-coding
chr2	26800000	26810000	7342	581	0	0.0791338	38	9	13	19573	NM_001105519	339778	Hs.407083	NM_001105519	ENSG00000173557	C2orf70	-	chromosome 2 open reading frame 70	protein-coding
chr2	26850000	26860000	5273	908	0	0.172198	26	10	12	9236	NM_001029881	130106	Hs.591579	NM_001029881	ENSG00000157884	CIB4	KIP4	calcium and integrin binding family member 4	protein-coding
chr2	26870000	26880000	4971	645	0	0.129753	30	9	12	-10764	NM_001029881	130106	Hs.591579	NM_001029881	ENSG00000157884	CIB4	KIP4	calcium and integrin binding family member 4	protein-coding
chr2	26910000	26920000	9667	966	0	0.0999276	26	4	10	-581	NM_002246	3777	Hs.24040	NM_002246	ENSG00000171303	KCNK3	K2p3.1|OAT1|PPH4|TASK|TASK-1|TBAK1	potassium two pore domain channel subfamily K member 3	protein-coding
chr2	26940000	26950000	7963	689	0	0.0865252	30	9	11	29419	NM_002246	3777	Hs.24040	NM_002246	ENSG00000171303	KCNK3	K2p3.1|OAT1|PPH4|TASK|TASK-1|TBAK1	potassium two pore domain channel subfamily K member 3	protein-coding
chr2	27240000	27250000	6025	961	0	0.159502	30	8	13	7378	NM_001303050	22924	Hs.515860	NM_012326	ENSG00000084764	MAPRE3	EB3|EBF3|EBF3-S|RP3	microtubule associated protein RP/EB family member 3	protein-coding
chr2	27290000	27300000	5743	593	0	0.103256	36	6	12	-433	NM_001134693	100128731	Hs.502948	NM_001134693	ENSG00000228474	OST4	-	oligosaccharyltransferase complex subunit 4, non-catalytic	protein-coding
chr2	27300000	27310000	6765	499	0	0.073762	46	8	19	3565	NM_007046	11117	Hs.63348	NM_007046	ENSG00000138080	EMILIN1	EMI|EMILIN|gp115	elastin microfibril interfacer 1	protein-coding
chr2	27320000	27330000	4910	1008	0	0.205295	26	7	12	15389	NM_006488	3795	Hs.567297	NM_000221	ENSG00000138030	KHK	-	ketohexokinase	protein-coding
chr2	27470000	27480000	5249	833	0	0.158697	31	7	11	10960	NM_003459	7781	Hs.467981	NM_003459	ENSG00000115194	SLC30A3	ZNT3	solute carrier family 30 member 3	protein-coding
chr2	27480000	27490000	6808	609	0	0.0894536	50	11	15	960	NM_003459	7781	Hs.467981	NM_003459	ENSG00000115194	SLC30A3	ZNT3	solute carrier family 30 member 3	protein-coding
chr2	28570000	28580000	5426	809	0	0.149097	31	10	14	-40779	NM_005253	2355	Hs.220971	NM_005253	ENSG00000075426	FOSL2	FRA2	FOS like 2, AP-1 transcription factor subunit	protein-coding
chr2	28580000	28590000	5640	690	0	0.12234	31	10	15	-30779	NM_005253	2355	Hs.220971	NM_005253	ENSG00000075426	FOSL2	FRA2	FOS like 2, AP-1 transcription factor subunit	protein-coding
chr2	28610000	28620000	3878	972	8.21286e-215	0.250645	39	17	20	-779	NM_005253	2355	Hs.220971	NM_005253	ENSG00000075426	FOSL2	FRA2	FOS like 2, AP-1 transcription factor subunit	protein-coding
chr2	28760000	28770000	3721	835	4.48273e-229	0.224402	33	9	14	-24224	NR_138141	151056	Hs.444933	NM_153021	ENSG00000163803	PLB1	PLB|PLB/LIP	phospholipase B1	protein-coding
chr2	29200000	29210000	6974	758	0	0.108689	24	7	10	836	NM_001321539	165186	Hs.525977	NM_199280	ENSG00000189350	FAM179A	-	family with sequence similarity 179 member A	protein-coding
chr2	29230000	29240000	8211	537	0	0.0654001	44	11	13	30836	NM_001321539	165186	Hs.525977	NM_199280	ENSG00000189350	FAM179A	-	family with sequence similarity 179 member A	protein-coding
chr2	29440000	29450000	5530	776	0	0.140325	26	10	11	106708	NM_001287527	79745	Hs.122927	NM_024692	ENSG00000115295	CLIP4	RSNL2	CAP-Gly domain containing linker protein family member 4	protein-coding
chr2	30450000	30460000	5157	1201	3.86626e-306	0.232887	36	10	15	603	NM_030915	81606	Hs.567598	NM_030915	ENSG00000213626	LBH	-	limb bud and heart development	protein-coding
chr2	42270000	42280000	5113	678	0	0.132603	50	11	16	-161	NM_138370	91461	Hs.408542	NM_138370	ENSG00000162878	PKDCC	SGK493|Vlk	protein kinase domain containing, cytoplasmic	protein-coding
chr2	42280000	42290000	4471	778	0	0.17401	32	15	14	9839	NM_138370	91461	Hs.408542	NM_138370	ENSG00000162878	PKDCC	SGK493|Vlk	protein kinase domain containing, cytoplasmic	protein-coding
chr2	42320000	42330000	6092	796	0	0.130663	29	10	11	49839	NM_138370	91461	Hs.408542	NM_138370	ENSG00000162878	PKDCC	SGK493|Vlk	protein kinase domain containing, cytoplasmic	protein-coding
chr2	42980000	42990000	4221	867	2.67232e-280	0.205402	26	3	12	6401	NM_148962	165140	Hs.168439	NM_148962	ENSG00000162881	OXER1	GPCR|GPR170|TG1019	oxoeicosanoid receptor 1	protein-coding
chr2	43070000	43080000	4260	858	1.73848e-287	0.201408	31	10	13	-55249	NM_012205	23498	Hs.368805	NM_012205	ENSG00000162882	HAAO	3-HAO|HAO	3-hydroxyanthranilate 3,4-dioxygenase	protein-coding
chr2	43180000	43190000	4988	758	0	0.151965	31	14	15	81682	NR_110585	102723854	Hs.570165	NR_110585	ENSG00000231826	LINC01819	-	long intergenic non-protein coding RNA 1819	ncRNA
chr2	43200000	43210000	6800	930	0	0.136765	32	8	17	61682	NR_110585	102723854	Hs.570165	NR_110585	ENSG00000231826	LINC01819	-	long intergenic non-protein coding RNA 1819	ncRNA
chr2	43260000	43270000	4399	673	0	0.152989	26	8	11	1682	NR_110585	102723854	Hs.570165	NR_110585	ENSG00000231826	LINC01819	-	long intergenic non-protein coding RNA 1819	ncRNA
chr2	43270000	43280000	4966	1228	2.66951e-278	0.247282	27	8	13	-8318	NR_110585	102723854	Hs.570165	NR_110585	ENSG00000231826	LINC01819	-	long intergenic non-protein coding RNA 1819	ncRNA
chr2	43300000	43310000	7235	866	0	0.119696	27	8	10	-38318	NR_110585	102723854	Hs.570165	NR_110585	ENSG00000231826	LINC01819	-	long intergenic non-protein coding RNA 1819	ncRNA
chr2	43350000	43360000	6468	671	0	0.103741	32	11	14	-88318	NR_110585	102723854	Hs.570165	NR_110585	ENSG00000231826	LINC01819	-	long intergenic non-protein coding RNA 1819	ncRNA
chr2	43360000	43370000	7006	815	0	0.116329	31	10	12	88745	NM_006887	678	Hs.503093	NM_006887	ENSG00000152518	ZFP36L2	BRF2|ERF-2|ERF2|RNF162C|TIS11D	ZFP36 ring finger protein like 2	protein-coding
chr2	43380000	43390000	10109	627	0	0.0620239	27	10	13	68745	NM_006887	678	Hs.503093	NM_006887	ENSG00000152518	ZFP36L2	BRF2|ERF-2|ERF2|RNF162C|TIS11D	ZFP36 ring finger protein like 2	protein-coding
chr2	43410000	43420000	9266	790	0	0.0852579	26	8	13	38745	NM_006887	678	Hs.503093	NM_006887	ENSG00000152518	ZFP36L2	BRF2|ERF-2|ERF2|RNF162C|TIS11D	ZFP36 ring finger protein like 2	protein-coding
chr2	43450000	43460000	5261	900	0	0.17107	30	8	11	650	NR_027251	100129726	Hs.194480	NM_178529	ENSG00000279873	LINC01126	-	long intergenic non-protein coding RNA 1126	ncRNA
chr2	45160000	45170000	9472	462	0	0.0487753	56	16	24	3646	NR_103785	100506108	Hs.503113	NR_103785	ENSG00000236502	SIX3-AS1	SIX3OS	SIX3 antisense RNA 1	ncRNA
chr2	45170000	45180000	6826	606	0	0.0887782	36	6	15	5963	NM_005413	6496	Hs.567336	NM_005413	ENSG00000138083	SIX3	HPE2	SIX homeobox 3	protein-coding
chr2	45230000	45240000	6056	677	0	0.11179	29	8	13	1542	NM_016932	10736	Hs.101937	NM_016932	ENSG00000170577	SIX2	-	SIX homeobox 2	protein-coding
chr2	45870000	45880000	4108	933	4.14136e-250	0.227118	29	8	11	-4043	NM_005400	5581	Hs.580351	NM_005400	ENSG00000171132	PRKCE	PKCE|nPKC-epsilon	protein kinase C epsilon	protein-coding
chr2	46520000	46530000	3460	992	4.84909e-166	0.286705	24	3	12	459	NM_001430	2034	Hs.468410	NM_001430	ENSG00000116016	EPAS1	ECYT4|HIF2A|HLF|MOP2|PASD2|bHLHe73	endothelial PAS domain protein 1	protein-coding
chr2	47230000	47240000	8404	677	0	0.0805569	33	8	18	-66006	NM_001171511	90411	Hs.662152	NM_139279	ENSG00000180398	MCFD2	F5F8D|F5F8D2|LMAN1IP|SDNSF	multiple coagulation factor deficiency 2	protein-coding
chr2	47280000	47290000	6543	889	0	0.13587	26	8	11	97517	NM_173649	285051	Hs.531575	NM_173649	ENSG00000239605	C2orf61	-	chromosome 2 open reading frame 61	protein-coding
chr2	47300000	47310000	6289	706	0	0.11226	27	9	13	77517	NM_173649	285051	Hs.531575	NM_173649	ENSG00000239605	C2orf61	-	chromosome 2 open reading frame 61	protein-coding
chr2	47790000	47800000	4751	1052	1.20195e-295	0.221427	27	7	12	2470	NM_022055	56660	Hs.591586	NM_022055	ENSG00000184261	KCNK12	K2p12.1|THIK-2|THIK2	potassium two pore domain channel subfamily K member 12	protein-coding
chr2	56410000	56420000	3316	894	1.68064e-170	0.269602	32	9	12	-2095	NR_125368	100129434	Hs.580330	NR_125368		LOC100129434	-	uncharacterized LOC100129434	ncRNA
chr2	60630000	60640000	3766	1043	6.6007e-188	0.276952	29	9	10	-16490	NR_132992	106660609	Hs.565545	NR_132991	ENSG00000223929	MIR4432HG	-	MIR4432 host gene	ncRNA
chr2	60780000	60790000	3340	891	8.20781e-174	0.266766	38	7	15	-4367	NM_138559	53335	Hs.370549	NM_018014	ENSG00000119866	BCL11A	BCL11A-L|BCL11A-S|BCL11A-XL|BCL11a-M|CTIP1|DILOS|EVI9|HBFQTL5|ZNF856	B-cell CLL/lymphoma 11A	protein-coding
chr2	63270000	63280000	4233	1000	2.16678e-248	0.236239	32	15	15	-154	NR_027069	100132215	Hs.656781	NR_027069	ENSG00000231609	LOC100132215	-	uncharacterized LOC100132215	ncRNA
chr2	63280000	63290000	3805	749	8.9982e-262	0.196846	28	8	13	7063	NR_130153	5013	Hs.734360	NM_014562	ENSG00000115507	OTX1	-	orthodenticle homeobox 1	protein-coding
chr2	64830000	64840000	3832	886	1.72259e-229	0.231211	25	11	11	554	NR_034023	339807	Hs.434736	NR_034023	ENSG00000233694	LOC339807	-	uncharacterized LOC339807	ncRNA
chr2	71120000	71130000	6315	528	0	0.0836105	34	10	17	-2720	NM_012476	25806	Hs.249170	NM_012476	ENSG00000116035	VAX2	DRES93	ventral anterior homeobox 2	protein-coding
chr2	71160000	71170000	5626	475	0	0.0844294	36	11	18	2002	NM_001692	525	Hs.64173	NM_001692	ENSG00000116039	ATP6V1B1	ATP6B1|RTA1B|VATB|VMA2|VPP3	ATPase H+ transporting V1 subunit B1	protein-coding
chr2	71380000	71390000	3853	505	0	0.131067	25	9	11	27556	NM_005791	10199	Hs.656208	NM_005791	ENSG00000124383	MPHOSPH10	CT90|MPP10|MPP10P|PPP1R106	M-phase phosphoprotein 10	protein-coding
chr2	71390000	71400000	5219	692	0	0.132592	29	8	11	37556	NM_005791	10199	Hs.656208	NM_005791	ENSG00000124383	MPHOSPH10	CT90|MPP10|MPP10P|PPP1R106	M-phase phosphoprotein 10	protein-coding
chr2	71680000	71690000	3930	884	2.53934e-241	0.224936	31	7	12	4247	NM_001130980	8291	Hs.252180	NM_003494	ENSG00000135636	DYSF	FER1L1|LGMD2B|MMD1	dysferlin	protein-coding
chr2	71740000	71750000	4294	857	4.49756e-292	0.199581	29	11	12	51168	NM_001130985	8291	Hs.252180	NM_003494	ENSG00000135636	DYSF	FER1L1|LGMD2B|MMD1	dysferlin	protein-coding
chr2	71770000	71780000	3963	732	1.52432e-286	0.184709	41	7	13	81168	NM_001130985	8291	Hs.252180	NM_003494	ENSG00000135636	DYSF	FER1L1|LGMD2B|MMD1	dysferlin	protein-coding
chr2	71780000	71790000	9182	435	0	0.0473753	34	13	17	91168	NM_001130985	8291	Hs.252180	NM_003494	ENSG00000135636	DYSF	FER1L1|LGMD2B|MMD1	dysferlin	protein-coding
chr2	71790000	71800000	7661	422	0	0.0550842	26	12	15	101168	NM_001130985	8291	Hs.252180	NM_003494	ENSG00000135636	DYSF	FER1L1|LGMD2B|MMD1	dysferlin	protein-coding
chr2	71810000	71820000	6717	489	0	0.0728004	33	6	14	121168	NM_001130985	8291	Hs.252180	NM_003494	ENSG00000135636	DYSF	FER1L1|LGMD2B|MMD1	dysferlin	protein-coding
chr2	71820000	71830000	4190	587	0	0.140095	29	7	10	131168	NM_001130985	8291	Hs.252180	NM_003494	ENSG00000135636	DYSF	FER1L1|LGMD2B|MMD1	dysferlin	protein-coding
chr2	71830000	71840000	3487	533	1.05307e-287	0.152853	35	9	13	141168	NM_001130985	8291	Hs.252180	NM_003494	ENSG00000135636	DYSF	FER1L1|LGMD2B|MMD1	dysferlin	protein-coding
chr2	71890000	71900000	7029	903	0	0.128468	27	7	13	201168	NM_001130985	8291	Hs.252180	NM_003494	ENSG00000135636	DYSF	FER1L1|LGMD2B|MMD1	dysferlin	protein-coding
chr2	71910000	71920000	10775	529	0	0.0490951	30	6	14	221168	NM_001130985	8291	Hs.252180	NM_003494	ENSG00000135636	DYSF	FER1L1|LGMD2B|MMD1	dysferlin	protein-coding
chr2	71920000	71930000	7633	653	0	0.0855496	28	7	10	231168	NM_001130985	8291	Hs.252180	NM_003494	ENSG00000135636	DYSF	FER1L1|LGMD2B|MMD1	dysferlin	protein-coding
chr2	71930000	71940000	8556	901	0	0.105306	31	10	10	241168	NM_001130985	8291	Hs.252180	NM_003494	ENSG00000135636	DYSF	FER1L1|LGMD2B|MMD1	dysferlin	protein-coding
chr2	72010000	72020000	6935	706	0	0.101802	35	8	11	321168	NM_001130985	8291	Hs.252180	NM_003494	ENSG00000135636	DYSF	FER1L1|LGMD2B|MMD1	dysferlin	protein-coding
chr2	72070000	72080000	5905	792	0	0.134124	29	4	11	299991	NM_001277742	56603	Hs.91546	NM_019885	ENSG00000003137	CYP26B1	CYP26A2|P450RAI-2|P450RAI2|RHFCA	cytochrome P450 family 26 subfamily B member 1	protein-coding
chr2	72080000	72090000	6131	793	0	0.129343	30	8	10	289991	NM_001277742	56603	Hs.91546	NM_019885	ENSG00000003137	CYP26B1	CYP26A2|P450RAI-2|P450RAI2|RHFCA	cytochrome P450 family 26 subfamily B member 1	protein-coding
chr2	72150000	72160000	6313	574	0	0.0909235	27	10	13	219991	NM_001277742	56603	Hs.91546	NM_019885	ENSG00000003137	CYP26B1	CYP26A2|P450RAI-2|P450RAI2|RHFCA	cytochrome P450 family 26 subfamily B member 1	protein-coding
chr2	72160000	72170000	6024	870	0	0.144422	25	5	11	209991	NM_001277742	56603	Hs.91546	NM_019885	ENSG00000003137	CYP26B1	CYP26A2|P450RAI-2|P450RAI2|RHFCA	cytochrome P450 family 26 subfamily B member 1	protein-coding
chr2	72350000	72360000	5237	874	0	0.166889	35	13	11	19991	NM_001277742	56603	Hs.91546	NM_019885	ENSG00000003137	CYP26B1	CYP26A2|P450RAI-2|P450RAI2|RHFCA	cytochrome P450 family 26 subfamily B member 1	protein-coding
chr2	72360000	72370000	11500	587	0	0.0510435	66	10	19	9991	NM_001277742	56603	Hs.91546	NM_019885	ENSG00000003137	CYP26B1	CYP26A2|P450RAI-2|P450RAI2|RHFCA	cytochrome P450 family 26 subfamily B member 1	protein-coding
chr2	72370000	72380000	6215	571	0	0.0918745	56	18	24	-9	NM_019885	56603	Hs.91546	NM_019885	ENSG00000003137	CYP26B1	CYP26A2|P450RAI-2|P450RAI2|RHFCA	cytochrome P450 family 26 subfamily B member 1	protein-coding
chr2	72380000	72390000	3558	696	4.02565e-246	0.195616	24	8	13	-10009	NM_019885	56603	Hs.91546	NM_019885	ENSG00000003137	CYP26B1	CYP26A2|P450RAI-2|P450RAI2|RHFCA	cytochrome P450 family 26 subfamily B member 1	protein-coding
chr2	73120000	73130000	3709	822	4.73371e-231	0.221623	30	10	16	10488	NM_003124	6697	Hs.301540	NM_003124	ENSG00000116096	SPR	SDR38C1	sepiapterin reductase (7,8-dihydrobiopterin:NADP+ oxidoreductase)	protein-coding
chr2	73140000	73150000	6502	663	0	0.101969	32	10	18	396	NM_004097	2016	Hs.516090	NM_004097	ENSG00000135638	EMX1	-	empty spiracles homeobox 1	protein-coding
chr2	73150000	73160000	6403	754	0	0.117757	29	5	12	10396	NM_004097	2016	Hs.516090	NM_004097	ENSG00000135638	EMX1	-	empty spiracles homeobox 1	protein-coding
chr2	73160000	73170000	8446	535	0	0.0633436	41	13	20	20396	NM_004097	2016	Hs.516090	NM_004097	ENSG00000135638	EMX1	-	empty spiracles homeobox 1	protein-coding
chr2	73170000	73180000	5647	328	0	0.0580839	58	13	17	30396	NM_004097	2016	Hs.516090	NM_004097	ENSG00000135638	EMX1	-	empty spiracles homeobox 1	protein-coding
chr2	73180000	73190000	6667	459	0	0.0688466	44	13	16	40396	NM_004097	2016	Hs.516090	NM_004097	ENSG00000135638	EMX1	-	empty spiracles homeobox 1	protein-coding
chr2	73190000	73200000	4773	675	0	0.14142	34	10	17	50396	NM_004097	2016	Hs.516090	NM_004097	ENSG00000135638	EMX1	-	empty spiracles homeobox 1	protein-coding
chr2	73210000	73220000	5158	991	0	0.192129	41	7	13	70396	NM_004097	2016	Hs.516090	NM_004097	ENSG00000135638	EMX1	-	empty spiracles homeobox 1	protein-coding
chr2	73300000	73310000	8887	572	0	0.0643637	50	14	18	-6035	NM_001330400	94097	Hs.368171	NM_144579	ENSG00000144040	SFXN5	BBG-TCC	sideroflexin 5	protein-coding
chr2	73330000	73340000	5159	668	0	0.129482	32	11	15	5146	NM_015470	26056	Hs.24557	NM_015470	ENSG00000135631	RAB11FIP5	GAF1|RIP11|pp75	RAB11 family interacting protein 5	protein-coding
chr2	73400000	73410000	6173	766	0	0.124089	25	10	10	-24386	NM_001134462	344022	Hs.694384	NM_001134462	ENSG00000214513	NOTO	-	notochord homeobox	protein-coding
chr2	73450000	73460000	5776	780	0	0.135042	27	7	15	5412	NM_032319	84279	Hs.61268	NM_032319	ENSG00000135617	PRADC1	C2orf7|PAP21	protease associated domain containing 1	protein-coding
chr2	73490000	73500000	7148	503	0	0.0703693	42	13	21	1758	NM_001080410	150726	Hs.23158	NM_001080410	ENSG00000163013	FBXO41	FBX41	F-box protein 41	protein-coding
chr2	73510000	73520000	4520	702	0	0.15531	27	4	13	5829	NM_001965	1961	Hs.3052	NM_001965	ENSG00000135625	EGR4	NGFI-C|NGFIC|PAT133	early growth response 4	protein-coding
chr2	74220000	74230000	3665	864	9.4934e-216	0.235744	26	5	14	11469	NM_001287491	200424	Hs.516107	NM_001287491	ENSG00000187605	TET3	hCG_40738	tet methylcytosine dioxygenase 3	protein-coding
chr2	74230000	74240000	5254	986	0	0.187667	24	6	11	21469	NM_001287491	200424	Hs.516107	NM_001287491	ENSG00000187605	TET3	hCG_40738	tet methylcytosine dioxygenase 3	protein-coding
chr2	74320000	74330000	6236	868	0	0.139192	30	9	13	50039	NM_212552	388962	Hs.61472	NM_212552	ENSG00000163170	BOLA3	MMDS2	bolA family member 3	protein-coding
chr2	74600000	74610000	5688	764	0	0.134318	31	12	13	2482	NM_001190837	1639	Hs.516111	NM_004082	ENSG00000204843	DCTN1	DAP-150|DP-150|P135	dynactin subunit 1	protein-coding
chr2	74660000	74670000	4973	642	0	0.129097	36	3	11	2710	NM_033046	6242	Hs.192854	NM_033046	ENSG00000114993	RTKN	-	rhotekin	protein-coding
chr2	74680000	74690000	4298	674	0	0.156817	30	11	11	-527	NM_012477	23559	Hs.516114	NM_012477	ENSG00000239779	WBP1	WBP-1	WW domain binding protein 1	protein-coding
chr2	74720000	74730000	7929	648	0	0.0817253	34	10	11	1685	NM_001282430	85474	Hs.516124	NM_001009812	ENSG00000179528	LBX2	LP3727	ladybird homeobox 2	protein-coding
chr2	74730000	74740000	5481	621	0	0.1133	32	10	13	-179	NM_032673	84759	Hs.316750	NM_032673	ENSG00000115289	PCGF1	2010002K04Rik|NSPC1|RNF3A-2|RNF68	polycomb group ring finger 1	protein-coding
chr2	74740000	74750000	5716	538	0	0.0941218	30	4	16	3404	NM_016170	3196	Hs.168586	NM_016170	ENSG00000115297	TLX2	HOX11L1|NCX	T-cell leukemia homeobox 2	protein-coding
chr2	74780000	74790000	5799	553	0	0.0953613	46	13	16	3713	NM_001318867	1796	Hs.103854	NM_001381	ENSG00000115325	DOK1	P62DOK|pp62	docking protein 1	protein-coding
chr2	85360000	85370000	4235	825	1.40802e-293	0.194805	39	9	10	4417	NM_031283	83439	Hs.516297	NM_031283	ENSG00000152284	TCF7L1	TCF-3|TCF3	transcription factor 7 like 1	protein-coding
chr2	85530000	85540000	3090	695	2.82311e-190	0.224919	33	5	10	20419	NM_001206844	10618	Hs.593382	NM_006464	ENSG00000152291	TGOLN2	TGN38|TGN46|TGN48|TGN51|TTGN2	trans-golgi network protein 2	protein-coding
chr2	85650000	85660000	6170	787	0	0.127553	37	7	11	8946	NM_201594	284948	Hs.209542	NM_198482	ENSG00000152292	SH2D6	-	SH2 domain containing 6	protein-coding
chr2	85660000	85670000	5039	706	0	0.140107	48	11	15	18946	NM_201594	284948	Hs.209542	NM_198482	ENSG00000152292	SH2D6	-	SH2 domain containing 6	protein-coding
chr2	85820000	85830000	5578	1094	0	0.196128	41	7	13	2163	NM_016494	51255	Hs.356187	NM_016494	ENSG00000168894	RNF181	HSPC238	ring finger protein 181	protein-coding
chr2	85890000	85900000	6857	545	0	0.0794808	29	10	14	864	NM_000542	6439	Hs.512690	NM_000542	ENSG00000168878	SFTPB	PSP-B|SFTB3|SFTP3|SMDP1|SP-B	surfactant protein B	protein-coding
chr2	85960000	85970000	4525	1127	6.05627e-252	0.249061	26	6	13	-15909	NM_032827	84913	Hs.135569	NM_032827	ENSG00000168874	ATOH8	HATH6|bHLHa21	atonal bHLH transcription factor 8	protein-coding
chr2	85980000	85990000	7882	1410	0	0.178889	46	13	16	4091	NM_032827	84913	Hs.135569	NM_032827	ENSG00000168874	ATOH8	HATH6|bHLHa21	atonal bHLH transcription factor 8	protein-coding
chr2	85990000	86000000	7064	646	0	0.0914496	27	5	17	14091	NM_032827	84913	Hs.135569	NM_032827	ENSG00000168874	ATOH8	HATH6|bHLHa21	atonal bHLH transcription factor 8	protein-coding
chr2	86010000	86020000	7831	908	0	0.115949	27	6	10	-4200	NR_106719	102466516		NR_106719	ENSG00000278783	MIR6071	hsa-mir-6071	microRNA 6071	ncRNA
chr2	87570000	87580000	8277	1613	0	0.194877	28	4	12	153091	NR_039929	100616165		NR_039929	ENSG00000266063	MIR4771-2	-	microRNA 4771-2	ncRNA
chr2	90280000	90290000	4829	1054	2.53405e-304	0.218265	30	7	10	1173116	NR_039635	100616399		NR_039635	ENSG00000265510	MIR4436A	mir-4436a	microRNA 4436a	ncRNA
chr2	91740000	91750000	10694	1389	0	0.129886	24	6	18	102975	NR_027238	654342	Hs.469287	NR_027238		LOC654342	-	lymphocyte-specific protein 1 pseudogene	pseudo
chr2	91840000	91850000	10337	2769	0	0.267873	46	7	14	2975	NR_027238	654342	Hs.469287	NR_027238		LOC654342	-	lymphocyte-specific protein 1 pseudogene	pseudo
chr2	91950000	91960000	7410	1074	0	0.144939	26	10	12	-8368	NR_003503	645367	Hs.650223	NR_003503		GGT8P	GGT1P1	gamma-glutamyltransferase 8 pseudogene	pseudo
chr2	95540000	95550000	4822	784	0	0.162588	56	8	19	7822	NM_144705	150483	Hs.631517	NM_144705	ENSG00000163060	TEKT4	-	tektin 4	protein-coding
chr2	95710000	95720000	4489	695	0	0.154823	28	8	11	23600	NM_002371	4118	Hs.80395	NM_002371	ENSG00000172005	MAL	-	mal, T-cell differentiation protein	protein-coding
chr2	95720000	95730000	4749	880	0	0.185302	26	8	11	33600	NM_002371	4118	Hs.80395	NM_002371	ENSG00000172005	MAL	-	mal, T-cell differentiation protein	protein-coding
chr2	95940000	95950000	8239	485	0	0.0588664	57	12	20	4804	NM_001321070	150696	Hs.437376	NM_144707	ENSG00000155066	PROM2	PROML2	prominin 2	protein-coding
chr2	95950000	95960000	7022	773	0	0.110083	40	11	15	-8072	NM_013434	30818	Hs.437376	NM_013434	ENSG00000115041	KCNIP3	CSEN|DREAM|KCHIP3	potassium voltage-gated channel interacting protein 3	protein-coding
chr2	95960000	95970000	10456	610	0	0.0583397	33	7	15	1928	NM_013434	30818	Hs.437376	NM_013434	ENSG00000115041	KCNIP3	CSEN|DREAM|KCHIP3	potassium voltage-gated channel interacting protein 3	protein-coding
chr2	95970000	95980000	7975	705	0	0.0884013	43	9	12	11928	NM_013434	30818	Hs.437376	NM_013434	ENSG00000115041	KCNIP3	CSEN|DREAM|KCHIP3	potassium voltage-gated channel interacting protein 3	protein-coding
chr2	95980000	95990000	7070	436	0	0.061669	45	10	21	21928	NM_013434	30818	Hs.437376	NM_013434	ENSG00000115041	KCNIP3	CSEN|DREAM|KCHIP3	potassium voltage-gated channel interacting protein 3	protein-coding
chr2	95990000	96000000	6216	734	0	0.118082	35	11	13	-17768	NM_001034914	30818	Hs.437376	NM_013434	ENSG00000115041	KCNIP3	CSEN|DREAM|KCHIP3	potassium voltage-gated channel interacting protein 3	protein-coding
chr2	96010000	96020000	7343	523	0	0.0712243	37	10	16	2232	NM_001034914	30818	Hs.437376	NM_013434	ENSG00000115041	KCNIP3	CSEN|DREAM|KCHIP3	potassium voltage-gated channel interacting protein 3	protein-coding
chr2	96040000	96050000	5931	743	0	0.125274	30	8	13	-23448	NM_016044	51011	Hs.531247	NM_016044	ENSG00000115042	FAHD2A	CGI-105	fumarylacetoacetate hydrolase domain containing 2A	protein-coding
chr2	96420000	96430000	6876	619	0	0.0900233	29	10	13	67729	NR_103734	150759	Hs.503463	NR_103734		LINC00342	NCRNA00342	long intergenic non-protein coding RNA 342	ncRNA
chr2	96720000	96730000	12162	713	0	0.0586252	34	6	13	-23278	NM_001321531	150763	Hs.348629	NM_207328	ENSG00000186281	GPAT2	CT123	glycerol-3-phosphate acyltransferase 2, mitochondrial	protein-coding
chr2	96750000	96760000	4935	715	0	0.144883	30	2	14	26984	NM_000682	151	Hs.247686	NM_000682	ENSG00000274286	ADRA2B	ADRA2L1|ADRA2RL1|ADRARL1|ALPHA2BAR|FAME2|alpha-2BAR	adrenoceptor alpha 2B	protein-coding
chr2	96760000	96770000	5855	760	0	0.129804	37	4	12	16984	NM_000682	151	Hs.247686	NM_000682	ENSG00000274286	ADRA2B	ADRA2L1|ADRA2RL1|ADRARL1|ALPHA2BAR|FAME2|alpha-2BAR	adrenoceptor alpha 2B	protein-coding
chr2	96770000	96780000	6170	482	0	0.0781199	43	6	14	6984	NM_000682	151	Hs.247686	NM_000682	ENSG00000274286	ADRA2B	ADRA2L1|ADRA2RL1|ADRARL1|ALPHA2BAR|FAME2|alpha-2BAR	adrenoceptor alpha 2B	protein-coding
chr2	96780000	96790000	7445	367	0	0.0492948	57	19	21	-3016	NM_000682	151	Hs.247686	NM_000682	ENSG00000274286	ADRA2B	ADRA2L1|ADRA2RL1|ADRARL1|ALPHA2BAR|FAME2|alpha-2BAR	adrenoceptor alpha 2B	protein-coding
chr2	96790000	96800000	4343	843	7.07572e-302	0.194105	25	8	10	9175	NM_001002036	431705	Hs.447993	NM_001002036	ENSG00000188886	ASTL	SAS1B	astacin like metalloendopeptidase	protein-coding
chr2	96810000	96820000	7589	685	0	0.0902622	45	13	19	-3821	NM_004418	1844	Hs.1183	NM_004418	ENSG00000158050	DUSP2	PAC-1|PAC1	dual specificity phosphatase 2	protein-coding
chr2	97190000	97200000	4949	744	0	0.150333	31	5	13	3043	NR_135564	105373496	Hs.570138	NR_135564	ENSG00000235480	LOC105373496	-	uncharacterized LOC105373496	ncRNA
chr2	97200000	97210000	4388	862	4.25632e-302	0.196445	33	6	10	1384	NM_001319092	10865	Hs.920	NM_006673	ENSG00000196843	ARID5A	MRF-1|MRF1|RP11-363D14	AT-rich interaction domain 5A	protein-coding
chr2	97210000	97220000	6412	687	0	0.107143	40	9	13	11384	NM_001319092	10865	Hs.920	NM_006673	ENSG00000196843	ARID5A	MRF-1|MRF1|RP11-363D14	AT-rich interaction domain 5A	protein-coding
chr2	97350000	97360000	6676	585	0	0.0876273	29	9	16	46526	NM_001293083	90342	Hs.534025	NM_001077400	ENSG00000249715	FER1L5	-	fer-1 like family member 5	protein-coding
chr2	97360000	97370000	6003	883	0	0.147093	27	8	10	40813	NM_030805	81562	Hs.655743	NM_030805	ENSG00000114988	LMAN2L	MRT52|VIPL	lectin, mannose binding 2 like	protein-coding
chr2	97530000	97540000	4048	623	0	0.153903	57	17	16	735	NM_017789	54910	Hs.516220	NM_017789	ENSG00000168758	SEMA4C	M-SEMA-F|SEMACL1|SEMAF|SEMAI	semaphorin 4C	protein-coding
chr2	97540000	97550000	4887	474	0	0.096992	41	15	14	-9265	NM_017789	54910	Hs.516220	NM_017789	ENSG00000168758	SEMA4C	M-SEMA-F|SEMACL1|SEMAF|SEMAI	semaphorin 4C	protein-coding
chr2	97630000	97640000	4974	717	0	0.14415	24	8	12	17301	NM_001122646	51252	Hs.107922	NM_016490	ENSG00000168754	FAM178B	-	family with sequence similarity 178 member B	protein-coding
chr2	98330000	98340000	5867	613	0	0.104483	29	11	13	4969	NM_001079	7535	Hs.234569	NM_001079	ENSG00000115085	ZAP70	ADMIO2|IMD48|SRK|STCD|STD|TZK|ZAP-70	zeta chain of T cell receptor associated protein kinase 70	protein-coding
chr2	98350000	98360000	6508	576	0	0.0885065	39	14	16	4131	NM_207519	7535	Hs.234569	NM_001079	ENSG00000115085	ZAP70	ADMIO2|IMD48|SRK|STCD|STD|TZK|ZAP-70	zeta chain of T cell receptor associated protein kinase 70	protein-coding
chr2	105470000	105480000	2640	587	1.59416e-164	0.222348	46	11	14	4474	NM_006236	5455	Hs.248158	NM_006236	ENSG00000198914	POU3F3	BRN1|OTF8|brain-1|oct-8	POU class 3 homeobox 3	protein-coding
chr2	105480000	105490000	5224	884	0	0.169219	25	8	13	4053	NR_110374	102682016	Hs.638438	NR_110373	ENSG00000229743	LINC01159	linc-Brn1b	long intergenic non-protein coding RNA 1159	ncRNA
chr2	110270000	110280000	4783	804	0	0.168095	28	8	10	96234	NM_001321515	151011	Hs.469615	NM_144710	ENSG00000186522	42988	-	septin 10	protein-coding
chr2	110790000	110800000	6011	536	0	0.0891699	34	4	12	32619	NR_036225	100422994		NR_036225	ENSG00000265682	MIR4267	-	microRNA 4267	ncRNA
chr2	111080000	111090000	5761	931	0	0.161604	28	6	10	42570	NR_049830	100847033		NR_049830	ENSG00000263881	MIR4436B2	-	microRNA 4436b-2	ncRNA
chr2	113930000	113940000	4899	914	0	0.186569	34	8	14	3440	NM_012455	23550	Hs.516306	NM_012455	ENSG00000125637	PSD4	EFA6B|TIC	pleckstrin and Sec7 domain containing 4	protein-coding
chr2	113950000	113960000	7959	955	0	0.11999	26	8	16	23440	NM_012455	23550	Hs.516306	NM_012455	ENSG00000125637	PSD4	EFA6B|TIC	pleckstrin and Sec7 domain containing 4	protein-coding
chr2	113960000	113970000	5579	905	0	0.162215	25	7	10	-28104	NR_047570	654433	Hs.656660	NR_015377	ENSG00000189223	PAX8-AS1	-	PAX8 antisense RNA 1	ncRNA
chr2	113970000	113980000	6201	747	0	0.120464	33	7	11	-18104	NR_047570	654433	Hs.656660	NR_015377	ENSG00000189223	PAX8-AS1	-	PAX8 antisense RNA 1	ncRNA
chr2	114010000	114020000	3341	703	8.82367e-218	0.210416	24	11	10	21154	NR_015377	654433	Hs.656660	NR_015377	ENSG00000189223	PAX8-AS1	-	PAX8 antisense RNA 1	ncRNA
chr2	114350000	114360000	3933	804	1.75421e-262	0.204424	43	8	14	4153	NR_024005	84771	Hs.712940	NR_024004		DDX11L2	-	DEAD/H-box helicase 11 like 2	pseudo
chr2	119590000	119600000	3736	718	5.6362e-262	0.192184	32	10	14	10759	NM_001426	2019	Hs.271977	NM_001426	ENSG00000163064	EN1	-	engrailed homeobox 1	protein-coding
chr2	119600000	119610000	3969	602	0	0.151675	34	8	16	759	NM_001426	2019	Hs.271977	NM_001426	ENSG00000163064	EN1	-	engrailed homeobox 1	protein-coding
chr2	119610000	119620000	6390	871	0	0.136307	34	7	16	-9241	NM_001426	2019	Hs.271977	NM_001426	ENSG00000163064	EN1	-	engrailed homeobox 1	protein-coding
chr2	119910000	119920000	6145	727	0	0.118308	28	7	15	1471	NM_182528	165257	Hs.433493	NM_182528	ENSG00000144119	C1QL2	C1QTNF10|CTRP10	complement C1q like 2	protein-coding
chr2	119980000	119990000	5506	624	0	0.113331	35	7	13	3616	NM_138637	55240	Hs.647822	NM_018234	ENSG00000115107	STEAP3	AHMIO2|STMP3|TSAP6|dudlin-2|dudulin-2|pHyde	STEAP3 metalloreductase	protein-coding
chr2	120230000	120240000	5545	824	0	0.148602	28	5	10	45554	NM_183240	140738	Hs.26216	NM_183240	ENSG00000171227	TMEM37	PR|PR1	transmembrane protein 37	protein-coding
chr2	121070000	121080000	6583	623	0	0.0946377	43	12	17	-28718	NM_002193	3625	Hs.1735	NM_002193	ENSG00000163083	INHBB	-	inhibin beta B subunit	protein-coding
chr2	121100000	121110000	5906	515	0	0.0871995	45	14	17	1282	NM_002193	3625	Hs.1735	NM_002193	ENSG00000163083	INHBB	-	inhibin beta B subunit	protein-coding
chr2	121110000	121120000	8195	923	0	0.11263	35	9	11	11282	NM_002193	3625	Hs.1735	NM_002193	ENSG00000163083	INHBB	-	inhibin beta B subunit	protein-coding
chr2	121120000	121130000	7437	797	0	0.107167	35	12	12	21282	NM_002193	3625	Hs.1735	NM_002193	ENSG00000163083	INHBB	-	inhibin beta B subunit	protein-coding
chr2	121130000	121140000	8490	625	0	0.073616	37	10	14	31282	NM_002193	3625	Hs.1735	NM_002193	ENSG00000163083	INHBB	-	inhibin beta B subunit	protein-coding
chr2	121140000	121150000	7387	820	0	0.111006	24	7	11	41282	NM_002193	3625	Hs.1735	NM_002193	ENSG00000163083	INHBB	-	inhibin beta B subunit	protein-coding
chr2	121150000	121160000	5585	704	0	0.126052	33	12	16	51282	NM_002193	3625	Hs.1735	NM_002193	ENSG00000163083	INHBB	-	inhibin beta B subunit	protein-coding
chr2	121190000	121200000	5083	673	0	0.132402	34	4	13	28925	NR_027181	84931	Hs.334519	NM_032845	ENSG00000280409	LINC01101	-	long intergenic non-protein coding RNA 1101	ncRNA
chr2	121340000	121350000	6097	794	0	0.130228	25	11	13	-121075	NR_027181	84931	Hs.334519	NM_032845	ENSG00000280409	LINC01101	-	long intergenic non-protein coding RNA 1101	ncRNA
chr2	121360000	121370000	7207	821	0	0.113917	33	6	13	-141075	NR_027181	84931	Hs.334519	NM_032845	ENSG00000280409	LINC01101	-	long intergenic non-protein coding RNA 1101	ncRNA
chr2	121380000	121390000	3483	801	8.63372e-210	0.229974	27	9	12	-161075	NR_027181	84931	Hs.334519	NM_032845	ENSG00000280409	LINC01101	-	long intergenic non-protein coding RNA 1101	ncRNA
chr2	121490000	121500000	3646	819	1.97552e-224	0.22463	36	10	16	-59867	NM_005270	2736	Hs.111867	NM_005270	ENSG00000074047	GLI2	CJS|HPE9|PHS2|THP1|THP2	GLI family zinc finger 2	protein-coding
chr2	121520000	121530000	6853	904	0	0.131913	24	4	12	-29867	NM_005270	2736	Hs.111867	NM_005270	ENSG00000074047	GLI2	CJS|HPE9|PHS2|THP1|THP2	GLI family zinc finger 2	protein-coding
chr2	121530000	121540000	6344	623	0	0.098203	26	6	15	-19867	NM_005270	2736	Hs.111867	NM_005270	ENSG00000074047	GLI2	CJS|HPE9|PHS2|THP1|THP2	GLI family zinc finger 2	protein-coding
chr2	121550000	121560000	6550	657	0	0.100305	30	10	11	133	NM_005270	2736	Hs.111867	NM_005270	ENSG00000074047	GLI2	CJS|HPE9|PHS2|THP1|THP2	GLI family zinc finger 2	protein-coding
chr2	121660000	121670000	7751	522	0	0.0673461	36	11	14	110133	NM_005270	2736	Hs.111867	NM_005270	ENSG00000074047	GLI2	CJS|HPE9|PHS2|THP1|THP2	GLI family zinc finger 2	protein-coding
chr2	121690000	121700000	6076	775	0	0.127551	27	6	12	140133	NM_005270	2736	Hs.111867	NM_005270	ENSG00000074047	GLI2	CJS|HPE9|PHS2|THP1|THP2	GLI family zinc finger 2	protein-coding
chr2	121740000	121750000	8266	728	0	0.0880716	28	7	11	190133	NM_005270	2736	Hs.111867	NM_005270	ENSG00000074047	GLI2	CJS|HPE9|PHS2|THP1|THP2	GLI family zinc finger 2	protein-coding
chr2	121810000	121820000	5471	768	0	0.140377	26	11	13	227778	NM_014553	29842	Hs.156471	NM_014553	ENSG00000115112	TFCP2L1	CRTR1|LBP-9|LBP9	transcription factor CP2 like 1	protein-coding
chr2	121830000	121840000	4566	494	0	0.108191	45	13	13	207778	NM_014553	29842	Hs.156471	NM_014553	ENSG00000115112	TFCP2L1	CRTR1|LBP-9|LBP9	transcription factor CP2 like 1	protein-coding
chr2	121950000	121960000	5574	855	0	0.153391	30	6	12	87778	NM_014553	29842	Hs.156471	NM_014553	ENSG00000115112	TFCP2L1	CRTR1|LBP-9|LBP9	transcription factor CP2 like 1	protein-coding
chr2	122090000	122100000	4055	1102	1.96884e-206	0.271763	27	8	10	-52222	NM_014553	29842	Hs.156471	NM_014553	ENSG00000115112	TFCP2L1	CRTR1|LBP-9|LBP9	transcription factor CP2 like 1	protein-coding
chr2	127730000	127740000	3529	967	3.68223e-178	0.274015	30	9	11	78538	NM_001322244	101929926	Hs.98984	NM_001322244	ENSG00000237524	LOC101929926	-	uncharacterized LOC101929926	protein-coding
chr2	127800000	127810000	8638	517	0	0.0598518	30	11	14	34641	NM_001320634	274	Hs.193163	NM_004305	ENSG00000136717	BIN1	AMPH2|AMPHL|SH3P9	bridging integrator 1	protein-coding
chr2	127810000	127820000	10130	378	0	0.0373149	70	14	24	24641	NM_001320634	274	Hs.193163	NM_004305	ENSG00000136717	BIN1	AMPH2|AMPHL|SH3P9	bridging integrator 1	protein-coding
chr2	127820000	127830000	8709	587	0	0.0674015	36	7	15	14641	NM_001320634	274	Hs.193163	NM_004305	ENSG00000136717	BIN1	AMPH2|AMPHL|SH3P9	bridging integrator 1	protein-coding
chr2	127830000	127840000	6875	472	0	0.0686545	51	11	22	4641	NM_001320634	274	Hs.193163	NM_004305	ENSG00000136717	BIN1	AMPH2|AMPHL|SH3P9	bridging integrator 1	protein-coding
chr2	127840000	127850000	5416	629	0	0.116137	46	14	18	-2874	NM_001320642	274	Hs.193163	NM_004305	ENSG00000136717	BIN1	AMPH2|AMPHL|SH3P9	bridging integrator 1	protein-coding
chr2	127850000	127860000	4961	660	0	0.133038	45	13	19	9903	NM_139345	274	Hs.193163	NM_004305	ENSG00000136717	BIN1	AMPH2|AMPHL|SH3P9	bridging integrator 1	protein-coding
chr2	127860000	127870000	3788	900	3.85874e-221	0.237592	37	8	14	-97	NM_001320632	274	Hs.193163	NM_004305	ENSG00000136717	BIN1	AMPH2|AMPHL|SH3P9	bridging integrator 1	protein-coding
chr2	128170000	128180000	3848	1011	3.24643e-203	0.262734	39	10	12	-996	NM_000312	5624	Hs.224698	NM_000312	ENSG00000115718	PROC	APC|PC|PROC1|THPH3|THPH4	protein C, inactivator of coagulation factors Va and VIIIa	protein-coding
chr2	128180000	128190000	3899	957	1.64184e-220	0.245448	28	6	11	-3806	NR_039944	100616187		NR_039944	ENSG00000264075	MIR4783	-	microRNA 4783	ncRNA
chr2	128320000	128330000	4511	903	7.66593e-306	0.200177	28	5	10	3537	NR_132317	105373609	Hs.677195	NR_132317		LOC105373609	-	uncharacterized LOC105373609	ncRNA
chr2	128330000	128340000	2436	646	6.05153e-128	0.265189	28	9	11	-6463	NR_132317	105373609	Hs.677195	NR_132317		LOC105373609	-	uncharacterized LOC105373609	ncRNA
chr2	128380000	128390000	5729	451	0	0.0787223	42	15	24	-18439	NM_001161416	2840	Hs.46453	NM_005291	ENSG00000144230	GPR17	-	G protein-coupled receptor 17	protein-coding
chr2	128390000	128400000	7267	364	0	0.0500894	64	20	25	-8439	NM_001161416	2840	Hs.46453	NM_005291	ENSG00000144230	GPR17	-	G protein-coupled receptor 17	protein-coding
chr2	128400000	128410000	4247	445	0	0.10478	37	7	13	828	NM_001256542	55679	Hs.469881	NM_017980	ENSG00000072163	LIMS2	LGMD2W|PINCH-2|PINCH2	LIM zinc finger domain containing 2	protein-coding
chr2	128410000	128420000	3860	467	0	0.120984	29	11	15	7167	NM_017980	55679	Hs.469881	NM_017980	ENSG00000072163	LIMS2	LGMD2W|PINCH-2|PINCH2	LIM zinc finger domain containing 2	protein-coding
chr2	128430000	128440000	4183	518	0	0.123835	33	7	13	-2236	NM_001161403	55679	Hs.469881	NM_017980	ENSG00000072163	LIMS2	LGMD2W|PINCH-2|PINCH2	LIM zinc finger domain containing 2	protein-coding
chr2	129020000	129030000	5597	722	0	0.128998	28	8	12	51171	NM_004807	9394	Hs.512841	NM_004807	ENSG00000136720	HS6ST1	HH15|HS6ST	heparan sulfate 6-O-sulfotransferase 1	protein-coding
chr2	129050000	129060000	4857	1003	8.06315134012914e-321	0.206506	26	7	11	21171	NM_004807	9394	Hs.512841	NM_004807	ENSG00000136720	HS6ST1	HH15|HS6ST	heparan sulfate 6-O-sulfotransferase 1	protein-coding
chr2	129060000	129070000	5148	903	0	0.175408	32	10	12	11171	NM_004807	9394	Hs.512841	NM_004807	ENSG00000136720	HS6ST1	HH15|HS6ST	heparan sulfate 6-O-sulfotransferase 1	protein-coding
chr2	129070000	129080000	4576	739	0	0.161495	41	11	18	1171	NM_004807	9394	Hs.512841	NM_004807	ENSG00000136720	HS6ST1	HH15|HS6ST	heparan sulfate 6-O-sulfotransferase 1	protein-coding
chr2	129130000	129140000	4689	653	0	0.139262	30	7	14	-58829	NM_004807	9394	Hs.512841	NM_004807	ENSG00000136720	HS6ST1	HH15|HS6ST	heparan sulfate 6-O-sulfotransferase 1	protein-coding
chr2	129160000	129170000	4710	710	0	0.150743	24	8	12	-88829	NM_004807	9394	Hs.512841	NM_004807	ENSG00000136720	HS6ST1	HH15|HS6ST	heparan sulfate 6-O-sulfotransferase 1	protein-coding
chr2	129200000	129210000	7473	566	0	0.0757393	29	6	15	-128829	NM_004807	9394	Hs.512841	NM_004807	ENSG00000136720	HS6ST1	HH15|HS6ST	heparan sulfate 6-O-sulfotransferase 1	protein-coding
chr2	129250000	129260000	3193	828	2.84333e-171	0.259317	26	8	14	-178829	NM_004807	9394	Hs.512841	NM_004807	ENSG00000136720	HS6ST1	HH15|HS6ST	heparan sulfate 6-O-sulfotransferase 1	protein-coding
chr2	130890000	130900000	3459	888	2.55797e-187	0.256722	25	7	12	7707	NM_001258307	91409	Hs.29383	NM_207310	ENSG00000152076	CCDC74B	-	coiled-coil domain containing 74B	protein-coding
chr2	130910000	130920000	7317	669	0	0.0914309	35	4	11	-12293	NM_207310	91409	Hs.29383	NM_207310	ENSG00000152076	CCDC74B	-	coiled-coil domain containing 74B	protein-coding
chr2	131020000	131030000	4571	556	0	0.121636	34	14	16	-68966	NM_207312	112714	Hs.433336	NM_207312	ENSG00000152086	TUBA3E	-	tubulin alpha 3e	protein-coding
chr2	131040000	131050000	2684	755	3.81841e-132	0.281297	28	7	10	54681	NM_001321119	84317	Hs.104203	NM_032357	ENSG00000136710	CCDC115	CDG2O|ccp1	coiled-coil domain containing 115	protein-coding
chr2	131580000	131590000	8873	633	0	0.07134	37	9	13	71136	NM_001105195	205147	Hs.369289	NM_152698	ENSG00000178171	AMER3	FAM123C	APC membrane recruitment protein 3	protein-coding
chr2	131790000	131800000	5525	751	0	0.135928	46	8	12	55531	NM_001321748	130074	Hs.534679	NM_001009993	ENSG00000152102	FAM168B	MANI	family with sequence similarity 168 member B	protein-coding
chr2	132140000	132150000	4444	496	0	0.111611	33	9	18	-15474	NR_036499	389043	Hs.586791	NR_036499		LINC01120	-	long intergenic non-protein coding RNA 1120	ncRNA
chr2	132270000	132280000	5701	745	0	0.130679	31	5	11	-10407	NM_001258304	90557	Hs.351461	NM_138770	ENSG00000163040	CCDC74A	-	coiled-coil domain containing 74A	protein-coding
chr2	171670000	171680000	5598	683	0	0.122008	47	13	22	1800	NM_013445	2571	Hs.420036	NM_000817	ENSG00000128683	GAD1	CPSQ1|GAD|SCP	glutamate decarboxylase 1	protein-coding
chr2	171830000	171840000	3020	620	3.90886e-201	0.205298	44	11	11	49964	NM_015530	26003	Hs.431317	NM_015530	ENSG00000115806	GORASP2	GOLPH6|GRASP55|GRS2|p59	golgi reassembly stacking protein 2	protein-coding
chr2	172950000	172960000	3393	987	3.83054e-160	0.290893	28	12	15	4792	NM_178120	1745	Hs.407015	NM_178120	ENSG00000144355	DLX1	-	distal-less homeobox 1	protein-coding
chr2	172960000	172970000	4038	784	9.55634e-281	0.194156	41	17	14	2478	NM_004405	1746	Hs.419	NM_004405	ENSG00000115844	DLX2	TES-1|TES1	distal-less homeobox 2	protein-coding
chr2	175190000	175200000	3311	691	2.42364e-217	0.208698	29	11	14	4245	NR_038897	285084	Hs.275398	NR_038897	ENSG00000231453	LINC01305	-	long intergenic non-protein coding RNA 1305	ncRNA
chr2	175200000	175210000	3275	687	4.53833e-214	0.209771	25	8	18	5179	NM_001145250	100131390	Hs.516603	NM_001145250	ENSG00000217236	SP9	ZNF990	Sp9 transcription factor	protein-coding
chr2	176930000	176940000	3676	979	1.90588e-191	0.266322	26	6	12	13690	NM_001080458	344191	Hs.452341	NM_001080458	ENSG00000174279	EVX2	EVX-2	even-skipped homeobox 2	protein-coding
chr2	176950000	176960000	3974	665	0	0.167338	30	9	12	-2532	NM_000523	3239	Hs.152414	NM_000523	ENSG00000128714	HOXD13	BDE|BDSD|HOX4I|SPD|SPD1	homeobox D13	protein-coding
chr2	176960000	176970000	3764	695	2.52564e-272	0.184644	37	12	16	470	NM_021193	3238	Hs.450028	NM_021193	ENSG00000170178	HOXD12	HOX4H	homeobox D12	protein-coding
chr2	176970000	176980000	6113	609	0	0.0996238	42	12	12	2916	NM_021192	3237	Hs.421136	NM_021192	ENSG00000128713	HOXD11	HOX4|HOX4F	homeobox D11	protein-coding
chr2	176980000	176990000	6053	543	0	0.0897076	25	7	17	-2413	NM_014213	3235	Hs.236646	NM_014213	ENSG00000128709	HOXD9	HOX4|HOX4C|Hox-4.3|Hox-5.2	homeobox D9	protein-coding
chr2	177010000	177020000	2785	759	8.29855e-142	0.272531	40	12	13	-31	NR_029609	406903		NR_029609	ENSG00000207744	MIR10B	MIRN10B|hsa-mir-10b|miRNA10B|mir-10b	microRNA 10b	ncRNA
chr2	177020000	177030000	3765	781	3.66709e-248	0.207437	32	12	15	-3805	NM_006898	3232	Hs.93574	NM_006898	ENSG00000128652	HOXD3	HOX1D|HOX4|HOX4A|Hox-4.1	homeobox D3	protein-coding
chr2	177030000	177040000	3138	840	1.09996e-162	0.267686	29	10	12	6195	NM_006898	3232	Hs.93574	NM_006898	ENSG00000128652	HOXD3	HOX1D|HOX4|HOX4A|Hox-4.1	homeobox D3	protein-coding
chr2	200320000	200330000	5495	1053	0	0.191629	41	16	17	-2181	NM_001172509	23314	Hs.516617	NM_015265	ENSG00000119042	SATB2	GLSS	SATB homeobox 2	protein-coding
chr2	217530000	217540000	10138	989	0	0.0975538	35	11	12	10659	NM_001313990	3485	Hs.438102	NM_000597	ENSG00000115457	IGFBP2	IBP2|IGF-BP53	insulin like growth factor binding protein 2	protein-coding
chr2	217540000	217550000	9798	842	0	0.0859359	24	7	10	15272	NM_000599	3488	Hs.607212	NM_000599	ENSG00000115461	IGFBP5	IBP5	insulin like growth factor binding protein 5	protein-coding
chr2	217550000	217560000	6673	906	0	0.135771	35	11	12	5272	NM_000599	3488	Hs.607212	NM_000599	ENSG00000115461	IGFBP5	IBP5	insulin like growth factor binding protein 5	protein-coding
chr2	218650000	218660000	5606	1121	0	0.199964	24	5	10	-33684	NR_026597	729582	Hs.572788	NR_026597		DIRC3	-	disrupted in renal carcinoma 3	ncRNA
chr2	218660000	218670000	6191	991	0	0.160071	24	8	14	-43684	NR_026597	729582	Hs.572788	NR_026597		DIRC3	-	disrupted in renal carcinoma 3	ncRNA
chr2	218680000	218690000	14157	705	0	0.0497987	24	4	10	-63684	NR_026597	729582	Hs.572788	NR_026597		DIRC3	-	disrupted in renal carcinoma 3	ncRNA
chr2	218690000	218700000	11371	747	0	0.0656934	30	9	12	70351	NR_106867	102465485		NR_106867	ENSG00000275458	MIR6809	hsa-mir-6809	microRNA 6809	ncRNA
chr2	218720000	218730000	6557	651	0	0.0992832	30	10	13	40351	NR_106867	102465485		NR_106867	ENSG00000275458	MIR6809	hsa-mir-6809	microRNA 6809	ncRNA
chr2	218760000	218770000	10829	1105	0	0.102041	30	7	11	351	NR_106867	102465485		NR_106867	ENSG00000275458	MIR6809	hsa-mir-6809	microRNA 6809	ncRNA
chr2	218770000	218780000	5849	637	0	0.108908	45	12	15	-9649	NR_106867	102465485		NR_106867	ENSG00000275458	MIR6809	hsa-mir-6809	microRNA 6809	ncRNA
chr2	218780000	218790000	7806	795	0	0.101845	40	5	14	-41	NM_001308022	7145	Hs.471381	NM_022648	ENSG00000079308	TNS1	MST091|MST122|MST127|MSTP091|MSTP122|MSTP127|MXRA6|PPP1R155|TNS	tensin 1	protein-coding
chr2	218790000	218800000	10436	825	0	0.0790533	42	8	13	-10041	NM_001308022	7145	Hs.471381	NM_022648	ENSG00000079308	TNS1	MST091|MST122|MST127|MSTP091|MSTP122|MSTP127|MXRA6|PPP1R155|TNS	tensin 1	protein-coding
chr2	218800000	218810000	10579	661	0	0.0624823	53	14	18	3796	NM_022648	7145	Hs.471381	NM_022648	ENSG00000079308	TNS1	MST091|MST122|MST127|MSTP091|MSTP122|MSTP127|MXRA6|PPP1R155|TNS	tensin 1	protein-coding
chr2	218810000	218820000	8413	840	0	0.0998455	32	9	14	-6204	NM_022648	7145	Hs.471381	NM_022648	ENSG00000079308	TNS1	MST091|MST122|MST127|MSTP091|MSTP122|MSTP127|MXRA6|PPP1R155|TNS	tensin 1	protein-coding
chr2	218820000	218830000	7511	871	0	0.115963	24	8	12	-16204	NM_022648	7145	Hs.471381	NM_022648	ENSG00000079308	TNS1	MST091|MST122|MST127|MSTP091|MSTP122|MSTP127|MXRA6|PPP1R155|TNS	tensin 1	protein-coding
chr2	218840000	218850000	8816	913	0	0.103562	41	13	14	1570	NR_135524	105373878	Hs.630709	NR_135524	ENSG00000223923	LOC105373878	-	uncharacterized LOC105373878	ncRNA
chr2	218850000	218860000	9551	716	0	0.074966	34	8	15	11570	NR_135524	105373878	Hs.630709	NR_135524	ENSG00000223923	LOC105373878	-	uncharacterized LOC105373878	ncRNA
chr2	218860000	218870000	7387	882	0	0.119399	63	12	13	21570	NR_135524	105373878	Hs.630709	NR_135524	ENSG00000223923	LOC105373878	-	uncharacterized LOC105373878	ncRNA
chr2	218870000	218880000	4656	663	0	0.142397	51	11	22	-24657	NR_034176	285180	Hs.570069	NM_198483	ENSG00000188282	RUFY4	ZFYVE31	RUN and FYVE domain containing 4	protein-coding
chr2	218880000	218890000	7882	765	0	0.0970566	49	15	21	-14657	NR_034176	285180	Hs.570069	NM_198483	ENSG00000188282	RUFY4	ZFYVE31	RUN and FYVE domain containing 4	protein-coding
chr2	218890000	218900000	9896	647	0	0.06538	57	11	19	-4657	NR_034176	285180	Hs.570069	NM_198483	ENSG00000188282	RUFY4	ZFYVE31	RUN and FYVE domain containing 4	protein-coding
chr2	218930000	218940000	10853	785	0	0.0723302	54	13	18	1262	NM_198483	285180	Hs.570069	NM_198483	ENSG00000188282	RUFY4	ZFYVE31	RUN and FYVE domain containing 4	protein-coding
chr2	219130000	219140000	8348	839	0	0.100503	41	13	15	-68	NM_001302545	14	Hs.83347	NM_001087	ENSG00000127837	AAMP	-	angio associated migratory cell protein	protein-coding
chr2	219140000	219150000	9441	1073	0	0.113653	33	5	13	-89	NR_106768	102465256		NR_106768	ENSG00000135926	MIR6513	hsa-mir-6513|mir-6513	microRNA 6513	ncRNA
chr2	219200000	219210000	7272	1187	0	0.163229	27	7	12	-1634	NR_106868	102466197		NR_106868	ENSG00000278524	MIR6810	hsa-mir-6810	microRNA 6810	ncRNA
chr2	219250000	219260000	10197	1067	0	0.104639	26	14	14	-8061	NM_001206878	58190	Hs.444468	NM_021198	ENSG00000144579	CTDSP1	NIF3|NLI-IF|NLIIF|SCP1	CTD small phosphatase 1	protein-coding
chr2	219260000	219270000	8946	643	0	0.0718757	82	16	26	522	NM_182642	58190	Hs.444468	NM_021198	ENSG00000144579	CTDSP1	NIF3|NLI-IF|NLIIF|SCP1	CTD small phosphatase 1	protein-coding
chr2	219280000	219290000	6893	1167	0	0.169302	28	10	13	1162	NM_007127	7429	Hs.654595	NM_007127	ENSG00000127831	VIL1	D2S1471|VIL	villin 1	protein-coding
chr2	219290000	219300000	8170	894	0	0.109425	29	11	14	11162	NM_007127	7429	Hs.654595	NM_007127	ENSG00000127831	VIL1	D2S1471|VIL	villin 1	protein-coding
chr2	219690000	219700000	6141	1283	0	0.208924	36	7	12	1512	NM_017431	53632	Hs.591634	NM_017431	ENSG00000115592	PRKAG3	AMPKG3	protein kinase AMP-activated non-catalytic subunit gamma 3	protein-coding
chr2	219710000	219720000	6318	848	0	0.13422	40	10	12	-9546	NM_006522	7475	Hs.29764	NM_006522	ENSG00000115596	WNT6	-	Wnt family member 6	protein-coding
chr2	219720000	219730000	7954	639	0	0.0803369	56	16	24	454	NM_006522	7475	Hs.29764	NM_006522	ENSG00000115596	WNT6	-	Wnt family member 6	protein-coding
chr2	219730000	219740000	10409	738	0	0.0709002	51	15	18	-10255	NM_025216	80326	Hs.121540	NM_025216	ENSG00000135925	WNT10A	OODD|SSPS|STHAG4	Wnt family member 10A	protein-coding
chr2	219740000	219750000	10200	667	0	0.0653922	61	15	21	-255	NM_025216	80326	Hs.121540	NM_025216	ENSG00000135925	WNT10A	OODD|SSPS|STHAG4	Wnt family member 10A	protein-coding
chr2	219750000	219760000	9271	963	0	0.103872	32	8	16	9745	NM_025216	80326	Hs.121540	NM_025216	ENSG00000135925	WNT10A	OODD|SSPS|STHAG4	Wnt family member 10A	protein-coding
chr2	219760000	219770000	8361	1223	0	0.146274	37	7	11	19745	NM_025216	80326	Hs.121540	NM_025216	ENSG00000135925	WNT10A	OODD|SSPS|STHAG4	Wnt family member 10A	protein-coding
chr2	219820000	219830000	7502	893	0	0.119035	39	10	19	650	NM_003936	8941	Hs.158460	NM_003936	ENSG00000171450	CDK5R2	NCK5AI|P39|p39nck5ai	cyclin dependent kinase 5 regulatory subunit 2	protein-coding
chr2	219850000	219860000	3478	628	7.38665e-256	0.180564	52	16	20	3127	NM_057093	1412	Hs.415790	NM_057093	ENSG00000163499	CRYBA2	CTRCT42	crystallin beta A2	protein-coding
chr2	219860000	219870000	3279	553	1.95218e-253	0.168649	65	15	26	1430	NR_029867	494324		NR_029867	ENSG00000198973	MIR375	MIRN375|hsa-mir-375|miRNA375|mir-375	microRNA 375	ncRNA
chr2	219880000	219890000	3955	931	7.50219e-233	0.235398	41	11	14	18063	NR_046086	100129175	Hs.147762	NR_046086	ENSG00000224090	LOC100129175	-	uncharacterized LOC100129175	ncRNA
chr2	219890000	219900000	6155	1095	0	0.177904	28	8	13	11273	NM_152389	255101	Hs.147762	NM_152389	ENSG00000181378	CFAP65	CCDC108	cilia and flagella associated protein 65	protein-coding
chr2	219920000	219930000	6566	972	0	0.148035	45	8	16	238	NM_002181	3549	Hs.654504	NM_002181	ENSG00000163501	IHH	BDA1|HHG2	indian hedgehog	protein-coding
chr2	220030000	220040000	5025	1227	4.09043e-285	0.244179	24	8	14	-183	NM_144712	151295	Hs.124565	NM_144712	ENSG00000213901	SLC23A3	E2BP3|SVCT3|Yspl1	solute carrier family 23 member 3	protein-coding
chr2	220110000	220120000	12115	1202	0	0.0992158	31	10	10	-2965	NR_003063	80086	Hs.664469	NR_003063	ENSG00000243910	TUBA4B	TUBA4	tubulin alpha 4b	pseudo
chr2	220140000	220150000	6084	1026	0	0.168639	27	8	14	960	NM_006736	3300	Hs.77768	NM_006736	ENSG00000135924	DNAJB2	CMT2T|DSMA5|HSJ-1|HSJ1|HSPF3	DnaJ heat shock protein family (Hsp40) member B2	protein-coding
chr2	220150000	220160000	9441	838	0	0.0887618	38	7	10	3922	NR_029688	406944		NR_029688	ENSG00000207647	MIR153-1	MIRN153-1|mir-153-1	microRNA 153-1	ncRNA
chr2	220160000	220170000	13628	923	0	0.0677282	31	6	12	-6078	NR_029688	406944		NR_029688	ENSG00000207647	MIR153-1	MIRN153-1|mir-153-1	microRNA 153-1	ncRNA
chr2	220190000	220200000	6314	1388	0	0.219829	24	3	12	2899	NM_001007089	389075	Hs.290551	NM_001007089	ENSG00000182698	RESP18	-	regulated endocrine specific protein 18	protein-coding
chr2	220250000	220260000	3883	1107	2.46204e-187	0.285089	38	12	13	-1402	NM_001319121	23549	Hs.258551	NM_012100	ENSG00000123992	DNPEP	ASPEP|DAP	aspartyl aminopeptidase	protein-coding
chr2	220280000	220290000	7093	959	0	0.135204	34	10	14	1901	NM_001927	1674	Hs.594952	NM_001927	ENSG00000175084	DES	CSM1|CSM2|LGMD2R	desmin	protein-coding
chr2	220290000	220300000	7156	873	0	0.121996	31	8	17	-4700	NM_005876	10290	Hs.21639	NM_005876	ENSG00000072195	SPEG	APEG-1|APEG1|BPEG|CNM5|SPEGalpha|SPEGbeta	SPEG complex locus	protein-coding
chr2	220300000	220310000	10858	523	0	0.0481672	65	14	21	5300	NM_005876	10290	Hs.21639	NM_005876	ENSG00000072195	SPEG	APEG-1|APEG1|BPEG|CNM5|SPEGalpha|SPEGbeta	SPEG complex locus	protein-coding
chr2	220310000	220320000	8845	606	0	0.0685133	63	20	22	-10534	NM_001173476	10290	Hs.21639	NM_005876	ENSG00000072195	SPEG	APEG-1|APEG1|BPEG|CNM5|SPEGalpha|SPEGbeta	SPEG complex locus	protein-coding
chr2	220320000	220330000	8448	827	0	0.097893	41	9	12	-534	NM_001173476	10290	Hs.21639	NM_005876	ENSG00000072195	SPEG	APEG-1|APEG1|BPEG|CNM5|SPEGalpha|SPEGbeta	SPEG complex locus	protein-coding
chr2	220330000	220340000	10117	736	0	0.0727488	42	11	15	9466	NM_001173476	10290	Hs.21639	NM_005876	ENSG00000072195	SPEG	APEG-1|APEG1|BPEG|CNM5|SPEGalpha|SPEGbeta	SPEG complex locus	protein-coding
chr2	220340000	220350000	13230	566	0	0.0427816	57	17	18	-16077	NM_001286811	100996693	Hs.21639	NM_001286811	ENSG00000072195	LOC100996693	-	CAVP-target protein-like	protein-coding
chr2	220350000	220360000	9061	735	0	0.0811169	57	14	21	-6077	NM_001286811	100996693	Hs.21639	NM_001286811	ENSG00000072195	LOC100996693	-	CAVP-target protein-like	protein-coding
chr2	220360000	220370000	12468	631	0	0.0506096	43	13	16	1383	NM_205847	29926	Hs.27059	NM_013335	ENSG00000144591	GMPPA	AAMR	GDP-mannose pyrophosphorylase A	protein-coding
chr2	220370000	220380000	12300	493	0	0.0400813	100	23	33	-3892	NM_018674	55515	Hs.87469	NM_018674	ENSG00000072182	ASIC4	ACCN4|BNAC4	acid sensing ion channel subunit family member 4	protein-coding
chr2	220380000	220390000	7675	586	0	0.0763518	59	14	23	6108	NM_182847	55515	Hs.87469	NM_018674	ENSG00000072182	ASIC4	ACCN4|BNAC4	acid sensing ion channel subunit family member 4	protein-coding
chr2	220390000	220400000	11193	661	0	0.0590548	41	8	17	12819	NM_001195731	79586	Hs.516711	NM_024536	ENSG00000123989	CHPF	CHSY2|CSS2	chondroitin polymerizing factor	protein-coding
chr2	220400000	220410000	19780	610	0	0.0308392	48	12	17	2819	NM_001195731	79586	Hs.516711	NM_024536	ENSG00000123989	CHPF	CHSY2|CSS2	chondroitin polymerizing factor	protein-coding
chr2	220410000	220420000	9805	505	0	0.0515043	57	13	21	-1131	NR_036082	100423039		NR_036082	ENSG00000265252	MIR3132	-	microRNA 3132	ncRNA
chr2	220420000	220430000	12087	643	0	0.0531977	36	12	23	-11131	NR_036082	100423039		NR_036082	ENSG00000265252	MIR3132	-	microRNA 3132	ncRNA
chr2	220430000	220440000	9973	1070	0	0.10729	28	6	11	1268	NM_001173408	23363	Hs.526594	NM_015311	ENSG00000124006	OBSL1	-	obscurin like 1	protein-coding
chr2	220490000	220500000	7506	679	0	0.090461	76	16	19	2708	NR_048551	6508	Hs.1176	NM_005070	ENSG00000114923	SLC4A3	AE3|CAE3/BAE3|SLC2C	solute carrier family 4 member 3	protein-coding
chr2	220500000	220510000	8853	873	0	0.0986106	46	11	17	12708	NR_048551	6508	Hs.1176	NM_005070	ENSG00000114923	SLC4A3	AE3|CAE3/BAE3|SLC2C	solute carrier family 4 member 3	protein-coding
chr2	223160000	223170000	4912	1124	1.74087e-296	0.228827	27	6	12	-1285	NM_181458	5077	Hs.42146	NM_000438	ENSG00000135903	PAX3	CDHS|HUP2|WS1|WS3	paired box 3	protein-coding
chr2	227660000	227670000	3573	853	9.77684e-208	0.238735	30	6	13	-1494	NM_005544	3667	Hs.471508	NM_005544	ENSG00000169047	IRS1	HIRS-1	insulin receptor substrate 1	protein-coding
chr2	231520000	231530000	4024	731	1.4137e-294	0.18166	31	7	11	40244	NR_040038	151475	Hs.528154	NR_040038	ENSG00000226125	LINC01907	-	long intergenic non-protein coding RNA 1907	ncRNA
chr2	231730000	231740000	6332	602	0	0.0950726	47	10	18	5335	NM_001012516	81618	Hs.111577	NM_030926	ENSG00000135916	ITM2C	BRI3|BRICD2C|E25|E25C|ITM3	integral membrane protein 2C	protein-coding
chr2	231790000	231800000	7007	619	0	0.0883402	43	9	13	-5059	NM_005683	9290	Hs.114545	NM_005683	ENSG00000135898	GPR55	LPIR1	G protein-coupled receptor 55	protein-coding
chr2	231800000	231810000	4727	702	0	0.148509	28	6	11	-15059	NM_005683	9290	Hs.114545	NM_005683	ENSG00000135898	GPR55	LPIR1	G protein-coupled receptor 55	protein-coding
chr2	232240000	232250000	8654	578	0	0.0667899	34	11	12	-15335	NM_145236	93010	Hs.299329	NM_145236	ENSG00000156966	B3GNT7	beta3GnT7	UDP-GlcNAc:betaGal beta-1,3-N-acetylglucosaminyltransferase 7	protein-coding
chr2	232260000	232270000	5709	792	0	0.138728	35	12	11	4665	NM_145236	93010	Hs.299329	NM_145236	ENSG00000156966	B3GNT7	beta3GnT7	UDP-GlcNAc:betaGal beta-1,3-N-acetylglucosaminyltransferase 7	protein-coding
chr2	232390000	232400000	6302	703	0	0.111552	34	8	11	182	NM_006056	10316	Hs.471619	NM_006056	ENSG00000171596	NMUR1	(FM-3)|FM-3|FM3|GPC-R|GPR66|NMU1R	neuromedin U receptor 1	protein-coding
chr2	232530000	232540000	6949	727	0	0.104619	24	8	15	-38235	NM_001099285	5757	Hs.459927	NM_002823	ENSG00000187514	PTMA	TMSA	prothymosin, alpha	protein-coding
chr2	232540000	232550000	6406	708	0	0.110521	40	13	13	-28235	NM_001099285	5757	Hs.459927	NM_002823	ENSG00000187514	PTMA	TMSA	prothymosin, alpha	protein-coding
chr2	232550000	232560000	6318	633	0	0.10019	26	8	11	-18235	NM_001099285	5757	Hs.459927	NM_002823	ENSG00000187514	PTMA	TMSA	prothymosin, alpha	protein-coding
chr2	232570000	232580000	7078	617	0	0.0871715	35	8	18	1765	NM_002823	5757	Hs.459927	NM_002823	ENSG00000187514	PTMA	TMSA	prothymosin, alpha	protein-coding
chr2	232790000	232800000	5790	766	0	0.132297	41	7	15	-3887	NM_024409	4880	Hs.247916	NM_024409	ENSG00000163273	NPPC	CNP|CNP2	natriuretic peptide C	protein-coding
chr2	233180000	233190000	4932	986	0	0.199919	26	7	10	-58244	NM_001632	250	Hs.284255	NM_001632	ENSG00000163283	ALPP	ALP|PALP|PLAP|PLAP-1	alkaline phosphatase, placental	protein-coding
chr2	233190000	233200000	7153	484	0	0.0676639	40	8	20	-48244	NM_001632	250	Hs.284255	NM_001632	ENSG00000163283	ALPP	ALP|PALP|PLAP|PLAP-1	alkaline phosphatase, placental	protein-coding
chr2	233200000	233210000	4096	805	3.64129e-282	0.196533	32	6	13	-38244	NM_001632	250	Hs.284255	NM_001632	ENSG00000163283	ALPP	ALP|PALP|PLAP|PLAP-1	alkaline phosphatase, placental	protein-coding
chr2	233210000	233220000	4603	811	0	0.176189	35	5	12	-28244	NM_001632	250	Hs.284255	NM_001632	ENSG00000163283	ALPP	ALP|PALP|PLAP|PLAP-1	alkaline phosphatase, placental	protein-coding
chr2	233230000	233240000	3728	750	4.84038e-252	0.20118	31	9	13	-8244	NM_001632	250	Hs.284255	NM_001632	ENSG00000163283	ALPP	ALP|PALP|PLAP|PLAP-1	alkaline phosphatase, placental	protein-coding
chr2	233240000	233250000	4902	555	0	0.113219	37	12	15	1756	NM_001632	250	Hs.284255	NM_001632	ENSG00000163283	ALPP	ALP|PALP|PLAP|PLAP-1	alkaline phosphatase, placental	protein-coding
chr2	233270000	233280000	3403	718	2.00985e-221	0.21099	36	9	14	3448	NM_031313	251	Hs.333509	NM_031313	ENSG00000163286	ALPPL2	ALPG|ALPPL|GCAP	alkaline phosphatase, placental like 2	protein-coding
chr2	233280000	233290000	4246	767	5.07788158033751e-312	0.180641	31	8	11	13448	NM_031313	251	Hs.333509	NM_031313	ENSG00000163286	ALPPL2	ALPG|ALPPL|GCAP	alkaline phosphatase, placental like 2	protein-coding
chr2	233300000	233310000	5142	513	0	0.0997666	37	8	10	-15822	NM_001631	248	Hs.37009	NM_001631	ENSG00000163295	ALPI	IAP	alkaline phosphatase, intestinal	protein-coding
chr2	233310000	233320000	3292	617	9.97386e-236	0.187424	51	8	14	-5822	NM_001631	248	Hs.37009	NM_001631	ENSG00000163295	ALPI	IAP	alkaline phosphatase, intestinal	protein-coding
chr2	233320000	233330000	4098	748	9.77669e-299	0.182528	26	10	13	4178	NM_001631	248	Hs.37009	NM_001631	ENSG00000163295	ALPI	IAP	alkaline phosphatase, intestinal	protein-coding
chr2	233340000	233350000	8606	633	0	0.0735533	65	13	17	7569	NM_001290787	9427	Hs.26880	NM_004826	ENSG00000171551	ECEL1	DA5D|DINE|ECEX|XCE	endothelin converting enzyme like 1	protein-coding
chr2	233350000	233360000	6595	487	0	0.0738438	57	13	21	-2431	NM_004826	9427	Hs.26880	NM_004826	ENSG00000171551	ECEL1	DA5D|DINE|ECEX|XCE	endothelin converting enzyme like 1	protein-coding
chr2	233360000	233370000	3844	445	0	0.115765	60	16	19	-12431	NM_004826	9427	Hs.26880	NM_004826	ENSG00000171551	ECEL1	DA5D|DINE|ECEX|XCE	endothelin converting enzyme like 1	protein-coding
chr2	233370000	233380000	6707	753	0	0.112271	41	12	15	-10173	NM_001195129	646960	Hs.570310	NM_001195129	ENSG00000237412	PRSS56	MCOP6	protease, serine 56	protein-coding
chr2	233380000	233390000	7388	591	0	0.0799946	50	12	18	-173	NM_001195129	646960	Hs.570310	NM_001195129	ENSG00000237412	PRSS56	MCOP6	protease, serine 56	protein-coding
chr2	233390000	233400000	6126	595	0	0.097127	46	15	15	4130	NM_001311195	1144	Hs.156289	NM_000751	ENSG00000135902	CHRND	ACHRD|CMS2A|CMS3A|CMS3B|CMS3C|FCCMS|SCCMS	cholinergic receptor nicotinic delta subunit	protein-coding
chr2	233400000	233410000	6906	620	0	0.089777	49	16	19	563	NM_005199	1146	Hs.248101	NM_005199	ENSG00000196811	CHRNG	ACHRG	cholinergic receptor nicotinic gamma subunit	protein-coding
chr2	233740000	233750000	6025	591	0	0.0980913	47	11	19	4510	NR_144372	389084	Hs.657509	NM_206895	ENSG00000182600	C2orf82	ASCL830|UNQ830	chromosome 2 open reading frame 82	protein-coding
chr2	234700000	234710000	3570	708	2.99013e-244	0.198319	25	6	11	20675	NM_001287395	339766	Hs.361778	NM_001287395	ENSG00000185038	MROH2A	HEATR7B1	maestro heat like repeat family member 2A	protein-coding
chr2	237070000	237080000	4850	725	0	0.149485	43	11	16	1652	NM_001301687	2637	Hs.184945	NM_001485	ENSG00000168505	GBX2	-	gastrulation brain homeobox 2	protein-coding
chr2	238420000	238430000	2224	438	1.16407e-153	0.196942	31	9	10	5426	NR_106869	102465486		NR_106869	ENSG00000277842	MIR6811	hsa-mir-6811	microRNA 6811	ncRNA
chr2	238450000	238460000	3986	550	0	0.137983	144	10	16	-20217	NM_015893	51052	Hs.247710	NM_015893	ENSG00000071677	PRLH	PRH|PRRP	prolactin releasing hormone	protein-coding
chr2	238480000	238490000	4831	634	0	0.131236	26	9	12	9783	NM_015893	51052	Hs.247710	NM_015893	ENSG00000071677	PRLH	PRH|PRRP	prolactin releasing hormone	protein-coding
chr2	238490000	238500000	3424	782	1.389e-207	0.228388	32	9	12	4769	NR_033308	64284	Hs.44278	NM_022449	ENSG00000124839	RAB17	-	RAB17, member RAS oncogene family	protein-coding
chr2	238780000	238790000	6538	750	0	0.114714	33	13	16	16813	NM_001308353	10267	Hs.471783	NM_005855	ENSG00000132329	RAMP1	-	receptor activity modifying protein 1	protein-coding
chr2	238820000	238830000	4469	653	0	0.146118	24	6	11	-50587	NM_001278306	140739	Hs.471785	NM_080678	ENSG00000184182	UBE2F	NCE2	ubiquitin conjugating enzyme E2 F (putative)	protein-coding
chr2	239000000	239010000	3895	630	0	0.161746	31	8	14	-3951	NM_194312	339768	Hs.127724	NM_194312	ENSG00000144488	ESPNL	-	espin-like	protein-coding
chr2	239010000	239020000	4392	504	0	0.114754	36	8	15	6049	NM_194312	339768	Hs.127724	NM_194312	ENSG00000144488	ESPNL	-	espin-like	protein-coding
chr2	239020000	239030000	1415	402	1.00452e-69	0.284099	54	15	14	-11031	NM_001308370	339768	Hs.127724	NM_194312	ENSG00000144488	ESPNL	-	espin-like	protein-coding
chr2	239030000	239040000	4477	533	0	0.119053	34	9	17	-1031	NM_001308370	339768	Hs.127724	NM_194312	ENSG00000144488	ESPNL	-	espin-like	protein-coding
chr2	239040000	239050000	4964	528	0	0.106366	26	4	12	-2363	NM_198582	377007	Hs.591595	NM_198582	ENSG00000168427	KLHL30	-	kelch like family member 30	protein-coding
chr2	239050000	239060000	6337	492	0	0.0776393	46	9	20	7637	NM_198582	377007	Hs.591595	NM_198582	ENSG00000168427	KLHL30	-	kelch like family member 30	protein-coding
chr2	239060000	239070000	5727	664	0	0.115942	41	6	14	-2649	NM_001291832	151176	Hs.24951	NM_152521	ENSG00000178752	ERFE	C1QTNF15|CTRP15|FAM132B	erythroferrone	protein-coding
chr2	239070000	239080000	5684	679	0	0.119458	28	6	12	7351	NM_001291832	151176	Hs.24951	NM_152521	ENSG00000178752	ERFE	C1QTNF15|CTRP15|FAM132B	erythroferrone	protein-coding
chr2	239140000	239150000	5475	571	0	0.104292	39	9	16	3765	NM_001282434	55502	Hs.42949	NM_018645	ENSG00000144485	HES6	C-HAIRY1|HES-6|bHLHb41|bHLHc23	hes family bHLH transcription factor 6	protein-coding
chr2	239830000	239840000	2556	524	1.07407e-170	0.205008	28	9	13	12965	NR_034162	401039	Hs.516791	NM_001001698	ENSG00000227744	LINC01940	-	long intergenic non-protein coding RNA 1940	ncRNA
chr2	240110000	240120000	3686	975	2.34167e-193	0.264514	29	6	10	2153	NR_026664	85009	Hs.744565	NM_032923		MGC16025	-	uncharacterized LOC85009	ncRNA
chr2	240380000	240390000	4806	681	0	0.141698	30	7	11	61558	NR_135577	101928111	Hs.534680	NR_135575	ENSG00000222020	LOC101928111	-	uncharacterized LOC101928111	ncRNA
chr2	240420000	240430000	6471	657	0	0.10153	28	7	11	101558	NR_135577	101928111	Hs.534680	NR_135575	ENSG00000222020	LOC101928111	-	uncharacterized LOC101928111	ncRNA
chr2	240440000	240450000	6700	675	0	0.100746	24	9	12	121558	NR_135577	101928111	Hs.534680	NR_135575	ENSG00000222020	LOC101928111	-	uncharacterized LOC101928111	ncRNA
chr2	240590000	240600000	4360	683	0	0.156651	25	9	14	-89554	NR_037808	150935	Hs.555582	NR_037808		LOC150935	-	uncharacterized LOC150935	ncRNA
chr2	240650000	240660000	2062	308	2.507e-173	0.14937	46	10	18	-29554	NR_037808	150935	Hs.555582	NR_037808		LOC150935	-	uncharacterized LOC150935	ncRNA
chr2	240740000	240750000	4077	685	1.64784630877404e-315	0.168016	25	7	11	60446	NR_037808	150935	Hs.555582	NR_037808		LOC150935	-	uncharacterized LOC150935	ncRNA
chr2	241070000	241080000	5152	750	0	0.145575	31	8	14	747	NM_001163424	150678	Hs.293884	NM_138336	ENSG00000172428	COPS9	CSNAP|MYEOV2	COP9 signalosome subunit 9	protein-coding
chr2	241100000	241110000	5535	578	0	0.104426	38	8	13	-24927	NM_148961	150677	Hs.148586	NM_148961	ENSG00000178602	OTOS	OTOSP	otospiralin	protein-coding
chr2	241170000	241180000	2268	555	1.64336e-129	0.244709	59	9	15	-94927	NM_148961	150677	Hs.148586	NM_148961	ENSG00000178602	OTOS	OTOSP	otospiralin	protein-coding
chr2	241230000	241240000	7178	750	0	0.104486	33	7	10	-140115	NM_002081	2817	Hs.328232	NM_002081	ENSG00000063660	GPC1	glypican	glypican 1	protein-coding
chr2	241290000	241300000	4029	599	0	0.148672	27	6	13	-80115	NM_002081	2817	Hs.328232	NM_002081	ENSG00000063660	GPC1	glypican	glypican 1	protein-coding
chr2	241300000	241310000	5239	578	0	0.110326	33	10	15	-70115	NM_002081	2817	Hs.328232	NM_002081	ENSG00000063660	GPC1	glypican	glypican 1	protein-coding
chr2	241310000	241320000	4530	625	0	0.137969	32	5	13	-60115	NM_002081	2817	Hs.328232	NM_002081	ENSG00000063660	GPC1	glypican	glypican 1	protein-coding
chr2	241320000	241330000	4833	779	0	0.161184	25	11	12	-50115	NM_002081	2817	Hs.328232	NM_002081	ENSG00000063660	GPC1	glypican	glypican 1	protein-coding
chr2	241330000	241340000	5801	529	0	0.0911912	35	6	18	-40115	NM_002081	2817	Hs.328232	NM_002081	ENSG00000063660	GPC1	glypican	glypican 1	protein-coding
chr2	241350000	241360000	3117	836	2.11491e-161	0.268207	30	4	13	-20115	NM_002081	2817	Hs.328232	NM_002081	ENSG00000063660	GPC1	glypican	glypican 1	protein-coding
chr2	241370000	241380000	4301	490	0	0.113927	56	15	19	-115	NM_002081	2817	Hs.328232	NM_002081	ENSG00000063660	GPC1	glypican	glypican 1	protein-coding
chr2	241380000	241390000	4816	520	0	0.107973	39	11	18	9885	NM_002081	2817	Hs.328232	NM_002081	ENSG00000063660	GPC1	glypican	glypican 1	protein-coding
chr2	241390000	241400000	6169	390	0	0.0632193	104	18	25	-418	NR_029702	406941		NR_029702	ENSG00000207611	MIR149	MIRN149|mir-149	microRNA 149	ncRNA
chr2	241400000	241410000	6177	573	0	0.0927635	48	12	17	-8883	NR_024014	100130449	Hs.655753	NR_024014	ENSG00000218416	PP14571	-	uncharacterized LOC100130449	ncRNA
chr2	241440000	241450000	3433	462	2.98195e-306	0.134576	66	13	12	-48883	NR_024014	100130449	Hs.655753	NR_024014	ENSG00000218416	PP14571	-	uncharacterized LOC100130449	ncRNA
chr2	241500000	241510000	4250	896	4.30515e-276	0.210824	29	5	11	-3004	NM_018226	57140	Hs.5345	NM_018226		RNPEPL1	-	arginyl aminopeptidase like 1	protein-coding
chr2	241510000	241520000	5893	442	0	0.0750042	41	10	21	6996	NM_018226	57140	Hs.5345	NM_018226		RNPEPL1	-	arginyl aminopeptidase like 1	protein-coding
chr2	241530000	241540000	6965	597	0	0.0857143	30	8	12	8867	NM_023083	11132	Hs.728234	NM_021251	ENSG00000142330	CAPN10	CANP10|NIDDM1	calpain 10	protein-coding
chr2	241610000	241620000	4548	626	0	0.137643	34	7	11	7317	NM_001102467	653437	Hs.437167	NM_001102467	ENSG00000185176	AQP12B	INSSA3	aquaporin 12B	protein-coding
chr2	241620000	241630000	4955	336	0	0.0678103	38	11	17	-2683	NM_001102467	653437	Hs.437167	NM_001102467	ENSG00000185176	AQP12B	INSSA3	aquaporin 12B	protein-coding
chr2	241650000	241660000	3699	408	0	0.1103	32	7	20	23738	NM_198998	375318	Hs.534650	NM_198998	ENSG00000184945	AQP12A	AQP-12|AQP12|AQPX2	aquaporin 12A	protein-coding
chr2	241660000	241670000	2057	342	2.34845e-161	0.166262	40	11	13	33738	NM_198998	375318	Hs.534650	NM_198998	ENSG00000184945	AQP12A	AQP-12|AQP12|AQPX2	aquaporin 12A	protein-coding
chr2	241670000	241680000	3429	316	0	0.0921551	78	15	20	43738	NM_198998	375318	Hs.534650	NM_198998	ENSG00000184945	AQP12A	AQP-12|AQP12|AQPX2	aquaporin 12A	protein-coding
chr2	241680000	241690000	5977	363	0	0.0607328	35	10	16	53738	NM_198998	375318	Hs.534650	NM_198998	ENSG00000184945	AQP12A	AQP-12|AQP12|AQPX2	aquaporin 12A	protein-coding
chr2	241690000	241700000	5777	573	0	0.0991864	48	9	17	63738	NM_198998	375318	Hs.534650	NM_198998	ENSG00000184945	AQP12A	AQP-12|AQP12|AQPX2	aquaporin 12A	protein-coding
chr2	241700000	241710000	5370	444	0	0.0826816	48	12	25	54725	NM_001320705	547	Hs.516802	NM_004321	ENSG00000130294	KIF1A	ATSV|C2orf20|HSN2C|MRD9|SPG30|UNC104	kinesin family member 1A	protein-coding
chr2	241710000	241720000	3651	388	0	0.106272	45	15	12	44725	NM_001320705	547	Hs.516802	NM_004321	ENSG00000130294	KIF1A	ATSV|C2orf20|HSN2C|MRD9|SPG30|UNC104	kinesin family member 1A	protein-coding
chr2	241720000	241730000	4896	247	0	0.0504493	60	21	22	34725	NM_001320705	547	Hs.516802	NM_004321	ENSG00000130294	KIF1A	ATSV|C2orf20|HSN2C|MRD9|SPG30|UNC104	kinesin family member 1A	protein-coding
chr2	241730000	241740000	3169	696	2.7865e-199	0.219628	39	6	10	24725	NM_001320705	547	Hs.516802	NM_004321	ENSG00000130294	KIF1A	ATSV|C2orf20|HSN2C|MRD9|SPG30|UNC104	kinesin family member 1A	protein-coding
chr2	241750000	241760000	6794	489	0	0.0719753	58	12	21	4725	NM_001320705	547	Hs.516802	NM_004321	ENSG00000130294	KIF1A	ATSV|C2orf20|HSN2C|MRD9|SPG30|UNC104	kinesin family member 1A	protein-coding
chr2	241770000	241780000	3060	824	1.1237e-157	0.269281	27	5	12	-15275	NM_001330289	547	Hs.516802	NM_004321	ENSG00000130294	KIF1A	ATSV|C2orf20|HSN2C|MRD9|SPG30|UNC104	kinesin family member 1A	protein-coding
chr2	241790000	241800000	4460	595	0	0.133408	28	8	12	-13162	NM_000030	189	Hs.144567	NM_000030	ENSG00000172482	AGXT	AGT|AGT1|AGXT1|PH1|SPAT|SPT|TLH6	alanine-glyoxylate aminotransferase	protein-coding
chr2	241810000	241820000	7083	458	0	0.0646619	39	9	20	6838	NM_000030	189	Hs.144567	NM_000030	ENSG00000172482	AGXT	AGT|AGT1|AGXT1|PH1|SPAT|SPT|TLH6	alanine-glyoxylate aminotransferase	protein-coding
chr2	241820000	241830000	4583	900	1.11509881590754e-315	0.196378	34	4	10	6455	NM_001282921	79919	Hs.193745	NM_024861	ENSG00000172478	C2orf54	-	chromosome 2 open reading frame 54	protein-coding
chr2	241830000	241840000	4380	466	0	0.106393	52	14	18	573	NM_001085437	79919	Hs.193745	NM_024861	ENSG00000172478	C2orf54	-	chromosome 2 open reading frame 54	protein-coding
chr2	241890000	241900000	4230	459	0	0.108511	40	7	19	11868	NR_033841	200772	Hs.647893	NR_033841	ENSG00000233392	LOC200772	-	uncharacterized LOC200772	ncRNA
chr2	241900000	241910000	7623	530	0	0.0695264	56	14	16	1868	NR_033841	200772	Hs.647893	NR_033841	ENSG00000233392	LOC200772	-	uncharacterized LOC200772	ncRNA
chr2	241930000	241940000	6045	678	0	0.112159	47	6	16	-3255	NM_001080437	25992	Hs.471834	NM_001080437	ENSG00000162804	SNED1	SST3|Snep	sushi, nidogen and EGF like domains 1	protein-coding
chr2	241940000	241950000	3389	849	4.78712e-188	0.250516	34	6	10	6745	NM_001080437	25992	Hs.471834	NM_001080437	ENSG00000162804	SNED1	SST3|Snep	sushi, nidogen and EGF like domains 1	protein-coding
chr2	242000000	242010000	3918	570	0	0.145482	39	15	17	36747	NM_182501	130916	Hs.159556	NM_182501	ENSG00000122085	MTERF4	MTERFD2	mitochondrial transcription termination factor 4	protein-coding
chr2	242120000	242130000	4526	866	4.38159153620434e-318	0.191339	29	8	12	-2924	NM_001001666	50636	Hs.163909	NM_001001666	ENSG00000146205	ANO7	D-TMPP|DTMPP|IPCA-5|IPCA5|NGEP|PCANAP5|PCANAP5L|TMEM16G	anoctamin 7	protein-coding
chr2	242130000	242140000	5330	750	0	0.140713	34	8	10	7076	NM_001001891	50636	Hs.163909	NM_001001666	ENSG00000146205	ANO7	D-TMPP|DTMPP|IPCA-5|IPCA5|NGEP|PCANAP5|PCANAP5L|TMEM16G	anoctamin 7	protein-coding
chr2	242140000	242150000	5661	460	0	0.0812577	32	6	13	17076	NM_001001891	50636	Hs.163909	NM_001001666	ENSG00000146205	ANO7	D-TMPP|DTMPP|IPCA-5|IPCA5|NGEP|PCANAP5|PCANAP5L|TMEM16G	anoctamin 7	protein-coding
chr2	242430000	242440000	5725	867	0	0.151441	25	6	14	12775	NM_001271978	10494	Hs.516807	NM_006374	ENSG00000115694	STK25	SOK1|YSK1	serine/threonine kinase 25	protein-coding
chr2	242490000	242500000	3413	975	1.72367e-164	0.285672	32	9	13	-3146	NM_032515	666	Hs.293753	NM_032515	ENSG00000176720	BOK	BCL2L9|BOKL	BOK, BCL2 family apoptosis regulator	protein-coding
chr2	242500000	242510000	2223	551	2.94916e-125	0.247863	36	7	12	-6442	NR_033346	100379249	Hs.621128	NR_033346		BOK-AS1	BOK-AS|BOKAS|NAToB|NCRNA00151	BOK antisense RNA 1	ncRNA
chr2	242510000	242520000	2555	561	6.31233e-161	0.219569	42	11	11	-16442	NR_033346	100379249	Hs.621128	NR_033346		BOK-AS1	BOK-AS|BOKAS|NAToB|NCRNA00151	BOK antisense RNA 1	ncRNA
chr2	242600000	242610000	4086	1181	4.70326e-194	0.289036	28	5	10	21383	NM_001165031	1841	Hs.471873	NM_012145	ENSG00000168393	DTYMK	CDC8|PP3731|TMPK|TYMK	deoxythymidylate kinase	protein-coding
chr2	242700000	242710000	3003	775	7.30494e-162	0.258075	76	15	12	-11240	NM_022134	64090	Hs.632556	NM_022134	ENSG00000154252	GAL3ST2	GAL3ST-2|GP3ST	galactose-3-O-sulfotransferase 2	protein-coding
chr2	242710000	242720000	5162	698	0	0.135219	47	9	17	-1240	NM_022134	64090	Hs.632556	NM_022134	ENSG00000154252	GAL3ST2	GAL3ST-2|GP3ST	galactose-3-O-sulfotransferase 2	protein-coding
chr2	242740000	242750000	1197	252	3.47889e-79	0.210526	167	13	20	-5160	NM_001167600	129807	Hs.551747	NM_080741	ENSG00000204099	NEU4	-	neuraminidase 4	protein-coding
chr2	242750000	242760000	3386	398	0	0.117543	77	15	28	2973	NM_001167602	129807	Hs.551747	NM_080741	ENSG00000204099	NEU4	-	neuraminidase 4	protein-coding
chr2	242790000	242800000	4925	451	0	0.0915736	38	8	19	6058	NM_005018	5133	Hs.158297	NM_005018	ENSG00000188389	PDCD1	CD279|PD-1|PD1|SLEB2|hPD-1|hPD-l|hSLE1	programmed cell death 1	protein-coding
chr2	242800000	242810000	4237	418	0	0.0986547	59	11	15	-3942	NM_005018	5133	Hs.158297	NM_005018	ENSG00000188389	PDCD1	CD279|PD-1|PD1|SLEB2|hPD-1|hPD-l|hSLE1	programmed cell death 1	protein-coding
chr2	242810000	242820000	1531	435	3.62718e-75	0.284128	56	12	15	3114	NM_173821	285093	Hs.376307	NM_173821	ENSG00000188011	RTP5	C2orf85|CXXC11|Z3CXXC5	receptor transporter protein 5 (putative)	protein-coding
chr2	242870000	242880000	2603	715	1.61813e-131	0.274683	26	10	11	-30226	NR_135766	285095	Hs.85890	NR_135766	ENSG00000216921	LOC285095	-	uncharacterized LOC285095	ncRNA
chr2	242890000	242900000	4084	714	2.76835e-307	0.174829	29	7	14	-17834	NR_110592	102723927	Hs.733585	NR_110592	ENSG00000237940	LINC01238	-	long intergenic non-protein coding RNA 1238	ncRNA
chr3	9540000	9550000	6627	1183	0	0.178512	27	6	12	50486	NM_198560	375323	Hs.56782	NM_198560	ENSG00000156959	LHFPL4	-	lipoma HMGIC fusion partner-like 4	protein-coding
chr3	9740000	9750000	8405	1339	0	0.15931	36	9	14	-491	NM_001308388	151835	Hs.121335	NM_153635	ENSG00000144550	CPNE9	-	copine family member 9	protein-coding
chr3	9770000	9780000	9292	1397	0	0.150344	36	8	11	1566	NM_004634	7862	Hs.1004	NM_004634	ENSG00000156983	BRPF1	BR140	bromodomain and PHD finger containing 1	protein-coding
chr3	9950000	9960000	9020	1382	0	0.153215	30	12	14	-3758	NM_001203265	84818	Hs.129959	NM_032732	ENSG00000163702	IL17RC	CANDF9|IL17-RL|IL17RL	interleukin 17 receptor C	protein-coding
chr3	9970000	9980000	7066	1392	0	0.197	32	8	13	-524	NM_015513	78987	Hs.9383	NM_015513	ENSG00000163703	CRELD1	AVSD2|CIRRIN	cysteine rich with EGF like domains 1	protein-coding
chr3	9980000	9990000	13320	1338	0	0.10045	34	10	10	-4088	NR_046734	100874032	Hs.616388	NR_046734	ENSG00000230082	PRRT3-AS1	-	PRRT3 antisense RNA 1	ncRNA
chr3	10370000	10380000	17412	761	0	0.0437055	35	13	12	3087	NR_036084	100422933		NR_036084	ENSG00000264534	MIR378B	-	microRNA 378b	ncRNA
chr3	10380000	10390000	18510	564	0	0.03047	32	8	11	13087	NR_036084	100422933		NR_036084	ENSG00000264534	MIR378B	-	microRNA 378b	ncRNA
chr3	10540000	10550000	6849	871	0	0.127172	33	8	10	2268	NM_001001331	491	Hs.268942	NM_001683	ENSG00000157087	ATP2B2	PMCA2|PMCA2a|PMCA2i	ATPase plasma membrane Ca2+ transporting 2	protein-coding
chr3	10640000	10650000	8811	1136	0	0.12893	32	8	10	23492	NR_046766	100874325	Hs.143004	NR_046766	ENSG00000224771	ATP2B2-IT2	-	ATP2B2 intronic transcript 2	ncRNA
chr3	10970000	10980000	9085	946	0	0.104128	26	6	11	-59420	NM_003042	6529	Hs.443874	NM_003042	ENSG00000157103	SLC6A1	GABATHG|GABATR|GAT1|MAE	solute carrier family 6 member 1	protein-coding
chr3	10980000	10990000	6805	893	0	0.131227	28	8	12	-49420	NM_003042	6529	Hs.443874	NM_003042	ENSG00000157103	SLC6A1	GABATHG|GABATR|GAT1|MAE	solute carrier family 6 member 1	protein-coding
chr3	10990000	11000000	7880	999	0	0.126777	35	6	14	-39420	NM_003042	6529	Hs.443874	NM_003042	ENSG00000157103	SLC6A1	GABATHG|GABATR|GAT1|MAE	solute carrier family 6 member 1	protein-coding
chr3	11030000	11040000	6800	854	0	0.125588	35	8	10	580	NM_003042	6529	Hs.443874	NM_003042	ENSG00000157103	SLC6A1	GABATHG|GABATR|GAT1|MAE	solute carrier family 6 member 1	protein-coding
chr3	11600000	11610000	8006	1183	0	0.147764	27	10	11	5398	NM_001128221	9686	Hs.740389	NM_014667	ENSG00000144560	VGLL4	VGL-4	vestigial like family member 4	protein-coding
chr3	11760000	11770000	3426	849	2.76274e-192	0.247811	31	9	13	-2758	NM_014667	9686	Hs.740389	NM_014667	ENSG00000144560	VGLL4	VGL-4	vestigial like family member 4	protein-coding
chr3	11950000	11960000	4900	764	0	0.155918	25	7	14	-66607	NR_135609	132001	Hs.475472	NM_138807	ENSG00000144559	TAMM41	C3orf31|RAM41|TAM41	TAM41 mitochondrial translocator assembly and maintenance homolog	protein-coding
chr3	12940000	12950000	4786	833	0	0.174049	37	6	13	-18290	NR_136189	105376955	Hs.561179	NR_136189	ENSG00000232746	LINC02022	-	long intergenic non-protein coding RNA 2022	ncRNA
chr3	12960000	12970000	7595	747	0	0.0983542	29	9	13	-38290	NR_136189	105376955	Hs.561179	NR_136189	ENSG00000232746	LINC02022	-	long intergenic non-protein coding RNA 2022	ncRNA
chr3	12970000	12980000	8715	978	0	0.11222	28	5	10	34198	NM_014869	9922	Hs.475506	NM_014869	ENSG00000144711	IQSEC1	ARF-GEP100|ARFGEP100|BRAG2|GEP100	IQ motif and Sec7 domain 1	protein-coding
chr3	12990000	13000000	7145	769	0	0.107628	24	5	12	14198	NM_014869	9922	Hs.475506	NM_014869	ENSG00000144711	IQSEC1	ARF-GEP100|ARFGEP100|BRAG2|GEP100	IQ motif and Sec7 domain 1	protein-coding
chr3	13000000	13010000	6719	1038	0	0.154487	31	7	11	4198	NM_014869	9922	Hs.475506	NM_014869	ENSG00000144711	IQSEC1	ARF-GEP100|ARFGEP100|BRAG2|GEP100	IQ motif and Sec7 domain 1	protein-coding
chr3	13030000	13040000	4223	953	2.04364e-258	0.225669	42	11	15	-6464	NM_001330619	9922	Hs.475506	NM_014869	ENSG00000144711	IQSEC1	ARF-GEP100|ARFGEP100|BRAG2|GEP100	IQ motif and Sec7 domain 1	protein-coding
chr3	13040000	13050000	5925	1060	0	0.178903	26	6	11	-16464	NM_001330619	9922	Hs.475506	NM_014869	ENSG00000144711	IQSEC1	ARF-GEP100|ARFGEP100|BRAG2|GEP100	IQ motif and Sec7 domain 1	protein-coding
chr3	13060000	13070000	7047	629	0	0.0892578	33	15	18	-36464	NM_001330619	9922	Hs.475506	NM_014869	ENSG00000144711	IQSEC1	ARF-GEP100|ARFGEP100|BRAG2|GEP100	IQ motif and Sec7 domain 1	protein-coding
chr3	13080000	13090000	9766	819	0	0.0838624	32	9	13	29617	NM_001134382	9922	Hs.475506	NM_014869	ENSG00000144711	IQSEC1	ARF-GEP100|ARFGEP100|BRAG2|GEP100	IQ motif and Sec7 domain 1	protein-coding
chr3	13100000	13110000	7591	598	0	0.0787775	32	5	13	9617	NM_001134382	9922	Hs.475506	NM_014869	ENSG00000144711	IQSEC1	ARF-GEP100|ARFGEP100|BRAG2|GEP100	IQ motif and Sec7 domain 1	protein-coding
chr3	13110000	13120000	8777	785	0	0.0894383	25	11	11	-383	NM_001134382	9922	Hs.475506	NM_014869	ENSG00000144711	IQSEC1	ARF-GEP100|ARFGEP100|BRAG2|GEP100	IQ motif and Sec7 domain 1	protein-coding
chr3	13140000	13150000	8102	671	0	0.0828191	27	11	15	-30383	NM_001134382	9922	Hs.475506	NM_014869	ENSG00000144711	IQSEC1	ARF-GEP100|ARFGEP100|BRAG2|GEP100	IQ motif and Sec7 domain 1	protein-coding
chr3	13200000	13210000	9088	822	0	0.0904489	27	5	11	-90383	NM_001134382	9922	Hs.475506	NM_014869	ENSG00000144711	IQSEC1	ARF-GEP100|ARFGEP100|BRAG2|GEP100	IQ motif and Sec7 domain 1	protein-coding
chr3	13240000	13250000	6048	631	0	0.104332	36	8	13	-130383	NM_001134382	9922	Hs.475506	NM_014869	ENSG00000144711	IQSEC1	ARF-GEP100|ARFGEP100|BRAG2|GEP100	IQ motif and Sec7 domain 1	protein-coding
chr3	13260000	13270000	4343	713	0	0.164172	27	5	10	-150383	NM_001134382	9922	Hs.475506	NM_014869	ENSG00000144711	IQSEC1	ARF-GEP100|ARFGEP100|BRAG2|GEP100	IQ motif and Sec7 domain 1	protein-coding
chr3	13300000	13310000	6769	901	0	0.133107	33	10	13	156819	NM_024923	23225	Hs.475525	NM_024923	ENSG00000132182	NUP210	GP210|POM210	nucleoporin 210	protein-coding
chr3	13360000	13370000	8130	863	0	0.10615	24	8	11	96819	NM_024923	23225	Hs.475525	NM_024923	ENSG00000132182	NUP210	GP210|POM210	nucleoporin 210	protein-coding
chr3	13520000	13530000	5746	771	0	0.13418	31	9	14	3156	NM_001136041	79885	Hs.744132	NM_024827	ENSG00000163517	HDAC11	HD11	histone deacetylase 11	protein-coding
chr3	13540000	13550000	6155	526	0	0.085459	33	11	16	23156	NM_001136041	79885	Hs.744132	NM_024827	ENSG00000163517	HDAC11	HD11	histone deacetylase 11	protein-coding
chr3	13550000	13560000	6411	871	0	0.13586	24	9	11	33156	NM_001136041	79885	Hs.744132	NM_024827	ENSG00000163517	HDAC11	HD11	histone deacetylase 11	protein-coding
chr3	13560000	13570000	5142	961	0	0.186892	25	7	12	-25625	NM_001998	2199	Hs.198862	NM_001998	ENSG00000163520	FBLN2	-	fibulin 2	protein-coding
chr3	13570000	13580000	4143	917	5.16409e-258	0.221337	35	9	15	-15625	NM_001998	2199	Hs.198862	NM_001998	ENSG00000163520	FBLN2	-	fibulin 2	protein-coding
chr3	13590000	13600000	9030	689	0	0.0763012	35	10	18	4375	NM_001004019	2199	Hs.198862	NM_001998	ENSG00000163520	FBLN2	-	fibulin 2	protein-coding
chr3	13610000	13620000	6628	649	0	0.0979179	43	10	14	4760	NM_001165035	2199	Hs.198862	NM_001998	ENSG00000163520	FBLN2	-	fibulin 2	protein-coding
chr3	13650000	13660000	4999	709	0	0.141828	33	10	11	-4881	NR_132775	106635526		NR_132775		SNORA93	-	small nucleolar RNA, H/ACA box 93	snoRNA
chr3	13660000	13670000	5879	669	0	0.113795	47	11	18	5119	NR_132775	106635526		NR_132775		SNORA93	-	small nucleolar RNA, H/ACA box 93	snoRNA
chr3	13670000	13680000	7294	788	0	0.108034	28	8	13	15119	NR_132775	106635526		NR_132775		SNORA93	-	small nucleolar RNA, H/ACA box 93	snoRNA
chr3	13690000	13700000	9665	728	0	0.0753233	34	8	16	2779	NR_027103	285375	Hs.319969	NR_027103	ENSG00000224514	LINC00620	-	long intergenic non-protein coding RNA 620	ncRNA
chr3	13700000	13710000	9446	718	0	0.076011	24	9	10	12779	NR_027103	285375	Hs.319969	NR_027103	ENSG00000224514	LINC00620	-	long intergenic non-protein coding RNA 620	ncRNA
chr3	13720000	13730000	6923	734	0	0.106023	24	6	10	32779	NR_027103	285375	Hs.319969	NR_027103	ENSG00000224514	LINC00620	-	long intergenic non-protein coding RNA 620	ncRNA
chr3	13740000	13750000	2958	612	8.9678e-196	0.206897	39	17	17	52779	NR_027103	285375	Hs.319969	NR_027103	ENSG00000224514	LINC00620	-	long intergenic non-protein coding RNA 620	ncRNA
chr3	13750000	13760000	5690	584	0	0.102636	33	13	16	62779	NR_027103	285375	Hs.319969	NR_027103	ENSG00000224514	LINC00620	-	long intergenic non-protein coding RNA 620	ncRNA
chr3	13820000	13830000	7946	1156	0	0.145482	25	6	10	96618	NM_004625	7476	Hs.72290	NM_004625	ENSG00000154764	WNT7A	-	Wnt family member 7A	protein-coding
chr3	13870000	13880000	10404	588	0	0.0565167	33	10	12	46618	NM_004625	7476	Hs.72290	NM_004625	ENSG00000154764	WNT7A	-	Wnt family member 7A	protein-coding
chr3	13910000	13920000	6060	637	0	0.105116	30	9	10	6618	NM_004625	7476	Hs.72290	NM_004625	ENSG00000154764	WNT7A	-	Wnt family member 7A	protein-coding
chr3	13920000	13930000	7231	925	0	0.127921	32	8	11	-3382	NM_004625	7476	Hs.72290	NM_004625	ENSG00000154764	WNT7A	-	Wnt family member 7A	protein-coding
chr3	14410000	14420000	7528	904	0	0.120085	33	5	13	-20932	NR_110135	101927565	Hs.306905	NR_110135	ENSG00000251576	LINC01267	-	long intergenic non-protein coding RNA 1267	ncRNA
chr3	14510000	14520000	5673	927	0	0.163406	32	9	13	66850	NM_001080423	80852	Hs.517819	NM_001080423	ENSG00000144596	GRIP2	-	glutamate receptor interacting protein 2	protein-coding
chr3	14520000	14530000	7156	802	0	0.112074	28	8	14	56850	NM_001080423	80852	Hs.517819	NM_001080423	ENSG00000144596	GRIP2	-	glutamate receptor interacting protein 2	protein-coding
chr3	14530000	14540000	5196	792	0	0.152425	28	7	13	46850	NM_001080423	80852	Hs.517819	NM_001080423	ENSG00000144596	GRIP2	-	glutamate receptor interacting protein 2	protein-coding
chr3	14550000	14560000	5368	955	0	0.177906	24	6	11	26850	NM_001080423	80852	Hs.517819	NM_001080423	ENSG00000144596	GRIP2	-	glutamate receptor interacting protein 2	protein-coding
chr3	14560000	14570000	4860	741	0	0.152469	33	7	12	16850	NM_001080423	80852	Hs.517819	NM_001080423	ENSG00000144596	GRIP2	-	glutamate receptor interacting protein 2	protein-coding
chr3	14580000	14590000	7730	720	0	0.0931436	26	8	11	-3150	NM_001080423	80852	Hs.517819	NM_001080423	ENSG00000144596	GRIP2	-	glutamate receptor interacting protein 2	protein-coding
chr3	14590000	14600000	9551	614	0	0.0642865	44	10	13	-13150	NM_001080423	80852	Hs.517819	NM_001080423	ENSG00000144596	GRIP2	-	glutamate receptor interacting protein 2	protein-coding
chr3	14640000	14650000	4121	893	1.69242e-261	0.216695	27	4	10	-48253	NR_135523	51244	Hs.517820	NM_016474	ENSG00000154781	CCDC174	C3orf19|HSPC212|IHPM|IHPMR	coiled-coil domain containing 174	protein-coding
chr3	14800000	14810000	5408	1082	0	0.200074	32	3	11	47921	NR_135245	152274	Hs.434128	NR_135245	ENSG00000260902	LINC02011	-	long intergenic non-protein coding RNA 2011	ncRNA
chr3	14810000	14820000	5988	985	0	0.164496	30	7	10	37921	NR_135245	152274	Hs.434128	NR_135245	ENSG00000260902	LINC02011	-	long intergenic non-protein coding RNA 2011	ncRNA
chr3	38030000	38040000	6988	813	0	0.116342	43	17	16	-78	NM_015873	50853	Hs.103665	NM_015873	ENSG00000136059	VILL	-	villin like	protein-coding
chr3	38040000	38050000	13737	593	0	0.0431681	46	15	17	9922	NM_015873	50853	Hs.103665	NM_015873	ENSG00000136059	VILL	-	villin like	protein-coding
chr3	38050000	38060000	10820	1144	0	0.10573	27	5	12	11278	NR_024071	5333	Hs.80776	NM_006225	ENSG00000187091	PLCD1	NDNC3|PLC-III	phospholipase C delta 1	protein-coding
chr3	38060000	38070000	7305	679	0	0.09295	35	8	13	1278	NR_024071	5333	Hs.80776	NM_006225	ENSG00000187091	PLCD1	NDNC3|PLC-III	phospholipase C delta 1	protein-coding
chr3	38070000	38080000	7634	737	0	0.0965418	29	9	11	-3846	NM_006225	5333	Hs.80776	NM_006225	ENSG00000187091	PLCD1	NDNC3|PLC-III	phospholipase C delta 1	protein-coding
chr3	38120000	38130000	2583	596	1.07812e-155	0.230739	34	6	12	44304	NM_007335	9940	Hs.714499	NM_007335	ENSG00000008226	DLEC1	CFAP81|DLC-1|DLC1|F56	deleted in lung and esophageal cancer 1	protein-coding
chr3	38510000	38520000	5058	1188	6.60461e-298	0.234875	26	7	13	-18689	NR_028389	100128640	Hs.570596	NR_028389	ENSG00000229589	ACVR2B-AS1	-	ACVR2B antisense RNA 1	ncRNA
chr3	38670000	38680000	6870	743	0	0.108151	27	9	13	16163	NM_198056	6331	Hs.517898	NM_000335	ENSG00000183873	SCN5A	CDCD2|CMD1E|CMPD2|HB1|HB2|HBBD|HH1|ICCD|IVF|LQT3|Nav1.5|PFHB1|SSS1|VF1	sodium voltage-gated channel alpha subunit 5	protein-coding
chr3	39140000	39150000	8847	646	0	0.0730191	28	12	15	-4152	NM_145755	199223	Hs.443935	NM_145755	ENSG00000168026	TTC21A	IFT139A|STI2	tetratricopeptide repeat domain 21A	protein-coding
chr3	39180000	39190000	10063	764	0	0.0759217	32	14	18	3921	NM_001320559	64651	Hs.370950	NM_033027	ENSG00000144655	CSRNP1	AXUD1|CSRNP-1|FAM130B|TAIP-3|URAX1	cysteine and serine rich nuclear protein 1	protein-coding
chr3	39190000	39200000	7185	855	0	0.118998	46	10	13	102	NM_033027	64651	Hs.370950	NM_033027	ENSG00000144655	CSRNP1	AXUD1|CSRNP-1|FAM130B|TAIP-3|URAX1	cysteine and serine rich nuclear protein 1	protein-coding
chr3	39220000	39230000	7462	750	0	0.100509	24	3	10	9077	NM_194293	165904	Hs.447868	NM_194293	ENSG00000168334	XIRP1	CMYA1|Xin	xin actin binding repeat containing 1	protein-coding
chr3	39470000	39480000	3827	998	1.04858e-203	0.260779	29	5	11	22455	NR_002324	6044	Hs.449909	NR_002324	ENSG00000202363	SNORA62	E2|E2-1|RNE2|RNU108	small nucleolar RNA, H/ACA box 62	snoRNA
chr3	42540000	42550000	7785	718	0	0.0922286	38	10	18	896	NM_001251883	7433	Hs.348500	NM_004624	ENSG00000114812	VIPR1	HVR1|II|PACAP-R-2|PACAP-R2|RDC1|V1RG|VAPC1|VIP-R-1|VIPR|VIRG|VPAC1|VPAC1R|VPCAP1R	vasoactive intestinal peptide receptor 1	protein-coding
chr3	42560000	42570000	9184	653	0	0.0711019	41	15	16	9098	NR_046654	100874007	Hs.600642	NR_046654		VIPR1-AS1	-	VIPR1 antisense RNA 1	ncRNA
chr3	42570000	42580000	6381	778	0	0.121924	39	14	15	-902	NR_046654	100874007	Hs.600642	NR_046654		VIPR1-AS1	-	VIPR1 antisense RNA 1	ncRNA
chr3	42690000	42700000	6973	722	0	0.103542	46	8	15	-176	NM_145166	92999	Hs.409561	NM_145166	ENSG00000114853	ZBTB47	ZNF651	zinc finger and BTB domain containing 47	protein-coding
chr3	42700000	42710000	11719	740	0	0.0631453	44	6	18	-9120	NR_125400	101928323		NR_125400		LOC101928323	-	uncharacterized LOC101928323	ncRNA
chr3	42730000	42740000	12958	454	0	0.0350363	49	12	21	7989	NM_152393	131377	Hs.350288	NM_152393	ENSG00000157119	KLHL40	KBTBD5|NEM8|SRYP|SYRP	kelch like family member 40	protein-coding
chr3	42740000	42750000	11632	649	0	0.0557944	46	14	15	-681	NM_020707	57467	Hs.476041	NM_020707	ENSG00000010282	HHATL	C3orf3|GUP1|MBOAT3|MSTP002|OACT3	hedgehog acyltransferase-like	protein-coding
chr3	45810000	45820000	7710	912	0	0.118288	28	7	12	23035	NM_022405	54716	Hs.413095	NM_020208	ENSG00000163817	SLC6A20	SIT1|XT3|Xtrp3	solute carrier family 6 member 20	protein-coding
chr3	46720000	46730000	9466	507	0	0.0535601	53	14	20	10146	NM_001190707	259173	Hs.517937	NM_147129	ENSG00000178038	ALS2CL	RN49018	ALS2 C-terminal like	protein-coding
chr3	46730000	46740000	4828	713	0	0.14768	38	11	12	146	NM_001190707	259173	Hs.517937	NM_147129	ENSG00000178038	ALS2CL	RN49018	ALS2 C-terminal like	protein-coding
chr3	46740000	46750000	6403	753	0	0.117601	41	7	11	2177	NM_147196	259236	Hs.185777	NM_147196	ENSG00000181585	TMIE	DFNB6	transmembrane inner ear	protein-coding
chr3	46750000	46760000	7207	638	0	0.088525	37	10	14	4373	NM_013270	29122	Hs.120365	NM_013270	ENSG00000206549	PRSS50	CT20|TSP50	protease, serine 50	protein-coding
chr3	46890000	46900000	7237	577	0	0.0797292	38	13	17	9973	NM_000258	4634	Hs.517939	NM_000258	ENSG00000160808	MYL3	CMH8|MLC-lV/sb|MLC1SB|MLC1V|VLC1|VLCl	myosin light chain 3	protein-coding
chr3	46900000	46910000	8192	600	0	0.0732422	45	11	24	-27	NM_000258	4634	Hs.517939	NM_000258	ENSG00000160808	MYL3	CMH8|MLC-lV/sb|MLC1SB|MLC1V|VLC1|VLCl	myosin light chain 3	protein-coding
chr3	46910000	46920000	7580	627	0	0.0827177	61	12	15	-4236	NM_000316	5745	Hs.1019	NM_000316	ENSG00000160801	PTH1R	PFE|PTHR|PTHR1	parathyroid hormone 1 receptor	protein-coding
chr3	46920000	46930000	6466	721	0	0.111506	51	9	13	1261	NM_001184744	5745	Hs.1019	NM_000316	ENSG00000160801	PTH1R	PFE|PTHR|PTHR1	parathyroid hormone 1 receptor	protein-coding
chr3	46930000	46940000	11867	696	0	0.05865	43	12	17	11261	NM_001184744	5745	Hs.1019	NM_000316	ENSG00000160801	PTH1R	PFE|PTHR|PTHR1	parathyroid hormone 1 receptor	protein-coding
chr3	46940000	46950000	10517	666	0	0.063326	49	16	24	21261	NM_001184744	5745	Hs.1019	NM_000316	ENSG00000160801	PTH1R	PFE|PTHR|PTHR1	parathyroid hormone 1 receptor	protein-coding
chr3	47000000	47010000	7824	1066	0	0.136247	29	7	10	12991	NR_102269	151903	Hs.631918	NM_144716	ENSG00000160799	CCDC12	-	coiled-coil domain containing 12	protein-coding
chr3	47020000	47030000	6419	611	0	0.0951862	47	13	18	-1500	NM_144716	151903	Hs.631918	NM_144716	ENSG00000160799	CCDC12	-	coiled-coil domain containing 12	protein-coding
chr3	47030000	47040000	6972	668	0	0.0958118	54	11	18	-11500	NM_144716	151903	Hs.631918	NM_144716	ENSG00000160799	CCDC12	-	coiled-coil domain containing 12	protein-coding
chr3	47040000	47050000	7563	629	0	0.0831681	58	16	19	-8032	NR_024046	100129354	Hs.201522	NR_024046		NRADDP	-	neurotrophin receptor associated death domain, pseudogene	pseudo
chr3	47050000	47060000	5053	1232	3.00669e-287	0.243816	34	9	11	1968	NR_024046	100129354	Hs.201522	NR_024046		NRADDP	-	neurotrophin receptor associated death domain, pseudogene	pseudo
chr3	47440000	47450000	4329	1020	1.30366e-254	0.23562	36	10	11	22528	NM_015466	25930	Hs.25524	NM_015466	ENSG00000076201	PTPN23	HD-PTP|HDPTP|PTP-TD14	protein tyrosine phosphatase, non-receptor type 23	protein-coding
chr3	47450000	47460000	4486	504	0	0.11235	59	11	14	32528	NM_015466	25930	Hs.25524	NM_015466	ENSG00000076201	PTPN23	HD-PTP|HDPTP|PTP-TD14	protein tyrosine phosphatase, non-receptor type 23	protein-coding
chr3	47460000	47470000	5214	1098	0	0.210587	36	2	10	42528	NM_015466	25930	Hs.25524	NM_015466	ENSG00000076201	PTPN23	HD-PTP|HDPTP|PTP-TD14	protein tyrosine phosphatase, non-receptor type 23	protein-coding
chr3	47890000	47900000	8742	702	0	0.080302	33	13	16	3955	NR_031595	100302232		NR_031595	ENSG00000221585	MIR1226	MIRN1226|hsa-mir-1226|mir-1226	microRNA 1226	ncRNA
chr3	48250000	48260000	7049	1043	0	0.147964	52	4	13	-9837	NM_004345	820	Hs.51120	NM_004345	ENSG00000164047	CAMP	CAP-18|CAP18|CRAMP|FALL-39|FALL39|HSD26|LL37	cathelicidin antimicrobial peptide	protein-coding
chr3	48450000	48460000	9252	595	0	0.0643104	42	16	22	15872	NM_002673	5364	Hs.476209	NM_002673	ENSG00000164050	PLXNB1	PLEXIN-B1|PLXN5|SEP	plexin B1	protein-coding
chr3	48460000	48470000	16089	752	0	0.04674	48	10	17	5872	NM_002673	5364	Hs.476209	NM_002673	ENSG00000164050	PLXNB1	PLEXIN-B1|PLXN5|SEP	plexin B1	protein-coding
chr3	48470000	48480000	7335	722	0	0.0984322	39	11	12	-3540	NM_001130082	5364	Hs.476209	NM_002673	ENSG00000164050	PLXNB1	PLEXIN-B1|PLXN5|SEP	plexin B1	protein-coding
chr3	48510000	48520000	7810	879	0	0.112548	27	11	14	-258	NM_001272082	51246	Hs.414579	NM_016479	ENSG00000164054	SHISA5	SCOTIN	shisa family member 5	protein-coding
chr3	48590000	48600000	10209	738	0	0.0722892	35	7	10	-644	NM_004567	5210	Hs.476217	NM_004567	ENSG00000114268	PFKFB4	-	6-phosphofructo-2-kinase/fructose-2,6-biphosphatase 4	protein-coding
chr3	48600000	48610000	12268	625	0	0.0509455	69	14	21	-3799	NM_033199	90226	Hs.631914	NM_033199	ENSG00000145040	UCN2	SRP|UCN-II|UCNI|UR|URP	urocortin 2	protein-coding
chr3	48610000	48620000	7979	605	0	0.075824	56	12	19	1410	NR_031756	100313843		NR_031756	ENSG00000114270	MIR711	hsa-mir-711	microRNA 711	ncRNA
chr3	48620000	48630000	9607	438	0	0.0455918	64	18	26	7593	NM_000094	1294	Hs.476218	NM_000094	ENSG00000114270	COL7A1	EBD1|EBDCT|EBR1|NDNC8	collagen type VII alpha 1 chain	protein-coding
chr3	48630000	48640000	14641	551	0	0.037634	48	9	13	-2407	NM_000094	1294	Hs.476218	NM_000094	ENSG00000114270	COL7A1	EBD1|EBDCT|EBR1|NDNC8	collagen type VII alpha 1 chain	protein-coding
chr3	48660000	48670000	5765	646	0	0.112056	61	16	18	-5811	NM_001008269	440955	Hs.631922	NM_001008269	ENSG00000183396	TMEM89	-	transmembrane protein 89	protein-coding
chr3	48670000	48680000	2972	598	2.91881e-201	0.201211	53	16	19	-2074	NM_022911	65010	Hs.631925	NM_022911	ENSG00000225697	SLC26A6	-	solute carrier family 26 member 6	protein-coding
chr3	48680000	48690000	1997	406	8.46569e-135	0.203305	54	9	19	-3287	NR_039956	100616112		NR_039956	ENSG00000008300	MIR4793	-	microRNA 4793	ncRNA
chr3	48690000	48700000	8957	849	0	0.0947862	55	9	10	5348	NM_001407	1951	Hs.631926	NM_001407	ENSG00000008300	CELSR3	ADGRC3|CDHF11|EGFL1|FMI1|HFMI1|MEGF2|RESDA1	cadherin EGF LAG seven-pass G-type receptor 3	protein-coding
chr3	48710000	48720000	9415	600	0	0.0637281	28	10	13	8366	NM_184231	51517	Hs.655006	NM_016453	ENSG00000213672	NCKIPSD	AF3P21|DIP|DIP1|ORF1|SPIN90|VIP54|WASLBP|WISH	NCK interacting protein with SH3 domain	protein-coding
chr3	48720000	48730000	5487	746	0	0.135958	34	10	14	-1634	NM_016453	51517	Hs.655006	NM_016453	ENSG00000213672	NCKIPSD	AF3P21|DIP|DIP1|ORF1|SPIN90|VIP54|WASLBP|WISH	NCK interacting protein with SH3 domain	protein-coding
chr3	49050000	49060000	10048	952	0	0.0947452	32	7	16	1041	NM_001276405	55152	Hs.654815	NM_018114	ENSG00000178149	DALRD3	-	DALR anticodon binding domain containing 3	protein-coding
chr3	49140000	49150000	6627	989	0	0.149238	25	7	12	-2438	NM_001272073	5859	Hs.79322	NM_005051	ENSG00000172053	QARS	GLNRS|MSCCA|PRO2195	glutaminyl-tRNA synthetase	protein-coding
chr3	49170000	49180000	6894	960	0	0.139252	33	12	13	-4401	NM_002292	3913	Hs.439726	NM_002292	ENSG00000172037	LAMB2	LAMS|NPHS5	laminin subunit beta 2	protein-coding
chr3	49490000	49500000	6951	1001	0	0.144008	25	5	11	-11136	NM_001177643	1605	Hs.76111	NM_004393	ENSG00000173402	DAG1	156DAG|A3a|AGRNR|DAG|MDDGA9|MDDGC7|MDDGC9	dystroglycan 1	protein-coding
chr3	49570000	49580000	6736	1007	0	0.149495	28	9	10	16799	NR_038866	100132677	Hs.435651	NR_038866	ENSG00000226913	BSN-AS2	-	BSN antisense RNA 2 (head to head)	ncRNA
chr3	49710000	49720000	8403	859	0	0.102225	30	10	11	3565	NM_001640	327	Hs.517969	NM_001640	ENSG00000164062	APEH	AARE|ACPH|APH|D3F15S2|D3S48E|DNF15S2|OPH	acylaminoacyl-peptide hydrolase	protein-coding
chr3	49750000	49760000	10600	744	0	0.0701887	36	9	19	2238	NM_198722	386724	Hs.567903	NM_198722	ENSG00000176020	AMIGO3	ALI3|AMIGO-3	adhesion molecule with Ig like domain 3	protein-coding
chr3	49830000	49840000	7950	687	0	0.0864151	29	9	10	2268	NM_001007540	389118	Hs.363312	NM_001007540	ENSG00000187492	CDHR4	CDH29|PRO34300	cadherin related family member 4	protein-coding
chr3	49840000	49850000	7570	694	0	0.0916777	44	9	18	-1322	NR_049825	100847079		NR_049825	ENSG00000182179	MIR5193	mir-5193	microRNA 5193	ncRNA
chr3	49900000	49910000	5023	844	0	0.168027	39	12	13	2655	NM_001320147	79012	Hs.145156	NM_024046	ENSG00000164076	CAMKV	1G5|VACAMKL	CaM kinase like vesicle associated	protein-coding
chr3	49930000	49940000	5919	819	0	0.138368	37	10	17	6070	NR_134919	4486	Hs.517973	NM_002447	ENSG00000164078	MST1R	CD136|CDw136|NPCA3|PTK8|RON	macrophage stimulating 1 receptor	protein-coding
chr3	50160000	50170000	8011	856	0	0.106853	50	12	19	-26579	NR_045388	100775107	Hs.439480	NR_045388	ENSG00000281691	RBM5-AS1	LUST	RBM5 antisense RNA 1	ncRNA
chr3	50170000	50180000	9763	560	0	0.0573594	66	13	26	-17478	NM_001318798	6405	Hs.32981	NM_004186	ENSG00000001617	SEMA3F	SEMA-IV|SEMA4|SEMAK	semaphorin 3F	protein-coding
chr3	50190000	50200000	8129	468	0	0.0575717	62	10	22	-1452	NM_001318800	6405	Hs.32981	NM_004186	ENSG00000001617	SEMA3F	SEMA-IV|SEMA4|SEMAK	semaphorin 3F	protein-coding
chr3	50200000	50210000	9647	558	0	0.0578418	49	15	21	-5759	NR_030291	693151		NR_030291	ENSG00000207922	MIR566	MIRN566|hsa-mir-566	microRNA 566	ncRNA
chr3	50220000	50230000	10115	853	0	0.0843302	48	10	17	-4043	NM_144499	2779	Hs.517978	NM_000172	ENSG00000114349	GNAT1	CSNB1G|CSNBAD3|GBT1|GNATR	G protein subunit alpha transducin 1	protein-coding
chr3	50230000	50240000	7056	600	0	0.085034	32	11	11	5957	NM_000172	2779	Hs.517978	NM_000172	ENSG00000114349	GNAT1	CSNB1G|CSNBAD3|GBT1|GNATR	G protein subunit alpha transducin 1	protein-coding
chr3	50240000	50250000	9172	732	0	0.0798081	38	8	18	2321	NM_006841	10991	Hs.76460	NM_006841	ENSG00000188338	SLC38A3	G17|NAT1|SN1|SNAT3	solute carrier family 38 member 3	protein-coding
chr3	50250000	50260000	11499	755	0	0.0656579	44	9	15	-9120	NM_001282620	2771	Hs.77269	NM_002070	ENSG00000114353	GNAI2	GIP|GNAI2B|H_LUCA15.1|H_LUCA16.1	G protein subunit alpha i2	protein-coding
chr3	50260000	50270000	10334	661	0	0.0639636	28	13	13	132	NR_106714	102464817		NR_106714	ENSG00000275334	MIR5787	hsa-mir-5787	microRNA 5787	ncRNA
chr3	50270000	50280000	9906	570	0	0.0575409	44	11	15	1411	NM_001282618	2771	Hs.77269	NM_002070	ENSG00000114353	GNAI2	GIP|GNAI2B|H_LUCA15.1|H_LUCA16.1	G protein subunit alpha i2	protein-coding
chr3	50280000	50290000	9559	803	0	0.0840046	26	4	10	674	NM_001166425	2771	Hs.77269	NM_002070	ENSG00000114353	GNAI2	GIP|GNAI2B|H_LUCA15.1|H_LUCA16.1	G protein subunit alpha i2	protein-coding
chr3	50290000	50300000	7993	544	0	0.0680596	51	21	18	9803	NR_110702	101928931	Hs.587216	NR_110702	ENSG00000232352	SEMA3B-AS1	-	SEMA3B antisense RNA 1 (head to head)	ncRNA
chr3	50300000	50310000	10589	646	0	0.0610067	54	10	19	10	NM_001005914	7869	Hs.82222	NM_004636	ENSG00000012171	SEMA3B	LUCA-1|SEMA5|SEMAA|SemA|semaV	semaphorin 3B	protein-coding
chr3	50310000	50320000	7803	994	0	0.127387	32	9	11	-1458	NM_153215	132228	Hs.315177	NM_153215	ENSG00000179564	LSMEM2	C3orf45	leucine rich single-pass membrane protein 2	protein-coding
chr3	50320000	50330000	7829	931	0	0.118917	25	4	11	5026	NM_006764	7866	Hs.315177	NM_006764	ENSG00000214706	IFRD2	IFNRP|SKMc15|SM15	interferon related developmental regulator 2	protein-coding
chr3	50360000	50370000	7230	987	0	0.136515	25	8	16	669	NM_007275	11334	Hs.517981	NM_007275	ENSG00000114383	TUSC2	C3orf11|FUS1|PAP|PDAP2	tumor suppressor candidate 2	protein-coding
chr3	50370000	50380000	6849	847	0	0.123668	29	10	10	58	NR_109831	102060282		NR_109831	ENSG00000281358	RASSF1-AS1	ANRASSF1	RASSF1 antisense RNA 1	ncRNA
chr3	50380000	50390000	4949	754	0	0.152354	24	8	11	-1823	NM_015896	51364	Hs.526735	NM_015896	ENSG00000004838	ZMYND10	BLU|CILD22|FLU	zinc finger MYND-type containing 10	protein-coding
chr3	50400000	50410000	2015	545	6.47012e-104	0.270471	57	17	24	2235	NR_111913	11068	Hs.149443	NM_007022	ENSG00000114395	CYB561D2	101F6|TSP10|XXcos-LUCA11.4	cytochrome b561 family member D2	protein-coding
chr3	50410000	50420000	2227	324	2.59259e-190	0.145487	94	14	23	12235	NR_111913	11068	Hs.149443	NM_007022	ENSG00000114395	CYB561D2	101F6|TSP10|XXcos-LUCA11.4	cytochrome b561 family member D2	protein-coding
chr3	50420000	50430000	5779	669	0	0.115764	35	6	22	22235	NR_111913	11068	Hs.149443	NM_007022	ENSG00000114395	CYB561D2	101F6|TSP10|XXcos-LUCA11.4	cytochrome b561 family member D2	protein-coding
chr3	50430000	50440000	7173	690	0	0.0961941	38	10	16	32235	NR_111913	11068	Hs.149443	NM_007022	ENSG00000114395	CYB561D2	101F6|TSP10|XXcos-LUCA11.4	cytochrome b561 family member D2	protein-coding
chr3	50440000	50450000	6661	602	0	0.0903768	30	8	13	42235	NR_111913	11068	Hs.149443	NM_007022	ENSG00000114395	CYB561D2	101F6|TSP10|XXcos-LUCA11.4	cytochrome b561 family member D2	protein-coding
chr3	50450000	50460000	10083	687	0	0.0681345	33	10	12	52235	NR_111913	11068	Hs.149443	NM_007022	ENSG00000114395	CYB561D2	101F6|TSP10|XXcos-LUCA11.4	cytochrome b561 family member D2	protein-coding
chr3	50460000	50470000	7943	680	0	0.08561	35	7	10	62235	NR_111913	11068	Hs.149443	NM_007022	ENSG00000114395	CYB561D2	101F6|TSP10|XXcos-LUCA11.4	cytochrome b561 family member D2	protein-coding
chr3	50470000	50480000	8342	629	0	0.0754016	48	13	19	66028	NM_006030	9254	Hs.476273	NM_006030	ENSG00000007402	CACNA2D2	CACNA2D	calcium voltage-gated channel auxiliary subunit alpha2delta 2	protein-coding
chr3	50480000	50490000	8446	823	0	0.0974426	34	7	16	56028	NM_006030	9254	Hs.476273	NM_006030	ENSG00000007402	CACNA2D2	CACNA2D	calcium voltage-gated channel auxiliary subunit alpha2delta 2	protein-coding
chr3	50500000	50510000	5630	951	0	0.168917	36	8	13	36028	NM_006030	9254	Hs.476273	NM_006030	ENSG00000007402	CACNA2D2	CACNA2D	calcium voltage-gated channel auxiliary subunit alpha2delta 2	protein-coding
chr3	50510000	50520000	3056	647	1.85126e-198	0.211715	24	9	18	26028	NM_006030	9254	Hs.476273	NM_006030	ENSG00000007402	CACNA2D2	CACNA2D	calcium voltage-gated channel auxiliary subunit alpha2delta 2	protein-coding
chr3	50520000	50530000	5294	647	0	0.122214	35	9	17	16028	NM_006030	9254	Hs.476273	NM_006030	ENSG00000007402	CACNA2D2	CACNA2D	calcium voltage-gated channel auxiliary subunit alpha2delta 2	protein-coding
chr3	50530000	50540000	6271	698	0	0.111306	24	10	14	6028	NM_006030	9254	Hs.476273	NM_006030	ENSG00000007402	CACNA2D2	CACNA2D	calcium voltage-gated channel auxiliary subunit alpha2delta 2	protein-coding
chr3	50550000	50560000	8639	738	0	0.0854266	28	7	12	-13325	NM_001291101	9254	Hs.476273	NM_006030	ENSG00000007402	CACNA2D2	CACNA2D	calcium voltage-gated channel auxiliary subunit alpha2delta 2	protein-coding
chr3	50560000	50570000	9142	546	0	0.0597243	51	8	15	-23325	NM_001291101	9254	Hs.476273	NM_006030	ENSG00000007402	CACNA2D2	CACNA2D	calcium voltage-gated channel auxiliary subunit alpha2delta 2	protein-coding
chr3	50570000	50580000	9321	467	0	0.0501019	49	14	15	30223	NM_001171743	51161	Hs.517860	NM_016210	ENSG00000088543	C3orf18	G20	chromosome 3 open reading frame 18	protein-coding
chr3	50590000	50600000	10802	685	0	0.0634142	47	14	20	10223	NM_001171743	51161	Hs.517860	NM_016210	ENSG00000088543	C3orf18	G20	chromosome 3 open reading frame 18	protein-coding
chr3	50600000	50610000	6287	633	0	0.100684	30	8	14	223	NM_001171743	51161	Hs.517860	NM_016210	ENSG00000088543	C3orf18	G20	chromosome 3 open reading frame 18	protein-coding
chr3	50640000	50650000	6360	609	0	0.0957547	37	10	14	4262	NM_013324	1154	Hs.655334	NM_013324	ENSG00000114737	CISH	BACTS2|CIS|CIS-1|G18|SOCS	cytokine inducible SH2 containing protein	protein-coding
chr3	50650000	50660000	5953	983	0	0.165127	27	9	11	438	NM_004635	7867	Hs.234521	NM_004635	ENSG00000114738	MAPKAPK3	3PK|MAPKAP-K3|MAPKAP3|MAPKAPK-3|MDPT3|MK-3	mitogen-activated protein kinase-activated protein kinase 3	protein-coding
chr3	51700000	51710000	4421	939	2.60584e-285	0.212395	26	6	10	-191	NM_015926	51368	Hs.517864	NM_015926	ENSG00000164081	TEX264	ZSIG11	testis expressed 264	protein-coding
chr3	51720000	51730000	8448	832	0	0.0984848	24	6	11	-16081	NM_001130063	2912	Hs.121510	NM_000839	ENSG00000164082	GRM2	GLUR2|GPRC1B|MGLUR2|mGlu2	glutamate metabotropic receptor 2	protein-coding
chr3	51730000	51740000	5158	777	0	0.15064	29	9	17	-6081	NM_001130063	2912	Hs.121510	NM_000839	ENSG00000164082	GRM2	GLUR2|GPRC1B|MGLUR2|mGlu2	glutamate metabotropic receptor 2	protein-coding
chr3	51970000	51980000	7311	717	0	0.0980714	51	10	17	957	NM_004704	9136	Hs.153768	NM_004704	ENSG00000114767	RRP9	RNU3IP2|U3-55K	ribosomal RNA processing 9, small subunit (SSU) processome component, homolog (yeast)	protein-coding
chr3	51990000	52000000	12187	577	0	0.0473455	52	13	20	1908	NM_033010	57060	Hs.20930	NM_020418	ENSG00000090097	PCBP4	CBP|LIP4|MCG10	poly(rC) binding protein 4	protein-coding
chr3	52000000	52010000	7528	780	0	0.103613	54	15	18	-3518	NM_033008	57060	Hs.20930	NM_020418	ENSG00000090097	PCBP4	CBP|LIP4|MCG10	poly(rC) binding protein 4	protein-coding
chr3	52020000	52030000	7083	747	0	0.105464	34	9	16	4958	NM_000992	6159	Hs.425125	NM_000992	ENSG00000162244	RPL29	HIP|HUMRPL29|L29|RPL29P10|RPL29_3_370	ribosomal protein L29	protein-coding
chr3	52030000	52040000	6625	711	0	0.107321	24	6	13	-5042	NM_000992	6159	Hs.425125	NM_000992	ENSG00000162244	RPL29	HIP|HUMRPL29|L29|RPL29P10|RPL29_3_370	ribosomal protein L29	protein-coding
chr3	52050000	52060000	9007	677	0	0.0751638	40	13	16	-25042	NM_000992	6159	Hs.425125	NM_000992	ENSG00000162244	RPL29	HIP|HUMRPL29|L29|RPL29P10|RPL29_3_370	ribosomal protein L29	protein-coding
chr3	52070000	52080000	8914	677	0	0.0759479	25	10	15	15461	NM_001947	1849	Hs.591664	NM_001947	ENSG00000164086	DUSP7	MKPX|PYST2	dual specificity phosphatase 7	protein-coding
chr3	52080000	52090000	13159	593	0	0.0450642	42	8	14	5461	NM_001947	1849	Hs.591664	NM_001947	ENSG00000164086	DUSP7	MKPX|PYST2	dual specificity phosphatase 7	protein-coding
chr3	52090000	52100000	10808	608	0	0.0562546	52	10	15	4128	NR_027331	100128378	Hs.640106	NM_001123039		LINC00696	C3orf74	long intergenic non-protein coding RNA 696	ncRNA
chr3	52100000	52110000	8898	868	0	0.09755	27	8	14	-5872	NR_027331	100128378	Hs.640106	NM_001123039		LINC00696	C3orf74	long intergenic non-protein coding RNA 696	ncRNA
chr3	52220000	52230000	8917	901	0	0.101043	25	5	10	-7099	NM_001304444	211	Hs.476308	NM_000688	ENSG00000023330	ALAS1	ALAS|ALAS-H|ALAS3|ALASH|MIG4	5'-aminolevulinate synthase 1	protein-coding
chr3	52250000	52260000	12699	597	0	0.0470116	28	7	14	5179	NM_017442	54106	Hs.87968	NM_017442	ENSG00000239732	TLR9	CD289	toll like receptor 9	protein-coding
chr3	52260000	52270000	12197	691	0	0.0566533	41	7	14	-4821	NM_017442	54106	Hs.87968	NM_017442	ENSG00000239732	TLR9	CD289	toll like receptor 9	protein-coding
chr3	52270000	52280000	7216	900	0	0.124723	34	10	12	1746	NR_135307	101929054	Hs.281931	NR_135307	ENSG00000243224	LOC101929054	-	uncharacterized LOC101929054	ncRNA
chr3	52330000	52340000	9283	651	0	0.0701282	63	18	20	-6676	NR_029677	406925		NR_029677	ENSG00000207926	MIR135A1	MIRN135-1|MIRN135A1|mir-135a-1	microRNA 135a-1	ncRNA
chr3	52340000	52350000	11943	712	0	0.0596165	46	9	15	-5335	NM_015512	25981	Hs.655469	NM_015512	ENSG00000114841	DNAH1	DNAHC1|HDHC7|HL-11|HL11|HSRF-1|XLHSRF-1	dynein axonemal heavy chain 1	protein-coding
chr3	52350000	52360000	9278	971	0	0.104656	31	13	12	4665	NM_015512	25981	Hs.655469	NM_015512	ENSG00000114841	DNAH1	DNAHC1|HDHC7|HL-11|HL11|HSRF-1|XLHSRF-1	dynein axonemal heavy chain 1	protein-coding
chr3	52380000	52390000	14496	733	0	0.0505657	33	7	17	34665	NM_015512	25981	Hs.655469	NM_015512	ENSG00000114841	DNAH1	DNAHC1|HDHC7|HL-11|HL11|HSRF-1|XLHSRF-1	dynein axonemal heavy chain 1	protein-coding
chr3	52390000	52400000	11476	770	0	0.0670965	29	7	12	44665	NM_015512	25981	Hs.655469	NM_015512	ENSG00000114841	DNAH1	DNAHC1|HDHC7|HL-11|HL11|HSRF-1|XLHSRF-1	dynein axonemal heavy chain 1	protein-coding
chr3	52400000	52410000	8269	614	0	0.0742532	27	4	11	39121	NM_004656	8314	Hs.106674	NM_004656	ENSG00000163930	BAP1	HUCEP-13|UCHL2|hucep-6	BRCA1 associated protein 1	protein-coding
chr3	52410000	52420000	9690	748	0	0.077193	37	11	17	29121	NM_004656	8314	Hs.106674	NM_004656	ENSG00000163930	BAP1	HUCEP-13|UCHL2|hucep-6	BRCA1 associated protein 1	protein-coding
chr3	52430000	52440000	6342	960	0	0.151372	27	9	10	9121	NM_004656	8314	Hs.106674	NM_004656	ENSG00000163930	BAP1	HUCEP-13|UCHL2|hucep-6	BRCA1 associated protein 1	protein-coding
chr3	52460000	52470000	6173	1113	0	0.180301	31	5	11	14101	NM_020163	56920	Hs.59729	NM_020163	ENSG00000010319	SEMA3G	sem2	semaphorin 3G	protein-coding
chr3	52470000	52480000	8968	504	0	0.0561998	60	14	19	4101	NM_020163	56920	Hs.59729	NM_020163	ENSG00000010319	SEMA3G	sem2	semaphorin 3G	protein-coding
chr3	52480000	52490000	5586	609	0	0.109023	51	14	18	3057	NM_003280	7134	Hs.118845	NM_003280	ENSG00000114854	TNNC1	CMD1Z|CMH13|TN-C|TNC|TNNC	troponin C1, slow skeletal and cardiac type	protein-coding
chr3	52520000	52530000	10107	578	0	0.0571881	37	9	16	-4356	NM_015136	23166	Hs.301989	NM_015136	ENSG00000010327	STAB1	CLEVER-1|FEEL-1|FELE-1|FEX1|SCARH2|STAB-1	stabilin 1	protein-coding
chr3	52530000	52540000	8481	756	0	0.0891404	38	11	14	5644	NM_015136	23166	Hs.301989	NM_015136	ENSG00000010327	STAB1	CLEVER-1|FEEL-1|FELE-1|FEX1|SCARH2|STAB-1	stabilin 1	protein-coding
chr3	52540000	52550000	7247	712	0	0.0982476	41	10	20	15644	NM_015136	23166	Hs.301989	NM_015136	ENSG00000010327	STAB1	CLEVER-1|FEEL-1|FELE-1|FEX1|SCARH2|STAB-1	stabilin 1	protein-coding
chr3	52550000	52560000	6218	631	0	0.10148	61	19	23	12793	NM_001134231	64943	Hs.84753	NM_022908	ENSG00000168268	NT5DC2	-	5'-nucleotidase domain containing 2	protein-coding
chr3	52560000	52570000	5189	733	0	0.14126	36	8	14	2793	NM_001134231	64943	Hs.84753	NM_022908	ENSG00000168268	NT5DC2	-	5'-nucleotidase domain containing 2	protein-coding
chr3	52820000	52830000	8547	978	0	0.114426	33	7	16	-3784	NM_002217	3699	Hs.76716	NM_002217	ENSG00000162267	ITIH3	H3P|ITI-HC3|SHAP	inter-alpha-trypsin inhibitor heavy chain 3	protein-coding
chr3	52830000	52840000	9015	915	0	0.101498	43	10	13	6216	NM_002217	3699	Hs.76716	NM_002217	ENSG00000162267	ITIH3	H3P|ITI-HC3|SHAP	inter-alpha-trypsin inhibitor heavy chain 3	protein-coding
chr3	52850000	52860000	6734	908	0	0.134838	39	6	14	-2951	NR_046615	100873993	Hs.602700	NR_046615	ENSG00000239799	ITIH4-AS1	-	ITIH4 antisense RNA 1	ncRNA
chr3	53190000	53200000	6177	570	0	0.0922778	50	18	17	-223	NM_006254	5580	Hs.155342	NM_006254	ENSG00000163932	PRKCD	ALPS3|CVID9|MAY1|PKCD|nPKC-delta	protein kinase C delta	protein-coding
chr3	53200000	53210000	11344	738	0	0.0650564	40	9	16	9463	NM_001316327	5580	Hs.155342	NM_006254	ENSG00000163932	PRKCD	ALPS3|CVID9|MAY1|PKCD|nPKC-delta	protein kinase C delta	protein-coding
chr3	53210000	53220000	9500	1119	0	0.117789	27	7	10	19463	NM_001316327	5580	Hs.155342	NM_006254	ENSG00000163932	PRKCD	ALPS3|CVID9|MAY1|PKCD|nPKC-delta	protein kinase C delta	protein-coding
chr3	53220000	53230000	7303	995	0	0.136245	25	8	10	29463	NM_001316327	5580	Hs.155342	NM_006254	ENSG00000163932	PRKCD	ALPS3|CVID9|MAY1|PKCD|nPKC-delta	protein kinase C delta	protein-coding
chr3	53260000	53270000	7147	860	0	0.12033	33	8	12	25130	NR_047580	7086	Hs.89643	NM_001064	ENSG00000163931	TKT	HEL-S-48|HEL107|SDDHD|TK|TKT1	transketolase	protein-coding
chr3	55520000	55530000	5057	1072	0	0.211983	31	12	13	-3330	NM_003392	7474	Hs.643085	NM_003392	ENSG00000114251	WNT5A	hWNT5A	Wnt family member 5A	protein-coding
chr3	58630000	58640000	6611	842	0	0.127363	28	11	14	17561	NM_138805	131177	Hs.61265	NM_138805	ENSG00000198643	FAM3D	EF7|OIT1	family with sequence similarity 3 member D	protein-coding
chr3	62350000	62360000	3730	763	6.70516e-249	0.204558	32	10	11	4190	NM_018008	55079	Hs.241523	NM_018008	ENSG00000153266	FEZF2	FEZ|FEZL|FKSG36|TOF|ZFP312|ZNF312	FEZ family zinc finger 2	protein-coding
chr3	75660000	75670000	2979	811	9.64211e-152	0.272239	24	5	12	-14914	NR_031714	100302212		NR_031714		MIR1324	MIRN1324|hsa-mir-1324	microRNA 1324	ncRNA
chr3	122630000	122640000	6528	759	0	0.116268	37	7	12	29640	NR_024618	100129550	Hs.61558	NR_024618	ENSG00000273033	LINC02035	-	long intergenic non-protein coding RNA 2035	ncRNA
chr3	122640000	122650000	6030	918	0	0.152239	28	8	13	39640	NR_024618	100129550	Hs.61558	NR_024618	ENSG00000273033	LINC02035	-	long intergenic non-protein coding RNA 2035	ncRNA
chr3	122740000	122750000	4879	942	0	0.193072	27	12	16	1659	NM_001256348	54437	Hs.210870	NM_018987	ENSG00000082684	SEMA5B	SEMAG|SemG	semaphorin 5B	protein-coding
chr3	122810000	122820000	7296	905	0	0.124041	32	8	10	29144	NM_006810	10954	Hs.477352	NM_006810	ENSG00000065485	PDIA5	PDIR	protein disulfide isomerase family A member 5	protein-coding
chr3	122870000	122880000	5968	681	0	0.114109	24	5	10	-5641	NR_106960	102465667		NR_106960	ENSG00000065485	MIR7110	hsa-mir-7110	microRNA 7110	ncRNA
chr3	123040000	123050000	5967	758	0	0.127032	25	8	12	90189	NM_001199642	111	Hs.593292	NM_183357	ENSG00000173175	ADCY5	AC5|FDFM	adenylate cyclase 5	protein-coding
chr3	123140000	123150000	5685	792	0	0.139314	26	7	10	-9811	NM_001199642	111	Hs.593292	NM_183357	ENSG00000173175	ADCY5	AC5|FDFM	adenylate cyclase 5	protein-coding
chr3	123160000	123170000	5364	674	0	0.125652	36	8	13	2392	NM_183357	111	Hs.593292	NM_183357	ENSG00000173175	ADCY5	AC5|FDFM	adenylate cyclase 5	protein-coding
chr3	123400000	123410000	7451	919	0	0.123339	24	10	11	-3491	NR_046629	100873940	Hs.667316	NR_046629	ENSG00000250174	MYLK-AS2	-	MYLK antisense RNA 2	ncRNA
chr3	123750000	123760000	3705	656	1.51141e-276	0.177058	39	5	15	-43983	NR_133919	54763	Hs.567516	NM_017578	ENSG00000065371	ROPN1	CT91|ODF6|RHPNAP1|ROPN1A|ropporin	rhophilin associated tail protein 1	protein-coding
chr3	124470000	124480000	3385	528	7.1612e-276	0.155982	27	10	10	23714	NR_036088	100422864		NR_036088	ENSG00000265981	MIR544B	-	microRNA 544b	ncRNA
chr3	126070000	126080000	4186	511	0	0.122074	32	8	14	1236	NM_014079	28999	Hs.272215	NM_014079	ENSG00000163884	KLF15	KKLF	Kruppel like factor 15	protein-coding
chr3	126200000	126210000	3328	710	2.13438e-214	0.213341	36	5	11	-10238	NR_104249	79364	Hs.440049	NM_025112	ENSG00000070476	ZXDC	ZXDL	ZXD family zinc finger C	protein-coding
chr3	126210000	126220000	3506	592	1.24587e-270	0.168853	32	7	15	-20238	NR_104249	79364	Hs.440049	NM_025112	ENSG00000070476	ZXDC	ZXDL	ZXD family zinc finger C	protein-coding
chr3	126240000	126250000	2412	570	3.65481e-142	0.236318	35	11	25	1869	NM_152889	166012	Hs.292375	NM_152889	ENSG00000180767	CHST13	C4ST3	carbohydrate sulfotransferase 13	protein-coding
chr3	126270000	126280000	5043	909	0	0.18025	29	6	11	2808	NR_130715	152065	Hs.178210	NM_152533	ENSG00000180697	C3orf22	-	chromosome 3 open reading frame 22	protein-coding
chr3	126670000	126680000	8244	607	0	0.0736293	27	7	17	-32437	NM_032242	5361	Hs.432329	NM_032242	ENSG00000114554	PLXNA1	NOV|NOVP|PLEXIN-A1|PLXN1	plexin A1	protein-coding
chr3	126680000	126690000	5234	863	0	0.164883	30	7	13	-22437	NM_032242	5361	Hs.432329	NM_032242	ENSG00000114554	PLXNA1	NOV|NOVP|PLEXIN-A1|PLXN1	plexin A1	protein-coding
chr3	126700000	126710000	6103	603	0	0.0988039	50	6	14	-2437	NM_032242	5361	Hs.432329	NM_032242	ENSG00000114554	PLXNA1	NOV|NOVP|PLEXIN-A1|PLXN1	plexin A1	protein-coding
chr3	126710000	126720000	5245	438	0	0.0835081	48	13	17	7563	NM_032242	5361	Hs.432329	NM_032242	ENSG00000114554	PLXNA1	NOV|NOVP|PLEXIN-A1|PLXN1	plexin A1	protein-coding
chr3	126720000	126730000	5551	464	0	0.0835885	63	11	21	17563	NM_032242	5361	Hs.432329	NM_032242	ENSG00000114554	PLXNA1	NOV|NOVP|PLEXIN-A1|PLXN1	plexin A1	protein-coding
chr3	126730000	126740000	6872	462	0	0.0672293	43	14	18	27563	NM_032242	5361	Hs.432329	NM_032242	ENSG00000114554	PLXNA1	NOV|NOVP|PLEXIN-A1|PLXN1	plexin A1	protein-coding
chr3	126740000	126750000	7000	566	0	0.0808571	38	14	22	37563	NM_032242	5361	Hs.432329	NM_032242	ENSG00000114554	PLXNA1	NOV|NOVP|PLEXIN-A1|PLXN1	plexin A1	protein-coding
chr3	126760000	126770000	4021	633	0	0.157424	25	7	10	57563	NM_032242	5361	Hs.432329	NM_032242	ENSG00000114554	PLXNA1	NOV|NOVP|PLEXIN-A1|PLXN1	plexin A1	protein-coding
chr3	126790000	126800000	6018	600	0	0.0997009	32	9	13	87563	NM_032242	5361	Hs.432329	NM_032242	ENSG00000114554	PLXNA1	NOV|NOVP|PLEXIN-A1|PLXN1	plexin A1	protein-coding
chr3	126820000	126830000	3414	828	1.41899e-195	0.242531	31	5	10	-86974	NM_001007534	285311	Hs.591284	NM_001007534		C3orf56	-	chromosome 3 open reading frame 56	protein-coding
chr3	126850000	126860000	5023	673	0	0.133984	31	9	12	-56974	NM_001007534	285311	Hs.591284	NM_001007534		C3orf56	-	chromosome 3 open reading frame 56	protein-coding
chr3	126860000	126870000	5875	780	0	0.132766	29	8	12	-46974	NM_001007534	285311	Hs.591284	NM_001007534		C3orf56	-	chromosome 3 open reading frame 56	protein-coding
chr3	127080000	127090000	3418	862	2.26704e-188	0.252194	24	6	12	24513	NR_110147	101927123	Hs.526761	NR_110147	ENSG00000244215	LINC02016	-	long intergenic non-protein coding RNA 2016	ncRNA
chr3	127100000	127110000	5269	650	0	0.123363	43	7	10	4513	NR_110147	101927123	Hs.526761	NR_110147	ENSG00000244215	LINC02016	-	long intergenic non-protein coding RNA 2016	ncRNA
chr3	127140000	127150000	6232	608	0	0.097561	27	6	10	-35487	NR_110147	101927123	Hs.526761	NR_110147	ENSG00000244215	LINC02016	-	long intergenic non-protein coding RNA 2016	ncRNA
chr3	127170000	127180000	5432	714	0	0.131443	35	11	12	-65487	NR_110147	101927123	Hs.526761	NR_110147	ENSG00000244215	LINC02016	-	long intergenic non-protein coding RNA 2016	ncRNA
chr3	127180000	127190000	5879	539	0	0.0916823	32	8	13	71623	NR_125397	101927149	Hs.407798	NR_125397	ENSG00000239921	LINC01471	-	long intergenic non-protein coding RNA 1471	ncRNA
chr3	127190000	127200000	6166	859	0	0.139312	36	9	10	61623	NR_125397	101927149	Hs.407798	NR_125397	ENSG00000239921	LINC01471	-	long intergenic non-protein coding RNA 1471	ncRNA
chr3	127250000	127260000	5087	615	0	0.120896	33	11	14	1623	NR_125397	101927149	Hs.407798	NR_125397	ENSG00000239921	LINC01471	-	long intergenic non-protein coding RNA 1471	ncRNA
chr3	127260000	127270000	6699	488	0	0.0728467	39	7	12	-8377	NR_125397	101927149	Hs.407798	NR_125397	ENSG00000239921	LINC01471	-	long intergenic non-protein coding RNA 1471	ncRNA
chr3	127290000	127300000	5232	876	0	0.167431	50	8	15	-826	NR_106883	102466199		NR_106883	ENSG00000275067	MIR6825	hsa-mir-6825	microRNA 6825	ncRNA
chr3	127380000	127390000	5596	864	0	0.154396	28	6	13	-6781	NM_172027	80325	Hs.107812	NM_032548	ENSG00000114626	ABTB1	BPOZ|BTB3|BTBD21|EF1ABP|PP2259	ankyrin repeat and BTB domain containing 1	protein-coding
chr3	127390000	127400000	10973	633	0	0.0576871	57	13	26	3219	NM_032548	80325	Hs.107812	NM_032548	ENSG00000114626	ABTB1	BPOZ|BTB3|BTBD21|EF1ABP|PP2259	ankyrin repeat and BTB domain containing 1	protein-coding
chr3	127790000	127800000	4440	876	1.34216e-304	0.197297	35	9	12	347	NR_046645	100874089	Hs.581603	NR_046645	ENSG00000239608	RUVBL1-AS1	-	RUVBL1 antisense RNA 1	ncRNA
chr3	128050000	128060000	2995	771	7.45857e-162	0.257429	49	7	12	-127437	NR_037890	285224	Hs.683815	NR_037890	ENSG00000242049	DNAJB8-AS1	-	DNAJB8 antisense RNA 1	ncRNA
chr3	128070000	128080000	4800	733	0	0.152708	27	5	10	-107437	NR_037890	285224	Hs.683815	NR_037890	ENSG00000242049	DNAJB8-AS1	-	DNAJB8 antisense RNA 1	ncRNA
chr3	128100000	128110000	6606	675	0	0.10218	24	5	10	-77437	NR_037890	285224	Hs.683815	NR_037890	ENSG00000242049	DNAJB8-AS1	-	DNAJB8 antisense RNA 1	ncRNA
chr3	128110000	128120000	6639	582	0	0.0876638	28	5	13	-67437	NR_037890	285224	Hs.683815	NR_037890	ENSG00000242049	DNAJB8-AS1	-	DNAJB8 antisense RNA 1	ncRNA
chr3	128130000	128140000	9900	405	0	0.0409091	56	12	24	-47437	NR_037890	285224	Hs.683815	NR_037890	ENSG00000242049	DNAJB8-AS1	-	DNAJB8 antisense RNA 1	ncRNA
chr3	128140000	128150000	5687	687	0	0.120802	25	8	13	-37437	NR_037890	285224	Hs.683815	NR_037890	ENSG00000242049	DNAJB8-AS1	-	DNAJB8 antisense RNA 1	ncRNA
chr3	128170000	128180000	6859	450	0	0.0656072	39	9	18	-7437	NR_037890	285224	Hs.683815	NR_037890	ENSG00000242049	DNAJB8-AS1	-	DNAJB8 antisense RNA 1	ncRNA
chr3	128180000	128190000	4662	333	0	0.0714286	47	11	19	1091	NM_153330	165721	Hs.518241	NM_153330	ENSG00000179407	DNAJB8	CT156|DJ6	DnaJ heat shock protein family (Hsp40) member B8	protein-coding
chr3	128200000	128210000	4144	493	0	0.118967	59	27	27	1764	NM_001145662	2624	Hs.367725	NM_032638	ENSG00000179348	GATA2	DCML|IMD21|MONOMAC|NFE1B	GATA binding protein 2	protein-coding
chr3	128210000	128220000	4050	462	0	0.114074	37	11	17	-2970	NM_032638	2624	Hs.367725	NM_032638	ENSG00000179348	GATA2	DCML|IMD21|MONOMAC|NFE1B	GATA binding protein 2	protein-coding
chr3	128620000	128630000	4985	911	0	0.182748	35	8	11	26667	NR_033426	28976	Hs.567482	NM_014049	ENSG00000177646	ACAD9	NPD002	acyl-CoA dehydrogenase family member 9	protein-coding
chr3	128800000	128810000	5895	757	0	0.128414	26	6	12	25390	NM_000174	2815	Hs.1144	NM_000174	ENSG00000169704	GP9	CD42a|GPIX	glycoprotein IX platelet	protein-coding
chr3	129030000	129040000	10108	469	0	0.0463989	45	8	16	-114	NR_026991	339942	Hs.450096	NM_001025468		H1FX-AS1	C3orf47	H1FX antisense RNA 1	ncRNA
chr3	129050000	129060000	6606	658	0	0.0996064	44	13	11	-19880	NM_006026	8971	Hs.75307	NM_006026	ENSG00000184897	H1FX	H1.10|H1X	H1 histone family member X	protein-coding
chr3	129080000	129090000	6344	516	0	0.0813367	39	4	10	31191	NR_002992	677797	Hs.711399	NR_002992	ENSG00000207088	SNORA7B	ACA7B	small nucleolar RNA, H/ACA box 7B	snoRNA
chr3	129230000	129240000	9018	472	0	0.0523398	35	16	15	-12482	NM_000539	6010	Hs.247565	NM_000539	ENSG00000163914	RHO	CSNBAD1|OPN2|RP4	rhodopsin	protein-coding
chr3	129240000	129250000	7048	849	0	0.12046	29	6	14	-2482	NM_000539	6010	Hs.247565	NM_000539	ENSG00000163914	RHO	CSNBAD1|OPN2|RP4	rhodopsin	protein-coding
chr3	129270000	129280000	6417	489	0	0.0762038	38	19	20	7772	NM_001308262	132243	Hs.97358	NM_153833	ENSG00000178804	H1FOO	H1.8|H1oo|osH1	H1 histone family member O, oocyte specific	protein-coding
chr3	129280000	129290000	8715	544	0	0.0624211	35	16	15	17772	NM_001308262	132243	Hs.97358	NM_153833	ENSG00000178804	H1FOO	H1.8|H1oo|osH1	H1 histone family member O, oocyte specific	protein-coding
chr3	129290000	129300000	12717	462	0	0.0363293	58	14	18	27772	NM_001308262	132243	Hs.97358	NM_153833	ENSG00000178804	H1FOO	H1.8|H1oo|osH1	H1 histone family member O, oocyte specific	protein-coding
chr3	129300000	129310000	10903	666	0	0.0610841	43	10	14	20582	NM_015103	23129	Hs.301685	NM_015103	ENSG00000004399	PLXND1	PLEXD1	plexin D1	protein-coding
chr3	129310000	129320000	9979	589	0	0.059024	39	11	16	10582	NM_015103	23129	Hs.301685	NM_015103	ENSG00000004399	PLXND1	PLEXD1	plexin D1	protein-coding
chr3	129320000	129330000	7221	440	0	0.0609334	55	12	12	582	NM_015103	23129	Hs.301685	NM_015103	ENSG00000004399	PLXND1	PLEXD1	plexin D1	protein-coding
chr3	129330000	129340000	5977	555	0	0.0928559	39	8	13	-9418	NM_015103	23129	Hs.301685	NM_015103	ENSG00000004399	PLXND1	PLEXD1	plexin D1	protein-coding
chr3	129340000	129350000	3746	633	4.79296e-289	0.16898	32	11	15	-19418	NM_015103	23129	Hs.301685	NM_015103	ENSG00000004399	PLXND1	PLEXD1	plexin D1	protein-coding
chr3	129690000	129700000	7908	816	0	0.103187	29	9	12	1764	NM_007117	7200	Hs.182231	NM_007117	ENSG00000170893	TRH	Pro-TRH|TRF	thyrotropin releasing hormone	protein-coding
chr3	129810000	129820000	4090	915	1.8851e-252	0.223716	25	10	10	14326	NM_001136152	644974	Hs.722197	NM_001136152	ENSG00000251287	ALG1L2	-	ALG1, chitobiosyldiphosphodolichol beta-mannosyltransferase like 2	protein-coding
chr3	133550000	133560000	6411	943	0	0.147091	24	5	12	52123	NM_021203	58477	Hs.12152	NM_021203	ENSG00000144867	SRPRB	APMCF1	SRP receptor beta subunit	protein-coding
chr3	133610000	133620000	4921	944	0	0.191831	36	11	10	-309	NM_016577	51560	Hs.715344	NM_016577	ENSG00000154917	RAB6B	-	RAB6B, member RAS oncogene family	protein-coding
chr3	134090000	134100000	4415	980	2.81723e-274	0.221971	31	12	11	-741	NM_001278683	51421	Hs.426312	NM_016201	ENSG00000114019	AMOTL2	LCCP	angiomotin like 2	protein-coding
chr3	134320000	134330000	4226	847	1.70231e-286	0.200426	38	10	14	44864	NM_178554	339855	Hs.146730	NM_178554	ENSG00000174611	KY	MFM7	kyphoscoliosis peptidase	protein-coding
chr3	134510000	134520000	4470	700	0	0.1566	24	6	14	901	NM_004441	2047	Hs.116092	NM_004441	ENSG00000154928	EPHB1	ELK|EPHT2|Hek6|NET	EPH receptor B1	protein-coding
chr3	138170000	138180000	4605	915	4.64953170442796e-314	0.198697	38	7	12	21585	NM_001322831	83850	Hs.477711	NM_031913	ENSG00000158220	ESYT3	CHR3SYT|E-Syt3|FAM62C	extended synaptotagmin 3	protein-coding
chr3	140920000	140930000	4808	457	0	0.0950499	29	6	10	-25667	NM_001282728	92370	Hs.657887	NM_152282	ENSG00000155893	PXYLP1	ACPL2|HEL124|XYLP	2-phosphoxylose phosphatase 1	protein-coding
chr3	140950000	140960000	4268	975	2.15478e-258	0.228444	29	10	11	4333	NM_001037172	92370	Hs.657887	NM_152282	ENSG00000155893	PXYLP1	ACPL2|HEL124|XYLP	2-phosphoxylose phosphatase 1	protein-coding
chr3	147110000	147120000	4256	899	3.58852e-276	0.211231	24	7	12	-4783	NR_033119	84107	Hs.415766	NM_032153	ENSG00000174963	ZIC4	-	Zic family member 4	protein-coding
chr3	183880000	183890000	7392	645	0	0.0872565	37	9	14	-7634	NM_001025205	1173	Hs.518460	NM_004068	ENSG00000161203	AP2M1	AP50|CLAPM1|mu2	adaptor related protein complex 2 mu 1 subunit	protein-coding
chr3	183940000	183950000	5077	720	0	0.141816	39	7	11	-3217	NM_138345	90113	Hs.584997	NM_138345	ENSG00000145198	VWA5B2	-	von Willebrand factor A domain containing 5B2	protein-coding
chr3	183950000	183960000	6521	843	0	0.129275	35	8	16	3796	NM_001320373	90113	Hs.584997	NM_138345	ENSG00000145198	VWA5B2	-	von Willebrand factor A domain containing 5B2	protein-coding
chr3	184000000	184010000	4724	795	0	0.16829	29	4	10	11201	NM_001100121	9718	Hs.146161	NM_014693	ENSG00000145194	ECE2	-	endothelin converting enzyme 2	protein-coding
chr3	184030000	184040000	3583	540	2.05157e-298	0.150712	51	13	18	2048	NM_182917	1981	Hs.433750	NM_004953	ENSG00000114867	EIF4G1	EIF-4G1|EIF4F|EIF4G|EIF4GI|P220|PARK18	eukaryotic translation initiation factor 4 gamma 1	protein-coding
chr3	184050000	184060000	8200	556	0	0.0678049	42	13	14	-276	NM_144635	131408	Hs.591307	NM_144635	ENSG00000175182	FAM131A	C3orf40|FLAT715|PRO1378	family with sequence similarity 131 member A	protein-coding
chr3	184070000	184080000	5293	470	0	0.0887965	67	16	24	4439	NM_001171089	1181	Hs.436847	NM_004366	ENSG00000114859	CLCN2	CIC-2|CLC2|ECA2|ECA3|EGI11|EGI3|EGMA|EJM6|EJM8|LKPAT|clC-2	chloride voltage-gated channel 2	protein-coding
chr3	184090000	184100000	6432	603	0	0.09375	49	9	15	996	NM_000460	7066	Hs.1166	NM_000460	ENSG00000090534	THPO	MGDF|MKCSF|ML|MPLLG|THCYT1|TPO	thrombopoietin	protein-coding
chr3	184100000	184110000	8151	530	0	0.0650227	46	9	18	7139	NM_001304472	8646	Hs.166186	NM_003741	ENSG00000090539	CHRD	-	chordin	protein-coding
chr3	184270000	184280000	3553	711	2.46132e-241	0.200113	24	5	13	-294	NR_046593	100874079	Hs.574899	NR_046593	ENSG00000230215	LINC01840	EIF2B5-AS1	long intergenic non-protein coding RNA 1840	ncRNA
chr3	184280000	184290000	4931	630	0	0.127763	56	9	20	5413	NM_004443	2049	Hs.2913	NM_004443	ENSG00000182580	EPHB3	EK2|ETK2|HEK2|TYRO6	EPH receptor B3	protein-coding
chr3	184290000	184300000	5031	557	0	0.110714	40	10	16	15413	NM_004443	2049	Hs.2913	NM_004443	ENSG00000182580	EPHB3	EK2|ETK2|HEK2|TYRO6	EPH receptor B3	protein-coding
chr3	184300000	184310000	6074	548	0	0.0902206	35	10	13	25413	NM_004443	2049	Hs.2913	NM_004443	ENSG00000182580	EPHB3	EK2|ETK2|HEK2|TYRO6	EPH receptor B3	protein-coding
chr3	184310000	184320000	8814	553	0	0.0627411	58	14	17	35413	NM_004443	2049	Hs.2913	NM_004443	ENSG00000182580	EPHB3	EK2|ETK2|HEK2|TYRO6	EPH receptor B3	protein-coding
chr3	184320000	184330000	6135	494	0	0.0805216	43	9	12	45413	NM_004443	2049	Hs.2913	NM_004443	ENSG00000182580	EPHB3	EK2|ETK2|HEK2|TYRO6	EPH receptor B3	protein-coding
chr3	184350000	184360000	5341	546	0	0.102228	46	7	12	74836	NM_022149	64110	Hs.306123	NM_022149	ENSG00000177383	MAGEF1	-	MAGE family member F1	protein-coding
chr3	184470000	184480000	3135	513	1.83699e-247	0.163636	26	9	14	15943	NR_110043	101928992	Hs.507129	NR_110043	ENSG00000229433	LINC02069	-	long intergenic non-protein coding RNA 2069	ncRNA
chr3	193850000	193860000	4136	520	0	0.125725	40	9	16	1069	NM_005524	3280	Hs.250666	NM_005524	ENSG00000114315	HES1	HES-1|HHL|HRY|bHLHb39	hes family bHLH transcription factor 1	protein-coding
chr3	194720000	194730000	3904	1013	7.49594e-209	0.259477	27	7	10	-90317	NR_104188	100874528	Hs.581659	NR_104188	ENSG00000233303	XXYLT1-AS1	-	XXYLT1 antisense RNA 1	ncRNA
chr3	194760000	194770000	7957	883	0	0.110971	26	7	13	-50317	NR_104188	100874528	Hs.581659	NR_104188	ENSG00000233303	XXYLT1-AS1	-	XXYLT1 antisense RNA 1	ncRNA
chr3	194790000	194800000	5541	756	0	0.136437	26	8	12	-20317	NR_104188	100874528	Hs.581659	NR_104188	ENSG00000233303	XXYLT1-AS1	-	XXYLT1 antisense RNA 1	ncRNA
chr3	195340000	195350000	3966	705	4.87215e-295	0.177761	42	4	13	-33924	NM_001647	347	Hs.522555	NM_001647	ENSG00000189058	APOD	-	apolipoprotein D	protein-coding
chr3	195350000	195360000	3573	465	0	0.130143	31	8	13	24030	NR_136186	105374297	Hs.655175	NR_136185		LOC105374297	-	uncharacterized LOC105374297	ncRNA
chr3	195480000	195490000	3576	593	1.22391e-279	0.165828	40	9	18	37247	NM_152673	200958	Hs.308992	NM_020790	ENSG00000176945	MUC20	MUC-20	mucin 20, cell surface associated	protein-coding
chr3	195490000	195500000	2995	654	2.1101e-189	0.218364	33	10	18	43844	NM_018406	4585	Hs.369646	NM_004532	ENSG00000145113	MUC4	ASGP|HSA276359|MUC-4	mucin 4, cell surface associated	protein-coding
chr3	195530000	195540000	4268	759	2.92949060749702e-317	0.177835	29	10	10	3844	NM_018406	4585	Hs.369646	NM_004532	ENSG00000145113	MUC4	ASGP|HSA276359|MUC-4	mucin 4, cell surface associated	protein-coding
chr3	195590000	195600000	7216	578	0	0.0800998	54	17	19	-7725	NR_134939	101929697	Hs.551750	NR_134939		LINC01983	-	long intergenic non-protein coding RNA 1983	ncRNA
chr3	195600000	195610000	7657	422	0	0.055113	77	18	25	4266	NR_106887	102465977		NR_106887	ENSG00000276489	MIR6829	hsa-mir-6829	microRNA 6829	ncRNA
chr3	195610000	195620000	5526	857	0	0.155085	30	15	15	4655	NM_001308046	10188	Hs.518513	NM_005781	ENSG00000061938	TNK2	ACK|ACK-1|ACK1|p21cdc42Hs	tyrosine kinase non receptor 2	protein-coding
chr3	195620000	195630000	3294	708	7.25266e-211	0.214936	38	10	17	-2568	NM_001010938	10188	Hs.518513	NM_005781	ENSG00000061938	TNK2	ACK|ACK-1|ACK1|p21cdc42Hs	tyrosine kinase non receptor 2	protein-coding
chr3	195920000	195930000	6294	615	0	0.0977121	33	3	13	13300	NM_001039617	131540	Hs.111591	NM_001039617	ENSG00000163958	ZDHHC19	DHHC19	zinc finger DHHC-type containing 19	protein-coding
chr3	196690000	196700000	4127	853	1.12581e-272	0.206688	24	4	10	742	NM_025163	80235	Hs.518403	NM_025163	ENSG00000119227	PIGZ	GPI-MT-IV|PIG-Z|SMP3	phosphatidylinositol glycan anchor biosynthesis class Z	protein-coding
chr3	196720000	196730000	5248	787	0	0.149962	30	11	12	-4777	NR_038285	100507057	Hs.666451	NR_038285	ENSG00000228109	MELTF-AS1	MFI2-AS1	MELTF antisense RNA 1	ncRNA
chr3	196730000	196740000	5717	770	0	0.134686	38	9	11	5223	NR_038285	100507057	Hs.666451	NR_038285	ENSG00000228109	MELTF-AS1	MFI2-AS1	MELTF antisense RNA 1	ncRNA
chr3	196750000	196760000	4850	661	0	0.136289	42	5	17	1686	NM_033316	4241	Hs.184727	NM_005929	ENSG00000163975	MELTF	CD228|MAP97|MFI2|MTF1|MTf	melanotransferrin	protein-coding
chr3	197240000	197250000	4318	489	0	0.113247	72	15	22	37858	NM_004051	622	Hs.274539	NM_004051	ENSG00000161267	BDH1	BDH|SDR9C1	3-hydroxybutyrate dehydrogenase 1	protein-coding
chr3	197380000	197390000	3599	742	1.14616e-238	0.206168	45	8	10	16447	NR_030627	100126321		NR_030627	ENSG00000145016	MIR922	MIRN922|hsa-mir-922	microRNA 922	ncRNA
chr4	520000	530000	4379	751	0	0.1715	29	6	11	32011	NR_144333	54872	Hs.7099	NM_017733	ENSG00000174227	PIGG	GPI7|LAS21|MRT53|PRO4405|RLGS1930	phosphatidylinositol glycan anchor biosynthesis class G	protein-coding
chr4	620000	630000	7493	383	0	0.0511144	24	10	15	5637	NM_000283	5158	Hs.623810	NM_000283	ENSG00000133256	PDE6B	CSNB3|CSNBAD2|PDEB|RP40|rd1	phosphodiesterase 6B	protein-coding
chr4	640000	650000	2270	617	2.30913e-116	0.271806	57	13	16	-1966	NM_001145292	5158	Hs.623810	NM_000283	ENSG00000133256	PDE6B	CSNB3|CSNBAD2|PDEB|RP40|rd1	phosphodiesterase 6B	protein-coding
chr4	650000	660000	2356	424	2.68858e-174	0.179966	50	17	21	8034	NM_001145292	5158	Hs.623810	NM_000283	ENSG00000133256	PDE6B	CSNB3|CSNBAD2|PDEB|RP40|rd1	phosphodiesterase 6B	protein-coding
chr4	660000	670000	1928	455	2.94866e-114	0.235996	88	10	14	3127	NM_007100	521	Hs.85539	NM_007100	ENSG00000169020	ATP5I	ATP5K	ATP synthase, H+ transporting, mitochondrial Fo complex subunit E	protein-coding
chr4	670000	680000	3622	416	0	0.114854	48	13	28	3289	NM_002477	4636	Hs.410970	NM_002477	ENSG00000215375	MYL5	-	myosin light chain 5	protein-coding
chr4	680000	690000	3166	713	1.0991e-194	0.225205	28	2	10	-1770	NM_001294341	84179	Hs.567612	NM_032219	ENSG00000169026	MFSD7	LP2561	major facilitator superfamily domain containing 7	protein-coding
chr4	710000	720000	5504	427	0	0.0775799	27	5	14	15470	NM_006315	10336	Hs.144309	NM_006315	ENSG00000185619	PCGF3	DONG1|RNF3|RNF3A	polycomb group ring finger 3	protein-coding
chr4	730000	740000	3747	711	2.34041e-265	0.189752	51	6	10	35470	NM_006315	10336	Hs.144309	NM_006315	ENSG00000185619	PCGF3	DONG1|RNF3|RNF3A	polycomb group ring finger 3	protein-coding
chr4	740000	750000	5138	842	0	0.163877	47	7	11	30636	NR_036512	100129917	Hs.731755	NR_036511	ENSG00000249592	LOC100129917	-	uncharacterized LOC100129917	ncRNA
chr4	750000	760000	4250	478	0	0.112471	56	12	12	20636	NR_036512	100129917	Hs.731755	NR_036511	ENSG00000249592	LOC100129917	-	uncharacterized LOC100129917	ncRNA
chr4	770000	780000	3570	629	1.71532e-267	0.17619	34	12	13	636	NR_036512	100129917	Hs.731755	NR_036511	ENSG00000249592	LOC100129917	-	uncharacterized LOC100129917	ncRNA
chr4	780000	790000	7551	387	0	0.0512515	79	18	33	-9364	NR_036511	100129917	Hs.731755	NR_036511	ENSG00000249592	LOC100129917	-	uncharacterized LOC100129917	ncRNA
chr4	810000	820000	3495	614	1.83311e-262	0.17568	46	5	15	4945	NM_006651	10815	Hs.478930	NM_006651	ENSG00000168993	CPLX1	CPX-I|CPX1	complexin 1	protein-coding
chr4	820000	830000	4757	407	0	0.0855581	63	12	22	-5055	NM_006651	10815	Hs.478930	NM_006651	ENSG00000168993	CPLX1	CPX-I|CPX1	complexin 1	protein-coding
chr4	880000	890000	5004	646	0	0.129097	30	6	12	-41175	NM_001297425	84286	Hs.478936	NM_032326	ENSG00000127419	TMEM175	hTMEM175	transmembrane protein 175	protein-coding
chr4	900000	910000	4645	790	0	0.170075	53	17	14	-21175	NM_001297425	84286	Hs.478936	NM_032326	ENSG00000127419	TMEM175	hTMEM175	transmembrane protein 175	protein-coding
chr4	940000	950000	6241	659	0	0.105592	33	12	18	-18822	NM_005255	2580	Hs.369607	NM_005255	ENSG00000178950	GAK	DNAJ26|DNAJC26	cyclin G associated kinase	protein-coding
chr4	950000	960000	6208	520	0	0.0837629	45	13	20	12348	NM_001347	1609	Hs.584858	NM_001347	ENSG00000145214	DGKQ	DAGK|DAGK4|DAGK7	diacylglycerol kinase theta	protein-coding
chr4	960000	970000	3206	403	2.82857e-297	0.125702	51	11	25	2348	NM_001347	1609	Hs.584858	NM_001347	ENSG00000145214	DGKQ	DAGK|DAGK4|DAGK7	diacylglycerol kinase theta	protein-coding
chr4	980000	990000	3907	621	4.86271938536986e-314	0.158945	32	7	13	2228	NM_134425	10861	Hs.658244	NM_022042	ENSG00000145217	SLC26A1	CAON|EDM4|SAT-1|SAT1	solute carrier family 26 member 1	protein-coding
chr4	990000	1000000	2888	400	1.78755e-253	0.138504	83	20	28	-7772	NM_022042	10861	Hs.658244	NM_022042	ENSG00000145217	SLC26A1	CAON|EDM4|SAT-1|SAT1	solute carrier family 26 member 1	protein-coding
chr4	1010000	1020000	1974	442	1.43937e-122	0.223911	73	15	25	8748	NM_021923	53834	Hs.193326	NM_021923	ENSG00000127418	FGFRL1	FGFR5|FHFR	fibroblast growth factor receptor-like 1	protein-coding
chr4	1020000	1030000	2586	446	4.09691e-197	0.172467	68	19	20	18748	NM_021923	53834	Hs.193326	NM_021923	ENSG00000127418	FGFRL1	FGFR5|FHFR	fibroblast growth factor receptor-like 1	protein-coding
chr4	1030000	1040000	1298	353	3.03836e-67	0.271957	66	13	28	28748	NM_021923	53834	Hs.193326	NM_021923	ENSG00000127418	FGFRL1	FGFR5|FHFR	fibroblast growth factor receptor-like 1	protein-coding
chr4	1080000	1090000	2843	608	3.59146e-183	0.213859	54	7	10	22352	NM_194439	285498	Hs.248290	NM_194439	ENSG00000178222	RNF212	ZHP3	ring finger protein 212	protein-coding
chr4	1160000	1170000	5727	645	0	0.112624	31	10	15	1657	NM_012445	10417	Hs.302963	NM_012445	ENSG00000159674	SPON2	DIL-1|DIL1|M-SPONDIN|MINDIN	spondin 2	protein-coding
chr4	1200000	1210000	5358	460	0	0.0858529	48	12	20	1092	NR_104331	285463	Hs.707614	NR_104331	ENSG00000280927	CTBP1-AS	PCAT10	CTBP1 antisense RNA	ncRNA
chr4	1230000	1240000	5328	443	0	0.0831456	32	9	12	7908	NM_001012614	1487	Hs.208597	NM_001328	ENSG00000159692	CTBP1	BARS	C-terminal binding protein 1	protein-coding
chr4	1280000	1290000	2550	603	3.01302e-150	0.236471	40	7	11	1361	NM_001297431	10296	Hs.139896	NM_005882	ENSG00000090316	MAEA	EMLP|EMP|GID9|HLC-10|PIG5	macrophage erythroblast attacher	protein-coding
chr4	1320000	1330000	2807	648	5.85654e-169	0.230851	54	7	14	-16054	NM_001317934	57654	Hs.380475	NM_020894	ENSG00000163945	UVSSA	KIAA1530|UVSS3	UV stimulated scaffold protein A	protein-coding
chr4	1340000	1350000	3918	536	0	0.136804	46	13	18	3656	NM_001317935	57654	Hs.380475	NM_020894	ENSG00000163945	UVSSA	KIAA1530|UVSS3	UV stimulated scaffold protein A	protein-coding
chr4	1370000	1380000	4335	664	0	0.153172	37	8	18	-10340	NM_175918	285464	Hs.26410	NM_175918	ENSG00000179979	CRIPAK	-	cysteine rich PAK1 inhibitor	protein-coding
chr4	1390000	1400000	3737	408	0	0.109178	68	15	23	5230	NM_001290079	54729	Hs.526396	NM_001290079	ENSG00000235608	NKX1-1	HSPX153|NKX-1.1|SAX2	NK1 homeobox 1	protein-coding
chr4	1400000	1410000	1954	366	1.40162e-140	0.187308	72	14	19	-4770	NM_001290079	54729	Hs.526396	NM_001290079	ENSG00000235608	NKX1-1	HSPX153|NKX-1.1|SAX2	NK1 homeobox 1	protein-coding
chr4	1490000	1500000	3022	425	6.17152e-263	0.140635	28	6	16	-94770	NM_001290079	54729	Hs.526396	NM_001290079	ENSG00000235608	NKX1-1	HSPX153|NKX-1.1|SAX2	NK1 homeobox 1	protein-coding
chr4	1500000	1510000	5029	569	0	0.113144	54	14	16	-104770	NM_001290079	54729	Hs.526396	NM_001290079	ENSG00000235608	NKX1-1	HSPX153|NKX-1.1|SAX2	NK1 homeobox 1	protein-coding
chr4	1510000	1520000	5016	450	0	0.0897129	36	12	19	-114770	NM_001290079	54729	Hs.526396	NM_001290079	ENSG00000235608	NKX1-1	HSPX153|NKX-1.1|SAX2	NK1 homeobox 1	protein-coding
chr4	1530000	1540000	2678	751	2.61357e-132	0.280433	34	8	13	-134770	NM_001290079	54729	Hs.526396	NM_001290079	ENSG00000235608	NKX1-1	HSPX153|NKX-1.1|SAX2	NK1 homeobox 1	protein-coding
chr4	1540000	1550000	3723	430	0	0.115498	29	13	18	140718	NM_001013622	152877	Hs.143314	NM_001013622	ENSG00000174137	FAM53A	DNTNP	family with sequence similarity 53 member A	protein-coding
chr4	1550000	1560000	2725	333	1.1969e-256	0.122202	56	13	17	130718	NM_001013622	152877	Hs.143314	NM_001013622	ENSG00000174137	FAM53A	DNTNP	family with sequence similarity 53 member A	protein-coding
chr4	1560000	1570000	2361	380	4.84369e-189	0.160949	53	18	29	120718	NM_001013622	152877	Hs.143314	NM_001013622	ENSG00000174137	FAM53A	DNTNP	family with sequence similarity 53 member A	protein-coding
chr4	1570000	1580000	1457	302	2.87137e-97	0.207275	62	16	27	110718	NM_001013622	152877	Hs.143314	NM_001013622	ENSG00000174137	FAM53A	DNTNP	family with sequence similarity 53 member A	protein-coding
chr4	1590000	1600000	3468	779	1.42853e-213	0.224625	27	6	14	90718	NM_001013622	152877	Hs.143314	NM_001013622	ENSG00000174137	FAM53A	DNTNP	family with sequence similarity 53 member A	protein-coding
chr4	1600000	1610000	5713	421	0	0.0736916	63	10	22	80718	NM_001013622	152877	Hs.143314	NM_001013622	ENSG00000174137	FAM53A	DNTNP	family with sequence similarity 53 member A	protein-coding
chr4	1610000	1620000	3699	687	2.55505e-266	0.185726	52	10	13	70718	NM_001013622	152877	Hs.143314	NM_001013622	ENSG00000174137	FAM53A	DNTNP	family with sequence similarity 53 member A	protein-coding
chr4	1620000	1630000	1781	352	3.48138e-123	0.197642	45	11	25	60718	NM_001013622	152877	Hs.143314	NM_001013622	ENSG00000174137	FAM53A	DNTNP	family with sequence similarity 53 member A	protein-coding
chr4	1640000	1650000	3568	518	5.17181e-304	0.145179	25	8	14	40718	NM_001013622	152877	Hs.143314	NM_001013622	ENSG00000174137	FAM53A	DNTNP	family with sequence similarity 53 member A	protein-coding
chr4	1660000	1670000	4032	720	9.21855e-299	0.178571	24	7	11	20718	NM_001013622	152877	Hs.143314	NM_001013622	ENSG00000174137	FAM53A	DNTNP	family with sequence similarity 53 member A	protein-coding
chr4	1710000	1720000	3647	824	2.58477e-223	0.225939	35	11	13	-532	NM_006527	7884	Hs.298345	NM_006527	ENSG00000163950	SLBP	HBP	stem-loop binding protein	protein-coding
chr4	1720000	1730000	2867	735	1.13679e-155	0.256366	32	4	11	1783	NM_006342	10460	Hs.104019	NM_006342	ENSG00000013810	TACC3	ERIC-1|ERIC1	transforming acidic coiled-coil containing protein 3	protein-coding
chr4	1740000	1750000	2080	511	1.8058e-118	0.245673	33	8	12	21783	NM_006342	10460	Hs.104019	NM_006342	ENSG00000013810	TACC3	ERIC-1|ERIC1	transforming acidic coiled-coil containing protein 3	protein-coding
chr4	1770000	1780000	1572	390	5.64698e-89	0.248092	58	14	29	-20039	NM_001163213	2261	Hs.1420	NM_000142	ENSG00000068078	FGFR3	ACH|CD333|CEK2|HSFGFR3EX|JTK4	fibroblast growth factor receptor 3	protein-coding
chr4	1780000	1790000	2698	559	1.1819e-178	0.207191	52	16	19	-10039	NM_001163213	2261	Hs.1420	NM_000142	ENSG00000068078	FGFR3	ACH|CD333|CEK2|HSFGFR3EX|JTK4	fibroblast growth factor receptor 3	protein-coding
chr4	1790000	1800000	3519	517	1.14079e-297	0.146917	65	19	27	-39	NM_001163213	2261	Hs.1420	NM_000142	ENSG00000068078	FGFR3	ACH|CD333|CEK2|HSFGFR3EX|JTK4	fibroblast growth factor receptor 3	protein-coding
chr4	1800000	1810000	6027	395	0	0.0655384	64	16	23	9961	NM_022965	2261	Hs.1420	NM_000142	ENSG00000068078	FGFR3	ACH|CD333|CEK2|HSFGFR3EX|JTK4	fibroblast growth factor receptor 3	protein-coding
chr4	1860000	1870000	4258	739	3.8043054729776e-322	0.173556	37	6	13	-7026	NM_012318	3954	Hs.120165	NM_012318	ENSG00000168924	LETM1	-	leucine zipper and EF-hand containing transmembrane protein 1	protein-coding
chr4	1980000	1990000	5796	900	0	0.15528	29	7	16	3204	NR_030641	100126332		NR_030641	ENSG00000185049	MIR943	MIRN943|hsa-mir-943	microRNA 943	ncRNA
chr4	2040000	2050000	3683	562	2.81844e-304	0.152593	67	16	26	1223	NM_001141936	401115	Hs.446474	NM_001141936	ENSG00000243449	C4orf48	CHR4_55	chromosome 4 open reading frame 48	protein-coding
chr4	2060000	2070000	3772	387	0	0.102598	89	18	24	3761	NM_178557	339983	Hs.318529	NM_178557	ENSG00000185818	NAT8L	CML3|NACED|NAT8-LIKE	N-acetyltransferase 8 like	protein-coding
chr4	2070000	2080000	6468	723	0	0.111781	52	15	22	13761	NM_178557	339983	Hs.318529	NM_178557	ENSG00000185818	NAT8L	CML3|NACED|NAT8-LIKE	N-acetyltransferase 8 like	protein-coding
chr4	2250000	2260000	6508	546	0	0.0838967	54	11	23	-3117	NR_039964	100616358		NR_039964	ENSG00000123933	MIR4800	mir-4800	microRNA 4800	ncRNA
chr4	2260000	2270000	5222	437	0	0.0836844	43	12	22	-1261	NM_006454	10608	Hs.655020	NM_006454	ENSG00000123933	MXD4	MAD4|MST149|MSTP149|bHLHc12	MAX dimerization protein 4	protein-coding
chr4	2270000	2280000	4546	711	0	0.156401	40	15	16	-11261	NM_006454	10608	Hs.655020	NM_006454	ENSG00000123933	MXD4	MAD4|MST149|MSTP149|bHLHc12	MAX dimerization protein 4	protein-coding
chr4	2330000	2340000	4389	534	0	0.121668	54	14	14	31604	NM_001172660	57732	Hs.292056	NM_020972	ENSG00000159733	ZFYVE28	LST2|LYST2	zinc finger FYVE-type containing 28	protein-coding
chr4	2350000	2360000	5146	817	0	0.158764	25	6	11	11604	NM_001172660	57732	Hs.292056	NM_020972	ENSG00000159733	ZFYVE28	LST2|LYST2	zinc finger FYVE-type containing 28	protein-coding
chr4	2360000	2370000	5698	819	0	0.143735	30	8	11	1604	NM_001172660	57732	Hs.292056	NM_020972	ENSG00000159733	ZFYVE28	LST2|LYST2	zinc finger FYVE-type containing 28	protein-coding
chr4	2370000	2380000	4887	970	0	0.198486	33	5	10	-8396	NM_001172659	57732	Hs.292056	NM_020972	ENSG00000159733	ZFYVE28	LST2|LYST2	zinc finger FYVE-type containing 28	protein-coding
chr4	2390000	2400000	4632	551	0	0.118955	27	10	13	25370	NM_001172656	57732	Hs.292056	NM_020972	ENSG00000159733	ZFYVE28	LST2|LYST2	zinc finger FYVE-type containing 28	protein-coding
chr4	2410000	2420000	4350	619	0	0.142299	49	10	12	5370	NM_001172656	57732	Hs.292056	NM_020972	ENSG00000159733	ZFYVE28	LST2|LYST2	zinc finger FYVE-type containing 28	protein-coding
chr4	2440000	2450000	2823	540	2.92523e-199	0.191286	47	9	15	24328	NM_001193282	402160	Hs.443116	NM_001193282	ENSG00000206113	CFAP99	-	cilia and flagella associated protein 99	protein-coding
chr4	2450000	2460000	5553	929	0	0.167297	33	6	12	-15795	NM_001185010	6047	Hs.66394	NM_002938	ENSG00000063978	RNF4	RES4-26|SLX5|SNURF	ring finger protein 4	protein-coding
chr4	2460000	2470000	5346	878	0	0.164235	31	6	13	-5795	NM_001185010	6047	Hs.66394	NM_002938	ENSG00000063978	RNF4	RES4-26|SLX5|SNURF	ring finger protein 4	protein-coding
chr4	2790000	2800000	4411	514	0	0.116527	68	16	22	250	NM_001122681	6452	Hs.167679	NM_003023	ENSG00000087266	SH3BP2	3BP-2|3BP2|CRBM|CRPM|RES4-23	SH3 domain binding protein 2	protein-coding
chr4	2800000	2810000	7008	640	0	0.0913242	38	15	16	-8946	NM_001145855	6452	Hs.167679	NM_003023	ENSG00000087266	SH3BP2	3BP-2|3BP2|CRBM|CRPM|RES4-23	SH3 domain binding protein 2	protein-coding
chr4	2810000	2820000	7166	483	0	0.0674016	44	7	19	1054	NM_001145855	6452	Hs.167679	NM_003023	ENSG00000087266	SH3BP2	3BP-2|3BP2|CRBM|CRPM|RES4-23	SH3 domain binding protein 2	protein-coding
chr4	2820000	2830000	12071	673	0	0.0557535	34	9	17	4459	NM_003023	6452	Hs.167679	NM_003023	ENSG00000087266	SH3BP2	3BP-2|3BP2|CRBM|CRPM|RES4-23	SH3 domain binding protein 2	protein-coding
chr4	2830000	2840000	7058	694	0	0.0983281	44	12	16	-10584	NM_014189	118	Hs.183706	NM_001119	ENSG00000087274	ADD1	ADDA	adducin 1	protein-coding
chr4	2930000	2940000	3122	537	3.15575e-238	0.172005	46	7	13	964	NM_001120	10227	Hs.632581	NM_001120	ENSG00000109736	MFSD10	TETRAN|TETTRAN	major facilitator superfamily domain containing 10	protein-coding
chr4	3250000	3260000	5760	647	0	0.112326	25	9	15	4233	NM_001042690	345222	Hs.442291	NM_001012982	ENSG00000188981	MSANTD1	C4orf44	Myb/SANT DNA binding domain containing 1	protein-coding
chr4	3360000	3370000	2641	470	6.09691e-197	0.177963	30	6	10	-6724	NM_198227	6002	Hs.527061	NM_002926	ENSG00000159788	RGS12	-	regulator of G-protein signaling 12	protein-coding
chr4	3370000	3380000	5996	668	0	0.111408	31	4	11	3276	NM_198227	6002	Hs.527061	NM_002926	ENSG00000159788	RGS12	-	regulator of G-protein signaling 12	protein-coding
chr4	3430000	3440000	2968	524	3.21077e-222	0.17655	41	8	17	-8660	NM_001297439	3083	Hs.104	NM_001528	ENSG00000109758	HGFAC	HGFA	HGF activator	protein-coding
chr4	3440000	3450000	4151	432	0	0.104071	70	17	25	1340	NM_001528	3083	Hs.104	NM_001528	ENSG00000109758	HGFAC	HGFA	HGF activator	protein-coding
chr4	3460000	3470000	4912	621	0	0.126425	46	12	18	-33	NM_001301071	285489	Hs.122110	NM_173660	ENSG00000175920	DOK7	C4orf25|CMS10|CMS1B	docking protein 7	protein-coding
chr4	3470000	3480000	6212	539	0	0.0867675	45	11	17	9967	NM_001164673	285489	Hs.122110	NM_173660	ENSG00000175920	DOK7	C4orf25|CMS10|CMS1B	docking protein 7	protein-coding
chr4	3480000	3490000	4810	448	0	0.0931393	56	10	20	-1271	NM_001256896	285489	Hs.122110	NM_173660	ENSG00000175920	DOK7	C4orf25|CMS10|CMS1B	docking protein 7	protein-coding
chr4	3490000	3500000	3418	293	0	0.0857226	81	15	22	8729	NM_001256896	285489	Hs.122110	NM_173660	ENSG00000175920	DOK7	C4orf25|CMS10|CMS1B	docking protein 7	protein-coding
chr4	3500000	3510000	6422	586	0	0.0912488	46	10	17	18729	NM_001256896	285489	Hs.122110	NM_173660	ENSG00000175920	DOK7	C4orf25|CMS10|CMS1B	docking protein 7	protein-coding
chr4	3520000	3530000	4837	610	0	0.126111	33	9	14	8876	NR_110005	4043	Hs.40966	NM_002337	ENSG00000163956	LRPAP1	A2MRAP|A2RAP|HBP44|MRAP|MYP23|RAP|alpha-2-MRAP	LDL receptor related protein associated protein 1	protein-coding
chr4	3530000	3540000	3235	535	1.83165e-253	0.165379	27	8	15	-776	NM_002337	4043	Hs.40966	NM_002337	ENSG00000163956	LRPAP1	A2MRAP|A2RAP|HBP44|MRAP|MYP23|RAP|alpha-2-MRAP	LDL receptor related protein associated protein 1	protein-coding
chr4	3540000	3550000	2890	671	5.6157e-173	0.23218	65	12	13	-10776	NM_002337	4043	Hs.40966	NM_002337	ENSG00000163956	LRPAP1	A2MRAP|A2RAP|HBP44|MRAP|MYP23|RAP|alpha-2-MRAP	LDL receptor related protein associated protein 1	protein-coding
chr4	3600000	3610000	15474	1566	0	0.101202	30	4	12	26404	NR_040045	285492	Hs.145563	NM_173661		LINC00955	-	long intergenic non-protein coding RNA 955	ncRNA
chr4	3610000	3620000	5822	703	0	0.120749	63	8	18	36404	NR_040045	285492	Hs.145563	NM_173661		LINC00955	-	long intergenic non-protein coding RNA 955	ncRNA
chr4	3620000	3630000	4941	1438	2.25933e-232	0.291034	49	6	10	46404	NR_040045	285492	Hs.145563	NM_173661		LINC00955	-	long intergenic non-protein coding RNA 955	ncRNA
chr4	3630000	3640000	11165	887	0	0.0794447	54	10	18	44582	NR_034136	100133461	Hs.554274	NR_034136	ENSG00000250632	LOC100133461	-	uncharacterized LOC100133461	ncRNA
chr4	3640000	3650000	7845	529	0	0.0674315	33	10	14	34582	NR_034136	100133461	Hs.554274	NR_034136	ENSG00000250632	LOC100133461	-	uncharacterized LOC100133461	ncRNA
chr4	3650000	3660000	10373	566	0	0.0545647	41	8	14	24582	NR_034136	100133461	Hs.554274	NR_034136	ENSG00000250632	LOC100133461	-	uncharacterized LOC100133461	ncRNA
chr4	3660000	3670000	8428	559	0	0.0663265	34	7	13	14582	NR_034136	100133461	Hs.554274	NR_034136	ENSG00000250632	LOC100133461	-	uncharacterized LOC100133461	ncRNA
chr4	3670000	3680000	4356	485	0	0.111341	40	7	11	4582	NR_034136	100133461	Hs.554274	NR_034136	ENSG00000250632	LOC100133461	-	uncharacterized LOC100133461	ncRNA
chr4	3680000	3690000	5774	446	0	0.0772428	36	8	18	-5418	NR_034136	100133461	Hs.554274	NR_034136	ENSG00000250632	LOC100133461	-	uncharacterized LOC100133461	ncRNA
chr4	3700000	3710000	5575	413	0	0.0740807	50	11	20	-25418	NR_034136	100133461	Hs.554274	NR_034136	ENSG00000250632	LOC100133461	-	uncharacterized LOC100133461	ncRNA
chr4	3710000	3720000	4964	454	0	0.0914585	34	9	14	-35418	NR_034136	100133461	Hs.554274	NR_034136	ENSG00000250632	LOC100133461	-	uncharacterized LOC100133461	ncRNA
chr4	3720000	3730000	1473	371	3.10745e-82	0.251867	64	16	21	-43296	NM_000683	152	Hs.123022	NM_000683	ENSG00000184160	ADRA2C	ADRA2L2|ADRA2RL2|ADRARL2|ALPHA2CAR	adrenoceptor alpha 2C	protein-coding
chr4	3730000	3740000	3400	464	1.0503e-300	0.136471	42	6	14	-33296	NM_000683	152	Hs.123022	NM_000683	ENSG00000184160	ADRA2C	ADRA2L2|ADRA2RL2|ADRARL2|ALPHA2CAR	adrenoceptor alpha 2C	protein-coding
chr4	3750000	3760000	5890	668	0	0.113413	36	9	10	-13296	NM_000683	152	Hs.123022	NM_000683	ENSG00000184160	ADRA2C	ADRA2L2|ADRA2RL2|ADRARL2|ALPHA2CAR	adrenoceptor alpha 2C	protein-coding
chr4	3760000	3770000	6832	548	0	0.0802108	34	5	14	-3296	NM_000683	152	Hs.123022	NM_000683	ENSG00000184160	ADRA2C	ADRA2L2|ADRA2RL2|ADRARL2|ALPHA2CAR	adrenoceptor alpha 2C	protein-coding
chr4	3770000	3780000	5597	452	0	0.0807575	36	14	18	6704	NM_000683	152	Hs.123022	NM_000683	ENSG00000184160	ADRA2C	ADRA2L2|ADRA2RL2|ADRARL2|ALPHA2CAR	adrenoceptor alpha 2C	protein-coding
chr4	3780000	3790000	5482	484	0	0.0882889	41	10	19	16704	NM_000683	152	Hs.123022	NM_000683	ENSG00000184160	ADRA2C	ADRA2L2|ADRA2RL2|ADRARL2|ALPHA2CAR	adrenoceptor alpha 2C	protein-coding
chr4	3790000	3800000	4738	591	0	0.124736	25	7	13	26704	NM_000683	152	Hs.123022	NM_000683	ENSG00000184160	ADRA2C	ADRA2L2|ADRA2RL2|ADRARL2|ALPHA2CAR	adrenoceptor alpha 2C	protein-coding
chr4	3800000	3810000	4623	778	0	0.168289	27	5	12	36704	NM_000683	152	Hs.123022	NM_000683	ENSG00000184160	ADRA2C	ADRA2L2|ADRA2RL2|ADRARL2|ALPHA2CAR	adrenoceptor alpha 2C	protein-coding
chr4	3820000	3830000	6692	427	0	0.0638075	26	9	14	56704	NM_000683	152	Hs.123022	NM_000683	ENSG00000184160	ADRA2C	ADRA2L2|ADRA2RL2|ADRARL2|ALPHA2CAR	adrenoceptor alpha 2C	protein-coding
chr4	3830000	3840000	6371	459	0	0.0720452	42	11	11	66704	NM_000683	152	Hs.123022	NM_000683	ENSG00000184160	ADRA2C	ADRA2L2|ADRA2RL2|ADRARL2|ALPHA2CAR	adrenoceptor alpha 2C	protein-coding
chr4	3860000	3870000	4758	595	0	0.125053	36	12	10	92155	NR_130740	348926	Hs.591720	NR_024253	ENSG00000251669	FAM86EP	-	family with sequence similarity 86, member A pseudogene	pseudo
chr4	3870000	3880000	4684	737	0	0.157344	34	9	18	82155	NR_130740	348926	Hs.591720	NR_024253	ENSG00000251669	FAM86EP	-	family with sequence similarity 86, member A pseudogene	pseudo
chr4	3950000	3960000	2992	851	2.89796e-145	0.284425	40	7	10	2155	NR_130740	348926	Hs.591720	NR_024253	ENSG00000251669	FAM86EP	-	family with sequence similarity 86, member A pseudogene	pseudo
chr4	4140000	4150000	6186	825	0	0.133366	32	9	13	83621	NM_177998	133060	Hs.534544	NM_177998	ENSG00000163982	OTOP1	-	otopetrin 1	protein-coding
chr4	4380000	4390000	4743	646	0	0.136201	46	11	14	-2983	NM_001287764	27065	Hs.518595	NM_014392	ENSG00000168824	NSG1	D4S234|D4S234E|NEEP21|P21	neuron specific gene family member 1	protein-coding
chr4	4410000	4420000	4864	920	0	0.189145	25	6	10	26310	NM_014392	27065	Hs.518595	NM_014392	ENSG00000168824	NSG1	D4S234|D4S234E|NEEP21|P21	neuron specific gene family member 1	protein-coding
chr4	4840000	4850000	7082	707	0	0.0998306	27	11	10	-1164	NR_125765	103695434	Hs.550830	NR_125765	ENSG00000273396	LINC01396	-	long intergenic non-protein coding RNA 1396	ncRNA
chr4	4850000	4860000	6654	778	0	0.116922	35	9	21	-6392	NM_002448	4487	Hs.424414	NM_002448	ENSG00000163132	MSX1	ECTD3|HOX7|HYD1|STHAG1	msh homeobox 1	protein-coding
chr4	4860000	4870000	7166	807	0	0.112615	30	11	14	3608	NM_002448	4487	Hs.424414	NM_002448	ENSG00000163132	MSX1	ECTD3|HOX7|HYD1|STHAG1	msh homeobox 1	protein-coding
chr4	5880000	5890000	4575	855	0	0.186885	31	5	11	4540	NM_001288662	1400	Hs.135270	NM_001313	ENSG00000072832	CRMP1	CRMP-1|DPYSL1|DRP-1|DRP1|ULIP-3	collapsin response mediator protein 1	protein-coding
chr4	5890000	5900000	3570	1004	4.55552e-175	0.281232	33	6	13	-190	NM_001014809	1400	Hs.135270	NM_001313	ENSG00000072832	CRMP1	CRMP-1|DPYSL1|DRP-1|DRP1|ULIP-3	collapsin response mediator protein 1	protein-coding
chr4	6200000	6210000	4335	764	0	0.17624	44	12	11	2540	NR_037863	285484	Hs.479068	NR_037863		LOC285484	-	uncharacterized LOC285484	ncRNA
chr4	6290000	6300000	3197	748	8.70716e-190	0.233969	28	7	11	23423	NM_006005	7466	Hs.518602	NM_006005	ENSG00000109501	WFS1	CTRCT41|WFRS|WFS|WFSL	wolframin ER transmembrane glycoprotein	protein-coding
chr4	6330000	6340000	4303	619	0	0.143853	33	9	11	48597	NM_181876	5522	Hs.479069	NM_020416	ENSG00000074211	PPP2R2C	B55-GAMMA|IMYPNO|IMYPNO1|PR52|PR55G	protein phosphatase 2 regulatory subunit Bgamma	protein-coding
chr4	6340000	6350000	3127	893	6.53494e-151	0.285577	34	6	13	38597	NM_181876	5522	Hs.479069	NM_020416	ENSG00000074211	PPP2R2C	B55-GAMMA|IMYPNO|IMYPNO1|PR52|PR55G	protein phosphatase 2 regulatory subunit Bgamma	protein-coding
chr4	6380000	6390000	6296	757	0	0.120235	31	8	13	-1403	NM_181876	5522	Hs.479069	NM_020416	ENSG00000074211	PPP2R2C	B55-GAMMA|IMYPNO|IMYPNO1|PR52|PR55G	protein phosphatase 2 regulatory subunit Bgamma	protein-coding
chr4	6390000	6400000	5392	732	0	0.135757	24	7	16	-11403	NM_181876	5522	Hs.479069	NM_020416	ENSG00000074211	PPP2R2C	B55-GAMMA|IMYPNO|IMYPNO1|PR52|PR55G	protein phosphatase 2 regulatory subunit Bgamma	protein-coding
chr4	6470000	6480000	4561	682	0	0.149529	39	11	19	-674	NM_020416	5522	Hs.479069	NM_020416	ENSG00000074211	PPP2R2C	B55-GAMMA|IMYPNO|IMYPNO1|PR52|PR55G	protein phosphatase 2 regulatory subunit Bgamma	protein-coding
chr4	6560000	6570000	4158	526	0	0.126503	43	13	17	327	NM_001206994	5522	Hs.479069	NM_020416	ENSG00000074211	PPP2R2C	B55-GAMMA|IMYPNO|IMYPNO1|PR52|PR55G	protein phosphatase 2 regulatory subunit Bgamma	protein-coding
chr4	6570000	6580000	4633	620	0	0.133823	25	7	11	-1901	NM_001292038	23324	Hs.188464	NM_015274	ENSG00000013288	MAN2B2	-	mannosidase alpha class 2B member 2	protein-coding
chr4	6600000	6610000	3962	735	1.56474e-285	0.185512	31	5	10	28099	NM_015274	23324	Hs.188464	NM_015274	ENSG00000013288	MAN2B2	-	mannosidase alpha class 2B member 2	protein-coding
chr4	6900000	6910000	4441	1003	1.82912e-271	0.22585	25	6	10	-6171	NM_001113361	57533	Hs.518611	NM_020773	ENSG00000132405	TBC1D14	-	TBC1 domain family member 14	protein-coding
chr4	7020000	7030000	5689	602	0	0.105818	24	5	10	19728	NM_153376	257236	Hs.656757	NM_153376	ENSG00000173013	CCDC96	-	coiled-coil domain containing 96	protein-coding
chr4	7110000	7120000	3338	544	4.22183e-264	0.162972	25	11	11	-9897	NR_027441	730971	Hs.591718	NR_027441		FLJ36777	-	uncharacterized LOC730971	ncRNA
chr4	7120000	7130000	6119	566	0	0.0924988	26	9	12	-19897	NR_027441	730971	Hs.591718	NR_027441		FLJ36777	-	uncharacterized LOC730971	ncRNA
chr4	7190000	7200000	3210	474	7.88249e-271	0.147664	39	9	13	626	NM_020777	57537	Hs.479099	NM_020777	ENSG00000184985	SORCS2	-	sortilin related VPS10 domain containing receptor 2	protein-coding
chr4	7200000	7210000	3925	937	4.93082e-228	0.238726	25	11	13	10626	NM_020777	57537	Hs.479099	NM_020777	ENSG00000184985	SORCS2	-	sortilin related VPS10 domain containing receptor 2	protein-coding
chr4	7220000	7230000	5907	936	0	0.158456	29	8	15	30626	NM_020777	57537	Hs.479099	NM_020777	ENSG00000184985	SORCS2	-	sortilin related VPS10 domain containing receptor 2	protein-coding
chr4	7250000	7260000	4432	548	0	0.123646	41	7	10	-57177	NR_039961	100616471		NR_039961	ENSG00000264658	MIR4798	-	microRNA 4798	ncRNA
chr4	7290000	7300000	2476	481	6.76911e-173	0.194265	45	11	14	-17177	NR_039961	100616471		NR_039961	ENSG00000264658	MIR4798	-	microRNA 4798	ncRNA
chr4	7320000	7330000	4875	540	0	0.110769	36	8	14	12823	NR_039961	100616471		NR_039961	ENSG00000264658	MIR4798	-	microRNA 4798	ncRNA
chr4	7330000	7340000	8060	588	0	0.0729529	32	6	14	22823	NR_039961	100616471		NR_039961	ENSG00000264658	MIR4798	-	microRNA 4798	ncRNA
chr4	7350000	7360000	7667	806	0	0.105126	30	8	15	42823	NR_039961	100616471		NR_039961	ENSG00000264658	MIR4798	-	microRNA 4798	ncRNA
chr4	7390000	7400000	5754	744	0	0.129301	34	9	11	41700	NM_001085382	768239	Hs.662523	NM_001085382	ENSG00000178597	PSAPL1	-	prosaposin-like 1 (gene/pseudogene)	protein-coding
chr4	7420000	7430000	4496	456	0	0.101423	28	4	14	11700	NM_001085382	768239	Hs.662523	NM_001085382	ENSG00000178597	PSAPL1	-	prosaposin-like 1 (gene/pseudogene)	protein-coding
chr4	7460000	7470000	3269	600	7.85885e-238	0.183542	32	10	12	3245	NR_036238	100422826		NR_036238	ENSG00000266690	MIR4274	-	microRNA 4274	ncRNA
chr4	7470000	7480000	5530	608	0	0.109946	24	4	10	13245	NR_036238	100422826		NR_036238	ENSG00000266690	MIR4274	-	microRNA 4274	ncRNA
chr4	7500000	7510000	5411	585	0	0.108113	28	7	13	43245	NR_036238	100422826		NR_036238	ENSG00000266690	MIR4274	-	microRNA 4274	ncRNA
chr4	7520000	7530000	8428	526	0	0.062411	44	9	17	63245	NR_036238	100422826		NR_036238	ENSG00000266690	MIR4274	-	microRNA 4274	ncRNA
chr4	7540000	7550000	3012	528	1.19367e-226	0.175299	32	12	15	83245	NR_036238	100422826		NR_036238	ENSG00000266690	MIR4274	-	microRNA 4274	ncRNA
chr4	7610000	7620000	4569	396	0	0.086671	44	11	15	-140817	NR_026892	84740	Hs.663029	NM_032654	ENSG00000272620	AFAP1-AS1	AFAP1-AS|AFAP1AS	AFAP1 antisense RNA 1	ncRNA
chr4	7650000	7660000	9801	411	0	0.0419345	29	10	13	-100817	NR_026892	84740	Hs.663029	NM_032654	ENSG00000272620	AFAP1-AS1	AFAP1-AS|AFAP1AS	AFAP1 antisense RNA 1	ncRNA
chr4	7660000	7670000	10986	857	0	0.0780084	31	5	16	-90817	NR_026892	84740	Hs.663029	NM_032654	ENSG00000272620	AFAP1-AS1	AFAP1-AS|AFAP1AS	AFAP1 antisense RNA 1	ncRNA
chr4	7670000	7680000	4903	1224	2.4659e-272	0.249643	29	7	10	-80817	NR_026892	84740	Hs.663029	NM_032654	ENSG00000272620	AFAP1-AS1	AFAP1-AS|AFAP1AS	AFAP1 antisense RNA 1	ncRNA
chr4	7700000	7710000	3837	362	0	0.0943445	41	11	19	-50817	NR_026892	84740	Hs.663029	NM_032654	ENSG00000272620	AFAP1-AS1	AFAP1-AS|AFAP1AS	AFAP1 antisense RNA 1	ncRNA
chr4	7710000	7720000	5026	471	0	0.0937127	32	11	12	-40817	NR_026892	84740	Hs.663029	NM_032654	ENSG00000272620	AFAP1-AS1	AFAP1-AS|AFAP1AS	AFAP1 antisense RNA 1	ncRNA
chr4	7730000	7740000	6214	864	0	0.139041	46	11	14	-20817	NR_026892	84740	Hs.663029	NM_032654	ENSG00000272620	AFAP1-AS1	AFAP1-AS|AFAP1AS	AFAP1 antisense RNA 1	ncRNA
chr4	7740000	7750000	5440	694	0	0.127574	33	10	17	-10817	NR_026892	84740	Hs.663029	NM_032654	ENSG00000272620	AFAP1-AS1	AFAP1-AS|AFAP1AS	AFAP1 antisense RNA 1	ncRNA
chr4	8060000	8070000	2641	616	1.46168e-157	0.233245	24	9	11	8743	NM_001286688	84448	Hs.233404	NM_032432	ENSG00000163995	ABLIM2	-	actin binding LIM protein family member 2	protein-coding
chr4	8070000	8080000	5305	613	0	0.115551	39	11	14	-1257	NM_001286688	84448	Hs.233404	NM_032432	ENSG00000163995	ABLIM2	-	actin binding LIM protein family member 2	protein-coding
chr4	8080000	8090000	8168	701	0	0.0858227	36	9	15	-11257	NM_001286688	84448	Hs.233404	NM_032432	ENSG00000163995	ABLIM2	-	actin binding LIM protein family member 2	protein-coding
chr4	8130000	8140000	4939	705	0	0.142741	35	8	11	25559	NM_001130083	84448	Hs.233404	NM_032432	ENSG00000163995	ABLIM2	-	actin binding LIM protein family member 2	protein-coding
chr4	8150000	8160000	6114	769	0	0.125777	37	10	16	5559	NM_001130083	84448	Hs.233404	NM_032432	ENSG00000163995	ABLIM2	-	actin binding LIM protein family member 2	protein-coding
chr4	8160000	8170000	5637	734	0	0.130211	37	6	15	-4441	NM_001130086	84448	Hs.233404	NM_032432	ENSG00000163995	ABLIM2	-	actin binding LIM protein family member 2	protein-coding
chr4	8190000	8200000	5466	584	0	0.106842	25	6	11	-5971	NM_018986	54436	Hs.479116	NM_018986	ENSG00000125089	SH3TC1	-	SH3 domain and tetratricopeptide repeats 1	protein-coding
chr4	8200000	8210000	8333	610	0	0.0732029	36	12	17	4029	NR_134639	54436	Hs.479116	NM_018986	ENSG00000125089	SH3TC1	-	SH3 domain and tetratricopeptide repeats 1	protein-coding
chr4	8210000	8220000	5008	380	0	0.0758786	44	8	15	14029	NR_134639	54436	Hs.479116	NM_018986	ENSG00000125089	SH3TC1	-	SH3 domain and tetratricopeptide repeats 1	protein-coding
chr4	8230000	8240000	6747	535	0	0.0792945	32	8	13	34029	NR_134639	54436	Hs.479116	NM_018986	ENSG00000125089	SH3TC1	-	SH3 domain and tetratricopeptide repeats 1	protein-coding
chr4	8240000	8250000	5626	832	0	0.147885	31	9	12	-26492	NM_053044	94031	Hs.479119	NM_053044	ENSG00000170801	HTRA3	Prsp|Tasp	HtrA serine peptidase 3	protein-coding
chr4	8260000	8270000	5717	600	0	0.10495	35	9	16	-6492	NM_053044	94031	Hs.479119	NM_053044	ENSG00000170801	HTRA3	Prsp|Tasp	HtrA serine peptidase 3	protein-coding
chr4	8270000	8280000	6641	395	0	0.059479	37	5	14	3508	NM_001297559	94031	Hs.479119	NM_053044	ENSG00000170801	HTRA3	Prsp|Tasp	HtrA serine peptidase 3	protein-coding
chr4	8280000	8290000	5026	665	0	0.132312	32	7	13	13508	NM_001297559	94031	Hs.479119	NM_053044	ENSG00000170801	HTRA3	Prsp|Tasp	HtrA serine peptidase 3	protein-coding
chr4	8290000	8300000	1725	399	3.35775e-104	0.231304	45	13	11	23508	NM_001297559	94031	Hs.479119	NM_053044	ENSG00000170801	HTRA3	Prsp|Tasp	HtrA serine peptidase 3	protein-coding
chr4	8310000	8320000	3568	784	6.78351e-224	0.219731	24	4	13	43508	NM_001297559	94031	Hs.479119	NM_053044	ENSG00000170801	HTRA3	Prsp|Tasp	HtrA serine peptidase 3	protein-coding
chr4	8470000	8480000	5289	747	0	0.141237	32	7	11	32468	NM_152544	152992	Hs.566191	NM_024950	ENSG00000155275	TRMT44	C4orf23|METTL19|TRM44	tRNA methyltransferase 44 homolog (S. cerevisiae)	protein-coding
chr4	8480000	8490000	3002	460	1.54708e-247	0.153231	43	8	14	42468	NM_152544	152992	Hs.566191	NM_024950	ENSG00000155275	TRMT44	C4orf23|METTL19|TRM44	tRNA methyltransferase 44 homolog (S. cerevisiae)	protein-coding
chr4	8500000	8510000	5823	655	0	0.112485	32	6	12	62468	NM_152544	152992	Hs.566191	NM_024950	ENSG00000155275	TRMT44	C4orf23|METTL19|TRM44	tRNA methyltransferase 44 homolog (S. cerevisiae)	protein-coding
chr4	8510000	8520000	4856	910	0	0.187397	27	11	11	-66964	NR_045511	27201	Hs.740355	NM_080819	ENSG00000155269	GPR78	-	G protein-coupled receptor 78	protein-coding
chr4	8540000	8550000	7598	683	0	0.0898921	26	5	11	-36964	NR_045511	27201	Hs.740355	NM_080819	ENSG00000155269	GPR78	-	G protein-coupled receptor 78	protein-coding
chr4	8580000	8590000	4745	596	0	0.125606	26	7	13	2783	NM_080819	27201	Hs.740355	NM_080819	ENSG00000155269	GPR78	-	G protein-coupled receptor 78	protein-coding
chr4	8600000	8610000	8509	523	0	0.0614643	35	8	17	10613	NM_003652	8532	Hs.61995	NM_003652	ENSG00000109625	CPZ	-	carboxypeptidase Z	protein-coding
chr4	8610000	8620000	5860	612	0	0.104437	42	10	11	20613	NM_003652	8532	Hs.61995	NM_003652	ENSG00000109625	CPZ	-	carboxypeptidase Z	protein-coding
[truncated: 7,653 more rows]
