# Supplementary material for: Identification of G-quadruplex clusters by high-throughput sequencing of whole-genome amplified products with a G-quadruplex ligand
Source: Sci Rep. 2018 Feb 15;8:3116. doi: 10.1038/s41598-018-21514-7 (PMC5814564; doi:10.1038/s41598-018-21514-7)
Supplement: Supplementary file 6 — Dataset 5 [file 41598_2018_21514_MOESM6_ESM.xlsx]

## Sheet: Sheet1
Supplementary Dataset 5. List of the identified G4 clusters of which G4 structures might be induced by G4 ligand
Chromosome	Start	End	Reads for control library	Reads for 7OTD library	p-value	ratio of the reads for 7OTD library to the reads for control library	PQS # predicted by G4Hunter	G4 # identified by G4-seq with K+	G4 # identified by G4-seq with PDS	Distance to TSS	Nearest PromoterID	Entrez ID	Nearest Unigene	Nearest Refseq	Nearest Ensembl	Gene Name	Gene Alias	Gene Description	Gene Type
chr1	10000	20000	7492	1792	0	0.239188	74	4	12	2436	NR_107063	102465910		NR_107063	ENSG00000275449	MIR6859-3	hsa-mir-6859-3	microRNA 6859-3	ncRNA
chr1	130000	140000	11457	1423	0	0.124204	39	3	11	5566	NR_039983	729737	Hs.534942	NR_039983		LOC729737	-	uncharacterized LOC729737	ncRNA
chr1	850000	860000	3459	647	8.18443e-248	0.187048	37	6	23	72	NR_122045	100130417	Hs.200644	NM_175912	ENSG00000223764	LOC100130417	-	uncharacterized LOC100130417	ncRNA
chr1	1440000	1450000	6292	975	0	0.154959	32	6	12	-2523	NM_018188	55210	Hs.23413	NM_018188	ENSG00000197785	ATAD3A	HAYOS	ATPase family, AAA domain containing 3A	protein-coding
chr1	1570000	1580000	6631	1186	0	0.178857	24	6	10	6841	NR_002946	8511	Hs.671760	NR_002946	ENSG00000215914	MMP23A	MIFR|MIFR-1|MMP21	matrix metallopeptidase 23A (pseudogene)	pseudo
chr1	1970000	1980000	5210	627	0	0.120345	51	5	16	6509	NR_135509	105378591	Hs.371879	NR_135509	ENSG00000226969	LOC105378591	-	uncharacterized LOC105378591	ncRNA
chr1	2000000	2010000	6049	816	0	0.134898	47	5	19	-86	NM_001033581	5590	Hs.496255	NM_002744	ENSG00000067606	PRKCZ	PKC-ZETA|PKC2	protein kinase C zeta	protein-coding
chr1	2030000	2040000	4640	877	0	0.189009	30	6	10	-1155	NM_001033582	5590	Hs.496255	NM_002744	ENSG00000067606	PRKCZ	PKC-ZETA|PKC2	protein kinase C zeta	protein-coding
chr1	2200000	2210000	4855	891	0	0.183522	39	4	20	44866	NM_003036	6497	Hs.656507	NM_003036	ENSG00000157933	SKI	SGS|SKV	SKI proto-oncogene	protein-coding
chr1	2740000	2750000	6385	574	0	0.0898982	38	6	16	-38770	NM_001242672	100287898	Hs.632363	NM_001242672	ENSG00000215912	TTC34	-	tetratricopeptide repeat domain 34	protein-coding
chr1	2940000	2950000	6296	516	0	0.0819568	27	4	14	6954	NM_080431	140625	Hs.236635	NM_080431	ENSG00000169717	ACTRT2	ARPM2|ARPT2|Arp-T2|HARPM2	actin related protein T2	protein-coding
chr1	2950000	2960000	4642	954	6.20785e-308	0.205515	24	4	14	16954	NM_080431	140625	Hs.236635	NM_080431	ENSG00000169717	ACTRT2	ARPM2|ARPT2|Arp-T2|HARPM2	actin related protein T2	protein-coding
chr1	3040000	3050000	5741	865	0	0.150671	30	6	12	461	NR_036215	100422968		NR_036215	ENSG00000283572	MIR4251	-	microRNA 4251	ncRNA
chr1	3070000	3080000	3559	712	6.03703e-242	0.200056	34	3	14	30461	NR_036215	100422968		NR_036215	ENSG00000283572	MIR4251	-	microRNA 4251	ncRNA
chr1	3100000	3110000	3543	597	7.23985e-274	0.168501	25	4	12	60461	NR_036215	100422968		NR_036215	ENSG00000283572	MIR4251	-	microRNA 4251	ncRNA
chr1	3470000	3480000	5642	708	0	0.125487	33	6	16	2354	NR_030277	693135		NR_030277	ENSG00000207776	MIR551A	MIRN551A|mir-551a	microRNA 551a	ncRNA
chr1	3670000	3680000	4103	906	3.19251e-256	0.220814	30	6	11	6035	NM_152492	148870	Hs.348700	NM_152492	ENSG00000162592	CCDC27	-	coiled-coil domain containing 27	protein-coding
chr1	3830000	3840000	2208	598	1.51727e-113	0.270833	24	4	11	18032	NR_024455	100133612	Hs.307652	NR_024455	ENSG00000236423	LINC01134	-	long intergenic non-protein coding RNA 1134	ncRNA
chr1	4710000	4720000	4146	678	0	0.163531	24	6	10	-105	NM_001042478	55966	Hs.12473	NM_018836	ENSG00000196581	AJAP1	MOT8|SHREW-1|SHREW1	adherens junctions associated protein 1	protein-coding
chr1	4780000	4790000	8904	654	0	0.0734501	24	4	10	69895	NM_018836	55966	Hs.12473	NM_018836	ENSG00000196581	AJAP1	MOT8|SHREW-1|SHREW1	adherens junctions associated protein 1	protein-coding
chr1	4800000	4810000	8632	886	0	0.102641	25	6	14	89895	NM_018836	55966	Hs.12473	NM_018836	ENSG00000196581	AJAP1	MOT8|SHREW-1|SHREW1	adherens junctions associated protein 1	protein-coding
chr1	5710000	5720000	6877	1058	0	0.153846	25	5	11	90869	NR_039612	100616489		NR_039612	ENSG00000264341	MIR4417	mir-4417	microRNA 4417	ncRNA
chr1	5910000	5920000	6535	765	0	0.117062	28	5	12	7801	NR_039838	100616421		NR_039838	ENSG00000264101	MIR4689	mir-4689	microRNA 4689	ncRNA
chr1	6190000	6200000	4759	688	0	0.144568	28	6	15	45194	NM_015557	26038	Hs.522898	NM_015557	ENSG00000116254	CHD5	CHD-5	chromodomain helicase DNA binding protein 5	protein-coding
chr1	6310000	6320000	6377	951	0	0.14913	25	4	11	6035	NM_207370	387509	Hs.531581	NM_207370	ENSG00000158292	GPR153	PGR1	G protein-coupled receptor 153	protein-coding
chr1	6490000	6500000	6173	667	0	0.108051	26	6	11	-5044	NR_036218	100422975		NR_036218	ENSG00000265392	MIR4252	-	microRNA 4252	ncRNA
chr1	7410000	7420000	5240	915	0	0.174618	24	6	10	-416329	NM_004781	9341	Hs.66708	NM_004781	ENSG00000049245	VAMP3	CEB	vesicle associated membrane protein 3	protein-coding
chr1	7510000	7520000	7574	666	0	0.0879324	34	6	11	-316329	NM_004781	9341	Hs.66708	NM_004781	ENSG00000049245	VAMP3	CEB	vesicle associated membrane protein 3	protein-coding
chr1	7520000	7530000	7345	808	0	0.110007	31	6	12	-306329	NM_004781	9341	Hs.66708	NM_004781	ENSG00000049245	VAMP3	CEB	vesicle associated membrane protein 3	protein-coding
chr1	9320000	9330000	7861	1233	0	0.15685	28	5	12	25097	NM_001282587	9563	Hs.463511	NM_004285	ENSG00000049239	H6PD	CORTRD1|G6PDH|GDH	hexose-6-phosphate dehydrogenase/glucose 1-dehydrogenase	protein-coding
chr1	9390000	9400000	8761	868	0	0.0990754	25	3	10	42059	NM_025106	80176	Hs.8261	NM_025106	ENSG00000171621	SPSB1	SSB-1|SSB1	splA/ryanodine receptor domain and SOCS box containing 1	protein-coding
chr1	10770000	10780000	5350	580	0	0.108411	76	4	12	81733	NM_001079843	54897	Hs.439894	NM_017766	ENSG00000130940	CASZ1	CAS11|CST|SRG|ZNF693|dJ734G22.1	castor zinc finger 1	protein-coding
chr1	10790000	10800000	5885	667	0	0.113339	30	6	13	61733	NM_001079843	54897	Hs.439894	NM_017766	ENSG00000130940	CASZ1	CAS11|CST|SRG|ZNF693|dJ734G22.1	castor zinc finger 1	protein-coding
chr1	10870000	10880000	5846	857	0	0.146596	27	6	11	-18267	NM_017766	54897	Hs.439894	NM_017766	ENSG00000130940	CASZ1	CAS11|CST|SRG|ZNF693|dJ734G22.1	castor zinc finger 1	protein-coding
chr1	10910000	10920000	7482	622	0	0.0831329	29	6	13	-58267	NM_017766	54897	Hs.439894	NM_017766	ENSG00000130940	CASZ1	CAS11|CST|SRG|ZNF693|dJ734G22.1	castor zinc finger 1	protein-coding
chr1	10970000	10980000	5985	1064	0	0.177778	26	4	11	67094	NM_001170754	148345	Hs.127026	NM_173507	ENSG00000175262	C1orf127	-	chromosome 1 open reading frame 127	protein-coding
chr1	11510000	11520000	9057	838	0	0.0925251	26	6	16	-24295	NM_020780	57540	Hs.202355	NM_020780	ENSG00000204624	DISP3	PTCHD2	dispatched RND transporter family member 3	protein-coding
chr1	11530000	11540000	8646	1046	0	0.120981	26	5	13	-4295	NM_020780	57540	Hs.202355	NM_020780	ENSG00000204624	DISP3	PTCHD2	dispatched RND transporter family member 3	protein-coding
chr1	11540000	11550000	6864	813	0	0.118444	31	6	15	5705	NM_020780	57540	Hs.202355	NM_020780	ENSG00000204624	DISP3	PTCHD2	dispatched RND transporter family member 3	protein-coding
chr1	11620000	11630000	5917	1184	0	0.200101	27	6	13	-44588	NR_104624	101929181	Hs.568616	NR_104624	ENSG00000235643	LINC01647	-	long intergenic non-protein coding RNA 1647	ncRNA
chr1	11730000	11740000	5963	898	0	0.150595	40	6	16	6271	NM_006341	10459	Hs.19400	NM_006341	ENSG00000116670	MAD2L2	FANCV|MAD2B|POLZ2|REV7	MAD2 mitotic arrest deficient-like 2 (yeast)	protein-coding
chr1	11760000	11770000	6855	873	0	0.127352	40	5	10	13219	NM_198545	374946	Hs.632364	NM_198545	ENSG00000162490	DRAXIN	AGPA3119|C1orf187|UNQ3119|neucrin	dorsal inhibitory axon guidance protein	protein-coding
chr1	12090000	12100000	6176	964	0	0.156088	28	2	10	5785	NR_106787	102466982		NR_106787	ENSG00000276869	MIR6729	hsa-mir-6729	microRNA 6729	ncRNA
chr1	15740000	15750000	5442	1120	0	0.205807	30	6	14	8609	NM_024329	79180	Hs.465374	NM_024329	ENSG00000142634	EFHD2	SWS1	EF-hand domain family member D2	protein-coding
chr1	16270000	16280000	6088	929	0	0.152595	31	4	19	27627	NM_001324138	7709	Hs.433764	NM_003443	ENSG00000116809	ZBTB17	MIZ-1|ZNF151|ZNF60|pHZ-67	zinc finger and BTB domain containing 17	protein-coding
chr1	16500000	16510000	6819	843	0	0.123625	34	6	13	-22396	NM_001329090	1969	Hs.171596	NM_004431	ENSG00000142627	EPHA2	ARCC2|CTPA|CTPP1|CTRCT6|ECK	EPH receptor A2	protein-coding
chr1	17520000	17530000	6227	828	0	0.132969	33	4	12	-6621	NM_013358	29943	Hs.412941	NM_013358	ENSG00000142623	PADI1	HPAD10|PAD1|PDI|PDI1	peptidyl arginine deiminase 1	protein-coding
chr1	17530000	17540000	5264	774	0	0.147036	29	3	11	3379	NM_013358	29943	Hs.412941	NM_013358	ENSG00000142623	PADI1	HPAD10|PAD1|PDI|PDI1	peptidyl arginine deiminase 1	protein-coding
chr1	17910000	17920000	6268	884	0	0.141034	26	6	10	7952	NM_001011722	55160	Hs.443460	NM_018125	ENSG00000074964	ARHGEF10L	GrinchGEF	Rho guanine nucleotide exchange factor 10 like	protein-coding
chr1	19000000	19010000	6483	1045	0	0.161191	24	4	12	47500	NM_002584	5081	Hs.113253	NM_002584	ENSG00000009709	PAX7	HUP1|PAX7B|RMS2	paired box 7	protein-coding
chr1	19010000	19020000	5910	896	0	0.151607	31	6	12	57500	NM_002584	5081	Hs.113253	NM_002584	ENSG00000009709	PAX7	HUP1|PAX7B|RMS2	paired box 7	protein-coding
chr1	19050000	19060000	6250	1107	0	0.17712	30	6	12	97500	NM_002584	5081	Hs.113253	NM_002584	ENSG00000009709	PAX7	HUP1|PAX7B|RMS2	paired box 7	protein-coding
chr1	19120000	19130000	6457	574	0	0.0888958	26	5	11	61155	NM_152232	80834	Hs.553548	NM_152232	ENSG00000179002	TAS1R2	GPR71|T1R2|TR2	taste 1 receptor member 2	protein-coding
chr1	19150000	19160000	8019	865	0	0.107869	25	6	11	31155	NM_152232	80834	Hs.553548	NM_152232	ENSG00000179002	TAS1R2	GPR71|T1R2|TR2	taste 1 receptor member 2	protein-coding
chr1	19180000	19190000	8169	567	0	0.0694087	28	6	14	1155	NM_152232	80834	Hs.553548	NM_152232	ENSG00000179002	TAS1R2	GPR71|T1R2|TR2	taste 1 receptor member 2	protein-coding
chr1	19280000	19290000	5420	1065	0	0.196494	24	5	10	-2174	NM_001136265	126917	Hs.466625	NM_001136265	ENSG00000169991	IFFO2	-	intermediate filament family orphan 2	protein-coding
chr1	19990000	20000000	9617	778	0	0.0808984	32	6	11	3220	NM_000871	3362	Hs.22180	NM_000871	ENSG00000158748	HTR6	5-HT6|5-HT6R	5-hydroxytryptamine receptor 6	protein-coding
chr1	20690000	20700000	4247	810	1.71111e-299	0.190723	34	5	12	60287	NR_033887	339505	Hs.633269	NR_033887		LINC01141	-	long intergenic non-protein coding RNA 1141	ncRNA
chr1	20700000	20710000	4538	741	0	0.163288	24	5	11	50287	NR_033887	339505	Hs.633269	NR_033887		LINC01141	-	long intergenic non-protein coding RNA 1141	ncRNA
chr1	21010000	21020000	8104	877	0	0.108218	25	5	10	-26963	NM_005216	1650	Hs.523145	NM_005216	ENSG00000244038	DDOST	AGER1|CDG1R|OKSWcl45|OST|OST48|WBP1	dolichyl-diphosphooligosaccharide--protein glycosyltransferase non-catalytic subunit	protein-coding
chr1	21890000	21900000	6710	686	0	0.102235	35	6	12	59149	NM_000478	249	Hs.75431	NM_000478	ENSG00000162551	ALPL	AP-TNAP|APTNAP|HOPS|TNAP|TNSALP	alkaline phosphatase, liver/bone/kidney	protein-coding
chr1	21990000	22000000	4323	931	1.0437e-275	0.21536	48	4	12	856	NM_002885	5909	Hs.148178	NM_002885	ENSG00000076864	RAP1GAP	RAP1GA1|RAP1GAP1|RAP1GAPII|RAPGAP	RAP1 GTPase activating protein	protein-coding
chr1	22140000	22150000	4367	747	0	0.171056	32	5	11	6242	NM_001013693	401944	Hs.745158	NM_001013693	ENSG00000187942	LDLRAD2	-	low density lipoprotein receptor class A domain containing 2	protein-coding
chr1	22440000	22450000	10185	989	0	0.0971036	30	6	11	24519	NM_030761	54361	Hs.25766	NM_030761	ENSG00000162552	WNT4	SERKAL|WNT-4	Wnt family member 4	protein-coding
chr1	22530000	22540000	7820	903	0	0.115473	37	6	10	-57732	NR_039613	100616433		NR_039613	ENSG00000266564	MIR4418	-	microRNA 4418	ncRNA
chr1	22940000	22950000	6391	900	0	0.140823	33	3	10	14859	NR_106742	102466615		NR_106742	ENSG00000276835	MIR6127	hsa-mir-6127	microRNA 6127	ncRNA
chr1	23000000	23010000	9440	725	0	0.0768008	31	6	13	25526	NM_000491	713	Hs.8986	NM_000491	ENSG00000173369	C1QB	-	complement C1q B chain	protein-coding
chr1	23200000	23210000	9221	1036	0	0.112352	33	5	14	-15281	NR_036214	100422914		NR_036214	ENSG00000264014	MIR4253	-	microRNA 4253	ncRNA
chr1	24410000	24420000	7625	533	0	0.0699016	36	6	14	23665	NM_152372	127294	Hs.523413	NM_152372	ENSG00000142661	MYOM3	-	myomesin 3	protein-coding
chr1	24430000	24440000	9030	814	0	0.090144	29	6	13	3665	NM_152372	127294	Hs.523413	NM_152372	ENSG00000142661	MYOM3	-	myomesin 3	protein-coding
chr1	24540000	24550000	5523	785	0	0.142133	25	6	11	18270	NR_027087	284632	Hs.638906	NR_027087	ENSG00000230023	LOC284632	-	uncharacterized LOC284632	ncRNA
chr1	25280000	25290000	5375	747	0	0.138977	25	6	14	6501	NM_001320672	864	Hs.170019	NM_004350	ENSG00000020633	RUNX3	AML2|CBFA3|PEBP2aC	runt related transcription factor 3	protein-coding
chr1	25370000	25380000	7369	588	0	0.0797937	31	5	10	25006	NR_039623	100616365		NR_039623	ENSG00000264371	MIR4425	-	microRNA 4425	ncRNA
chr1	26140000	26150000	7419	780	0	0.105135	27	5	16	-1397	NM_001099627	56181	Hs.149305	NM_019557	ENSG00000117640	MTFR1L	FAM54B|HYST1888|MST116|MSTP116	mitochondrial fission regulator 1 like	protein-coding
chr1	26610000	26620000	10026	722	0	0.0720128	29	4	10	8787	NM_031286	83442	Hs.109051	NM_031286	ENSG00000142669	SH3BGRL3	HEL-S-297|SH3BP-1|TIP-B1	SH3 domain binding glutamate rich protein like 3	protein-coding
chr1	26640000	26650000	6022	851	0	0.141315	35	5	10	-244	NM_145345	91544	Hs.145061	NM_145345	ENSG00000158062	UBXN11	COA-1|PP2243|SOC|SOCI|UBXD5	UBX domain protein 11	protein-coding
chr1	26860000	26870000	6202	850	0	0.137053	34	5	10	-4603	NM_001330441	6195	Hs.149957	NM_002953	ENSG00000117676	RPS6KA1	HU-1|MAPKAPK1A|RSK|RSK1|p90Rsk	ribosomal protein S6 kinase A1	protein-coding
chr1	27150000	27160000	4062	791	6.77608e-282	0.194732	28	4	10	1799	NM_032283	84243	Hs.523710	NM_032283	ENSG00000204160	ZDHHC18	DHHC-18|DHHC18	zinc finger DHHC-type containing 18	protein-coding
chr1	27420000	27430000	2695	777	6.97182e-129	0.288312	32	5	14	56621	NM_003047	6548	Hs.469116	NM_003047	ENSG00000090020	SLC9A1	APNH|LIKNS|NHE-1|NHE1|PPP1R143	solute carrier family 9 member A1	protein-coding
chr1	27940000	27950000	8616	668	0	0.0775302	32	4	10	7751	NM_001042747	2268	Hs.1422	NM_005248	ENSG00000000938	FGR	SRC2|c-fgr|c-src2|p55-Fgr|p55c-fgr|p58-Fgr|p58c-fgr	FGR proto-oncogene, Src family tyrosine kinase	protein-coding
chr1	29440000	29450000	6803	1214	0	0.178451	26	6	13	4013	NM_001171868	399474	Hs.712722	NM_001003682	ENSG00000253304	TMEM200B	TTMB	transmembrane protein 200B	protein-coding
chr1	29630000	29640000	6594	646	0	0.0979678	33	4	13	41626	NR_110758	101928460	Hs.434659	NR_110758	ENSG00000230523	LINC01756	-	long intergenic non-protein coding RNA 1756	ncRNA
chr1	30570000	30580000	9962	902	0	0.0905441	29	6	11	-64541	NR_110790	101929406	Hs.639413	NR_110790	ENSG00000233399	LINC01648	-	long intergenic non-protein coding RNA 1648	ncRNA
chr1	30830000	30840000	5544	838	0	0.151154	25	4	10	-324541	NR_110790	101929406	Hs.639413	NR_110790	ENSG00000233399	LINC01648	-	long intergenic non-protein coding RNA 1648	ncRNA
chr1	30840000	30850000	6487	928	0	0.143055	34	5	13	-334541	NR_110790	101929406	Hs.639413	NR_110790	ENSG00000233399	LINC01648	-	long intergenic non-protein coding RNA 1648	ncRNA
chr1	30870000	30880000	4057	792	5.39278e-281	0.195218	29	6	10	-316619	NR_034182	100129196	Hs.659751	NR_034182	ENSG00000186056	MATN1-AS1	-	MATN1 antisense RNA 1	ncRNA
chr1	30950000	30960000	3323	810	1.29712e-189	0.243756	30	4	12	-236619	NR_034182	100129196	Hs.659751	NR_034182	ENSG00000186056	MATN1-AS1	-	MATN1 antisense RNA 1	ncRNA
chr1	30990000	31000000	5595	738	0	0.131903	27	4	12	-196619	NR_034182	100129196	Hs.659751	NR_034182	ENSG00000186056	MATN1-AS1	-	MATN1 antisense RNA 1	ncRNA
chr1	31170000	31180000	6084	555	0	0.0912229	30	4	13	-16619	NR_034182	100129196	Hs.659751	NR_034182	ENSG00000186056	MATN1-AS1	-	MATN1 antisense RNA 1	ncRNA
chr1	32180000	32190000	7158	746	0	0.104219	37	6	13	-15232	NM_001856	1307	Hs.368921	NM_001856	ENSG00000084636	COL16A1	447AA|FP1572	collagen type XVI alpha 1 chain	protein-coding
chr1	32230000	32240000	8721	597	0	0.0684555	32	6	12	-5336	NM_001294335	576	Hs.524138	NM_001703	ENSG00000121753	ADGRB2	BAI2	adhesion G protein-coupled receptor B2	protein-coding
chr1	32240000	32250000	7315	706	0	0.096514	41	4	14	-15336	NM_001294335	576	Hs.524138	NM_001703	ENSG00000121753	ADGRB2	BAI2	adhesion G protein-coupled receptor B2	protein-coding
chr1	33600000	33610000	3797	792	3.03139e-249	0.208586	26	5	12	37151	NM_001330483	55223	Hs.656006	NM_018207	ENSG00000116525	TRIM62	DEAR1	tripartite motif containing 62	protein-coding
chr1	33780000	33790000	3008	751	8.33221e-168	0.249668	31	5	10	1699	NM_001080438	127550		NM_001080438	ENSG00000184389	A3GALT2	A3GALT2P|IGB3S|IGBS3S	alpha 1,3-galactosyltransferase 2	protein-coding
chr1	36030000	36040000	5318	1044	0	0.196314	24	4	10	-3971	NM_178548	339488	Hs.567844	NM_178548	ENSG00000116819	TFAP2E	AP2E	transcription factor AP-2 epsilon	protein-coding
chr1	36580000	36590000	5723	751	0	0.131225	34	5	12	5685	NM_001294347	1296	Hs.353001	NM_005202	ENSG00000171812	COL8A2	FECD|FECD1|PPCD|PPCD2	collagen type VIII alpha 2 chain	protein-coding
chr1	36800000	36810000	6584	485	0	0.0736634	45	3	13	-15245	NM_018166	55194	Hs.87016	NM_018166	ENSG00000142694	EVA1B	C1orf78|FAM176B	eva-1 homolog B	protein-coding
chr1	37270000	37280000	4924	751	0	0.152518	25	5	10	224844	NM_000831	2899	Hs.128848	NM_000831	ENSG00000163873	GRIK3	EAA5|GLR7|GLUR7|GluK3|GluR7a	glutamate ionotropic receptor kainate type subunit 3	protein-coding
chr1	37540000	37550000	5069	1268	6.43911e-281	0.250148	39	4	10	-45156	NM_000831	2899	Hs.128848	NM_000831	ENSG00000163873	GRIK3	EAA5|GLR7|GLUR7|GluK3|GluR7a	glutamate ionotropic receptor kainate type subunit 3	protein-coding
chr1	37890000	37900000	3758	725	7.17003e-263	0.192922	35	5	13	45044	NR_038842	728431	Hs.380738	NR_038842	ENSG00000233621	LINC01137	-	long intergenic non-protein coding RNA 1137	ncRNA
chr1	37900000	37910000	3554	688	6.95927e-248	0.193585	24	3	12	35044	NR_038842	728431	Hs.380738	NR_038842	ENSG00000233621	LINC01137	-	long intergenic non-protein coding RNA 1137	ncRNA
chr1	37940000	37950000	6729	854	0	0.126913	48	6	15	-831	NR_106790	102465438		NR_106790	ENSG00000163874	MIR6732	hsa-mir-6732	microRNA 6732	ncRNA
chr1	38180000	38190000	5711	665	0	0.116442	28	6	13	26927	NM_001256875	55143	Hs.524571	NM_018101	ENSG00000134690	CDCA8	BOR|BOREALIN|DasraB|MESRGP	cell division cycle associated 8	protein-coding
chr1	38670000	38680000	8677	948	0	0.109254	30	3	11	5439	NR_038928	339442	Hs.434245	NR_038928	ENSG00000237290	LINC01343	-	long intergenic non-protein coding RNA 1343	ncRNA
chr1	39950000	39960000	4438	1292	1.0157e-208	0.291122	31	6	11	-2318	NM_181809	353500	Hs.472497	NM_181809	ENSG00000183682	BMP8A	-	bone morphogenetic protein 8a	protein-coding
chr1	39980000	39990000	8347	1002	0	0.120043	30	5	12	4462	NR_132962	192217	Hs.472491	NR_132962	ENSG00000237624	OXCT2P1	OXCT2P	3-oxoacid CoA-transferase 2 pseudogene 1	pseudo
chr1	41100000	41110000	5517	1172	0	0.212434	30	5	14	26324	NM_014747	9783	Hs.654808	NM_014747	ENSG00000117016	RIMS3	NIM3|RIM3	regulating synaptic membrane exocytosis 3	protein-coding
chr1	41240000	41250000	5648	813	0	0.143945	32	4	12	-4684	NM_172163	9132	Hs.473058	NM_004700	ENSG00000117013	KCNQ4	DFNA2|DFNA2A|KV7.4	potassium voltage-gated channel subfamily Q member 4	protein-coding
chr1	41480000	41490000	9307	825	0	0.088643	26	3	10	2427	NM_001168247	200172	Hs.194609	NM_144990	ENSG00000171790	SLFNL1	-	schlafen like 1	protein-coding
chr1	41860000	41870000	7919	1049	0	0.132466	34	5	12	-23659	NR_135817	101929901		NR_135817	ENSG00000229901	LOC101929901	-	uncharacterized LOC101929901	ncRNA
chr1	41870000	41880000	5165	704	0	0.136302	37	6	16	-33659	NR_135817	101929901		NR_135817	ENSG00000229901	LOC101929901	-	uncharacterized LOC101929901	ncRNA
chr1	41910000	41920000	5455	731	0	0.134005	24	6	10	35354	NR_126098	1907	Hs.1407	NM_001956	ENSG00000127129	EDN2	ET-2|ET2|PPET2	endothelin 2	protein-coding
chr1	42130000	42140000	5938	1042	0	0.17548	27	4	13	-184646	NM_001302269	1907	Hs.1407	NM_001956	ENSG00000127129	EDN2	ET-2|ET2|PPET2	endothelin 2	protein-coding
chr1	42190000	42200000	8018	812	0	0.101272	27	6	10	189378	NM_001127714	59269	Hs.403972	NM_024503	ENSG00000127124	HIVEP3	KBP-1|KBP1|KRC|SHN3|Schnurri-3|ZAS3|ZNF40C	human immunodeficiency virus type I enhancer binding protein 3	protein-coding
chr1	42630000	42640000	6502	669	0	0.102891	36	6	13	-4605	NM_033553	2980	Hs.778	NM_033553	ENSG00000197273	GUCA2A	GCAP-I|GUCA2|STARA	guanylate cyclase activator 2A	protein-coding
chr1	43830000	43840000	4171	772	5.16387e-301	0.185088	32	5	12	-1255	NM_022821	64834	Hs.25597	NM_022821	ENSG00000066322	ELOVL1	CGI-88|Ssc1	ELOVL fatty acid elongase 1	protein-coding
chr1	43900000	43910000	10301	1125	0	0.109213	27	5	16	-9210	NR_106793	102465440		NR_106793	ENSG00000274975	MIR6735	hsa-mir-6735	microRNA 6735	ncRNA
chr1	44060000	44070000	19075	771	0	0.0404194	35	6	10	-50797	NM_014663	9682	Hs.155983	NM_014663	ENSG00000066135	KDM4A	JHDM3A|JMJD2|JMJD2A|TDRD14A	lysine demethylase 4A	protein-coding
chr1	45290000	45300000	7463	859	0	0.115101	41	6	16	13616	NM_001166292	8643	Hs.591497	NM_003738	ENSG00000117425	PTCH2	PTC2	patched 2	protein-coding
chr1	45470000	45480000	8248	845	0	0.102449	27	6	12	2027	NM_024602	79654	Hs.525084	NM_024602	ENSG00000126107	HECTD3	-	HECT domain E3 ubiquitin protein ligase 3	protein-coding
chr1	46870000	46880000	6815	653	0	0.095818	31	6	14	15061	NM_001441	2166	Hs.720143	NM_001441	ENSG00000117480	FAAH	FAAH-1|PSAB	fatty acid amide hydrolase	protein-coding
chr1	47910000	47920000	7857	982	0	0.124984	29	6	11	-12011	NR_126355	102724077	Hs.159718	NR_126355		LINC01389	-	long intergenic non-protein coding RNA 1389	ncRNA
chr1	48030000	48040000	6134	1067	0	0.173948	29	6	12	-132011	NR_126355	102724077	Hs.159718	NR_126355		LINC01389	-	long intergenic non-protein coding RNA 1389	ncRNA
chr1	48280000	48290000	11032	1143	0	0.103608	25	6	11	177562	NM_001194986	388630	Hs.61504	NM_001194986	ENSG00000269113	TRABD2B	TIKI2	TraB domain containing 2B	protein-coding
chr1	48460000	48470000	4705	982	3.21149e-308	0.208714	24	6	10	-2438	NM_001194986	388630	Hs.61504	NM_001194986	ENSG00000269113	TRABD2B	TIKI2	TraB domain containing 2B	protein-coding
chr1	48680000	48690000	7908	1063	0	0.134421	24	3	10	-3357	NM_001135181	200010	Hs.37890	NM_001011547	ENSG00000117834	SLC5A9	SGLT4	solute carrier family 5 member 9	protein-coding
chr1	51770000	51780000	7155	867	0	0.121174	26	6	11	-11367	NM_001297666	22996	Hs.112949	NM_001080494	ENSG00000085831	TTC39A	C1orf34|DEME-6	tetratricopeptide repeat domain 39A	protein-coding
chr1	51790000	51800000	5431	1127	0	0.207512	25	5	12	-326	NR_123731	102724097	Hs.568648	NR_123731	ENSG00000261664	TTC39A-AS1	-	TTC39A antisense RNA 1	ncRNA
chr1	52820000	52830000	6029	745	0	0.123569	27	6	13	6877	NM_001330585	200014	Hs.591451	NM_032449	ENSG00000154222	CC2D1B	-	coiled-coil and C2 domain containing 1B	protein-coding
chr1	53750000	53760000	4228	778	2.73125e-306	0.184011	24	6	10	38821	NM_001018054	7804	Hs.280387	NM_004631	ENSG00000157193	LRP8	APOER2|HSZ75190|LRP-8|MCI1	LDL receptor related protein 8	protein-coding
chr1	53770000	53780000	5774	702	0	0.121579	26	6	13	18821	NM_001018054	7804	Hs.280387	NM_004631	ENSG00000157193	LRP8	APOER2|HSZ75190|LRP-8|MCI1	LDL receptor related protein 8	protein-coding
chr1	53790000	53800000	6507	782	0	0.120178	28	5	13	1095	NR_131923	105378732	Hs.118609	NR_131923	ENSG00000225675	LINC01771	-	long intergenic non-protein coding RNA 1771	ncRNA
chr1	54950000	54960000	5036	723	0	0.143566	27	6	10	-58807	NM_147161	26027	Hs.745173	NM_015547	ENSG00000162390	ACOT11	BFIT|STARD14|THEA|THEM1	acyl-CoA thioesterase 11	protein-coding
chr1	55050000	55060000	5741	1056	0	0.18394	24	5	14	34200	NM_176782	338094	Hs.234786	NM_176782	ENSG00000162391	FAM151A	C1orf179	family with sequence similarity 151 member A	protein-coding
chr1	55480000	55490000	11534	880	0	0.0762962	25	4	10	-20149	NM_174936	255738	Hs.18844	NM_174936	ENSG00000169174	PCSK9	FH3|HCHOLA3|LDLCQ1|NARC-1|NARC1|PC9	proprotein convertase subtilisin/kexin type 9	protein-coding
chr1	91170000	91180000	3452	887	9.03157e-187	0.256952	26	5	12	7794	NM_020063	343472	Hs.451956	NM_020063	ENSG00000143032	BARHL2	-	BarH like homeobox 2	protein-coding
chr1	110430000	110440000	9219	742	0	0.080486	27	3	13	-18233	NM_172211	1435	Hs.173894	NM_000757	ENSG00000184371	CSF1	CSF-1|MCSF	colony stimulating factor 1	protein-coding
chr1	110630000	110640000	5997	1118	0	0.186427	27	4	13	9690	NR_126382	104355139	Hs.628193	NR_126382	ENSG00000258673	LINC01397	-	long intergenic non-protein coding RNA 1397	ncRNA
chr1	110650000	110660000	2283	658	1.32462e-109	0.288217	25	6	10	-62	NM_203412	164153	Hs.374027	NM_203412	ENSG00000186150	UBL4B	-	ubiquitin like 4B	protein-coding
chr1	111030000	111040000	6201	974	0	0.157071	30	6	12	-2120	NR_108042	440602	Hs.708945	NR_108042	ENSG00000235407	CYMP-AS1	-	CYMP antisense RNA 1	ncRNA
chr1	142670000	142680000	3846	999	1.49224e-205	0.25975	25	6	10	38605	NR_046228	100874392	Hs.648245	NR_046228		ANKRD20A12P	-	ankyrin repeat domain 20 family member A12, pseudogene	pseudo
chr1	149870000	149880000	6779	983	0	0.145007	25	5	12	3543	NM_001278719	9900	Hs.516153	NM_014849	ENSG00000159164	SV2A	SV2	synaptic vesicle glycoprotein 2A	protein-coding
chr1	150230000	150240000	4941	998	0	0.201983	33	5	10	4862	NM_012113	23632	Hs.528988	NM_012113	ENSG00000118298	CA14	CAXiV	carbonic anhydrase 14	protein-coding
chr1	151770000	151780000	8929	989	0	0.110763	31	6	13	2918	NM_001004432	339398	Hs.591477	NM_001004432	ENSG00000213171	LINGO4	DAAT9248|LRRN6D|PRO34002	leucine rich repeat and Ig domain containing 4	protein-coding
chr1	151780000	151790000	9686	1102	0	0.113772	35	4	10	-7082	NM_001004432	339398	Hs.591477	NM_001004432	ENSG00000213171	LINGO4	DAAT9248|LRRN6D|PRO34002	leucine rich repeat and Ig domain containing 4	protein-coding
chr1	153650000	153660000	6939	613	0	0.0883413	43	6	12	3836	NM_000906	4881	Hs.490330	NM_000906	ENSG00000169418	NPR1	ANPRA|ANPa|GUC2A|GUCY2A|NPRA	natriuretic peptide receptor 1	protein-coding
chr1	153900000	153910000	9817	1373	0	0.139859	26	6	12	-9549	NM_020699	57459	Hs.4779	NM_020699	ENSG00000143614	GATAD2B	MRD18|P66beta|p68	GATA zinc finger domain containing 2B	protein-coding
chr1	154390000	154400000	6049	1599	3.8356047292679e-316	0.264341	26	4	10	17331	NM_001206866	3570	Hs.135087	NM_000565	ENSG00000160712	IL6R	CD126|IL-6R-1|IL-6RA|IL6Q|IL6RA|IL6RQ|gp80	interleukin 6 receptor	protein-coding
chr1	154700000	154710000	4942	1123	2.41553e-300	0.227236	24	5	11	-104544	NM_001025107	103	Hs.12341	NM_001111	ENSG00000160710	ADAR	ADAR1|AGS6|DRADA|DSH|DSRAD|G1P1|IFI-4|IFI4|K88DSRBP|P136	adenosine deaminase, RNA specific	protein-coding
chr1	154840000	154850000	6410	1032	0	0.160998	33	6	15	-2246	NM_002249	3782	Hs.490765	NM_002249	ENSG00000143603	KCNN3	KCa2.3|SK3|SKCA3|hSK3	potassium calcium-activated channel subfamily N member 3	protein-coding
chr1	155910000	155920000	6195	1288	0	0.20791	33	5	12	3520	NM_181885	339403	Hs.449914	NM_181885	ENSG00000173080	RXFP4	GPCR142|GPR100|RLN3R2|RXFPR4	relaxin/insulin like family peptide receptor 4	protein-coding
chr1	156110000	156120000	6014	861	0	0.143166	26	4	10	-4735	NM_001193301	64218	Hs.408846	NM_022367	ENSG00000196189	SEMA4A	CORD10|RP35|SEMAB|SEMB	semaphorin 4A	protein-coding
chr1	156350000	156360000	10717	896	0	0.0836055	37	3	14	16020	NM_001256395	57127	Hs.131835	NM_020407	ENSG00000132677	RHBG	SLC42A2	Rh family B glycoprotein (gene/pseudogene)	protein-coding
chr1	156780000	156790000	9230	1179	0	0.127736	26	3	10	-542	NM_001007792	4914	Hs.406293	NM_002529	ENSG00000198400	NTRK1	MTC|TRK|TRK1|TRKA|Trk-A|p140-TrkA	neurotrophic receptor tyrosine kinase 1	protein-coding
chr1	156820000	156830000	9908	747	0	0.0753936	41	5	14	3712	NM_014215	3645	Hs.248138	NM_014215	ENSG00000027644	INSRR	IRR	insulin receptor related receptor	protein-coding
chr1	156880000	156890000	7096	1108	0	0.156144	24	6	10	-5424	NM_144702	149499	Hs.491734	NM_144702	ENSG00000160838	LRRC71	C1orf92	leucine rich repeat containing 71	protein-coding
chr1	158040000	158050000	8010	851	0	0.106242	29	6	12	65430	NR_033946	646268	Hs.506902	NR_033946	ENSG00000231666	LINC01704	-	long intergenic non-protein coding RNA 1704	ncRNA
chr1	159830000	159840000	8970	1282	0	0.142921	30	6	10	-2553	NM_001013661	391123	Hs.647718	NM_001013661	ENSG00000243284	VSIG8	-	V-set and immunoglobulin domain containing 8	protein-coding
chr1	161250000	161260000	3780	844	9.90761e-234	0.22328	25	4	10	24762	NM_001315491	4359	Hs.591486	NM_000530	ENSG00000158887	MPZ	CHM|CMT1|CMT1B|CMT2I|CMT2J|CMT4E|CMTDI3|CMTDID|DSS|HMSNIB|MPP|P0	myelin protein zero	protein-coding
chr1	167400000	167410000	7485	1254	0	0.167535	28	5	12	82847	NM_000734	919	Hs.156445	NM_000734	ENSG00000198821	CD247	CD3-ZETA|CD3H|CD3Q|CD3Z|IMD25|T3Z|TCRZ	CD247 molecule	protein-coding
chr1	178460000	178470000	6391	1033	0	0.161634	28	6	11	-17212	NM_032126	84066	Hs.534501	NM_032126	ENSG00000240021	TEX35	C1orf49|TSC24	testis expressed 35	protein-coding
chr1	181070000	181080000	6143	1006	0	0.163764	30	5	14	17362	NM_016545	51278	Hs.15725	NM_016545	ENSG00000162783	IER5	SBBI48	immediate early response 5	protein-coding
chr1	200880000	200890000	7676	1107	0	0.144216	28	6	10	21051	NM_001142569	55765	Hs.518997	NM_018265	ENSG00000163362	C1orf106	-	chromosome 1 open reading frame 106	protein-coding
chr1	200970000	200980000	11445	1002	0	0.0875491	26	6	10	17828	NM_001252100	23046	Hs.169182	NM_017596	ENSG00000116852	KIF21B	-	kinesin family member 21B	protein-coding
chr1	200980000	200990000	9572	1216	0	0.127037	31	6	12	7828	NM_001252100	23046	Hs.169182	NM_017596	ENSG00000116852	KIF21B	-	kinesin family member 21B	protein-coding
chr1	201220000	201230000	4741	609	0	0.128454	25	6	14	-27580	NM_001005337	5317	Hs.497350	NM_000299	ENSG00000081277	PKP1	B6P	plakophilin 1	protein-coding
chr1	201380000	201390000	9371	1154	0	0.123146	27	5	12	5874	NM_003281	7135	Hs.320890	NM_003281	ENSG00000159173	TNNI1	SSTNI|TNN1	troponin I1, slow skeletal type	protein-coding
chr1	202100000	202110000	6477	1273	0	0.196542	35	5	10	8871	NM_138795	127829	Hs.497399	NM_138795	ENSG00000143862	ARL8A	ARL10B|GIE2	ADP ribosylation factor like GTPase 8A	protein-coding
chr1	202140000	202150000	4000	984	1.12271e-225	0.246	28	5	10	7821	NR_002930	148713	Hs.523870	NR_002930	ENSG00000243323	PTPRVP	ESP|OST-PTP|PTPRV	protein tyrosine phosphatase, receptor type V, pseudogene	pseudo
chr1	202170000	202180000	2835	699	4.20412e-160	0.246561	27	3	12	2095	NM_021636	59352	Hs.497402	NM_021636	ENSG00000133067	LGR6	GPCR|VTS20631	leucine rich repeat containing G protein-coupled receptor 6	protein-coding
chr1	202190000	202200000	4847	1015	2.00157149132572e-316	0.209408	24	6	11	11717	NM_001017404	59352	Hs.497402	NM_021636	ENSG00000133067	LGR6	GPCR|VTS20631	leucine rich repeat containing G protein-coupled receptor 6	protein-coding
chr1	203040000	203050000	8703	723	0	0.0830748	33	5	18	10166	NM_002479	4656	Hs.2830	NM_002479	ENSG00000122180	MYOG	MYF4|bHLHc3|myf-4	myogenin	protein-coding
chr1	203130000	203140000	8467	761	0	0.0898784	33	6	12	9942	NM_004997	4608	Hs.927	NM_004997	ENSG00000133055	MYBPH	-	myosin binding protein H	protein-coding
chr1	203270000	203280000	7351	921	0	0.125289	27	6	10	336	NM_006763	7832	Hs.519162	NM_006763	ENSG00000159388	BTG2	APRO1|PC3|TIS21	BTG anti-proliferation factor 2	protein-coding
chr1	204050000	204060000	7311	1015	0	0.138832	26	3	13	12754	NM_005686	9580	Hs.201671	NM_005686	ENSG00000143842	SOX13	ICA12|Sox-13	SRY-box 13	protein-coding
chr1	204090000	204100000	8907	834	0	0.0936342	32	5	12	-15536	NR_123739	101929441	Hs.736889	NR_123739	ENSG00000230550	LOC101929441	-	uncharacterized LOC101929441	ncRNA
chr1	204160000	204170000	8918	781	0	0.0875757	34	6	12	619	NM_002256	3814	Hs.95008	NM_002256	ENSG00000170498	KISS1	HH13|KiSS-1	KiSS-1 metastasis-suppressor	protein-coding
chr1	204210000	204220000	7985	1007	0	0.126111	24	4	10	-31780	NM_198447	127845	Hs.532401	NM_198447	ENSG00000174567	GOLT1A	CGI-141|GOT1|HMFN1187|YMR292W|hGOT1b	golgi transport 1A	protein-coding
chr1	204590000	204600000	10051	914	0	0.0909362	30	5	11	59481	NM_006338	10446	Hs.26312	NM_006338	ENSG00000170382	LRRN2	FIGLER7|GAC1|LRANK1|LRRN5	leucine rich repeat neuronal 2	protein-coding
chr1	205440000	205450000	7340	806	0	0.109809	27	6	11	-19786	NR_103783	101669762	Hs.666219	NR_103783		BLACAT1	LINC00912|linc-UBC1|onco-lncRNA-30	bladder cancer associated transcript 1 (non-protein coding)	ncRNA
chr1	205460000	205470000	8137	1184	0	0.145508	26	5	13	-8684	NM_212503	5129	Hs.445402	NM_002596	ENSG00000117266	CDK18	PCTAIRE|PCTAIRE3|PCTK3	cyclin dependent kinase 18	protein-coding
chr1	205490000	205500000	11884	859	0	0.0722821	37	6	13	21316	NM_212502	5129	Hs.445402	NM_002596	ENSG00000117266	CDK18	PCTAIRE|PCTAIRE3|PCTK3	cyclin dependent kinase 18	protein-coding
chr1	205540000	205550000	6849	998	0	0.145715	35	5	15	6888	NM_181644	148808	Hs.567714	NM_181644	ENSG00000174514	MFSD4A	MFSD4|UNQ3064	major facilitator superfamily domain containing 4A	protein-coding
chr1	205630000	205640000	10169	1138	0	0.111909	38	6	12	14630	NM_033102	85414	Hs.278695	NM_033102	ENSG00000158715	SLC45A3	IPCA-2|IPCA-6|IPCA-8|IPCA6|PCANAP2|PCANAP6|PCANAP8|PRST	solute carrier family 45 member 3	protein-coding
chr1	205780000	205790000	3861	1121	2.15891e-182	0.290339	32	6	12	-2676	NM_173854	254428	Hs.20274	NM_173854	ENSG00000133065	SLC41A1	MgtE	solute carrier family 41 member 1	protein-coding
chr1	205890000	205900000	6395	1012	0	0.158249	30	4	10	17588	NM_052934	115019	Hs.164073	NM_052934	ENSG00000174502	SLC26A9	-	solute carrier family 26 member 9	protein-coding
chr1	206680000	206690000	5621	1321	0	0.235012	30	6	11	4137	NM_182664	83593	Hs.497579	NM_031437	ENSG00000266094	RASSF5	Maxp1|NORE1|NORE1A|NORE1B|RAPL|RASSF3	Ras association domain family member 5	protein-coding
chr1	207080000	207090000	4676	856	0	0.183062	24	6	13	10235	NM_001193338	9214	Hs.58831	NM_005449	ENSG00000162894	FCMR	FAIM3|TOSO	Fc fragment of IgM receptor	protein-coding
chr1	211500000	211510000	6067	1233	0	0.203231	25	6	10	4852	NM_001033910	7188	Hs.523930	NM_004619	ENSG00000082512	TRAF5	MGC:39780|RNF84	TNF receptor associated factor 5	protein-coding
chr1	223740000	223750000	4277	298	0	0.069675	44	6	12	108436	NM_001143962	388743	Hs.291487	NM_001143962	ENSG00000203697	CAPN8	nCL-2	calpain 8	protein-coding
chr1	226830000	226840000	9039	1060	0	0.11727	36	4	13	27769	NR_103784	100506443	Hs.664293	NR_103784		ITPKB-IT1	-	ITPKB intronic transcript 1	ncRNA
chr1	228490000	228500000	11648	701	0	0.060182	24	4	11	89810	NR_106800	102465444		NR_106800	ENSG00000154370	MIR6742	hsa-mir-6742	microRNA 6742	ncRNA
chr1	228560000	228570000	5384	917	0	0.170319	53	6	14	19810	NR_106800	102465444		NR_106800	ENSG00000154370	MIR6742	hsa-mir-6742	microRNA 6742	ncRNA
chr1	236330000	236340000	4406	1192	4.15953e-225	0.27054	26	6	12	29168	NM_003272	7107	Hs.498160	NM_003272	ENSG00000077585	GPR137B	TM7SF1	G protein-coupled receptor 137B	protein-coding
chr1	246680000	246690000	4830	734	0	0.151967	24	4	13	2589	NR_040002	255654	Hs.407570	NR_040002	ENSG00000242042	LINC01743	-	long intergenic non-protein coding RNA 1743	ncRNA
chr1	247490000	247500000	4364	846	1.24236e-303	0.193859	31	5	15	242	NM_032752	84838	Hs.168677	NM_032752	ENSG00000162714	ZNF496	NIZP1|ZFP496|ZKSCAN17|ZSCAN49	zinc finger protein 496	protein-coding
chr2	1740000	1750000	4631	994	3.17179e-296	0.21464	34	2	11	3319	NM_012293	7837	Hs.332197	NM_012293	ENSG00000130508	PXDN	COPOA|D2S448|D2S448E|MG50|PRG2|PXN|VPO	peroxidasin	protein-coding
chr2	2850000	2860000	8195	600	0	0.0732154	26	6	10	274798	NR_110228	101927554	Hs.638446	NR_110228	ENSG00000234423	LINC01250	-	long intergenic non-protein coding RNA 1250	ncRNA
chr2	3680000	3690000	7520	578	0	0.0768617	41	6	14	-20786	NM_018436	55821	Hs.97899	NM_018436	ENSG00000151360	ALLC	ALC	allantoicase	protein-coding
chr2	8720000	8730000	2373	675	1.86451e-115	0.28445	26	6	13	-1078	NR_110257	101929567	Hs.634706	NR_110257	ENSG00000236008	LINC01814	-	long intergenic non-protein coding RNA 1814	ncRNA
chr2	9900000	9910000	3983	763	6.97133e-280	0.191564	26	6	11	-78571	NM_001318976	9014	Hs.584833	NM_005680	ENSG00000115750	TAF1B	MGC:9349|RAF1B|RAFI63|SL1|TAFI63	TATA-box binding protein associated factor, RNA polymerase I subunit B	protein-coding
chr2	11050000	11060000	6724	708	0	0.105294	27	6	14	2937	NM_002236	3754	Hs.23735	NM_002236	ENSG00000162975	KCNF1	IK8|KCNF|KV5.1|kH1	potassium voltage-gated channel modifier subfamily F member 1	protein-coding
chr2	11290000	11300000	4217	723	1.09682573376757e-321	0.171449	32	6	11	-498	NM_001282712	130814	Hs.274415	NM_152391	ENSG00000162976	PQLC3	C2orf22	PQ loop repeat containing 3	protein-coding
chr2	11970000	11980000	3822	1063	8.92702e-190	0.278127	24	3	10	2112	NR_036226	100422996		NR_036226	ENSG00000265172	MIR4262	-	microRNA 4262	ncRNA
chr2	20380000	20390000	7361	797	0	0.108273	34	5	11	39927	NM_002997	6382	Hs.224607	NM_002997	ENSG00000115884	SDC1	CD138|SDC|SYND1|syndecan	syndecan 1	protein-coding
chr2	20390000	20400000	5274	914	0	0.173303	26	4	10	29927	NM_002997	6382	Hs.224607	NM_002997	ENSG00000115884	SDC1	CD138|SDC|SYND1|syndecan	syndecan 1	protein-coding
chr2	23810000	23820000	4258	677	0	0.158995	25	4	14	206702	NM_052920	114818	Hs.130593	NM_025067	ENSG00000119771	KLHL29	KBTBD9	kelch like family member 29	protein-coding
chr2	23880000	23890000	5894	757	0	0.128436	32	5	12	264984	NM_017552	54454	Hs.467862	NM_017552	ENSG00000119778	ATAD2B	-	ATPase family, AAA domain containing 2B	protein-coding
chr2	25140000	25150000	5289	803	0	0.151825	35	4	11	-2114	NM_004036	109	Hs.467898	NM_004036	ENSG00000138031	ADCY3	AC-III|AC3	adenylate cyclase 3	protein-coding
chr2	26730000	26740000	4867	842	0	0.173002	27	5	13	-34090	NM_194322	9381	Hs.91608	NM_004802	ENSG00000115155	OTOF	AUNB1|DFNB6|DFNB9|FER1L2|NSRD9	otoferlin	protein-coding
chr2	26750000	26760000	5842	710	0	0.121534	31	6	10	26566	NM_001287489	9381	Hs.91608	NM_004802	ENSG00000115155	OTOF	AUNB1|DFNB6|DFNB9|FER1L2|NSRD9	otoferlin	protein-coding
chr2	26780000	26790000	5686	972	0	0.170946	28	4	12	-427	NM_001322426	339778	Hs.407083	NM_001105519	ENSG00000173557	C2orf70	-	chromosome 2 open reading frame 70	protein-coding
chr2	26910000	26920000	9667	966	0	0.0999276	26	4	10	-581	NM_002246	3777	Hs.24040	NM_002246	ENSG00000171303	KCNK3	K2p3.1|OAT1|PPH4|TASK|TASK-1|TBAK1	potassium two pore domain channel subfamily K member 3	protein-coding
chr2	27290000	27300000	5743	593	0	0.103256	36	6	12	-433	NM_001134693	100128731	Hs.502948	NM_001134693	ENSG00000228474	OST4	-	oligosaccharyltransferase complex subunit 4, non-catalytic	protein-coding
chr2	42980000	42990000	4221	867	2.67232e-280	0.205402	26	3	12	6401	NM_148962	165140	Hs.168439	NM_148962	ENSG00000162881	OXER1	GPCR|GPR170|TG1019	oxoeicosanoid receptor 1	protein-coding
chr2	45170000	45180000	6826	606	0	0.0887782	36	6	15	5963	NM_005413	6496	Hs.567336	NM_005413	ENSG00000138083	SIX3	HPE2	SIX homeobox 3	protein-coding
chr2	46520000	46530000	3460	992	4.84909e-166	0.286705	24	3	12	459	NM_001430	2034	Hs.468410	NM_001430	ENSG00000116016	EPAS1	ECYT4|HIF2A|HLF|MOP2|PASD2|bHLHe73	endothelial PAS domain protein 1	protein-coding
chr2	71810000	71820000	6717	489	0	0.0728004	33	6	14	121168	NM_001130985	8291	Hs.252180	NM_003494	ENSG00000135636	DYSF	FER1L1|LGMD2B|MMD1	dysferlin	protein-coding
chr2	71910000	71920000	10775	529	0	0.0490951	30	6	14	221168	NM_001130985	8291	Hs.252180	NM_003494	ENSG00000135636	DYSF	FER1L1|LGMD2B|MMD1	dysferlin	protein-coding
chr2	72070000	72080000	5905	792	0	0.134124	29	4	11	299991	NM_001277742	56603	Hs.91546	NM_019885	ENSG00000003137	CYP26B1	CYP26A2|P450RAI-2|P450RAI2|RHFCA	cytochrome P450 family 26 subfamily B member 1	protein-coding
chr2	72160000	72170000	6024	870	0	0.144422	25	5	11	209991	NM_001277742	56603	Hs.91546	NM_019885	ENSG00000003137	CYP26B1	CYP26A2|P450RAI-2|P450RAI2|RHFCA	cytochrome P450 family 26 subfamily B member 1	protein-coding
chr2	73150000	73160000	6403	754	0	0.117757	29	5	12	10396	NM_004097	2016	Hs.516090	NM_004097	ENSG00000135638	EMX1	-	empty spiracles homeobox 1	protein-coding
chr2	73510000	73520000	4520	702	0	0.15531	27	4	13	5829	NM_001965	1961	Hs.3052	NM_001965	ENSG00000135625	EGR4	NGFI-C|NGFIC|PAT133	early growth response 4	protein-coding
chr2	74220000	74230000	3665	864	9.4934e-216	0.235744	26	5	14	11469	NM_001287491	200424	Hs.516107	NM_001287491	ENSG00000187605	TET3	hCG_40738	tet methylcytosine dioxygenase 3	protein-coding
chr2	74230000	74240000	5254	986	0	0.187667	24	6	11	21469	NM_001287491	200424	Hs.516107	NM_001287491	ENSG00000187605	TET3	hCG_40738	tet methylcytosine dioxygenase 3	protein-coding
chr2	74660000	74670000	4973	642	0	0.129097	36	3	11	2710	NM_033046	6242	Hs.192854	NM_033046	ENSG00000114993	RTKN	-	rhotekin	protein-coding
chr2	74740000	74750000	5716	538	0	0.0941218	30	4	16	3404	NM_016170	3196	Hs.168586	NM_016170	ENSG00000115297	TLX2	HOX11L1|NCX	T-cell leukemia homeobox 2	protein-coding
chr2	85530000	85540000	3090	695	2.82311e-190	0.224919	33	5	10	20419	NM_001206844	10618	Hs.593382	NM_006464	ENSG00000152291	TGOLN2	TGN38|TGN46|TGN48|TGN51|TTGN2	trans-golgi network protein 2	protein-coding
chr2	85960000	85970000	4525	1127	6.05627e-252	0.249061	26	6	13	-15909	NM_032827	84913	Hs.135569	NM_032827	ENSG00000168874	ATOH8	HATH6|bHLHa21	atonal bHLH transcription factor 8	protein-coding
chr2	85990000	86000000	7064	646	0	0.0914496	27	5	17	14091	NM_032827	84913	Hs.135569	NM_032827	ENSG00000168874	ATOH8	HATH6|bHLHa21	atonal bHLH transcription factor 8	protein-coding
chr2	86010000	86020000	7831	908	0	0.115949	27	6	10	-4200	NR_106719	102466516		NR_106719	ENSG00000278783	MIR6071	hsa-mir-6071	microRNA 6071	ncRNA
chr2	87570000	87580000	8277	1613	0	0.194877	28	4	12	153091	NR_039929	100616165		NR_039929	ENSG00000266063	MIR4771-2	-	microRNA 4771-2	ncRNA
chr2	91740000	91750000	10694	1389	0	0.129886	24	6	18	102975	NR_027238	654342	Hs.469287	NR_027238		LOC654342	-	lymphocyte-specific protein 1 pseudogene	pseudo
chr2	96720000	96730000	12162	713	0	0.0586252	34	6	13	-23278	NM_001321531	150763	Hs.348629	NM_207328	ENSG00000186281	GPAT2	CT123	glycerol-3-phosphate acyltransferase 2, mitochondrial	protein-coding
chr2	96750000	96760000	4935	715	0	0.144883	30	2	14	26984	NM_000682	151	Hs.247686	NM_000682	ENSG00000274286	ADRA2B	ADRA2L1|ADRA2RL1|ADRARL1|ALPHA2BAR|FAME2|alpha-2BAR	adrenoceptor alpha 2B	protein-coding
chr2	96760000	96770000	5855	760	0	0.129804	37	4	12	16984	NM_000682	151	Hs.247686	NM_000682	ENSG00000274286	ADRA2B	ADRA2L1|ADRA2RL1|ADRARL1|ALPHA2BAR|FAME2|alpha-2BAR	adrenoceptor alpha 2B	protein-coding
chr2	96770000	96780000	6170	482	0	0.0781199	43	6	14	6984	NM_000682	151	Hs.247686	NM_000682	ENSG00000274286	ADRA2B	ADRA2L1|ADRA2RL1|ADRARL1|ALPHA2BAR|FAME2|alpha-2BAR	adrenoceptor alpha 2B	protein-coding
chr2	97190000	97200000	4949	744	0	0.150333	31	5	13	3043	NR_135564	105373496	Hs.570138	NR_135564	ENSG00000235480	LOC105373496	-	uncharacterized LOC105373496	ncRNA
chr2	97200000	97210000	4388	862	4.25632e-302	0.196445	33	6	10	1384	NM_001319092	10865	Hs.920	NM_006673	ENSG00000196843	ARID5A	MRF-1|MRF1|RP11-363D14	AT-rich interaction domain 5A	protein-coding
chr2	110790000	110800000	6011	536	0	0.0891699	34	4	12	32619	NR_036225	100422994		NR_036225	ENSG00000265682	MIR4267	-	microRNA 4267	ncRNA
chr2	111080000	111090000	5761	931	0	0.161604	28	6	10	42570	NR_049830	100847033		NR_049830	ENSG00000263881	MIR4436B2	-	microRNA 4436b-2	ncRNA
chr2	120230000	120240000	5545	824	0	0.148602	28	5	10	45554	NM_183240	140738	Hs.26216	NM_183240	ENSG00000171227	TMEM37	PR|PR1	transmembrane protein 37	protein-coding
chr2	121190000	121200000	5083	673	0	0.132402	34	4	13	28925	NR_027181	84931	Hs.334519	NM_032845	ENSG00000280409	LINC01101	-	long intergenic non-protein coding RNA 1101	ncRNA
chr2	121360000	121370000	7207	821	0	0.113917	33	6	13	-141075	NR_027181	84931	Hs.334519	NM_032845	ENSG00000280409	LINC01101	-	long intergenic non-protein coding RNA 1101	ncRNA
chr2	121520000	121530000	6853	904	0	0.131913	24	4	12	-29867	NM_005270	2736	Hs.111867	NM_005270	ENSG00000074047	GLI2	CJS|HPE9|PHS2|THP1|THP2	GLI family zinc finger 2	protein-coding
chr2	121530000	121540000	6344	623	0	0.098203	26	6	15	-19867	NM_005270	2736	Hs.111867	NM_005270	ENSG00000074047	GLI2	CJS|HPE9|PHS2|THP1|THP2	GLI family zinc finger 2	protein-coding
chr2	121690000	121700000	6076	775	0	0.127551	27	6	12	140133	NM_005270	2736	Hs.111867	NM_005270	ENSG00000074047	GLI2	CJS|HPE9|PHS2|THP1|THP2	GLI family zinc finger 2	protein-coding
chr2	121950000	121960000	5574	855	0	0.153391	30	6	12	87778	NM_014553	29842	Hs.156471	NM_014553	ENSG00000115112	TFCP2L1	CRTR1|LBP-9|LBP9	transcription factor CP2 like 1	protein-coding
chr2	128180000	128190000	3899	957	1.64184e-220	0.245448	28	6	11	-3806	NR_039944	100616187		NR_039944	ENSG00000264075	MIR4783	-	microRNA 4783	ncRNA
chr2	128320000	128330000	4511	903	7.66593e-306	0.200177	28	5	10	3537	NR_132317	105373609	Hs.677195	NR_132317		LOC105373609	-	uncharacterized LOC105373609	ncRNA
chr2	129200000	129210000	7473	566	0	0.0757393	29	6	15	-128829	NM_004807	9394	Hs.512841	NM_004807	ENSG00000136720	HS6ST1	HH15|HS6ST	heparan sulfate 6-O-sulfotransferase 1	protein-coding
chr2	130910000	130920000	7317	669	0	0.0914309	35	4	11	-12293	NM_207310	91409	Hs.29383	NM_207310	ENSG00000152076	CCDC74B	-	coiled-coil domain containing 74B	protein-coding
chr2	132270000	132280000	5701	745	0	0.130679	31	5	11	-10407	NM_001258304	90557	Hs.351461	NM_138770	ENSG00000163040	CCDC74A	-	coiled-coil domain containing 74A	protein-coding
chr2	176930000	176940000	3676	979	1.90588e-191	0.266322	26	6	12	13690	NM_001080458	344191	Hs.452341	NM_001080458	ENSG00000174279	EVX2	EVX-2	even-skipped homeobox 2	protein-coding
chr2	218650000	218660000	5606	1121	0	0.199964	24	5	10	-33684	NR_026597	729582	Hs.572788	NR_026597		DIRC3	-	disrupted in renal carcinoma 3	ncRNA
chr2	218680000	218690000	14157	705	0	0.0497987	24	4	10	-63684	NR_026597	729582	Hs.572788	NR_026597		DIRC3	-	disrupted in renal carcinoma 3	ncRNA
chr2	218780000	218790000	7806	795	0	0.101845	40	5	14	-41	NM_001308022	7145	Hs.471381	NM_022648	ENSG00000079308	TNS1	MST091|MST122|MST127|MSTP091|MSTP122|MSTP127|MXRA6|PPP1R155|TNS	tensin 1	protein-coding
chr2	219140000	219150000	9441	1073	0	0.113653	33	5	13	-89	NR_106768	102465256		NR_106768	ENSG00000135926	MIR6513	hsa-mir-6513|mir-6513	microRNA 6513	ncRNA
chr2	220160000	220170000	13628	923	0	0.0677282	31	6	12	-6078	NR_029688	406944		NR_029688	ENSG00000207647	MIR153-1	MIRN153-1|mir-153-1	microRNA 153-1	ncRNA
chr2	220190000	220200000	6314	1388	0	0.219829	24	3	12	2899	NM_001007089	389075	Hs.290551	NM_001007089	ENSG00000182698	RESP18	-	regulated endocrine specific protein 18	protein-coding
chr2	220430000	220440000	9973	1070	0	0.10729	28	6	11	1268	NM_001173408	23363	Hs.526594	NM_015311	ENSG00000124006	OBSL1	-	obscurin like 1	protein-coding
chr2	223160000	223170000	4912	1124	1.74087e-296	0.228827	27	6	12	-1285	NM_181458	5077	Hs.42146	NM_000438	ENSG00000135903	PAX3	CDHS|HUP2|WS1|WS3	paired box 3	protein-coding
chr2	227660000	227670000	3573	853	9.77684e-208	0.238735	30	6	13	-1494	NM_005544	3667	Hs.471508	NM_005544	ENSG00000169047	IRS1	HIRS-1	insulin receptor substrate 1	protein-coding
chr2	231800000	231810000	4727	702	0	0.148509	28	6	11	-15059	NM_005683	9290	Hs.114545	NM_005683	ENSG00000135898	GPR55	LPIR1	G protein-coupled receptor 55	protein-coding
chr2	233200000	233210000	4096	805	3.64129e-282	0.196533	32	6	13	-38244	NM_001632	250	Hs.284255	NM_001632	ENSG00000163283	ALPP	ALP|PALP|PLAP|PLAP-1	alkaline phosphatase, placental	protein-coding
chr2	233210000	233220000	4603	811	0	0.176189	35	5	12	-28244	NM_001632	250	Hs.284255	NM_001632	ENSG00000163283	ALPP	ALP|PALP|PLAP|PLAP-1	alkaline phosphatase, placental	protein-coding
chr2	234700000	234710000	3570	708	2.99013e-244	0.198319	25	6	11	20675	NM_001287395	339766	Hs.361778	NM_001287395	ENSG00000185038	MROH2A	HEATR7B1	maestro heat like repeat family member 2A	protein-coding
chr2	238820000	238830000	4469	653	0	0.146118	24	6	11	-50587	NM_001278306	140739	Hs.471785	NM_080678	ENSG00000184182	UBE2F	NCE2	ubiquitin conjugating enzyme E2 F (putative)	protein-coding
chr2	239040000	239050000	4964	528	0	0.106366	26	4	12	-2363	NM_198582	377007	Hs.591595	NM_198582	ENSG00000168427	KLHL30	-	kelch like family member 30	protein-coding
chr2	239060000	239070000	5727	664	0	0.115942	41	6	14	-2649	NM_001291832	151176	Hs.24951	NM_152521	ENSG00000178752	ERFE	C1QTNF15|CTRP15|FAM132B	erythroferrone	protein-coding
chr2	239070000	239080000	5684	679	0	0.119458	28	6	12	7351	NM_001291832	151176	Hs.24951	NM_152521	ENSG00000178752	ERFE	C1QTNF15|CTRP15|FAM132B	erythroferrone	protein-coding
chr2	240110000	240120000	3686	975	2.34167e-193	0.264514	29	6	10	2153	NR_026664	85009	Hs.744565	NM_032923		MGC16025	-	uncharacterized LOC85009	ncRNA
chr2	241290000	241300000	4029	599	0	0.148672	27	6	13	-80115	NM_002081	2817	Hs.328232	NM_002081	ENSG00000063660	GPC1	glypican	glypican 1	protein-coding
chr2	241310000	241320000	4530	625	0	0.137969	32	5	13	-60115	NM_002081	2817	Hs.328232	NM_002081	ENSG00000063660	GPC1	glypican	glypican 1	protein-coding
chr2	241330000	241340000	5801	529	0	0.0911912	35	6	18	-40115	NM_002081	2817	Hs.328232	NM_002081	ENSG00000063660	GPC1	glypican	glypican 1	protein-coding
chr2	241350000	241360000	3117	836	2.11491e-161	0.268207	30	4	13	-20115	NM_002081	2817	Hs.328232	NM_002081	ENSG00000063660	GPC1	glypican	glypican 1	protein-coding
chr2	241500000	241510000	4250	896	4.30515e-276	0.210824	29	5	11	-3004	NM_018226	57140	Hs.5345	NM_018226		RNPEPL1	-	arginyl aminopeptidase like 1	protein-coding
chr2	241730000	241740000	3169	696	2.7865e-199	0.219628	39	6	10	24725	NM_001320705	547	Hs.516802	NM_004321	ENSG00000130294	KIF1A	ATSV|C2orf20|HSN2C|MRD9|SPG30|UNC104	kinesin family member 1A	protein-coding
chr2	241770000	241780000	3060	824	1.1237e-157	0.269281	27	5	12	-15275	NM_001330289	547	Hs.516802	NM_004321	ENSG00000130294	KIF1A	ATSV|C2orf20|HSN2C|MRD9|SPG30|UNC104	kinesin family member 1A	protein-coding
chr2	241820000	241830000	4583	900	1.11509881590754e-315	0.196378	34	4	10	6455	NM_001282921	79919	Hs.193745	NM_024861	ENSG00000172478	C2orf54	-	chromosome 2 open reading frame 54	protein-coding
chr2	241930000	241940000	6045	678	0	0.112159	47	6	16	-3255	NM_001080437	25992	Hs.471834	NM_001080437	ENSG00000162804	SNED1	SST3|Snep	sushi, nidogen and EGF like domains 1	protein-coding
chr2	241940000	241950000	3389	849	4.78712e-188	0.250516	34	6	10	6745	NM_001080437	25992	Hs.471834	NM_001080437	ENSG00000162804	SNED1	SST3|Snep	sushi, nidogen and EGF like domains 1	protein-coding
chr2	242140000	242150000	5661	460	0	0.0812577	32	6	13	17076	NM_001001891	50636	Hs.163909	NM_001001666	ENSG00000146205	ANO7	D-TMPP|DTMPP|IPCA-5|IPCA5|NGEP|PCANAP5|PCANAP5L|TMEM16G	anoctamin 7	protein-coding
chr2	242430000	242440000	5725	867	0	0.151441	25	6	14	12775	NM_001271978	10494	Hs.516807	NM_006374	ENSG00000115694	STK25	SOK1|YSK1	serine/threonine kinase 25	protein-coding
chr2	242600000	242610000	4086	1181	4.70326e-194	0.289036	28	5	10	21383	NM_001165031	1841	Hs.471873	NM_012145	ENSG00000168393	DTYMK	CDC8|PP3731|TMPK|TYMK	deoxythymidylate kinase	protein-coding
chr3	9540000	9550000	6627	1183	0	0.178512	27	6	12	50486	NM_198560	375323	Hs.56782	NM_198560	ENSG00000156959	LHFPL4	-	lipoma HMGIC fusion partner-like 4	protein-coding
chr3	10970000	10980000	9085	946	0	0.104128	26	6	11	-59420	NM_003042	6529	Hs.443874	NM_003042	ENSG00000157103	SLC6A1	GABATHG|GABATR|GAT1|MAE	solute carrier family 6 member 1	protein-coding
chr3	10990000	11000000	7880	999	0	0.126777	35	6	14	-39420	NM_003042	6529	Hs.443874	NM_003042	ENSG00000157103	SLC6A1	GABATHG|GABATR|GAT1|MAE	solute carrier family 6 member 1	protein-coding
chr3	12940000	12950000	4786	833	0	0.174049	37	6	13	-18290	NR_136189	105376955	Hs.561179	NR_136189	ENSG00000232746	LINC02022	-	long intergenic non-protein coding RNA 2022	ncRNA
chr3	12970000	12980000	8715	978	0	0.11222	28	5	10	34198	NM_014869	9922	Hs.475506	NM_014869	ENSG00000144711	IQSEC1	ARF-GEP100|ARFGEP100|BRAG2|GEP100	IQ motif and Sec7 domain 1	protein-coding
chr3	12990000	13000000	7145	769	0	0.107628	24	5	12	14198	NM_014869	9922	Hs.475506	NM_014869	ENSG00000144711	IQSEC1	ARF-GEP100|ARFGEP100|BRAG2|GEP100	IQ motif and Sec7 domain 1	protein-coding
chr3	13040000	13050000	5925	1060	0	0.178903	26	6	11	-16464	NM_001330619	9922	Hs.475506	NM_014869	ENSG00000144711	IQSEC1	ARF-GEP100|ARFGEP100|BRAG2|GEP100	IQ motif and Sec7 domain 1	protein-coding
chr3	13100000	13110000	7591	598	0	0.0787775	32	5	13	9617	NM_001134382	9922	Hs.475506	NM_014869	ENSG00000144711	IQSEC1	ARF-GEP100|ARFGEP100|BRAG2|GEP100	IQ motif and Sec7 domain 1	protein-coding
chr3	13200000	13210000	9088	822	0	0.0904489	27	5	11	-90383	NM_001134382	9922	Hs.475506	NM_014869	ENSG00000144711	IQSEC1	ARF-GEP100|ARFGEP100|BRAG2|GEP100	IQ motif and Sec7 domain 1	protein-coding
chr3	13260000	13270000	4343	713	0	0.164172	27	5	10	-150383	NM_001134382	9922	Hs.475506	NM_014869	ENSG00000144711	IQSEC1	ARF-GEP100|ARFGEP100|BRAG2|GEP100	IQ motif and Sec7 domain 1	protein-coding
chr3	13720000	13730000	6923	734	0	0.106023	24	6	10	32779	NR_027103	285375	Hs.319969	NR_027103	ENSG00000224514	LINC00620	-	long intergenic non-protein coding RNA 620	ncRNA
chr3	13820000	13830000	7946	1156	0	0.145482	25	6	10	96618	NM_004625	7476	Hs.72290	NM_004625	ENSG00000154764	WNT7A	-	Wnt family member 7A	protein-coding
chr3	14410000	14420000	7528	904	0	0.120085	33	5	13	-20932	NR_110135	101927565	Hs.306905	NR_110135	ENSG00000251576	LINC01267	-	long intergenic non-protein coding RNA 1267	ncRNA
chr3	14550000	14560000	5368	955	0	0.177906	24	6	11	26850	NM_001080423	80852	Hs.517819	NM_001080423	ENSG00000144596	GRIP2	-	glutamate receptor interacting protein 2	protein-coding
chr3	14640000	14650000	4121	893	1.69242e-261	0.216695	27	4	10	-48253	NR_135523	51244	Hs.517820	NM_016474	ENSG00000154781	CCDC174	C3orf19|HSPC212|IHPM|IHPMR	coiled-coil domain containing 174	protein-coding
chr3	14800000	14810000	5408	1082	0	0.200074	32	3	11	47921	NR_135245	152274	Hs.434128	NR_135245	ENSG00000260902	LINC02011	-	long intergenic non-protein coding RNA 2011	ncRNA
chr3	38050000	38060000	10820	1144	0	0.10573	27	5	12	11278	NR_024071	5333	Hs.80776	NM_006225	ENSG00000187091	PLCD1	NDNC3|PLC-III	phospholipase C delta 1	protein-coding
chr3	38120000	38130000	2583	596	1.07812e-155	0.230739	34	6	12	44304	NM_007335	9940	Hs.714499	NM_007335	ENSG00000008226	DLEC1	CFAP81|DLC-1|DLC1|F56	deleted in lung and esophageal cancer 1	protein-coding
chr3	39220000	39230000	7462	750	0	0.100509	24	3	10	9077	NM_194293	165904	Hs.447868	NM_194293	ENSG00000168334	XIRP1	CMYA1|Xin	xin actin binding repeat containing 1	protein-coding
chr3	39470000	39480000	3827	998	1.04858e-203	0.260779	29	5	11	22455	NR_002324	6044	Hs.449909	NR_002324	ENSG00000202363	SNORA62	E2|E2-1|RNE2|RNU108	small nucleolar RNA, H/ACA box 62	snoRNA
chr3	42700000	42710000	11719	740	0	0.0631453	44	6	18	-9120	NR_125400	101928323		NR_125400		LOC101928323	-	uncharacterized LOC101928323	ncRNA
chr3	47460000	47470000	5214	1098	0	0.210587	36	2	10	42528	NM_015466	25930	Hs.25524	NM_015466	ENSG00000076201	PTPN23	HD-PTP|HDPTP|PTP-TD14	protein tyrosine phosphatase, non-receptor type 23	protein-coding
chr3	48250000	48260000	7049	1043	0	0.147964	52	4	13	-9837	NM_004345	820	Hs.51120	NM_004345	ENSG00000164047	CAMP	CAP-18|CAP18|CRAMP|FALL-39|FALL39|HSD26|LL37	cathelicidin antimicrobial peptide	protein-coding
chr3	49490000	49500000	6951	1001	0	0.144008	25	5	11	-11136	NM_001177643	1605	Hs.76111	NM_004393	ENSG00000173402	DAG1	156DAG|A3a|AGRNR|DAG|MDDGA9|MDDGC7|MDDGC9	dystroglycan 1	protein-coding
chr3	50280000	50290000	9559	803	0	0.0840046	26	4	10	674	NM_001166425	2771	Hs.77269	NM_002070	ENSG00000114353	GNAI2	GIP|GNAI2B|H_LUCA15.1|H_LUCA16.1	G protein subunit alpha i2	protein-coding
chr3	50320000	50330000	7829	931	0	0.118917	25	4	11	5026	NM_006764	7866	Hs.315177	NM_006764	ENSG00000214706	IFRD2	IFNRP|SKMc15|SM15	interferon related developmental regulator 2	protein-coding
chr3	50420000	50430000	5779	669	0	0.115764	35	6	22	22235	NR_111913	11068	Hs.149443	NM_007022	ENSG00000114395	CYB561D2	101F6|TSP10|XXcos-LUCA11.4	cytochrome b561 family member D2	protein-coding
chr3	51700000	51710000	4421	939	2.60584e-285	0.212395	26	6	10	-191	NM_015926	51368	Hs.517864	NM_015926	ENSG00000164081	TEX264	ZSIG11	testis expressed 264	protein-coding
chr3	51720000	51730000	8448	832	0	0.0984848	24	6	11	-16081	NM_001130063	2912	Hs.121510	NM_000839	ENSG00000164082	GRM2	GLUR2|GPRC1B|MGLUR2|mGlu2	glutamate metabotropic receptor 2	protein-coding
chr3	52030000	52040000	6625	711	0	0.107321	24	6	13	-5042	NM_000992	6159	Hs.425125	NM_000992	ENSG00000162244	RPL29	HIP|HUMRPL29|L29|RPL29P10|RPL29_3_370	ribosomal protein L29	protein-coding
chr3	52220000	52230000	8917	901	0	0.101043	25	5	10	-7099	NM_001304444	211	Hs.476308	NM_000688	ENSG00000023330	ALAS1	ALAS|ALAS-H|ALAS3|ALASH|MIG4	5'-aminolevulinate synthase 1	protein-coding
chr3	52400000	52410000	8269	614	0	0.0742532	27	4	11	39121	NM_004656	8314	Hs.106674	NM_004656	ENSG00000163930	BAP1	HUCEP-13|UCHL2|hucep-6	BRCA1 associated protein 1	protein-coding
chr3	52460000	52470000	6173	1113	0	0.180301	31	5	11	14101	NM_020163	56920	Hs.59729	NM_020163	ENSG00000010319	SEMA3G	sem2	semaphorin 3G	protein-coding
chr3	52850000	52860000	6734	908	0	0.134838	39	6	14	-2951	NR_046615	100873993	Hs.602700	NR_046615	ENSG00000239799	ITIH4-AS1	-	ITIH4 antisense RNA 1	ncRNA
chr3	75660000	75670000	2979	811	9.64211e-152	0.272239	24	5	12	-14914	NR_031714	100302212		NR_031714		MIR1324	MIRN1324|hsa-mir-1324	microRNA 1324	ncRNA
chr3	122870000	122880000	5968	681	0	0.114109	24	5	10	-5641	NR_106960	102465667		NR_106960	ENSG00000065485	MIR7110	hsa-mir-7110	microRNA 7110	ncRNA
chr3	123750000	123760000	3705	656	1.51141e-276	0.177058	39	5	15	-43983	NR_133919	54763	Hs.567516	NM_017578	ENSG00000065371	ROPN1	CT91|ODF6|RHPNAP1|ROPN1A|ropporin	rhophilin associated tail protein 1	protein-coding
chr3	126200000	126210000	3328	710	2.13438e-214	0.213341	36	5	11	-10238	NR_104249	79364	Hs.440049	NM_025112	ENSG00000070476	ZXDC	ZXDL	ZXD family zinc finger C	protein-coding
chr3	126270000	126280000	5043	909	0	0.18025	29	6	11	2808	NR_130715	152065	Hs.178210	NM_152533	ENSG00000180697	C3orf22	-	chromosome 3 open reading frame 22	protein-coding
chr3	126700000	126710000	6103	603	0	0.0988039	50	6	14	-2437	NM_032242	5361	Hs.432329	NM_032242	ENSG00000114554	PLXNA1	NOV|NOVP|PLEXIN-A1|PLXN1	plexin A1	protein-coding
chr3	126820000	126830000	3414	828	1.41899e-195	0.242531	31	5	10	-86974	NM_001007534	285311	Hs.591284	NM_001007534		C3orf56	-	chromosome 3 open reading frame 56	protein-coding
chr3	127080000	127090000	3418	862	2.26704e-188	0.252194	24	6	12	24513	NR_110147	101927123	Hs.526761	NR_110147	ENSG00000244215	LINC02016	-	long intergenic non-protein coding RNA 2016	ncRNA
chr3	127140000	127150000	6232	608	0	0.097561	27	6	10	-35487	NR_110147	101927123	Hs.526761	NR_110147	ENSG00000244215	LINC02016	-	long intergenic non-protein coding RNA 2016	ncRNA
chr3	127380000	127390000	5596	864	0	0.154396	28	6	13	-6781	NM_172027	80325	Hs.107812	NM_032548	ENSG00000114626	ABTB1	BPOZ|BTB3|BTBD21|EF1ABP|PP2259	ankyrin repeat and BTB domain containing 1	protein-coding
chr3	128070000	128080000	4800	733	0	0.152708	27	5	10	-107437	NR_037890	285224	Hs.683815	NR_037890	ENSG00000242049	DNAJB8-AS1	-	DNAJB8 antisense RNA 1	ncRNA
chr3	128100000	128110000	6606	675	0	0.10218	24	5	10	-77437	NR_037890	285224	Hs.683815	NR_037890	ENSG00000242049	DNAJB8-AS1	-	DNAJB8 antisense RNA 1	ncRNA
chr3	128110000	128120000	6639	582	0	0.0876638	28	5	13	-67437	NR_037890	285224	Hs.683815	NR_037890	ENSG00000242049	DNAJB8-AS1	-	DNAJB8 antisense RNA 1	ncRNA
chr3	128800000	128810000	5895	757	0	0.128414	26	6	12	25390	NM_000174	2815	Hs.1144	NM_000174	ENSG00000169704	GP9	CD42a|GPIX	glycoprotein IX platelet	protein-coding
chr3	129080000	129090000	6344	516	0	0.0813367	39	4	10	31191	NR_002992	677797	Hs.711399	NR_002992	ENSG00000207088	SNORA7B	ACA7B	small nucleolar RNA, H/ACA box 7B	snoRNA
chr3	129240000	129250000	7048	849	0	0.12046	29	6	14	-2482	NM_000539	6010	Hs.247565	NM_000539	ENSG00000163914	RHO	CSNBAD1|OPN2|RP4	rhodopsin	protein-coding
chr3	133550000	133560000	6411	943	0	0.147091	24	5	12	52123	NM_021203	58477	Hs.12152	NM_021203	ENSG00000144867	SRPRB	APMCF1	SRP receptor beta subunit	protein-coding
chr3	134510000	134520000	4470	700	0	0.1566	24	6	14	901	NM_004441	2047	Hs.116092	NM_004441	ENSG00000154928	EPHB1	ELK|EPHT2|Hek6|NET	EPH receptor B1	protein-coding
chr3	140920000	140930000	4808	457	0	0.0950499	29	6	10	-25667	NM_001282728	92370	Hs.657887	NM_152282	ENSG00000155893	PXYLP1	ACPL2|HEL124|XYLP	2-phosphoxylose phosphatase 1	protein-coding
chr3	184000000	184010000	4724	795	0	0.16829	29	4	10	11201	NM_001100121	9718	Hs.146161	NM_014693	ENSG00000145194	ECE2	-	endothelin converting enzyme 2	protein-coding
chr3	184270000	184280000	3553	711	2.46132e-241	0.200113	24	5	13	-294	NR_046593	100874079	Hs.574899	NR_046593	ENSG00000230215	LINC01840	EIF2B5-AS1	long intergenic non-protein coding RNA 1840	ncRNA
chr3	195340000	195350000	3966	705	4.87215e-295	0.177761	42	4	13	-33924	NM_001647	347	Hs.522555	NM_001647	ENSG00000189058	APOD	-	apolipoprotein D	protein-coding
chr3	195920000	195930000	6294	615	0	0.0977121	33	3	13	13300	NM_001039617	131540	Hs.111591	NM_001039617	ENSG00000163958	ZDHHC19	DHHC19	zinc finger DHHC-type containing 19	protein-coding
chr3	196690000	196700000	4127	853	1.12581e-272	0.206688	24	4	10	742	NM_025163	80235	Hs.518403	NM_025163	ENSG00000119227	PIGZ	GPI-MT-IV|PIG-Z|SMP3	phosphatidylinositol glycan anchor biosynthesis class Z	protein-coding
chr3	196750000	196760000	4850	661	0	0.136289	42	5	17	1686	NM_033316	4241	Hs.184727	NM_005929	ENSG00000163975	MELTF	CD228|MAP97|MFI2|MTF1|MTf	melanotransferrin	protein-coding
chr4	520000	530000	4379	751	0	0.1715	29	6	11	32011	NR_144333	54872	Hs.7099	NM_017733	ENSG00000174227	PIGG	GPI7|LAS21|MRT53|PRO4405|RLGS1930	phosphatidylinositol glycan anchor biosynthesis class G	protein-coding
chr4	680000	690000	3166	713	1.0991e-194	0.225205	28	2	10	-1770	NM_001294341	84179	Hs.567612	NM_032219	ENSG00000169026	MFSD7	LP2561	major facilitator superfamily domain containing 7	protein-coding
chr4	710000	720000	5504	427	0	0.0775799	27	5	14	15470	NM_006315	10336	Hs.144309	NM_006315	ENSG00000185619	PCGF3	DONG1|RNF3|RNF3A	polycomb group ring finger 3	protein-coding
chr4	730000	740000	3747	711	2.34041e-265	0.189752	51	6	10	35470	NM_006315	10336	Hs.144309	NM_006315	ENSG00000185619	PCGF3	DONG1|RNF3|RNF3A	polycomb group ring finger 3	protein-coding
chr4	810000	820000	3495	614	1.83311e-262	0.17568	46	5	15	4945	NM_006651	10815	Hs.478930	NM_006651	ENSG00000168993	CPLX1	CPX-I|CPX1	complexin 1	protein-coding
chr4	880000	890000	5004	646	0	0.129097	30	6	12	-41175	NM_001297425	84286	Hs.478936	NM_032326	ENSG00000127419	TMEM175	hTMEM175	transmembrane protein 175	protein-coding
chr4	1490000	1500000	3022	425	6.17152e-263	0.140635	28	6	16	-94770	NM_001290079	54729	Hs.526396	NM_001290079	ENSG00000235608	NKX1-1	HSPX153|NKX-1.1|SAX2	NK1 homeobox 1	protein-coding
chr4	1590000	1600000	3468	779	1.42853e-213	0.224625	27	6	14	90718	NM_001013622	152877	Hs.143314	NM_001013622	ENSG00000174137	FAM53A	DNTNP	family with sequence similarity 53 member A	protein-coding
chr4	1720000	1730000	2867	735	1.13679e-155	0.256366	32	4	11	1783	NM_006342	10460	Hs.104019	NM_006342	ENSG00000013810	TACC3	ERIC-1|ERIC1	transforming acidic coiled-coil containing protein 3	protein-coding
chr4	1860000	1870000	4258	739	3.8043054729776e-322	0.173556	37	6	13	-7026	NM_012318	3954	Hs.120165	NM_012318	ENSG00000168924	LETM1	-	leucine zipper and EF-hand containing transmembrane protein 1	protein-coding
chr4	2350000	2360000	5146	817	0	0.158764	25	6	11	11604	NM_001172660	57732	Hs.292056	NM_020972	ENSG00000159733	ZFYVE28	LST2|LYST2	zinc finger FYVE-type containing 28	protein-coding
chr4	2370000	2380000	4887	970	0	0.198486	33	5	10	-8396	NM_001172659	57732	Hs.292056	NM_020972	ENSG00000159733	ZFYVE28	LST2|LYST2	zinc finger FYVE-type containing 28	protein-coding
chr4	2450000	2460000	5553	929	0	0.167297	33	6	12	-15795	NM_001185010	6047	Hs.66394	NM_002938	ENSG00000063978	RNF4	RES4-26|SLX5|SNURF	ring finger protein 4	protein-coding
chr4	2460000	2470000	5346	878	0	0.164235	31	6	13	-5795	NM_001185010	6047	Hs.66394	NM_002938	ENSG00000063978	RNF4	RES4-26|SLX5|SNURF	ring finger protein 4	protein-coding
chr4	3360000	3370000	2641	470	6.09691e-197	0.177963	30	6	10	-6724	NM_198227	6002	Hs.527061	NM_002926	ENSG00000159788	RGS12	-	regulator of G-protein signaling 12	protein-coding
chr4	3370000	3380000	5996	668	0	0.111408	31	4	11	3276	NM_198227	6002	Hs.527061	NM_002926	ENSG00000159788	RGS12	-	regulator of G-protein signaling 12	protein-coding
chr4	3600000	3610000	15474	1566	0	0.101202	30	4	12	26404	NR_040045	285492	Hs.145563	NM_173661		LINC00955	-	long intergenic non-protein coding RNA 955	ncRNA
chr4	3620000	3630000	4941	1438	2.25933e-232	0.291034	49	6	10	46404	NR_040045	285492	Hs.145563	NM_173661		LINC00955	-	long intergenic non-protein coding RNA 955	ncRNA
chr4	3730000	3740000	3400	464	1.0503e-300	0.136471	42	6	14	-33296	NM_000683	152	Hs.123022	NM_000683	ENSG00000184160	ADRA2C	ADRA2L2|ADRA2RL2|ADRARL2|ALPHA2CAR	adrenoceptor alpha 2C	protein-coding
chr4	3760000	3770000	6832	548	0	0.0802108	34	5	14	-3296	NM_000683	152	Hs.123022	NM_000683	ENSG00000184160	ADRA2C	ADRA2L2|ADRA2RL2|ADRARL2|ALPHA2CAR	adrenoceptor alpha 2C	protein-coding
chr4	3800000	3810000	4623	778	0	0.168289	27	5	12	36704	NM_000683	152	Hs.123022	NM_000683	ENSG00000184160	ADRA2C	ADRA2L2|ADRA2RL2|ADRARL2|ALPHA2CAR	adrenoceptor alpha 2C	protein-coding
chr4	4410000	4420000	4864	920	0	0.189145	25	6	10	26310	NM_014392	27065	Hs.518595	NM_014392	ENSG00000168824	NSG1	D4S234|D4S234E|NEEP21|P21	neuron specific gene family member 1	protein-coding
chr4	5880000	5890000	4575	855	0	0.186885	31	5	11	4540	NM_001288662	1400	Hs.135270	NM_001313	ENSG00000072832	CRMP1	CRMP-1|DPYSL1|DRP-1|DRP1|ULIP-3	collapsin response mediator protein 1	protein-coding
chr4	5890000	5900000	3570	1004	4.55552e-175	0.281232	33	6	13	-190	NM_001014809	1400	Hs.135270	NM_001313	ENSG00000072832	CRMP1	CRMP-1|DPYSL1|DRP-1|DRP1|ULIP-3	collapsin response mediator protein 1	protein-coding
chr4	6340000	6350000	3127	893	6.53494e-151	0.285577	34	6	13	38597	NM_181876	5522	Hs.479069	NM_020416	ENSG00000074211	PPP2R2C	B55-GAMMA|IMYPNO|IMYPNO1|PR52|PR55G	protein phosphatase 2 regulatory subunit Bgamma	protein-coding
chr4	6600000	6610000	3962	735	1.56474e-285	0.185512	31	5	10	28099	NM_015274	23324	Hs.188464	NM_015274	ENSG00000013288	MAN2B2	-	mannosidase alpha class 2B member 2	protein-coding
chr4	6900000	6910000	4441	1003	1.82912e-271	0.22585	25	6	10	-6171	NM_001113361	57533	Hs.518611	NM_020773	ENSG00000132405	TBC1D14	-	TBC1 domain family member 14	protein-coding
chr4	7020000	7030000	5689	602	0	0.105818	24	5	10	19728	NM_153376	257236	Hs.656757	NM_153376	ENSG00000173013	CCDC96	-	coiled-coil domain containing 96	protein-coding
chr4	7330000	7340000	8060	588	0	0.0729529	32	6	14	22823	NR_039961	100616471		NR_039961	ENSG00000264658	MIR4798	-	microRNA 4798	ncRNA
chr4	7420000	7430000	4496	456	0	0.101423	28	4	14	11700	NM_001085382	768239	Hs.662523	NM_001085382	ENSG00000178597	PSAPL1	-	prosaposin-like 1 (gene/pseudogene)	protein-coding
chr4	7470000	7480000	5530	608	0	0.109946	24	4	10	13245	NR_036238	100422826		NR_036238	ENSG00000266690	MIR4274	-	microRNA 4274	ncRNA
chr4	7660000	7670000	10986	857	0	0.0780084	31	5	16	-90817	NR_026892	84740	Hs.663029	NM_032654	ENSG00000272620	AFAP1-AS1	AFAP1-AS|AFAP1AS	AFAP1 antisense RNA 1	ncRNA
chr4	8160000	8170000	5637	734	0	0.130211	37	6	15	-4441	NM_001130086	84448	Hs.233404	NM_032432	ENSG00000163995	ABLIM2	-	actin binding LIM protein family member 2	protein-coding
chr4	8190000	8200000	5466	584	0	0.106842	25	6	11	-5971	NM_018986	54436	Hs.479116	NM_018986	ENSG00000125089	SH3TC1	-	SH3 domain and tetratricopeptide repeats 1	protein-coding
chr4	8270000	8280000	6641	395	0	0.059479	37	5	14	3508	NM_001297559	94031	Hs.479119	NM_053044	ENSG00000170801	HTRA3	Prsp|Tasp	HtrA serine peptidase 3	protein-coding
chr4	8310000	8320000	3568	784	6.78351e-224	0.219731	24	4	13	43508	NM_001297559	94031	Hs.479119	NM_053044	ENSG00000170801	HTRA3	Prsp|Tasp	HtrA serine peptidase 3	protein-coding
chr4	8500000	8510000	5823	655	0	0.112485	32	6	12	62468	NM_152544	152992	Hs.566191	NM_024950	ENSG00000155275	TRMT44	C4orf23|METTL19|TRM44	tRNA methyltransferase 44 homolog (S. cerevisiae)	protein-coding
chr4	8540000	8550000	7598	683	0	0.0898921	26	5	11	-36964	NR_045511	27201	Hs.740355	NM_080819	ENSG00000155269	GPR78	-	G protein-coupled receptor 78	protein-coding
chr4	8840000	8850000	5784	651	0	0.112552	33	6	10	28543	NM_018942	3166	Hs.104134	NM_018942	ENSG00000215612	HMX1	H6|NKX5-3	H6 family homeobox 1	protein-coding
chr4	9700000	9710000	3586	816	4.72319e-218	0.227552	26	5	10	-78258	NM_000798	1816	Hs.380681	NM_000798	ENSG00000169676	DRD5	DBDR|DRD1B|DRD1L2	dopamine receptor D5	protein-coding
chr4	132650000	132660000	14384	1129	0	0.07849	30	4	10	-30993	NR_125883	101927305	Hs.507924	NR_125883		LOC101927305	-	uncharacterized LOC101927305	ncRNA
chr4	147560000	147570000	3896	1081	6.28943e-194	0.277464	24	3	12	4955	NM_004575	5458	Hs.266	NM_004575	ENSG00000151615	POU4F2	BRN3.2|BRN3B|Brn-3b	POU class 4 homeobox 2	protein-coding
chr5	420000	430000	10969	1643	0	0.149786	32	6	11	18275	NR_126522	116349	Hs.446702	NM_138464	ENSG00000221990	EXOC3-AS1	C5orf55	EXOC3 antisense RNA 1	ncRNA
chr5	680000	690000	9881	1584	0	0.160308	29	5	11	8510	NM_007030	11076	Hs.481466	NM_007030	ENSG00000171368	TPPP	TPPP/p25|TPPP1|p24|p25|p25alpha	tubulin polymerization promoting protein	protein-coding
chr5	990000	1000000	13723	2641	0	0.192451	25	6	10	2455	NR_104615	100506688	Hs.532063	NM_001242737	ENSG00000215246	LOC100506688	-	uncharacterized LOC100506688	ncRNA
chr5	1050000	1060000	6766	1595	0	0.235738	24	5	11	8089	NR_039778	100616479		NR_039778	ENSG00000263834	MIR4635	-	microRNA 4635	ncRNA
chr5	1170000	1180000	10000	2355	0	0.2355	29	6	13	3720	NR_109911	101928857	Hs.593732	NR_109911	ENSG00000249201	CTD-3080P12.3	-	uncharacterized LOC101928857	ncRNA
chr5	1250000	1260000	16218	1666	0	0.102725	31	5	11	29530	NM_182632	348932	Hs.213284	NM_182632	ENSG00000164363	SLC6A18	Xtrp2	solute carrier family 6 member 18	protein-coding
chr5	1400000	1410000	7612	1825	0	0.239753	26	6	13	-24812	NR_125810	100506791	Hs.146092	NR_125810	ENSG00000250584	LINC01511	-	long intergenic non-protein coding RNA 1511	ncRNA
chr5	1470000	1480000	13534	2735	0	0.202084	25	6	13	-29457	NM_001044	6531	Hs.406	NM_001044	ENSG00000142319	SLC6A3	DAT|DAT1|PKDYS	solute carrier family 6 member 3	protein-coding
chr5	1500000	1510000	24543	3039	0	0.123823	25	4	12	5971	NR_106723	102466103		NR_106723	ENSG00000273742	MIR6075	hsa-mir-6075	microRNA 6075	ncRNA
chr5	2740000	2750000	9767	2173	0	0.222484	31	5	13	6769	NM_033267	153572	Hs.282089	NM_033267	ENSG00000170561	IRX2	IRXA2	iroquois homeobox 2	protein-coding
chr5	131400000	131410000	8295	584	0	0.0704039	34	6	14	-4485	NM_000758	1437	Hs.1349	NM_000758	ENSG00000164400	CSF2	GMCSF	colony stimulating factor 2	protein-coding
chr5	131410000	131420000	6878	991	0	0.144083	35	6	11	5515	NM_000758	1437	Hs.1349	NM_000758	ENSG00000164400	CSF2	GMCSF	colony stimulating factor 2	protein-coding
chr5	132090000	132100000	8444	1172	0	0.138797	24	5	10	11863	NM_001287253	645121	Hs.522057	NM_001039780	ENSG00000205089	CCNI2	-	cyclin I family member 2	protein-coding
chr5	132450000	132460000	7809	1477	0	0.189141	25	4	11	67338	NM_002154	3308	Hs.90093	NM_002154	ENSG00000170606	HSPA4	APG-2|HEL-S-5a|HS24/P52|HSPH2|RY|hsp70|hsp70RY	heat shock protein family A (Hsp70) member 4	protein-coding
chr5	133450000	133460000	6058	726	0	0.119842	28	5	15	3746	NM_201634	6932	Hs.573153	NM_003202	ENSG00000081059	TCF7	TCF-1	transcription factor 7 (T-cell specific, HMG-box)	protein-coding
chr5	133790000	133800000	9306	1093	0	0.117451	24	6	13	-24262	NR_105044	102546229		NR_105044		LOC102546229	-	uncharacterized LOC102546229	ncRNA
chr5	134370000	134380000	4947	674	0	0.136244	37	5	12	737	NR_105050	101927953	Hs.436898	NR_105049	ENSG00000249082	C5orf66-AS1	CTC-276P9.1|Epist	C5orf66 antisense RNA 1	ncRNA
chr5	134820000	134830000	6142	1309	0	0.213123	27	4	12	-36911	NM_001099221	497189	Hs.552091	NM_001099221	ENSG00000255833	TIFAB	-	TIFA inhibitor	protein-coding
chr5	134870000	134880000	4108	982	2.82487e-238	0.239046	33	6	12	-3361	NM_006161	4762	Hs.248149	NM_006161	ENSG00000181965	NEUROG1	AKA|Math4C|NEUROD3|bHLHa6|ngn1	neurogenin 1	protein-coding
chr5	137770000	137780000	7629	1122	0	0.14707	30	4	12	310	NM_001271803	51308	Hs.416090	NM_016606	ENSG00000132563	REEP2	C5orf19|SGC32445|SPG72|Yip2d	receptor accessory protein 2	protein-coding
chr5	138280000	138290000	6673	1242	0	0.186123	30	5	12	73911	NM_001323994	1495	Hs.445981	NM_001903	ENSG00000044115	CTNNA1	CAP102|MDPT2	catenin alpha 1	protein-coding
chr5	138730000	138740000	6195	1253	0	0.20226	31	5	15	-4115	NM_001161546	389333	Hs.729482	NM_001161546	ENSG00000228672	PROB1	C5orf65	proline rich basic protein 1	protein-coding
chr5	139080000	139090000	7256	1175	0	0.161935	27	6	13	29975	NM_001317210	51523	Hs.189119	NM_016463	ENSG00000171604	CXXC5	CF5|HSPC195|RINF|WID	CXXC finger protein 5	protein-coding
chr5	139740000	139750000	7667	1453	0	0.189513	26	6	10	5213	NM_001258426	83697	Hs.550313	NM_031467	ENSG00000113073	SLC4A9	AE4	solute carrier family 4 member 9	protein-coding
chr5	140870000	140880000	9155	898	0	0.0980885	28	5	15	6192	NM_032407	56097	Hs.368160	NM_018929	ENSG00000240764	PCDHGC5	PCDH-GAMMA-C5	protocadherin gamma subfamily C, 5	protein-coding
chr5	140890000	140900000	6333	1201	0	0.189642	28	5	11	26192	NM_032407	56097	Hs.368160	NM_018929	ENSG00000240764	PCDHGC5	PCDH-GAMMA-C5	protocadherin gamma subfamily C, 5	protein-coding
chr5	149150000	149160000	11403	1248	0	0.109445	27	6	10	3497	NM_001172699	133522	Hs.483816	NM_133263	ENSG00000155846	PPARGC1B	ERRL1|PERC|PGC-1(beta)|PGC1B	PPARG coactivator 1 beta	protein-coding
chr5	149550000	149560000	6788	1064	0	0.156747	27	4	11	8656	NM_001804	1044	Hs.1545	NM_001804	ENSG00000113722	CDX1	-	caudal type homeobox 1	protein-coding
chr5	149560000	149570000	6370	976	0	0.153218	26	3	10	-4424	NM_014228	6534	Hs.241597	NM_014228	ENSG00000011083	SLC6A7	PROT	solute carrier family 6 member 7	protein-coding
chr5	149580000	149590000	9235	907	0	0.0982133	31	5	15	15576	NM_014228	6534	Hs.241597	NM_014228	ENSG00000011083	SLC6A7	PROT	solute carrier family 6 member 7	protein-coding
chr5	149660000	149670000	10435	912	0	0.0873982	27	5	10	4403	NM_015981	815	Hs.743976	NM_015981	ENSG00000070808	CAMK2A	CAMKA	calcium/calmodulin dependent protein kinase II alpha	protein-coding
chr5	149950000	149960000	5957	1481	0	0.248615	24	6	11	-25642	NM_001166208	11346	Hs.435228	NM_007286	ENSG00000171992	SYNPO	-	synaptopodin	protein-coding
chr5	149970000	149980000	6138	1014	0	0.1652	25	6	10	-5642	NM_001166208	11346	Hs.435228	NM_007286	ENSG00000171992	SYNPO	-	synaptopodin	protein-coding
chr5	150400000	150410000	6796	1283	0	0.188788	33	4	10	5027	NM_002084	2878	Hs.386793	NM_002084	ENSG00000211445	GPX3	GPx-P|GSHPx-3|GSHPx-P	glutathione peroxidase 3	protein-coding
chr5	150480000	150490000	5530	1396	2.42509e-303	0.252441	24	6	11	-17779	NM_001252390	10318	Hs.355141	NM_006058	ENSG00000145901	TNIP1	ABIN-1|NAF1|VAN|nip40-1	TNFAIP3 interacting protein 1	protein-coding
chr5	167710000	167720000	4830	1173	1.01971e-275	0.242857	25	6	10	-4065	NM_015238	23286	Hs.484047	NM_015238	ENSG00000113645	WWC1	HBEBP3|HBEBP36|KIBRA|MEMRYQTL|PPP1R168	WW and C2 domain containing 1	protein-coding
chr5	170880000	170890000	8328	928	0	0.111431	24	6	10	38333	NM_003862	8817	Hs.87191	NM_003862	ENSG00000156427	FGF18	FGF-18|ZFGF5	fibroblast growth factor 18	protein-coding
chr5	172110000	172120000	6240	1133	0	0.181571	33	6	11	25832	NR_049799	100847029		NR_049799	ENSG00000265160	MIR5003	-	microRNA 5003	ncRNA
chr5	172340000	172350000	7514	946	0	0.125898	25	5	10	-40732	NM_001317981	51121	Hs.546390	NM_016093	ENSG00000037241	RPL26L1	RPL26P1	ribosomal protein L26 like 1	protein-coding
chr5	175290000	175300000	8563	2015	0	0.235315	40	6	14	-3501	NM_001008220	10814	Hs.193235	NM_006650	ENSG00000145920	CPLX2	921-L|CPX-2|CPX2|Hfb1	complexin 2	protein-coding
chr5	175960000	175970000	6170	934	0	0.151378	33	6	12	-579	NM_014901	22838	Hs.434888	NM_014901	ENSG00000146083	RNF44	-	ring finger protein 44	protein-coding
chr5	176100000	176110000	6699	898	0	0.13405	25	6	12	30612	NM_130465	26262	Hs.532129	NM_012171	ENSG00000048140	TSPAN17	FBX23|FBXO23|TM4SF17	tetraspanin 17	protein-coding
chr5	176220000	176230000	9129	937	0	0.10264	31	6	14	-12560	NM_133369	90249	Hs.33191	NM_133369	ENSG00000113763	UNC5A	UNC5H1	unc-5 netrin receptor A	protein-coding
chr5	176310000	176320000	6234	740	0	0.118704	32	6	13	11333	NM_002115	3101	Hs.411695	NM_002115	ENSG00000160883	HK3	HKIII|HXK3	hexokinase 3	protein-coding
chr5	176820000	176830000	8068	851	0	0.105478	29	6	13	2637	NM_001029886	345456	Hs.130196	NM_001029886	ENSG00000196570	PFN3	-	profilin 3	protein-coding
chr5	176930000	176940000	11935	716	0	0.0599916	31	2	18	1858	NM_024872	79930	Hs.720849	NM_024872	ENSG00000146094	DOK3	DOKL	docking protein 3	protein-coding
chr5	177700000	177710000	4367	688	0	0.157545	25	6	11	-45177	NR_103508	85007	Hs.248746	NM_153373	ENSG00000175309	PHYKPL	AGXT2L2|PHLU	5-phosphohydroxy-L-lysine phospho-lyase	protein-coding
chr5	177710000	177720000	4009	842	1.58979e-261	0.210027	24	5	10	-55177	NR_103508	85007	Hs.248746	NM_153373	ENSG00000175309	PHYKPL	AGXT2L2|PHLU	5-phosphohydroxy-L-lysine phospho-lyase	protein-coding
chr5	177840000	177850000	6173	1321	0	0.213996	25	5	10	172556	NM_173465	91522	Hs.660026	NM_173465	ENSG00000050767	COL23A1	-	collagen type XXIII alpha 1 chain	protein-coding
chr5	178550000	178560000	5767	742	0	0.128663	40	6	11	67584	NM_014594	30832	Hs.272328	NM_014594	ENSG00000177932	ZNF354C	KID3	zinc finger protein 354C	protein-coding
chr5	178590000	178600000	7438	837	0	0.11253	32	4	12	107584	NM_014594	30832	Hs.272328	NM_014594	ENSG00000177932	ZNF354C	KID3	zinc finger protein 354C	protein-coding
chr5	179540000	179550000	6342	738	0	0.116367	73	6	13	-45882	NM_001280801	55819	Hs.484363	NM_018434	ENSG00000113269	RNF130	G1RZFP|GOLIATH|GP	ring finger protein 130	protein-coding
chr6	29570000	29580000	4326	671	0	0.155109	27	6	13	19317	NM_007160	7932	Hs.529493	NM_007160	ENSG00000204657	OR2H2	FAT11|OLFR2|OLFR42B|OR2H3|dJ271M21.2|hs6M1-12	olfactory receptor family 2 subfamily H member 2	protein-coding
chr6	30890000	30900000	8465	933	0	0.110219	32	6	10	4952	NM_205854	389376	Hs.211267	NM_205854	ENSG00000196260	SFTA2	GSGL541|SFTPG|SP-G|UNQ541	surfactant associated 2	protein-coding
chr6	31230000	31240000	3835	856	2.56191e-237	0.223207	34	5	13	4913	NM_001243042	3107	Hs.656020	NM_002117	ENSG00000204525	HLA-C	D6S204|HLA-JY3|HLAC|HLC-C|MHC|PSORS1	major histocompatibility complex, class I, C	protein-coding
chr6	31620000	31630000	5029	645	0	0.128256	27	6	14	1329	NM_019101	55937	Hs.534468	NM_019101	ENSG00000204444	APOM	G3a|HSPC336|NG20|apo-M	apolipoprotein M	protein-coding
chr6	31960000	31970000	7721	433	0	0.0560808	47	5	13	-8359	NM_000500	1589	Hs.654479	NM_000500	ENSG00000231852	CYP21A2	CA21H|CAH1|CPS1|CYP21|CYP21B|P450c21B	cytochrome P450 family 21 subfamily A member 2	protein-coding
chr6	32190000	32200000	4695	782	0	0.16656	30	6	10	-3156	NM_004557	4855	Hs.436100	NM_004557	ENSG00000204301	NOTCH4	INT3	notch 4	protein-coding
chr6	33180000	33190000	4311	842	2.39138e-298	0.195314	29	5	11	8714	NM_002931	6015	Hs.631989	NM_002931	ENSG00000204227	RING1	RING1A|RNF1	ring finger protein 1	protein-coding
chr6	33540000	33550000	6540	839	0	0.128287	29	5	12	3070	NM_001188	578	Hs.485139	NM_001188	ENSG00000030110	BAK1	BAK|BAK-LIKE|BCL2L7|CDN1	BCL2 antagonist/killer 1	protein-coding
chr6	33790000	33800000	6662	459	0	0.0688982	31	6	10	-23207	NM_001040109	4295	Hs.2813	NM_002418	ENSG00000096395	MLN	-	motilin	protein-coding
chr6	34120000	34130000	3612	902	6.10796e-201	0.249723	29	5	10	-1601	NM_001256809	2914	Hs.429018	NM_000841	ENSG00000124493	GRM4	GPRC1D|MGLUR4|mGlu4	glutamate metabotropic receptor 4	protein-coding
chr6	35050000	35060000	6065	1096	0	0.180709	38	2	10	54187	NM_001261821	6954	Hs.435371	NM_018679	ENSG00000124678	TCP11	D6S230E|FPPR	t-complex 11	protein-coding
chr6	35210000	35220000	4420	884	6.33504e-300	0.2	25	6	11	-12491	NM_001292032	7629	Hs.388024	NM_003427	ENSG00000065029	ZNF76	D6S229E|ZNF523|Zfp523	zinc finger protein 76	protein-coding
chr6	35260000	35270000	4773	785	0	0.164467	34	6	10	-595	NM_022047	50619	Hs.15476	NM_022047	ENSG00000023892	DEF6	IBP|SLAT|SWAP70L	DEF6, guanine nucleotide exchange factor	protein-coding
chr6	35350000	35360000	3849	977	1.6343e-210	0.253832	41	6	10	44665	NM_001171818	5467	Hs.696032	NM_006238	ENSG00000112033	PPARD	FAAR|NR1C2|NUC1|NUCI|NUCII|PPARB	peroxisome proliferator activated receptor delta	protein-coding
chr6	35440000	35450000	8710	801	0	0.0919633	37	6	14	6715	NR_106961	102465668		NR_106961	ENSG00000276712	MIR7111	hsa-mir-7111	microRNA 7111	ncRNA
chr6	36920000	36930000	4765	953	3.95252516672997e-323	0.2	28	5	10	2791	NM_153370	221476	Hs.25391	NM_153370	ENSG00000164530	PI16	CD364|CRISP9|MSMBBP|PSPBP	peptidase inhibitor 16	protein-coding
chr6	37530000	37540000	6640	833	0	0.125452	36	5	14	-11802	NR_039669	100616413		NR_039669	ENSG00000263926	MIR4462	-	microRNA 4462	ncRNA
chr6	37560000	37570000	6654	978	0	0.146979	25	4	10	-41802	NR_039669	100616413		NR_039669	ENSG00000263926	MIR4462	-	microRNA 4462	ncRNA
chr6	39150000	39160000	5845	716	0	0.122498	30	6	10	42251	NM_003740	8645	Hs.444448	NM_003740	ENSG00000164626	KCNK5	K2p5.1|KCNK5b|TASK-2|TASK2	potassium two pore domain channel subfamily K member 5	protein-coding
chr6	39190000	39200000	4316	853	6.92764e-296	0.197637	27	6	11	2251	NM_003740	8645	Hs.444448	NM_003740	ENSG00000164626	KCNK5	K2p5.1|KCNK5b|TASK-2|TASK2	potassium two pore domain channel subfamily K member 5	protein-coding
chr6	39810000	39820000	4090	435	0	0.106357	26	5	10	50156	NR_125831	100505635	Hs.668513	NR_125831	ENSG00000235033	LOC100505635	-	uncharacterized LOC100505635	ncRNA
chr6	40480000	40490000	7350	804	0	0.109388	24	2	10	70203	NM_020737	57497	Hs.250015	NM_020737	ENSG00000156564	LRFN2	FIGLER2|KIAA1246|SALM1	leucine rich repeat and fibronectin type III domain containing 2	protein-coding
chr6	40500000	40510000	4929	781	0	0.15845	28	6	14	50203	NM_020737	57497	Hs.250015	NM_020737	ENSG00000156564	LRFN2	FIGLER2|KIAA1246|SALM1	leucine rich repeat and fibronectin type III domain containing 2	protein-coding
chr6	40520000	40530000	5195	718	0	0.13821	34	4	13	30203	NM_020737	57497	Hs.250015	NM_020737	ENSG00000156564	LRFN2	FIGLER2|KIAA1246|SALM1	leucine rich repeat and fibronectin type III domain containing 2	protein-coding
chr6	41380000	41390000	4963	725	0	0.146081	33	6	10	81472	NM_004828	9436	Hs.194721	NM_004828	ENSG00000096264	NCR2	CD336|LY95|NK-p44|NKP44|dJ149M18.1	natural cytotoxicity triggering receptor 2	protein-coding
chr6	41400000	41410000	3671	770	6.61857e-240	0.209752	28	6	11	-65182	NR_120347	103106903	Hs.563396	NR_120347	ENSG00000226917	LINC01276	-	long intergenic non-protein coding RNA 1276	ncRNA
chr6	41450000	41460000	5213	1056	0	0.20257	26	6	10	-15182	NR_120347	103106903	Hs.563396	NR_120347	ENSG00000226917	LINC01276	-	long intergenic non-protein coding RNA 1276	ncRNA
chr6	41460000	41470000	6832	919	0	0.134514	34	6	10	-5182	NR_120347	103106903	Hs.563396	NR_120347	ENSG00000226917	LINC01276	-	long intergenic non-protein coding RNA 1276	ncRNA
chr6	41620000	41630000	6265	685	0	0.109338	41	6	16	18805	NM_001300805	4188	Hs.520119	NM_005586	ENSG00000112559	MDFI	I-MF|I-mfa	MyoD family inhibitor	protein-coding
chr6	42970000	42980000	4792	934	0	0.194908	35	6	11	6652	NM_014623	4201	Hs.278362	NM_014623	ENSG00000124733	MEA1	HYS|MEA	male-enhanced antigen 1	protein-coding
chr6	43010000	43020000	11707	736	0	0.0628684	33	5	11	6683	NM_014780	9820	Hs.520136	NM_014780	ENSG00000044090	CUL7	3M1|CUL-7|KIAA0076|dJ20C7.5	cullin 7	protein-coding
chr6	43460000	43470000	8531	814	0	0.0954167	27	6	12	7678	NM_001146017	93643	Hs.520145	NM_080604	ENSG00000137221	TJAP1	PILT|TJP4	tight junction associated protein 1	protein-coding
chr6	43680000	43690000	6578	720	0	0.109456	30	6	14	-29451	NM_001193343	55168	Hs.520149	NM_018135	ENSG00000096080	MRPS18A	HumanS18b|MRP-S18-3|MRPS18-3|S18bmt	mitochondrial ribosomal protein S18A	protein-coding
chr6	43750000	43760000	5833	627	0	0.107492	24	6	11	15278	NM_001287044	7422	Hs.73793	NM_003376	ENSG00000112715	VEGFA	MVCD1|VEGF|VPF	vascular endothelial growth factor A	protein-coding
chr6	43840000	43850000	5519	872	0	0.158	41	6	12	-13765	NR_024478	100132354	Hs.376232	NR_024478		LINC01512	HI-LNC77	long intergenic non-protein coding RNA 1512	ncRNA
chr6	43950000	43960000	5127	618	0	0.120538	32	6	12	-13337	NM_001324369	221416	Hs.531926	NM_153246	ENSG00000181577	C6orf223	-	chromosome 6 open reading frame 223	protein-coding
chr6	44130000	44140000	6961	697	0	0.100129	25	6	12	8452	NM_007058	11131	Hs.225953	NM_007058	ENSG00000137225	CAPN11	calpain11	calpain 11	protein-coding
chr6	44490000	44500000	4712	975	6.31394874700854e-311	0.206919	30	6	10	24618	NR_134609	105375075	Hs.123393	NR_134609		LOC105375075	-	uncharacterized LOC105375075	ncRNA
chr6	45610000	45620000	2859	725	5.63926e-157	0.253585	24	3	10	224686	NM_001278478	860	Hs.535845	NM_004348	ENSG00000124813	RUNX2	AML3|CBF-alpha-1|CBFA1|CCD|CCD1|CLCD|OSF-2|OSF2|PEA2aA|PEBP2aA	runt related transcription factor 2	protein-coding
chr6	109760000	109770000	5338	737	0	0.138067	55	5	13	-2626	NM_001286360	285755	Hs.32234	NM_173672	ENSG00000185250	PPIL6	PPIase|RSPH12|bA425D10.6|dJ919F19.1	peptidylprolyl isomerase like 6	protein-coding
chr6	149770000	149780000	5323	1125	0	0.211347	27	6	10	31148	NM_207360	340152	Hs.632618	NM_207360	ENSG00000178199	ZC3H12D	C6orf95|MCPIP4|TFL|dJ281H8.1|p34	zinc finger CCCH-type containing 12D	protein-coding
chr6	150240000	150250000	6637	917	0	0.138165	24	6	12	-712	NR_130110	353091	Hs.535023	NM_001001788	ENSG00000203722	RAET1G	ULBP5	retinoic acid early transcript 1G	protein-coding
chr6	150340000	150350000	5693	722	0	0.126822	41	5	10	1668	NM_130900	154064	Hs.558659	NM_130900	ENSG00000155918	RAET1L	ULBP6	retinoic acid early transcript 1L	protein-coding
chr6	157910000	157920000	3608	928	8.5522e-195	0.257206	24	5	11	-35164	NR_037463	100500899		NR_037463	ENSG00000266617	MIR3692	-	microRNA 3692	ncRNA
chr6	161600000	161610000	3000	606	1.70715e-202	0.202	47	6	11	-21986	NR_024277	79992	Hs.664873	NM_024929	ENSG00000279355	AGPAT4-IT1	C6orf59|NCRNA00241	AGPAT4 intronic transcript 1	ncRNA
chr6	168490000	168500000	3204	580	2.14237e-235	0.181024	38	6	11	-12763	NR_110312	79981	Hs.266746	NM_024919	ENSG00000153303	FRMD1	bA164L23.1	FERM domain containing 1	protein-coding
chr6	169110000	169120000	2429	576	7.94661e-143	0.237135	26	5	11	249477	NR_136249	105378146	Hs.343631	NR_136248		LOC105378146	-	uncharacterized LOC105378146	ncRNA
chr6	170220000	170230000	2922	814	3.81508e-145	0.278576	39	6	11	-26079	NR_026781	401288	Hs.556095	NM_207502	ENSG00000229214	LINC00242	C6orf122|NCRNA00242|dJ266L20.5	long intergenic non-protein coding RNA 242	ncRNA
chr6	170470000	170480000	1925	555	1.53947e-92	0.288312	31	5	13	-866	NR_125878	102724511	Hs.550045	NR_125878		LOC102724511	-	uncharacterized LOC102724511	ncRNA
chr6	170760000	170770000	5287	710	0	0.134292	24	4	16	97417	NM_002793	5689	Hs.352768	NM_002793	ENSG00000008018	PSMB1	HC5|PMSB1|PSC5	proteasome subunit beta 1	protein-coding
chr7	420000	430000	5102	931	0	0.182477	24	5	14	5609	NR_033960	442497	Hs.704269	NR_033960	ENSG00000249574	LOC442497	-	uncharacterized LOC442497	ncRNA
chr7	470000	480000	2731	535	4.21091e-189	0.195899	30	6	12	55609	NR_033960	442497	Hs.704269	NR_033960	ENSG00000249574	LOC442497	-	uncharacterized LOC442497	ncRNA
chr7	620000	630000	6460	794	0	0.12291	25	4	10	-17482	NR_110054	101926963	Hs.521338	NR_110054		LOC101926963	-	uncharacterized LOC101926963	ncRNA
chr7	900000	910000	5676	1171	0	0.206307	31	3	10	-11191	NM_015949	51608	Hs.107387	NM_015949	ENSG00000239857	GET4	C7orf20|CEE|CGI-20|TRC35	golgi to ER traffic protein 4	protein-coding
chr7	1060000	1070000	6374	661	0	0.103703	44	4	14	-2338	NR_029898	442907		NR_029898	ENSG00000199023	MIR339	MIRN339|hsa-mir-339|mir-339	microRNA 339	ncRNA
chr7	1120000	1130000	4785	1356	3.86117e-232	0.283386	32	6	13	-1443	NM_001039966	2852	Hs.20961	NM_001505	ENSG00000164850	GPER1	CEPR|CMKRL2|DRY12|FEG-1|GPCR-Br|GPER|GPR30|LERGU|LERGU2|LyGPR|mER	G protein-coupled estrogen receptor 1	protein-coding
chr7	1140000	1150000	7783	1021	0	0.131183	32	1	11	17277	NM_001098201	2852	Hs.20961	NM_001505	ENSG00000164850	GPER1	CEPR|CMKRL2|DRY12|FEG-1|GPCR-Br|GPER|GPR30|LERGU|LERGU2|LyGPR|mER	G protein-coupled estrogen receptor 1	protein-coding
chr7	1730000	1740000	8813	852	0	0.0966754	30	4	11	-13798	NM_001128636	392617	Hs.42896	NM_001128636	ENSG00000225968	ELFN1	PPP1R28	extracellular leucine rich repeat and fibronectin type III domain containing 1	protein-coding
chr7	1760000	1770000	7067	932	0	0.131881	25	6	12	16202	NM_001128636	392617	Hs.42896	NM_001128636	ENSG00000225968	ELFN1	PPP1R28	extracellular leucine rich repeat and fibronectin type III domain containing 1	protein-coding
chr7	1790000	1800000	9309	1024	0	0.110001	26	6	11	-13054	NR_120509	101927125	Hs.633957	NR_120508	ENSG00000236081	ELFN1-AS1	MYCLo-2	ELFN1 antisense RNA 1	ncRNA
chr7	1970000	1980000	3652	840	7.50999e-220	0.230011	30	6	15	5186	NM_001304525	8379	Hs.654838	NM_003550	ENSG00000002822	MAD1L1	MAD1|PIG9|TP53I9|TXBP181	MAD1 mitotic arrest deficient like 1	protein-coding
chr7	1980000	1990000	5471	839	0	0.153354	28	3	18	-4814	NM_001304525	8379	Hs.654838	NM_003550	ENSG00000002822	MAD1L1	MAD1|PIG9|TP53I9|TXBP181	MAD1 mitotic arrest deficient like 1	protein-coding
chr7	2040000	2050000	6001	926	0	0.154308	33	4	13	-64814	NM_001304525	8379	Hs.654838	NM_003550	ENSG00000002822	MAD1L1	MAD1|PIG9|TP53I9|TXBP181	MAD1 mitotic arrest deficient like 1	protein-coding
chr7	2150000	2160000	8092	1066	0	0.131735	24	5	11	117583	NM_003550	8379	Hs.654838	NM_003550	ENSG00000002822	MAD1L1	MAD1|PIG9|TP53I9|TXBP181	MAD1 mitotic arrest deficient like 1	protein-coding
chr7	2180000	2190000	7214	995	0	0.137926	25	4	10	87583	NM_003550	8379	Hs.654838	NM_003550	ENSG00000002822	MAD1L1	MAD1|PIG9|TP53I9|TXBP181	MAD1 mitotic arrest deficient like 1	protein-coding
chr7	2280000	2290000	5550	1177	0	0.212072	24	4	10	2460	NM_198953	4521	Hs.534331	NM_002452	ENSG00000106268	NUDT1	MTH1	nudix hydrolase 1	protein-coding
chr7	2580000	2590000	5896	1355	0	0.229817	31	6	14	10392	NM_152743	221927	Hs.520623	NM_152743	ENSG00000106009	BRAT1	BAAT1|C7orf27|RMFSL	BRCA1 associated ATM activator 1	protein-coding
chr7	4830000	4840000	3908	892	8.32488e-237	0.22825	30	6	14	-6730	NR_039800	100616465		NR_039800	ENSG00000264474	MIR4656	-	microRNA 4656	ncRNA
chr7	4870000	4880000	6956	966	0	0.138873	26	6	11	26625	NM_020144	56903	Hs.487409	NM_020144	ENSG00000218823	PAPOLB	PAPT|TPAP	poly(A) polymerase beta	protein-coding
chr7	6890000	6900000	5665	989	0	0.174581	28	5	12	-29074	NM_198097	221960	Hs.567779	NM_198097	ENSG00000146574	CCZ1B	C7orf28B|H_NH0577018.2	CCZ1 homolog B, vacuolar protein trafficking and biogenesis associated	protein-coding
chr7	30700000	30710000	7635	1048	0	0.137263	33	4	10	17141	NM_001202483	1395	Hs.546246	NM_001883	ENSG00000106113	CRHR2	CRF-RB|CRF2|CRFR2|HM-CRF	corticotropin releasing hormone receptor 2	protein-coding
chr7	31010000	31020000	5667	857	0	0.151226	43	6	11	11364	NM_000823	2692	Hs.767	NM_000823	ENSG00000106128	GHRHR	GHRFR|GRFR|IGHD1B	growth hormone releasing hormone receptor	protein-coding
chr7	31050000	31060000	4836	859	0	0.177626	32	3	16	-37076	NM_001199635	117	Hs.377783	NM_001118	ENSG00000078549	ADCYAP1R1	PAC1|PAC1R|PACAPR|PACAPRI	ADCYAP receptor type I	protein-coding
chr7	31110000	31120000	10018	820	0	0.0818527	27	6	11	22924	NM_001199637	117	Hs.377783	NM_001118	ENSG00000078549	ADCYAP1R1	PAC1|PAC1R|PACAPR|PACAPRI	ADCYAP receptor type I	protein-coding
chr7	44060000	44070000	7044	861	0	0.122232	29	6	12	-6207	NR_003655	84820	Hs.657028	NM_032734	ENSG00000214783	POLR2J4	RPB11-phi	RNA polymerase II subunit J4, pseudogene	pseudo
chr7	44170000	44180000	5804	934	0	0.160924	24	5	10	5916	NM_021223	58498	Hs.75636	NM_021223	ENSG00000106631	MYL7	MYL2A|MYLC2A	myosin light chain 7	protein-coding
chr7	44290000	44300000	7702	692	0	0.0898468	28	5	13	54422	NM_006555	10652	Hs.520794	NM_006555	ENSG00000106636	YKT6	-	YKT6 v-SNARE homolog (S. cerevisiae)	protein-coding
chr7	45850000	45860000	8752	902	0	0.103062	40	6	12	-46383	NR_024271	641977	Hs.723477	NR_024271	ENSG00000214765	SEPT7P2	SEPT13|SEPT7B	septin 7 pseudogene 2	pseudo
chr7	55550000	55560000	6145	1283	0	0.208788	24	6	10	39573	NM_001321251	81552	Hs.488307	NM_030796	ENSG00000154978	VOPP1	ECOP|GASP	vesicular, overexpressed in cancer, prosurvival protein 1	protein-coding
chr7	55800000	55810000	5041	1166	2.39034e-301	0.231303	32	5	10	-32740	NR_003949	360132	Hs.446691	NM_182827	ENSG00000176826	FKBP9P1	FKBP9L	FK506 binding protein 9 pseudogene 1	pseudo
chr7	56430000	56440000	16910	3475	0	0.2055	61	5	12	81068	NR_029420	650226	Hs.448401	NR_029420		LOC650226	-	ankyrin repeat domain 26 pseudogene	pseudo
chr7	57080000	57090000	6938	512	0	0.0737965	64	6	15	-61429	NR_036246	100422917		NR_036246	ENSG00000264426	MIR4283-1	-	microRNA 4283-1	ncRNA
chr7	64720000	64730000	3979	865	7.66718e-252	0.217391	37	6	11	-113712	NM_001287533	168374	Hs.9521	NM_007139	ENSG00000146757	ZNF92	HEL-203|HPF12|HTF12|TF12	zinc finger protein 92	protein-coding
chr7	72720000	72730000	9159	879	0	0.0959712	24	6	10	-2136	NM_018044	55695	Hs.510927	NM_018044	ENSG00000130305	NSUN5	NOL1|NOL1R|NSUN5A|WBSCR20|WBSCR20A|p120|p120(NOL1)	NOP2/Sun RNA methyltransferase family member 5	protein-coding
chr7	73290000	73300000	5952	1243	0	0.208837	25	6	14	19511	NM_182504	135886	Hs.647026	NM_182504	ENSG00000175877	WBSCR28	-	Williams-Beuren syndrome chromosome region 28	protein-coding
chr7	73380000	73390000	4042	745	1.09364e-292	0.184315	30	4	13	-57119	NM_001278914	2006	Hs.647061	NM_000501	ENSG00000049540	ELN	SVAS|WBS|WS	elastin	protein-coding
chr7	73470000	73480000	8001	932	0	0.116485	31	4	12	-23107	NM_002314	3984	Hs.647035	NM_002314	ENSG00000106683	LIMK1	LIMK|LIMK-1	LIM domain kinase 1	protein-coding
chr7	73500000	73510000	9129	832	0	0.0911381	30	6	10	-2486	NM_001204426	3984	Hs.647035	NM_002314	ENSG00000106683	LIMK1	LIMK|LIMK-1	LIM domain kinase 1	protein-coding
chr7	73770000	73780000	9380	1196	0	0.127505	29	6	10	71195	NM_032421	7461	Hs.647018	NM_003388	ENSG00000106665	CLIP2	CLIP|CLIP-115|CYLN2|WBSCR3|WBSCR4|WSCR3|WSCR4	CAP-Gly domain containing linker protein 2	protein-coding
chr7	73980000	73990000	9162	1059	0	0.115586	26	3	12	-86991	NM_033001	2969	Hs.647041	NM_001518	ENSG00000263001	GTF2I	BAP135|BTKAP1|DIWS|GTFII-I|IB291|SPIN|TFII-I|WBS|WBSCR6	general transcription factor IIi	protein-coding
chr7	75820000	75830000	7578	1316	0	0.173661	24	6	12	-6211	NM_001110199	222183	Hs.511025	NM_001039212	ENSG00000177679	SRRM3	-	serine/arginine repetitive matrix 3	protein-coding
chr7	76020000	76030000	8895	1212	0	0.136256	26	6	11	-1841	NM_007155	7784	Hs.656137	NM_007155	ENSG00000188372	ZP3	ZP3A|ZP3B|ZPC|Zp-3	zona pellucida glycoprotein 3	protein-coding
chr7	98250000	98260000	5298	1199	4.44659081257122e-323	0.226312	27	6	11	8403	NM_002523	4885	Hs.3281	NM_002523	ENSG00000106236	NPTX2	NARP|NP-II|NP2	neuronal pentraxin 2	protein-coding
chr7	100730000	100740000	8094	912	0	0.112676	24	6	13	6280	NM_030961	81844	Hs.521092	NM_030961	ENSG00000169871	TRIM56	RNF109	tripartite motif containing 56	protein-coding
chr7	100860000	100870000	10678	854	0	0.0799775	30	6	13	-3989	NM_001084	8985	Hs.153357	NM_001084	ENSG00000106397	PLOD3	LH3	procollagen-lysine,2-oxoglutarate 5-dioxygenase 3	protein-coding
chr7	101040000	101050000	7228	1105	0	0.152878	26	4	10	38899	NM_001278563	136227	Hs.654854	NM_133457	ENSG00000160963	COL26A1	EMI6|EMID2|EMU2|SH2B	collagen type XXVI alpha 1 chain	protein-coding
chr7	101890000	101900000	5185	945	0	0.182257	28	3	10	-33353	NM_020979	10603	Hs.489448	NM_020979	ENSG00000160999	SH2B2	APS	SH2B adaptor protein 2	protein-coding
chr7	102070000	102080000	8078	1107	0	0.137039	33	6	13	1023	NM_032831	80228	Hs.363308	NM_032831	ENSG00000160991	ORAI2	C7orf19|CBCIP2|MEM142B|TMEM142B	ORAI calcium release-activated calcium modulator 2	protein-coding
chr7	102120000	102130000	16068	1804	0	0.112273	25	5	10	-5619	NM_006234	5439	Hs.654952	NM_006234	ENSG00000005075	POLR2J	POLR2J1|RPB11|RPB11A|RPB11m|hRPB14	RNA polymerase II subunit J	protein-coding
chr7	127250000	127260000	5871	814	0	0.138648	25	4	10	780	NM_006193	5078	Hs.129706	NM_006193	ENSG00000106331	PAX4	KPD|MODY9	paired box 4	protein-coding
chr7	128020000	128030000	8067	995	0	0.123342	38	6	15	21024	NM_001142573	3614	Hs.654401	NM_000883	ENSG00000106348	IMPDH1	IMPD|IMPD1|IMPDH-I|LCA11|RP10|sWSS2608	inosine monophosphate dehydrogenase 1	protein-coding
chr7	128510000	128520000	8157	824	0	0.101018	37	6	16	8598	NM_001195150	100130705	Hs.641532	NM_001195150	ENSG00000272899	LOC100130705	-	uncharacterized LOC100130705	protein-coding
chr7	131370000	131380000	7424	1187	0	0.159887	33	4	10	-133624	NM_005397	5420	Hs.744213	NM_005397	ENSG00000128567	PODXL	Gp200|PC|PCLP|PCLP-1	podocalyxin like	protein-coding
chr7	131820000	131830000	7705	1134	0	0.147177	29	5	11	-120620	NR_134565	101928807	Hs.552131	NR_134565		LOC101928807	-	uncharacterized LOC101928807	ncRNA
chr7	140340000	140350000	3964	966	9.70569e-226	0.243693	33	5	10	-3714	NM_001318053	27147	Hs.6385	NM_015689	ENSG00000146966	DENND2A	FAM31D|KIAA1277	DENN domain containing 2A	protein-coding
chr7	142580000	142590000	5641	603	0	0.106896	25	4	10	-1510	NM_018646	55503	Hs.302740	NM_014274	ENSG00000165125	TRPV6	ABP/ZF|CAT1|CATL|ECAC2|HSA277909|LP6728|ZFAB	transient receptor potential cation channel subfamily V member 6	protein-coding
chr7	143040000	143050000	3895	903	1.19454e-232	0.231836	31	6	10	14173	NM_014690	9715	Hs.648908	NM_014690	ENSG00000159784	FAM131B	-	family with sequence similarity 131 member B	protein-coding
chr7	143070000	143080000	3520	679	2.27693e-246	0.192898	40	5	11	3118	NM_001322263	100507507	Hs.131743	NM_001322263		LOC100507507	-	uncharacterized LOC100507507	protein-coding
chr7	149410000	149420000	4300	890	1.06931e-283	0.206977	30	5	13	2898	NM_032534	84626	Hs.299560	NM_032534	ENSG00000133619	KRBA1	-	KRAB-A domain containing 1	protein-coding
chr7	150840000	150850000	6112	744	0	0.121728	24	6	10	19635	NM_001098834	2636		NM_001098834	ENSG00000164900	GBX1	Huh-17	gastrulation brain homeobox 1	protein-coding
chr7	150930000	150940000	4468	831	4.02663501360616e-321	0.185989	24	6	12	-507	NR_030407	768213		NR_030407	ENSG00000033100	MIR671	MIRN671|hsa-mir-671|mir-671	microRNA 671	ncRNA
chr7	150950000	150960000	5038	618	0	0.122668	26	6	15	-9251	NM_001003801	6604	Hs.647067	NM_003078	ENSG00000082014	SMARCD3	BAF60C|CRACD3|Rsc6p	SWI/SNF related, matrix associated, actin dependent regulator of chromatin, subfamily d, member 3	protein-coding
chr7	151510000	151520000	5172	873	0	0.168794	28	4	10	-3043	NM_001040633	51422	Hs.647072	NM_016203	ENSG00000106617	PRKAG2	AAKG|AAKG2|CMH6|H91620p|WPWS	protein kinase AMP-activated non-catalytic subunit gamma 2	protein-coding
chr7	154540000	154550000	5072	815	0	0.160686	25	2	11	-175227	NR_024477	100132707	Hs.586358	NR_024476	ENSG00000214106	PAXIP1-AS2	PAXIP1OS	PAXIP1 antisense RNA 2	ncRNA
chr7	154990000	155000000	3313	592	7.70197e-246	0.17869	28	5	11	-94482	NM_001346590	3638	Hs.520819	NM_005542	ENSG00000186480	INSIG1	CL6	insulin induced gene 1	protein-coding
chr7	155140000	155150000	3901	952	5.22908e-222	0.24404	25	3	10	15628	NR_103545	338436	Hs.521326	NR_103545	ENSG00000204960	BLACE	-	B-cell acute lymphoblastic leukemia expressed	ncRNA
chr7	155200000	155210000	1788	450	1.4997e-99	0.251678	75	5	10	-44372	NR_103545	338436	Hs.521326	NR_103545	ENSG00000204960	BLACE	-	B-cell acute lymphoblastic leukemia expressed	ncRNA
chr7	155250000	155260000	4577	587	0	0.12825	32	6	11	4176	NM_001427	2020	Hs.134989	NM_001427	ENSG00000164778	EN2	-	engrailed homeobox 2	protein-coding
chr7	155280000	155290000	3011	743	8.48484e-170	0.246762	25	6	13	34176	NM_001427	2020	Hs.134989	NM_001427	ENSG00000164778	EN2	-	engrailed homeobox 2	protein-coding
chr7	155620000	155630000	4596	752	0	0.163621	30	6	11	-20033	NM_000193	6469	Hs.164537	NM_000193	ENSG00000164690	SHH	HHG1|HLP3|HPE3|MCOPCB5|SMMCI|TPT|TPTPS	sonic hedgehog	protein-coding
chr7	156800000	156810000	4726	717	0	0.151714	40	4	13	1449	NR_038835	645249	Hs.224879	NR_038835	ENSG00000243479	MNX1-AS1	CCAT5	MNX1 antisense RNA 1 (head to head)	ncRNA
chr7	157300000	157310000	2827	778	1.61778e-142	0.275203	38	5	12	46075	NR_110157	101927914	Hs.623826	NR_110157	ENSG00000234210	LOC101927914	-	uncharacterized LOC101927914	ncRNA
chr7	157680000	157690000	2005	410	1.09004e-134	0.204489	34	6	10	37723	NR_038966	100506585	Hs.661265	NR_038966	ENSG00000233038	LOC100506585	-	uncharacterized LOC100506585	ncRNA
chr8	1410000	1420000	5923	546	0	0.092183	65	6	11	-34532	NM_001277161	9228	Hs.113287	NM_004745	ENSG00000198010	DLGAP2	DAP2|SAPAP2	DLG associated protein 2	protein-coding
chr8	10530000	10540000	2857	494	2.3403e-217	0.172909	55	6	10	4853	NM_001040032	203076	Hs.371776	NM_001040032	ENSG00000171060	C8orf74	-	chromosome 8 open reading frame 74	protein-coding
chr8	10550000	10560000	4787	767	0	0.160226	28	6	11	24853	NM_001040032	203076	Hs.371776	NM_001040032	ENSG00000171060	C8orf74	-	chromosome 8 open reading frame 74	protein-coding
chr8	10870000	10880000	4918	719	0	0.146198	29	6	11	17812	NR_030328	693183		NR_030328	ENSG00000207600	MIR598	MIRN598|hsa-mir-598|mir-598	microRNA 598	ncRNA
chr8	11420000	11430000	4347	844	3.04854e-302	0.194157	34	5	11	-9044	NR_040035	83655	Hs.742430	NR_040035	ENSG00000170983	LINC00208	C8orf14|NCRNA00208|VIR35	long intergenic non-protein coding RNA 208	ncRNA
chr8	11480000	11490000	6573	682	0	0.103758	33	6	12	-49428	NM_001308094	2626	Hs.243987	NM_002052	ENSG00000136574	GATA4	ASD2|TACHD|TOF|VSD1	GATA binding protein 4	protein-coding
chr8	20110000	20120000	7457	829	0	0.111171	28	6	11	-2197	NM_021020	11178	Hs.521432	NM_021020	ENSG00000061337	LZTS1	F37|FEZ1	leucine zipper tumor suppressor 1	protein-coding
chr8	21890000	21900000	5559	1033	0	0.185825	35	5	10	-5264	NM_003867	8822	Hs.248192	NM_003867	ENSG00000158815	FGF17	FGF-13|FGF-17|HH20	fibroblast growth factor 17	protein-coding
chr8	22570000	22580000	8400	632	0	0.0752381	29	6	16	-24185	NM_004430	1960	Hs.534313	NM_004430	ENSG00000179388	EGR3	EGR-3|PILOT	early growth response 3	protein-coding
chr8	22600000	22610000	9047	794	0	0.0877639	30	5	10	-54185	NM_004430	1960	Hs.534313	NM_004430	ENSG00000179388	EGR3	EGR-3|PILOT	early growth response 3	protein-coding
chr8	22610000	22620000	8724	932	0	0.106832	36	6	10	-64185	NM_004430	1960	Hs.534313	NM_004430	ENSG00000179388	EGR3	EGR-3|PILOT	early growth response 3	protein-coding
chr8	27110000	27120000	3858	953	5.62363e-217	0.247019	27	6	11	956	NM_001283055	81551	Hs.201058	NM_030795	ENSG00000015592	STMN4	RB3	stathmin 4	protein-coding
chr8	27840000	27850000	6597	799	0	0.121116	30	5	12	5369	NM_173833	286133	Hs.591833	NM_173833	ENSG00000168079	SCARA5	NET33|Tesr	scavenger receptor class A member 5	protein-coding
chr8	29200000	29210000	3639	982	7.0922e-187	0.269854	31	4	11	1322	NM_057158	1846	Hs.417962	NM_001394	ENSG00000120875	DUSP4	HVH2|MKP-2|MKP2|TYP	dual specificity phosphatase 4	protein-coding
chr8	38410000	38420000	5092	718	0	0.141005	25	6	12	-28820	NM_001303531	389649	Hs.546586	NM_207412	ENSG00000196166	C8orf86	-	chromosome 8 open reading frame 86	protein-coding
chr8	41760000	41770000	3819	488	0	0.127782	27	5	11	-10720	NM_001142446	286	Hs.654438	NM_000037	ENSG00000029534	ANK1	ANK|SPH1|SPH2	ankyrin 1	protein-coding
chr8	47010000	47020000	27878	584	0	0.0209484	25	4	10	-737508	NR_027012	497634	Hs.406982	NR_027012	ENSG00000253314	LINC00293	BEYLA|NCRNA00293	long intergenic non-protein coding RNA 293	ncRNA
chr8	47020000	47030000	12402	643	0	0.0518465	44	4	17	-727508	NR_027012	497634	Hs.406982	NR_027012	ENSG00000253314	LINC00293	BEYLA|NCRNA00293	long intergenic non-protein coding RNA 293	ncRNA
chr8	47050000	47060000	4536	794	0	0.175044	35	1	10	-697508	NR_027012	497634	Hs.406982	NR_027012	ENSG00000253314	LINC00293	BEYLA|NCRNA00293	long intergenic non-protein coding RNA 293	ncRNA
chr8	47090000	47100000	8972	451	0	0.0502675	29	6	15	-657508	NR_027012	497634	Hs.406982	NR_027012	ENSG00000253314	LINC00293	BEYLA|NCRNA00293	long intergenic non-protein coding RNA 293	ncRNA
chr8	47120000	47130000	10143	868	0	0.0855763	25	4	14	-627508	NR_027012	497634	Hs.406982	NR_027012	ENSG00000253314	LINC00293	BEYLA|NCRNA00293	long intergenic non-protein coding RNA 293	ncRNA
chr8	47150000	47160000	4353	708	0	0.162646	33	6	12	-597508	NR_027012	497634	Hs.406982	NR_027012	ENSG00000253314	LINC00293	BEYLA|NCRNA00293	long intergenic non-protein coding RNA 293	ncRNA
chr8	47160000	47170000	6658	683	0	0.102583	35	6	12	-587508	NR_027012	497634	Hs.406982	NR_027012	ENSG00000253314	LINC00293	BEYLA|NCRNA00293	long intergenic non-protein coding RNA 293	ncRNA
chr8	47240000	47250000	3637	603	2.99011e-284	0.165796	25	3	12	-507508	NR_027012	497634	Hs.406982	NR_027012	ENSG00000253314	LINC00293	BEYLA|NCRNA00293	long intergenic non-protein coding RNA 293	ncRNA
chr8	47340000	47350000	35889	586	0	0.0163281	33	6	15	-407508	NR_027012	497634	Hs.406982	NR_027012	ENSG00000253314	LINC00293	BEYLA|NCRNA00293	long intergenic non-protein coding RNA 293	ncRNA
chr8	126440000	126450000	4584	1199	7.51061e-243	0.261562	25	6	14	549	NM_001282985	10221	Hs.444947	NM_025195	ENSG00000173334	TRIB1	C8FW|GIG-2|GIG2|SKIP1|TRB-1|TRB1	tribbles pseudokinase 1	protein-coding
chr8	134470000	134480000	9711	1076	0	0.110802	33	5	10	109183	NM_003033	6482	Hs.374257	NM_003033	ENSG00000008513	ST3GAL1	Gal-NAc6S|SIAT4A|SIATFL|ST3GalA|ST3GalA.1|ST3GalIA|ST3GalIA,1|ST3O	ST3 beta-galactoside alpha-2,3-sialyltransferase 1	protein-coding
chr8	142410000	142420000	4084	733	1.2723e-301	0.179481	35	6	21	-16488	NM_007079	11156	Hs.43666	NM_007079	ENSG00000184489	PTP4A3	PRL-3|PRL-R|PRL3	protein tyrosine phosphatase type IVA, member 3	protein-coding
chr8	142560000	142570000	6087	821	0	0.134878	52	4	10	-47670	NR_102364	389690	Hs.689547	NM_207414	ENSG00000226807	MROH5	-	maestro heat like repeat family member 5	protein-coding
chr8	142570000	142580000	7706	826	0	0.107189	31	4	14	-57670	NR_102364	389690	Hs.689547	NM_207414	ENSG00000226807	MROH5	-	maestro heat like repeat family member 5	protein-coding
chr8	142670000	142680000	7778	1192	0	0.153253	25	5	10	-157670	NR_102364	389690	Hs.689547	NM_207414	ENSG00000226807	MROH5	-	maestro heat like repeat family member 5	protein-coding
chr8	143070000	143080000	6340	673	0	0.106151	41	6	12	4657	NR_130468	100616374		NR_130468	ENSG00000265612	MIR4539	-	microRNA 4539	ncRNA
chr8	143120000	143130000	8608	1040	0	0.120818	25	5	11	-45343	NR_130468	100616374		NR_130468	ENSG00000265612	MIR4539	-	microRNA 4539	ncRNA
chr8	143480000	143490000	5646	935	0	0.165604	25	6	16	-390	NM_001291931	203062	Hs.370931	NM_145003	ENSG00000171045	TSNARE1	-	t-SNARE domain containing 1	protein-coding
chr8	143500000	143510000	6993	1233	0	0.176319	27	5	16	-20390	NM_001291931	203062	Hs.370931	NM_145003	ENSG00000171045	TSNARE1	-	t-SNARE domain containing 1	protein-coding
chr8	143650000	143660000	9452	650	0	0.0687685	45	5	16	40833	NM_015193	23237	Hs.40888	NM_015193	ENSG00000198576	ARC	Arg3.1	activity regulated cytoskeleton associated protein	protein-coding
chr8	143670000	143680000	7663	1424	0	0.185828	32	6	14	20833	NM_015193	23237	Hs.40888	NM_015193	ENSG00000198576	ARC	Arg3.1	activity regulated cytoskeleton associated protein	protein-coding
chr8	143760000	143770000	7578	1476	0	0.194774	26	6	14	3126	NM_005672	8000	Hs.652235	NM_005672	ENSG00000167653	PSCA	PRO232	prostate stem cell antigen	protein-coding
chr8	144120000	144130000	8088	1047	0	0.129451	30	6	12	4374	NM_173687	286122	Hs.660382	NM_173687	ENSG00000177335	C8orf31	-	chromosome 8 open reading frame 31	protein-coding
chr8	144160000	144170000	5410	1220	0	0.225508	27	4	13	44374	NM_173687	286122	Hs.660382	NM_173687	ENSG00000177335	C8orf31	-	chromosome 8 open reading frame 31	protein-coding
chr8	144230000	144240000	5136	1146	4.09396825608399e-317	0.223131	33	6	15	6457	NM_002347	4062	Hs.159590	NM_002347	ENSG00000176956	LY6H	NMLY6	lymphocyte antigen 6 complex, locus H	protein-coding
chr8	144440000	144450000	4208	958	1.89283e-255	0.227662	46	6	10	-2853	NM_001258446	116447	Hs.528574	NM_052963	ENSG00000184428	TOP1MT	-	topoisomerase (DNA) I, mitochondrial	protein-coding
chr8	145480000	145490000	4826	382	0	0.0791546	55	4	15	1693	NR_107057	102465906		NR_107057	ENSG00000261236	MIR7112	MIR7112-1|MIR7112-2|hsa-mir-7112|hsa-mir-7112-1|hsa-mir-7112-2	microRNA 7112	ncRNA
chr8	145570000	145580000	8535	932	0	0.109197	31	6	11	3591	NM_001252404	340393	Hs.122231	NM_001252402	ENSG00000261587	TMEM249	C8ORFK29	transmembrane protein 249	protein-coding
chr8	145580000	145590000	8194	1029	0	0.12558	28	4	13	2724	NM_024531	79581	Hs.6459	NM_024531	ENSG00000185803	SLC52A2	BVVLS2|D15Ertd747e|GPCR41|GPR172A|PAR1|RFT3|RFVT2|hRFT3	solute carrier family 52 member 2	protein-coding
chr8	145670000	145680000	7763	1065	0	0.137189	29	5	11	-5188	NM_013432	4796	Hs.675285	NM_013432	ENSG00000160949	TONSL	IKBR|NFKBIL2	tonsoku-like, DNA repair protein	protein-coding
chr8	145850000	145860000	8630	1125	0	0.130359	29	5	13	-16112	NM_001308207	80728	Hs.148988	NM_025251	ENSG00000147799	ARHGAP39	CrGAP|Vilse	Rho GTPase activating protein 39	protein-coding
chr8	146020000	146030000	8385	1392	0	0.166011	26	3	11	739	NM_213605	340385	Hs.521942	NM_213605	ENSG00000197363	ZNF517	-	zinc finger protein 517	protein-coding
chr8	146070000	146080000	8846	1340	0	0.151481	34	5	11	3452	NM_001081004	28991	Hs.493218	NM_014066	ENSG00000170619	COMMD5	HCARG|HT002	COMM domain containing 5	protein-coding
chr9	34400000	34410000	7533	1029	0	0.136599	29	6	13	-7151	NM_032596	84688	Hs.50334	NM_032596	ENSG00000164972	C9orf24	CBE1|NYD-SP22|SMRP1|bA573M23.4	chromosome 9 open reading frame 24	protein-coding
chr9	35560000	35570000	8773	1743	0	0.198678	29	6	10	-1104	NM_001287238	730112	Hs.98959	NM_001099951	ENSG00000215187	FAM166B	-	family with sequence similarity 166 member B	protein-coding
chr9	35810000	35820000	7339	1139	0	0.155198	26	6	12	42	NM_032593	84681	Hs.70573	NM_032593	ENSG00000137133	HINT2	HIT-17	histidine triad nucleotide binding protein 2	protein-coding
chr9	36860000	36870000	10487	933	0	0.0889673	29	5	13	-695	NR_039766	100616278		NR_039766	ENSG00000264922	MIR4540	-	microRNA 4540	ncRNA
chr9	37950000	37960000	9097	1098	0	0.120699	27	6	12	-50650	NR_024873	92014	Hs.634120	NM_033412	ENSG00000122696	SLC25A51	CG7943|MCART1	solute carrier family 25 member 51	protein-coding
chr9	46270000	46280000	3189	575	5.45365e-235	0.180307	39	4	12	-106730	NR_135136	105376064	Hs.571622	NR_135136	ENSG00000275239	LOC105376064	-	uncharacterized LOC105376064	ncRNA
chr9	67270000	67280000	11238	1434	0	0.127603	30	5	10	14492	NR_002817	375719	Hs.658215	NR_002817		AQP7P1	bA251O17.3	aquaporin 7 pseudogene 1	pseudo
chr9	69720000	69730000	4438	861	0	0.194006	34	5	11	32784	NR_121570	101928381	Hs.708686	NR_121570		LOC101928381	-	uncharacterized LOC101928381	ncRNA
chr9	84670000	84680000	5146	925	0	0.179751	26	5	11	71313	NM_001001670	389763	Hs.209545	NM_001001670	ENSG00000214929	SPATA31D1	FAM75D1	SPATA31 subfamily D member 1	protein-coding
chr9	90490000	90500000	5536	620	0	0.111994	25	4	11	-2772	NM_178828	286234	Hs.130672	NM_178828	ENSG00000177992	SPATA31E1	C9orf79|FAM75E1	SPATA31 subfamily E member 1	protein-coding
chr9	90740000	90750000	3573	563	5.36781e-289	0.157571	25	4	10	4900	NM_001166137	645961	Hs.580879	NM_001166137		SPATA31C2	FAM75C2	SPATA31 subfamily C member 2	protein-coding
chr9	95890000	95900000	5596	644	0	0.115082	31	4	12	1570	NM_004148	4814	Hs.494457	NM_004148	ENSG00000131669	NINJ1	NIN1|NINJURIN	ninjurin 1	protein-coding
chr9	96390000	96400000	7559	1005	0	0.132954	26	5	10	37877	NR_049853	100847045		NR_049853	ENSG00000283146	MIR548AU	-	microRNA 548au	ncRNA
chr9	96720000	96730000	5736	888	0	0.154812	30	6	13	6884	NR_144455	101928040	Hs.375820	NR_144455		BARX1-AS1	-	BARX1 antisense RNA 1 (head to head)	ncRNA
chr9	98270000	98280000	3808	880	3.57932e-228	0.231092	52	5	17	-4169	NM_000264	5727	Hs.494538	NM_000264	ENSG00000185920	PTCH1	BCNS|HPE7|NBCCS|PTC|PTC1|PTCH|PTCH11	patched 1	protein-coding
chr9	100120000	100130000	4952	1055	1.1465880256167e-318	0.213045	24	6	11	963	NR_031637	100302223		NR_031637	ENSG00000221269	MIR1302-8	MIRN1302-8|hsa-mir-1302-8	microRNA 1302-8	ncRNA
chr9	100150000	100160000	4421	811	6.18570188593241e-321	0.183443	29	6	12	3973	NR_026847	286359	Hs.132262	NM_182600		LOC286359	-	uncharacterized LOC286359	ncRNA
chr9	101330000	101340000	6905	747	0	0.108182	26	6	10	136479	NM_005458	9568	Hs.198612	NM_005458	ENSG00000136928	GABBR2	GABABR2|GPR51|GPRC3B|HG20|HRIHFB2099	gamma-aminobutyric acid type B receptor subunit 2	protein-coding
chr9	101780000	101790000	5108	1129	3.16009821802166e-318	0.221026	25	4	11	79005	NM_001855	1306	Hs.409034	NM_001855	ENSG00000204291	COL15A1	-	collagen type XV alpha 1 chain	protein-coding
chr9	116150000	116160000	3922	976	8.54796e-219	0.248853	27	5	11	8400	NM_001317745	210	Hs.1227	NM_000031	ENSG00000148218	ALAD	ALADH|PBGS	aminolevulinate dehydratase	protein-coding
chr9	116260000	116270000	4806	838	0	0.174365	33	6	11	1293	NM_001322214	5998	Hs.494875	NM_017790	ENSG00000138835	RGS3	C2PA|RGP3	regulator of G-protein signaling 3	protein-coding
chr9	116940000	116950000	7410	649	0	0.0875843	24	6	11	-26714	NR_030255	619556		NR_030255	ENSG00000207726	MIR455	MIRN455|hsa-mir-455|mir-455	microRNA 455	ncRNA
chr9	124310000	124320000	10791	1177	0	0.109072	25	4	14	-14381	NM_032552	153090	Hs.522378	NM_032552	ENSG00000136848	DAB2IP	AF9Q34|AIP-1|AIP1|DIP1/2	DAB2 interacting protein	protein-coding
chr9	124320000	124330000	15969	992	0	0.0621204	26	5	13	-4381	NM_032552	153090	Hs.522378	NM_032552	ENSG00000136848	DAB2IP	AF9Q34|AIP-1|AIP1|DIP1/2	DAB2 interacting protein	protein-coding
chr9	124520000	124530000	17628	1048	0	0.0594509	29	4	12	19936	NM_138709	153090	Hs.522378	NM_032552	ENSG00000136848	DAB2IP	AF9Q34|AIP-1|AIP1|DIP1/2	DAB2 interacting protein	protein-coding
chr9	124880000	124890000	10724	1350	0	0.125886	24	6	10	-2554	NR_039690	100616312		NR_039690	ENSG00000266583	MIR4478	mir-4478	microRNA 4478	ncRNA
chr9	126970000	126980000	8274	1427	0	0.172468	27	6	10	-44885	NM_001166167	10783	Hs.197071	NM_014397	ENSG00000119408	NEK6	SID6-1512	NIMA related kinase 6	protein-coding
chr9	127090000	127100000	8953	1420	0	0.158606	31	6	12	-20752	NR_027406	100129034	Hs.654980	NR_027406		LOC100129034	-	uncharacterized LOC100129034	ncRNA
chr9	127530000	127540000	6693	1373	0	0.20514	32	6	12	-1411	NM_001278546	2649	Hs.20131	NM_001489	ENSG00000148200	NR6A1	CT150|GCNF|GCNF1|NR61|RTR|hGCNF|hRTR	nuclear receptor subfamily 6 group A member 1	protein-coding
chr9	128820000	128830000	6078	950	0	0.156301	35	6	14	213194	NR_121584	101929116	Hs.382124	NR_121584	ENSG00000228392	LOC101929116	-	uncharacterized LOC101929116	ncRNA
chr9	129290000	129300000	5866	1310	0	0.223321	28	6	10	-81722	NM_002316	4010	Hs.129133	NM_002316	ENSG00000136944	LMX1B	LMX1.2|NPS1	LIM homeobox transcription factor 1 beta	protein-coding
chr9	129460000	129470000	10530	1062	0	0.100855	33	4	13	88278	NM_001174147	4010	Hs.129133	NM_002316	ENSG00000136944	LMX1B	LMX1.2|NPS1	LIM homeobox transcription factor 1 beta	protein-coding
chr9	130610000	130620000	9896	1088	0	0.109943	36	6	11	2052	NM_001114753	2022	Hs.76753	NM_000118	ENSG00000106991	ENG	END|HHT1|ORW1	endoglin	protein-coding
chr9	130740000	130750000	8295	1213	0	0.146233	28	4	12	-2188	NM_001035254	399665	Hs.535972	NM_203305	ENSG00000167106	FAM102A	C9orf132|EEIG1|SYM-3A|bA203J24.7	family with sequence similarity 102 member A	protein-coding
chr9	131140000	131150000	8798	1483	0	0.168561	29	5	10	-9900	NR_039815	100616335		NR_039815	ENSG00000283335	MIR219B	MIR2964A|hsa-mir-219b|mir-219b	microRNA 219b	ncRNA
chr9	131180000	131190000	9930	1191	0	0.11994	25	6	11	2241	NM_016174	51148	Hs.495230	NM_016174	ENSG00000167123	CERCAM	CEECAM1|GLT25D3	cerebral endothelial cell adhesion molecule	protein-coding
chr9	131190000	131200000	9927	1426	0	0.143649	31	4	11	12241	NM_016174	51148	Hs.495230	NM_016174	ENSG00000167123	CERCAM	CEECAM1|GLT25D3	cerebral endothelial cell adhesion molecule	protein-coding
chr9	132040000	132050000	8248	1241	0	0.150461	44	5	13	305	NR_121587	101929331	Hs.522428	NR_121587	ENSG00000224307	LOC101929331	-	uncharacterized LOC101929331	ncRNA
chr9	132310000	132320000	9599	1499	0	0.156162	47	6	11	-56163	NM_001286796	28989	Hs.744027	NM_014064	ENSG00000148335	NTMT1	AD-003|C9orf32|HOMT1A|METTL11A|NRMT|NRMT1|NTM1A	N-terminal Xaa-Pro-Lys N-methyltransferase 1	protein-coding
chr9	132340000	132350000	6719	960	0	0.142878	31	6	13	-26163	NM_001286796	28989	Hs.744027	NM_014064	ENSG00000148335	NTMT1	AD-003|C9orf32|HOMT1A|METTL11A|NRMT|NRMT1|NTM1A	N-terminal Xaa-Pro-Lys N-methyltransferase 1	protein-coding
chr9	133330000	133340000	11052	904	0	0.0817952	25	5	13	14906	NM_054012	445	Hs.160786	NM_000050	ENSG00000130707	ASS1	ASS|CTLN1	argininosuccinate synthase 1	protein-coding
chr9	133900000	133910000	14703	1259	0	0.0856288	40	6	13	20496	NM_006059	10319	Hs.201805	NM_006059	ENSG00000050555	LAMC3	OCCM	laminin subunit gamma 3	protein-coding
chr9	133920000	133930000	7917	1433	0	0.181003	29	6	13	40496	NM_006059	10319	Hs.201805	NM_006059	ENSG00000050555	LAMC3	OCCM	laminin subunit gamma 3	protein-coding
chr9	133970000	133980000	9542	1633	0	0.171138	24	6	11	3137	NR_033701	83543	Hs.4944	NM_031426	ENSG00000126878	AIF1L	C9orf58|IBA2	allograft inflammatory factor 1 like	protein-coding
chr9	133990000	134000000	8913	1968	0	0.220801	26	5	10	-5948	NM_005085	8021	Hs.654530	NM_005085	ENSG00000126883	NUP214	CAIN|CAN	nucleoporin 214	protein-coding
chr9	134400000	134410000	9315	1174	0	0.126033	25	6	14	1662	NM_001261451	83549	Hs.9597	NM_031432	ENSG00000130717	UCK1	URK1	uridine-cytidine kinase 1	protein-coding
chr9	135050000	135060000	11193	1555	0	0.138926	28	6	10	17666	NM_032536	84628	Hs.163642	NM_032536	ENSG00000196358	NTNG2	LHLL9381|Lmnt2|NTNG1|bA479K20.1	netrin G2	protein-coding
chr9	135970000	135980000	6930	1592	0	0.229726	25	5	12	17074	NR_001275	1057	Hs.654361	NR_001275	ENSG00000170827	CELP	CELL|cell1|cell2|cell3	carboxyl ester lipase pseudogene	pseudo
chr9	135980000	135990000	8096	1185	0	0.146369	29	6	12	11637	NM_006266	5900	Hs.106185	NM_006266	ENSG00000160271	RALGDS	RGDS|RGF|RalGEF	ral guanine nucleotide dissociation stimulator	protein-coding
chr9	136300000	136310000	5598	1213	0	0.216685	24	4	10	17880	NM_139026	11093	Hs.131433	NM_139025	ENSG00000160323	ADAMTS13	ADAM-TS13|ADAMTS-13|C9orf8|VWFCP|vWF-CP	ADAM metallopeptidase with thrombospondin type 1 motif 13	protein-coding
chr9	136330000	136340000	8274	1164	0	0.140682	39	6	13	9276	NM_001145099	11182	Hs.244378	NM_017585	ENSG00000160326	SLC2A6	GLUT6|GLUT9|HSA011372	solute carrier family 2 member 6	protein-coding
chr9	136340000	136350000	5796	1010	0	0.174258	30	5	14	-724	NM_017585	11182	Hs.244378	NM_017585	ENSG00000160326	SLC2A6	GLUT6|GLUT9|HSA011372	solute carrier family 2 member 6	protein-coding
chr9	136470000	136480000	11879	1508	0	0.126947	24	3	10	-26485	NM_000787	1621	Hs.591890	NM_000787	ENSG00000123454	DBH	DBM	dopamine beta-hydroxylase	protein-coding
chr9	136770000	136780000	6004	1288	0	0.214524	39	6	12	82446	NM_001134398	7410	Hs.369921	NM_003371	ENSG00000160293	VAV2	VAV-2	vav guanine nucleotide exchange factor 2	protein-coding
chr9	136780000	136790000	7783	1289	0	0.165617	25	6	11	72446	NM_001134398	7410	Hs.369921	NM_003371	ENSG00000160293	VAV2	VAV-2	vav guanine nucleotide exchange factor 2	protein-coding
chr9	136840000	136850000	4128	971	2.87477e-243	0.235223	31	4	12	12446	NM_001134398	7410	Hs.369921	NM_003371	ENSG00000160293	VAV2	VAV-2	vav guanine nucleotide exchange factor 2	protein-coding
chr9	136910000	136920000	7998	1289	0	0.161165	26	6	11	-4412	NR_135126	100130548	Hs.671096	NR_135126	ENSG00000235138	LOC100130548	-	uncharacterized LOC100130548	ncRNA
chr9	137710000	137720000	17244	938	0	0.0543957	41	6	15	26215	NR_039691	100616333		NR_039691	ENSG00000264744	MIR3689C	-	microRNA 3689c	ncRNA
chr9	137970000	137980000	7035	1386	0	0.197015	29	3	10	-4106	NM_001282612	10439	Hs.522484	NM_006334	ENSG00000130558	OLFM1	AMY|NOE1|NOELIN1|OlfA	olfactomedin 1	protein-coding
chr9	138020000	138030000	7357	1117	0	0.151828	41	6	13	45486	NM_001282611	10439	Hs.522484	NM_006334	ENSG00000130558	OLFM1	AMY|NOE1|NOELIN1|OlfA	olfactomedin 1	protein-coding
chr9	138030000	138040000	13191	813	0	0.0616329	24	4	12	-38455	NR_046107	401557	Hs.640138	NR_046107		LOC401557	-	uncharacterized LOC401557	ncRNA
chr9	138040000	138050000	10066	1082	0	0.107491	34	5	11	-28455	NR_046107	401557	Hs.640138	NR_046107		LOC401557	-	uncharacterized LOC401557	ncRNA
chr9	138070000	138080000	5765	1241	0	0.215265	25	6	11	1545	NR_046107	401557	Hs.640138	NR_046107		LOC401557	-	uncharacterized LOC401557	ncRNA
chr9	138130000	138140000	9375	898	0	0.0957867	34	3	11	61545	NR_046107	401557	Hs.640138	NR_046107		LOC401557	-	uncharacterized LOC401557	ncRNA
chr9	138190000	138200000	8212	928	0	0.113005	26	5	11	-40095	NM_173520	157927	Hs.559511	NM_173520		C9orf62	-	chromosome 9 open reading frame 62	protein-coding
chr9	138230000	138240000	15223	1151	0	0.0756093	33	6	13	-95	NM_173520	157927	Hs.559511	NM_173520		C9orf62	-	chromosome 9 open reading frame 62	protein-coding
chr9	138470000	138480000	2365	604	2.3969e-129	0.255391	38	3	12	8229	NR_109814	100130954	Hs.550769	NR_034016	ENSG00000237339	LINC01502	-	long intergenic non-protein coding RNA 1502	ncRNA
chr9	139270000	139280000	8853	859	0	0.0970293	37	6	17	-6867	NM_052814	64170	Hs.694071	NM_052813	ENSG00000187796	CARD9	CANDF2|hCARD9	caspase recruitment domain family member 9	protein-coding
chr9	139290000	139300000	3528	730	3.834e-233	0.206916	59	6	11	-2111	NM_003086	6621	Hs.113265	NM_003086	ENSG00000165684	SNAPC4	PTFalpha|SNAP190	small nuclear RNA activating complex polypeptide 4	protein-coding
chr9	139470000	139480000	10147	685	0	0.0675076	27	6	19	32706	NR_121577	101928483	Hs.170035	NR_121577		NALT1	LINC01573|MIR4674HG|NALT	NOTCH1 associated lncRNA in T-cell acute lymphoblastic leukemia 1	ncRNA
chr9	139600000	139610000	6712	1066	0	0.15882	43	6	13	-2024	NM_152421	138311	Hs.741305	NM_152421	ENSG00000165716	FAM69B	C9orf136|pp6977	family with sequence similarity 69 member B	protein-coding
chr9	139830000	139840000	7769	1275	0	0.164114	33	5	10	4206	NM_018998	54461	Hs.522507	NM_018998	ENSG00000159069	FBXW5	Fbw5	F-box and WD repeat domain containing 5	protein-coding
chr9	139960000	139970000	6111	1162	0	0.190149	25	5	16	28	NM_178448	89958	Hs.19322	NM_178448	ENSG00000186193	SAPCD2	C9orf140|p42.3	suppressor APC domain containing 2	protein-coding
chr9	140070000	140080000	13422	1039	0	0.0774102	26	6	10	-8054	NM_003731	8636	Hs.530314	NM_003731	ENSG00000176101	SSNA1	N14|NA-14|NA14	SS nuclear autoantigen 1	protein-coding
chr9	140090000	140100000	7086	995	0	0.140418	39	6	14	163	NM_001128228	286262	Hs.323445	NM_173691	ENSG00000176058	TPRN	C9orf75|DFNB79	taperin	protein-coding
chr9	141030000	141040000	12879	1397	0	0.108471	33	6	11	-9565	NR_027156	643224	Hs.551805	NR_027156		TUBBP5	-	tubulin beta pseudogene 5	pseudo
chr10	830000	840000	5094	817	0	0.160385	34	6	12	-99392	NM_014974	22982	Hs.432397	NM_014974	ENSG00000151240	DIP2C	KIAA0934	disco interacting protein 2 homolog C	protein-coding
chr10	1220000	1230000	3365	906	2.25932e-173	0.269242	24	6	11	19292	NR_015376	399706	Hs.721191	NM_001010910	ENSG00000229205	LINC00200	C10orf139|NCRNA00200	long intergenic non-protein coding RNA 200	ncRNA
chr10	1590000	1600000	4733	730	0	0.154236	28	4	10	26175	NR_033387	642394	Hs.568831	NM_001098830	ENSG00000205696	ADARB2-AS1	C10orf109|NCRNA00168|bA466B20.1	ADARB2 antisense RNA 1	ncRNA
chr10	1610000	1620000	7126	568	0	0.0797081	24	5	11	46175	NR_033387	642394	Hs.568831	NM_001098830	ENSG00000205696	ADARB2-AS1	C10orf109|NCRNA00168|bA466B20.1	ADARB2 antisense RNA 1	ncRNA
chr10	5520000	5530000	3058	797	2.97182e-163	0.260628	24	6	11	16533	NM_017422	51806	Hs.180142	NM_017422	ENSG00000178372	CALML5	CLSP	calmodulin like 5	protein-coding
chr10	5540000	5550000	7810	556	0	0.0711908	24	6	10	-3467	NM_017422	51806	Hs.180142	NM_017422	ENSG00000178372	CALML5	CLSP	calmodulin like 5	protein-coding
chr10	8100000	8110000	3217	781	3.26668e-184	0.242773	24	6	10	8333	NM_002051	2625	Hs.524134	NM_002051	ENSG00000107485	GATA3	HDR|HDRS	GATA binding protein 3	protein-coding
chr10	11920000	11930000	3208	647	7.69232e-217	0.201683	25	4	11	11709	NR_038222	219731	Hs.576787	NR_038222	ENSG00000225778	PROSER2-AS1	-	PROSER2 antisense RNA 1	ncRNA
chr10	30640000	30650000	4731	896	0	0.189389	30	6	11	-6733	NM_018109	55149	Hs.173946	NM_018109	ENSG00000107951	MTPAP	PAPD1|SPAX4	mitochondrial poly(A) polymerase	protein-coding
chr10	43470000	43480000	5581	860	0	0.154094	30	6	10	1955	NR_126352	104266963	Hs.559152	NR_126352	ENSG00000229630	LINC01264	-	long intergenic non-protein coding RNA 1264	ncRNA
chr10	43550000	43560000	4527	774	0	0.170974	24	6	10	-17517	NM_020975	5979	Hs.350321	NM_000323	ENSG00000165731	RET	CDHF12|CDHR16|HSCR1|MEN2A|MEN2B|MTC1|PTC|RET-ELE1|RET51	ret proto-oncogene	protein-coding
chr10	43740000	43750000	4089	986	2.43767e-235	0.241135	25	5	11	17367	NM_145313	221002	Hs.125293	NM_145313	ENSG00000198915	RASGEF1A	CG4853	RasGEF domain family member 1A	protein-coding
chr10	44190000	44200000	6812	994	0	0.145919	28	6	13	-50674	NM_001324164	7580	Hs.522885	NM_006973	ENSG00000169740	ZNF32	KOX30	zinc finger protein 32	protein-coding
chr10	45460000	45470000	6721	877	0	0.130487	26	3	11	9330	NM_007021	11067	Hs.93675	NM_007021	ENSG00000165507	C10orf10	DEPP|FIG|Fseg	chromosome 10 open reading frame 10	protein-coding
chr10	45470000	45480000	4997	461	0	0.0922554	35	5	11	-670	NM_007021	11067	Hs.93675	NM_007021	ENSG00000165507	C10orf10	DEPP|FIG|Fseg	chromosome 10 open reading frame 10	protein-coding
chr10	46500000	46510000	2600	295	1.05241e-254	0.113462	27	3	10	135719	NM_001320691	26095	Hs.440733	NM_015605	ENSG00000204179	PTPN20	CT126|PTPN20A|PTPN20B|bA142I17.1|bA42B19.1	protein tyrosine phosphatase, non-receptor type 20	protein-coding
chr10	46510000	46520000	2043	368	2.02563e-151	0.180127	30	4	10	125719	NM_001320691	26095	Hs.440733	NM_015605	ENSG00000204179	PTPN20	CT126|PTPN20A|PTPN20B|bA142I17.1|bA42B19.1	protein tyrosine phosphatase, non-receptor type 20	protein-coding
chr10	47680000	47690000	5194	819	0	0.157682	25	5	13	26767	NM_001278688	195977	Hs.538515	NM_001278688	ENSG00000274209	ANTXRL	-	anthrax toxin receptor-like	protein-coding
chr10	50610000	50620000	2667	652	4.06244e-152	0.244469	36	5	13	-10938	NM_001276451	644168	Hs.534530	NM_001080520	ENSG00000165606	DRGX	DRG11|PRRXL1	dorsal root ganglia homeobox	protein-coding
chr10	50810000	50820000	5394	632	0	0.117167	35	6	11	-2141	NM_020984	1103	Hs.302002	NM_020549	ENSG00000070748	CHAT	CHOACTASE|CMS1A|CMS1A2|CMS6	choline O-acetyltransferase	protein-coding
chr10	52440000	52450000	5989	780	0	0.130239	26	5	10	-54448	NM_001321957	653308	Hs.659820	NM_001079516	ENSG00000204147	ASAH2B	ASAH2C|ASAH2L|bA449O16.3|bA98I6.3	N-acylsphingosine amidohydrolase 2B	protein-coding
chr10	71250000	71260000	5140	741	0	0.144163	35	6	12	43774	NM_012339	23555	Hs.499941	NM_012339	ENSG00000099282	TSPAN15	2700063A19Rik|NET-7|NET7|TM4SF15	tetraspanin 15	protein-coding
chr10	71410000	71420000	5319	824	0	0.154916	26	6	15	24997	NM_145306	219738	Hs.522992	NM_145306	ENSG00000171224	C10orf35	-	chromosome 10 open reading frame 35	protein-coding
chr10	71560000	71570000	7804	626	0	0.0802153	32	6	11	3356	NM_080805	1305	Hs.695934	NM_005203	ENSG00000197467	COL13A1	CMS19|COLXIIIA1	collagen type XIII alpha 1 chain	protein-coding
chr10	71570000	71580000	8990	558	0	0.062069	33	4	11	13356	NM_080805	1305	Hs.695934	NM_005203	ENSG00000197467	COL13A1	CMS19|COLXIIIA1	collagen type XIII alpha 1 chain	protein-coding
chr10	71600000	71610000	6113	610	0	0.0997873	39	5	10	43356	NM_080805	1305	Hs.695934	NM_005203	ENSG00000197467	COL13A1	CMS19|COLXIIIA1	collagen type XIII alpha 1 chain	protein-coding
chr10	71700000	71710000	5859	902	0	0.153951	24	4	11	-107357	NM_018649	55506	Hs.499953	NM_018649	ENSG00000099284	H2AFY2	macroH2A2	H2A histone family member Y2	protein-coding
chr10	72430000	72440000	4233	730	1.01777523043297e-321	0.172455	35	6	11	2738	NM_080722	140766	Hs.352156	NM_080722	ENSG00000138316	ADAMTS14	-	ADAM metallopeptidase with thrombospondin type 1 motif 14	protein-coding
chr10	72500000	72510000	4254	780	0	0.183357	25	6	13	37329	NR_134532	219793	Hs.386698	NM_152710	ENSG00000166220	TBATA	C10orf27|SPATIAL	thymus, brain and testes associated	protein-coding
chr10	72660000	72670000	5953	598	0	0.100454	33	5	17	-16457	NM_000281	5092	Hs.3192	NM_000281	ENSG00000166228	PCBD1	DCOH|PCBD|PCD|PHS	pterin-4 alpha-carbinolamine dehydratase 1	protein-coding
chr10	72720000	72730000	7590	747	0	0.098419	29	6	10	26190	NR_134313	105378349	Hs.119164	NR_134313	ENSG00000259267	LOC105378349	-	uncharacterized LOC105378349	ncRNA
chr10	73000000	73010000	5225	715	0	0.136842	38	4	12	-27015	NR_038453	728978	Hs.646725	NR_038453	ENSG00000237512	UNC5B-AS1	-	UNC5B antisense RNA 1	ncRNA
chr10	73030000	73040000	9142	820	0	0.0896959	25	6	15	-44010	NR_033413	55315	Hs.438419	NM_018344	ENSG00000198246	SLC29A3	ENT3|HCLAP|HJCD|PHID	solute carrier family 29 member 3	protein-coding
chr10	73200000	73210000	9615	876	0	0.0911076	27	5	11	48309	NM_052836	64072	Hs.656032	NM_022124	ENSG00000107736	CDH23	CDHR23|USH1D	cadherin related 23	protein-coding
chr10	73300000	73310000	5059	760	0	0.150227	26	5	10	-33323	NR_120672	102723377	Hs.568789	NR_120672	ENSG00000223817	CDH23-AS1	C10orf106|NCRNA00223|bA327E2.3	CDH23 antisense RNA 1	ncRNA
chr10	73310000	73320000	5042	802	0	0.159064	28	6	14	-43323	NR_120672	102723377	Hs.568789	NR_120672	ENSG00000223817	CDH23-AS1	C10orf106|NCRNA00223|bA327E2.3	CDH23 antisense RNA 1	ncRNA
chr10	73390000	73400000	8583	563	0	0.0655948	29	5	13	84578	NM_001164375	414152	Hs.568788	NM_001164375	ENSG00000214688	C10orf105	-	chromosome 10 open reading frame 105	protein-coding
chr10	73440000	73450000	3464	659	4.10367e-245	0.190242	66	6	12	34578	NM_001164375	414152	Hs.568788	NM_001164375	ENSG00000214688	C10orf105	-	chromosome 10 open reading frame 105	protein-coding
chr10	73460000	73470000	5202	624	0	0.119954	29	6	17	14578	NM_001164375	414152	Hs.568788	NM_001164375	ENSG00000214688	C10orf105	-	chromosome 10 open reading frame 105	protein-coding
chr10	73520000	73530000	5415	889	0	0.164174	31	6	10	8337	NM_022153	64115	Hs.47382	NM_022153	ENSG00000107738	VSIR	B7-H5|B7H5|C10orf54|DD1alpha|GI24|PD-1H|PP2135|SISP1|VISTA	V-set immunoregulatory receptor	protein-coding
chr10	73630000	73640000	4528	839	0	0.185292	28	6	11	-23868	NM_001042466	5660	Hs.523004	NM_002778	ENSG00000197746	PSAP	GLBA|SAP1	prosaposin	protein-coding
chr10	73820000	73830000	10991	846	0	0.0769721	36	6	14	23531	NM_001244950	9806	Hs.523009	NM_014767	ENSG00000107742	SPOCK2	testican-2	SPARC/osteonectin, cwcv and kazal like domains proteoglycan 2	protein-coding
chr10	74030000	74040000	4702	909	0	0.193322	28	6	11	1323	NM_019058	54541	Hs.744875	NM_019058	ENSG00000168209	DDIT4	Dig2|REDD-1|REDD1	DNA damage inducible transcript 4	protein-coding
chr10	79930000	79940000	4400	991	8.60016e-270	0.225227	24	4	10	-73382	NR_038985	100132987	Hs.55047	NR_038985	ENSG00000230417	LINC00856	-	long intergenic non-protein coding RNA 856	ncRNA
chr10	80720000	80730000	8368	729	0	0.0871176	24	5	10	102205	NR_015429	283050	Hs.309176	NR_015429	ENSG00000224596	ZMIZ1-AS1	-	ZMIZ1 antisense RNA 1	ncRNA
chr10	80930000	80940000	6859	823	0	0.119988	28	6	13	106208	NM_020338	57178	Hs.193118	NM_020338	ENSG00000108175	ZMIZ1	MIZ|RAI17|TRAFIP10|ZIMP10|hZIMP10	zinc finger MIZ-type containing 1	protein-coding
chr10	81030000	81040000	8004	707	0	0.0883308	33	2	11	-72220	NM_005729	10105	Hs.381072	NM_005729	ENSG00000108179	PPIF	CYP3|CyP-M|Cyp-D|CypD	peptidylprolyl isomerase F	protein-coding
chr10	81100000	81110000	5333	710	0	0.133133	26	5	12	-2220	NM_005729	10105	Hs.381072	NM_005729	ENSG00000108179	PPIF	CYP3|CyP-M|Cyp-D|CypD	peptidylprolyl isomerase F	protein-coding
chr10	81140000	81150000	7341	568	0	0.0773737	34	6	10	37780	NM_005729	10105	Hs.381072	NM_005729	ENSG00000108179	PPIF	CYP3|CyP-M|Cyp-D|CypD	peptidylprolyl isomerase F	protein-coding
chr10	81170000	81180000	7523	697	0	0.0926492	32	6	11	30383	NM_153367	219654	Hs.523080	NM_153367	ENSG00000165424	ZCCHC24	C10orf56|Z3CXXC8	zinc finger CCHC-type containing 24	protein-coding
chr10	81190000	81200000	7148	849	0	0.118774	24	4	12	10383	NM_153367	219654	Hs.523080	NM_153367	ENSG00000165424	ZCCHC24	C10orf56|Z3CXXC8	zinc finger CCHC-type containing 24	protein-coding
chr10	82210000	82220000	3261	553	4.35627e-251	0.16958	25	6	10	962	NM_030927	81619	Hs.718943	NM_030927	ENSG00000108219	TSPAN14	DC-TM4F2|TM4SF14	tetraspanin 14	protein-coding
chr10	88050000	88060000	5643	773	0	0.136984	28	6	12	-30455	NR_029907	442911		NR_029907	ENSG00000199104	MIR346	MIRN346|hsa-mir-346|miR-346|miRNA346	microRNA 346	ncRNA
chr10	88090000	88100000	5689	799	0	0.140446	30	6	10	31250	NM_017551	2894	Hs.530653	NM_017551	ENSG00000182771	GRID1	GluD1	glutamate ionotropic receptor delta type subunit 1	protein-coding
chr10	88100000	88110000	5895	622	0	0.105513	26	6	13	21250	NM_017551	2894	Hs.530653	NM_017551	ENSG00000182771	GRID1	GluD1	glutamate ionotropic receptor delta type subunit 1	protein-coding
chr10	88430000	88440000	9355	650	0	0.0694816	38	6	14	6574	NM_001080114	11155	Hs.657271	NM_007078	ENSG00000122367	LDB3	CMD1C|CMH24|CMPD3|CYPHER|LDB3Z1|LDB3Z4|LVNC3|MFM4|ORACLE|PDLIM6|ZASP	LIM domain binding 3	protein-coding
chr10	88460000	88470000	3412	744	1.23957e-215	0.218054	29	6	15	36574	NM_001080114	11155	Hs.657271	NM_007078	ENSG00000122367	LDB3	CMD1C|CMH24|CMPD3|CYPHER|LDB3Z1|LDB3Z4|LVNC3|MFM4|ORACLE|PDLIM6|ZASP	LIM domain binding 3	protein-coding
chr10	88990000	89000000	4761	720	0	0.151229	29	4	10	9795	NM_001099338	728118	Hs.710565	NM_001099338	ENSG00000184923	NUTM2A	FAM22A	NUT family member 2A	protein-coding
chr10	99530000	99540000	5468	823	0	0.150512	28	6	10	-3244	NM_003015	6425	Hs.279565	NM_003015	ENSG00000120057	SFRP5	SARP3	secreted frizzled related protein 5	protein-coding
chr10	99620000	99630000	5037	1021	0	0.2027	25	3	10	15005	NM_001010917	401647	Hs.567524	NM_001010917	ENSG00000155265	GOLGA7B	C10orf132|C10orf133|bA451M19.3|bA459F3.4	golgin A7 family member B	protein-coding
chr10	102440000	102450000	5041	641	0	0.127157	36	6	12	-50466	NM_001304569	5076	Hs.155644	NM_000278	ENSG00000075891	PAX2	FSGS7|PAPRS	paired box 2	protein-coding
chr10	102990000	103000000	4847	600	0	0.123788	30	6	14	5649	NR_029380	399806	Hs.386143	NR_029380		LBX1-AS1	MUSE	LBX1 antisense RNA 1 (head to head)	ncRNA
chr10	103050000	103060000	5452	508	0	0.0931768	30	4	10	-31693	NR_120621	101927419	Hs.638503	NR_120621	ENSG00000229649	LOC101927419	-	uncharacterized LOC101927419	ncRNA
chr10	103080000	103090000	6845	799	0	0.116728	34	5	10	-28790	NM_033637	8945	Hs.643802	NM_003939	ENSG00000166167	BTRC	BETA-TRCP|FBW1A|FBXW1|FBXW1A|FWD1|bTrCP|bTrCP1|betaTrCP	beta-transducin repeat containing E3 ubiquitin protein ligase	protein-coding
chr10	103330000	103340000	6987	753	0	0.107772	49	5	12	13027	NM_001174084	27343	Hs.523230	NM_013274	ENSG00000166169	POLL	BETAN|POLKAPPA	DNA polymerase lambda	protein-coding
chr10	104370000	104380000	6914	1033	0	0.149407	31	3	10	-29252	NM_030912	81603	Hs.336810	NM_030912	ENSG00000171206	TRIM8	GERP|RNF27	tripartite motif containing 8	protein-coding
chr10	104420000	104430000	4956	727	0	0.146691	38	5	13	20748	NR_144321	81603	Hs.336810	NM_030912	ENSG00000171206	TRIM8	GERP|RNF27	tripartite motif containing 8	protein-coding
chr10	112250000	112260000	4079	1016	2.08315e-227	0.249081	25	6	15	-2625	NM_004419	1847	Hs.2128	NM_004419	ENSG00000138166	DUSP5	DUSP|HVH3	dual specificity phosphatase 5	protein-coding
chr10	119310000	119320000	4601	619	0	0.134536	31	6	14	-10421	NR_002791	196047	Hs.312592	NR_002791	ENSG00000229847	EMX2OS	EMX2-AS1|NCRNA00045	EMX2 opposite strand/antisense RNA	ncRNA
chr10	121080000	121090000	7878	853	0	0.108276	24	5	10	-52484	NR_039829	100616398		NR_039829	ENSG00000265719	MIR4681	-	microRNA 4681	ncRNA
chr10	121100000	121110000	5559	847	0	0.152366	32	6	12	-32484	NR_039829	100616398		NR_039829	ENSG00000265719	MIR4681	-	microRNA 4681	ncRNA
chr10	124310000	124320000	5677	974	0	0.171569	26	4	10	-5181	NM_001320644	1755	Hs.279611	NM_004406	ENSG00000187908	DMBT1	GP340|SAG|SALSA|muclin	deleted in malignant brain tumors 1	protein-coding
chr10	126210000	126220000	4404	560	0	0.127157	30	6	16	64659	NM_001318331	64077	Hs.527748	NM_022126	ENSG00000107902	LHPP	HDHD2B	phospholysine phosphohistidine inorganic pyrophosphate phosphatase	protein-coding
chr10	126260000	126270000	4903	847	0	0.172751	37	6	14	114659	NM_001318331	64077	Hs.527748	NM_022126	ENSG00000107902	LHPP	HDHD2B	phospholysine phosphohistidine inorganic pyrophosphate phosphatase	protein-coding
chr10	126680000	126690000	6007	1197	0	0.199268	25	6	14	31453	NM_022802	1488	Hs.501345	NM_001329	ENSG00000175029	CTBP2	-	C-terminal binding protein 2	protein-coding
chr10	131760000	131770000	3319	757	1.60738e-201	0.228081	28	3	13	-2909	NM_001005463	253738	Hs.591374	NM_001005463	ENSG00000108001	EBF3	COE3|EBF-3|O/E-2|OE-2	early B-cell factor 3	protein-coding
chr10	132880000	132890000	6301	885	0	0.140454	26	5	10	-8481	NR_120623	101927489		NR_120623	ENSG00000230098	TCERG1L-AS1	-	TCERG1L antisense RNA 1	ncRNA
chr10	134030000	134040000	5339	754	0	0.141225	27	6	12	27612	NR_134911	282974	Hs.469002	NM_173575	ENSG00000165752	STK32C	PKE|YANK3	serine/threonine kinase 32C	protein-coding
chr10	134080000	134090000	14766	856	0	0.057971	26	6	10	-22388	NR_134911	282974	Hs.469002	NM_173575	ENSG00000165752	STK32C	PKE|YANK3	serine/threonine kinase 32C	protein-coding
chr10	134610000	134620000	2945	620	3.08921e-192	0.210526	46	5	12	-15463	NM_177400	84504	Hs.134013	NM_177400	ENSG00000148826	NKX6-2	GTX|NKX6.2|NKX6B	NK6 homeobox 2	protein-coding
chr10	134780000	134790000	2808	715	1.07014e-153	0.25463	33	4	16	5962	NR_046231	399829	Hs.252872	NR_046231	ENSG00000240707	LINC01168	-	long intergenic non-protein coding RNA 1168	ncRNA
chr10	134830000	134840000	3340	495	2.94979e-281	0.148204	35	6	12	55962	NR_046231	399829	Hs.252872	NR_046231	ENSG00000240707	LINC01168	-	long intergenic non-protein coding RNA 1168	ncRNA
chr10	134860000	134870000	2564	496	2.04434e-179	0.193448	27	6	16	35201	NR_111905	100128127	Hs.694139	NR_111905		ADGRA1-AS1	GPR123-AS1	adhesion G protein-coupled receptor A1 antisense RNA 1	ncRNA
chr11	480000	490000	3728	795	3.4671e-240	0.213251	25	4	12	21821	NM_203384	6050	Hs.530687	NM_002939	ENSG00000023191	RNH1	RAI|RNH	ribonuclease/angiogenin inhibitor 1	protein-coding
chr11	490000	500000	4906	634	0	0.12923	24	4	13	11821	NM_203384	6050	Hs.530687	NM_002939	ENSG00000023191	RNH1	RAI|RNH	ribonuclease/angiogenin inhibitor 1	protein-coding
chr11	530000	540000	4078	252	0	0.061795	42	6	20	567	NM_001318054	3265	Hs.37003	NM_005343	ENSG00000174775	HRAS	C-BAS/HAS|C-H-RAS|C-HA-RAS1|CTLO|H-RASIDX|HAMSV|HRAS1|RASH1|p21ras	HRas proto-oncogene, GTPase	protein-coding
chr11	900000	910000	2732	583	2.02636e-176	0.213397	24	6	10	5874	NM_023947	66005	Hs.144468	NM_023947	ENSG00000177830	CHID1	GL008|SI-CLP|SICLP	chitinase domain containing 1	protein-coding
chr11	1290000	1300000	2789	618	3.08408e-174	0.221585	30	4	12	17165	NR_106802	102466725		NR_106802	ENSG00000275669	MIR6744	hsa-mir-6744	microRNA 6744	ncRNA
chr11	1300000	1310000	2837	514	1.17422e-208	0.181177	27	5	13	19020	NM_001318514	54472	Hs.368527	NM_019009	ENSG00000078902	TOLLIP	IL-1RAcPIP	toll interacting protein	protein-coding
chr11	1700000	1710000	2356	499	2.25136e-153	0.2118	60	6	12	1859	NR_026642	100132464	Hs.117797	NR_026642	ENSG00000205865	FAM99B	-	family with sequence similarity 99 member B (non-protein coding)	ncRNA
chr11	1710000	1720000	3351	315	0	0.0940018	61	6	19	-3425	NM_001012416	440023	Hs.534863	NM_001012416	ENSG00000205864	KRTAP5-6	KRTAP5.6	keratin associated protein 5-6	protein-coding
chr11	1750000	1760000	3553	379	0	0.10667	31	6	11	16824	NM_001170820	402778	Hs.121575	NM_001170820	ENSG00000244242	IFITM10	DSPA3	interferon induced transmembrane protein 10	protein-coding
chr11	2420000	2430000	3169	405	4.95042e-291	0.127801	41	6	17	2752	NM_001297659	10078	Hs.523424	NM_005706	ENSG00000184281	TSSC4	-	tumor suppressing subtransferable candidate 4	protein-coding
chr11	2730000	2740000	3025	503	3.07369e-236	0.166281	37	4	12	-13772	NR_002728	10984	Hs.604823	NR_002728	ENSG00000269821	KCNQ1OT1	KCNQ1-AS2|KCNQ10T1|Kncq1|KvDMR1|KvLQT1-AS|LIT1|NCRNA00012	KCNQ1 opposite strand/antisense transcript 1 (non-protein coding)	ncRNA
chr11	5950000	5960000	5525	814	0	0.14733	27	5	11	-13577	NM_001003443	390083	Hs.553741	NM_001003443	ENSG00000184478	OR56A3	OR56A2P|OR56A3P|OR56A6	olfactory receptor family 56 subfamily A member 3	protein-coding
chr11	6410000	6420000	8816	839	0	0.0951679	28	5	12	3356	NM_001007593	6609	Hs.498173	NM_000543	ENSG00000166311	SMPD1	ASM|ASMASE|NPD	sphingomyelin phosphodiesterase 1	protein-coding
chr11	8250000	8260000	8991	977	0	0.108664	27	4	10	30425	NR_073006	4004	Hs.654426	NM_002315	ENSG00000166407	LMO1	RBTN1|RHOM1|TTG1	LIM domain only 1	protein-coding
chr11	8330000	8340000	6700	1094	0	0.163284	32	5	11	-44818	NM_001270428	4004	Hs.654426	NM_002315	ENSG00000166407	LMO1	RBTN1|RHOM1|TTG1	LIM domain only 1	protein-coding
chr11	17430000	17440000	4927	860	0	0.174548	28	5	10	-24122	NM_001166290	3767	Hs.248141	NM_000525	ENSG00000187486	KCNJ11	BIR|HHF2|IKATP|KIR6.2|MODY13|PHHI|TNDM3	potassium voltage-gated channel subfamily J member 11	protein-coding
chr11	17560000	17570000	4241	691	0	0.162933	35	5	10	963	NM_153676	10083	Hs.502072	NM_005709	ENSG00000006611	USH1C	AIE-75|DFNB18|DFNB18A|NY-CO-37|NY-CO-38|PDZ-45|PDZ-73|PDZ-73/NY-CO-38|PDZ73|PDZD7C|ush1cpst	USH1 protein network component harmonin	protein-coding
chr11	18750000	18760000	4402	798	2.07507571253324e-322	0.181281	30	3	10	-7223	NM_173588	283284	Hs.434152	NM_173588	ENSG00000179057	IGSF22	IGFN2	immunoglobulin superfamily member 22	protein-coding
chr11	34180000	34190000	12887	883	0	0.0685187	38	5	11	57889	NM_001144030	55226	Hs.577281	NM_024662	ENSG00000135372	NAT10	ALP|NET43	N-acetyltransferase 10	protein-coding
chr11	36160000	36170000	6085	1281	0	0.210518	24	4	10	-65549	NR_135064	101928510	Hs.675857	NR_135064		LOC101928510	-	uncharacterized LOC101928510	ncRNA
chr11	43570000	43580000	3423	880	4.04173e-185	0.257084	32	5	11	-6206	NR_031577	100313777		NR_031577	ENSG00000211568	MIR670	hsa-mir-670	microRNA 670	ncRNA
chr11	44590000	44600000	4992	787	0	0.157652	25	6	10	7859	NM_001024844	3732	Hs.527778	NM_002231	ENSG00000085117	CD82	4F9|C33|GR15|IA4|KAI1|R2|SAR2|ST6|TSPAN27	CD82 molecule	protein-coding
chr11	44620000	44630000	5366	907	0	0.169027	30	6	11	37859	NM_001024844	3732	Hs.527778	NM_002231	ENSG00000085117	CD82	4F9|C33|GR15|IA4|KAI1|R2|SAR2|ST6|TSPAN27	CD82 molecule	protein-coding
chr11	44640000	44650000	7218	753	0	0.104323	29	6	14	57859	NM_001024844	3732	Hs.527778	NM_002231	ENSG00000085117	CD82	4F9|C33|GR15|IA4|KAI1|R2|SAR2|ST6|TSPAN27	CD82 molecule	protein-coding
chr11	44870000	44880000	3808	713	1.39268e-272	0.187237	28	5	11	89024	NM_130783	90139	Hs.385634	NM_130783	ENSG00000157570	TSPAN18	TSPAN	tetraspanin 18	protein-coding
chr11	44960000	44970000	9686	590	0	0.0609127	39	6	15	6759	NM_001258320	9537	Hs.554791	NM_006034	ENSG00000175274	TP53I11	PIG11	tumor protein p53 inducible protein 11	protein-coding
chr11	45110000	45120000	5246	688	0	0.131148	35	6	12	-564	NR_046338	56981	Hs.178715	NM_020229	ENSG00000019485	PRDM11	PFM8	PR/SET domain 11	protein-coding
chr11	45200000	45210000	9680	893	0	0.0922521	33	3	11	36106	NM_001256695	56981	Hs.178715	NM_020229	ENSG00000019485	PRDM11	PFM8	PR/SET domain 11	protein-coding
chr11	45690000	45700000	7865	1311	0	0.166688	31	6	16	-7794	NM_003654	8534	Hs.104576	NM_003654	ENSG00000175264	CHST1	C6ST|GST-1|KS6ST|KSGal6ST|KSST	carbohydrate sulfotransferase 1	protein-coding
chr11	46330000	46340000	7665	872	0	0.113764	28	5	11	-19455	NM_201532	8525	Hs.502461	NM_003646	ENSG00000149091	DGKZ	DAGK5|DAGK6|DGK-ZETA|hDGKzeta	diacylglycerol kinase zeta	protein-coding
chr11	46380000	46390000	7979	914	0	0.114551	33	5	10	1855	NM_001105540	8525	Hs.502461	NM_003646	ENSG00000149091	DGKZ	DAGK5|DAGK6|DGK-ZETA|hDGKzeta	diacylglycerol kinase zeta	protein-coding
chr11	47270000	47280000	10845	2113	0	0.194836	30	6	10	-4468	NM_005693	10062	Hs.438863	NM_005693	ENSG00000025434	NR1H3	LXR-a|LXRA|RLD-1	nuclear receptor subfamily 1 group H member 3	protein-coding
chr11	47440000	47450000	12750	1586	0	0.124392	24	3	12	3024	NM_002804	5702	Hs.250758	NM_002804	ENSG00000165916	PSMC3	TBP1	proteasome 26S subunit, ATPase 3	protein-coding
chr11	60540000	60550000	7497	1052	0	0.140323	28	5	11	-7821	NM_206893	341116	Hs.591956	NM_206893	ENSG00000172689	MS4A10	CD20L7|MS4A9	membrane spanning 4-domains A10	protein-coding
chr11	61100000	61110000	6439	854	0	0.132629	27	4	11	-4316	NM_001923	1642	Hs.290758	NM_001923	ENSG00000167986	DDB1	DDBA|UV-DDB1|XAP1|XPCE|XPE|XPE-BF	damage specific DNA binding protein 1	protein-coding
chr11	61370000	61380000	9245	1155	0	0.124932	42	6	13	-7508	NR_002775	113157	Hs.502733	NR_002775	ENSG00000243742	RPLP0P2	RPLP0L2|RPLP0_3_1146	ribosomal protein lateral stalk subunit P0 pseudogene 2	pseudo
chr11	61900000	61910000	6755	1496	0	0.221466	32	6	11	13555	NM_020238	3619	Hs.142179	NM_020238	ENSG00000149503	INCENP	-	inner centromere protein	protein-coding
chr11	63580000	63590000	8483	1215	0	0.143228	31	6	11	4154	NM_138471	144097	Hs.502793	NM_138471	ENSG00000168005	C11orf84	-	chromosome 11 open reading frame 84	protein-coding
chr11	63860000	63870000	9940	738	0	0.0742455	26	6	19	-6362	NM_013280	23769	Hs.584876	NM_013280	ENSG00000126500	FLRT1	SPG68	fibronectin leucine rich transmembrane protein 1	protein-coding
chr11	64100000	64110000	4914	1139	3.0964e-293	0.231787	40	6	10	-2690	NM_032251	283234	Hs.98564	NM_032251	ENSG00000168071	CCDC88B	BRLZ|CCDC88|HKRP3|gipie	coiled-coil domain containing 88B	protein-coding
chr11	64590000	64600000	11632	799	0	0.0686898	28	6	10	-16234	NM_130804	4221	Hs.423348	NM_000244	ENSG00000133895	MEN1	MEAI|SCG2	menin 1	protein-coding
chr11	64640000	64650000	6098	1145	0	0.187766	26	6	10	1240	NM_006795	10938	Hs.523774	NM_006795	ENSG00000110047	EHD1	H-PAST|HPAST1|PAST|PAST1	EH domain containing 1	protein-coding
chr11	64810000	64820000	7715	1041	0	0.134932	38	6	10	6624	NM_013299	29901	Hs.23642	NM_013299	ENSG00000168061	SAC3D1	HSU79266|SHD1	SAC3 domain containing 1	protein-coding
chr11	65000000	65010000	5211	1368	9.77224e-275	0.262522	33	5	12	23689	NR_033396	440044	Hs.532372	NM_001004326	ENSG00000197847	SLC22A20	Oat6	solute carrier family 22 member 20	protein-coding
chr11	65070000	65080000	5530	890	0	0.16094	27	5	10	-7289	NM_006779	10435	Hs.343380	NM_006779	ENSG00000149798	CDC42EP2	BORG1|CEP2	CDC42 effector protein 2	protein-coding
chr11	65140000	65150000	14638	894	0	0.0610739	38	6	16	4857	NM_001278250	283130	Hs.661604	NM_182556	ENSG00000162241	SLC25A45	-	solute carrier family 25 member 45	protein-coding
chr11	65540000	65550000	5864	985	0	0.167974	29	4	14	3062	NM_138368	91056	Hs.591957	NM_138368	ENSG00000254470	AP5B1	AP-5|PP1030	adaptor related protein complex 5 beta 1 subunit	protein-coding
chr11	65660000	65670000	7823	756	0	0.0966381	25	6	14	2997	NM_005438	8061	Hs.283565	NM_005438	ENSG00000175592	FOSL1	FRA|FRA1|fra-1	FOS like 1, AP-1 transcription factor subunit	protein-coding
chr11	66180000	66190000	8116	1100	0	0.135535	36	5	16	-3475	NM_001318804	266743	Hs.256036	NM_178864	ENSG00000174576	NPAS4	Le-PAS|NXF|PASD10|bHLHe79	neuronal PAS domain protein 4	protein-coding
chr11	67220000	67230000	5194	971	0	0.186946	30	5	11	2182	NM_145200	57010	Hs.143036	NM_145200	ENSG00000175544	CABP4	CRSD|CSNB2B	calcium binding protein 4	protein-coding
chr11	67350000	67360000	4833	1334	1.68996e-241	0.276019	29	5	12	3934	NM_000852	2950	Hs.523836	NM_000852	ENSG00000084207	GSTP1	DFN7|FAEES3|GST3|GSTP|HEL-S-22|PI	glutathione S-transferase pi 1	protein-coding
chr11	67430000	67440000	12438	646	0	0.0519376	40	6	13	7102	NM_000695	222	Hs.87539	NM_000695	ENSG00000132746	ALDH3B2	ALDH8	aldehyde dehydrogenase 3 family member B2	protein-coding
chr11	68080000	68090000	6744	1519	0	0.225237	32	3	10	4923	NM_001291902	4041	Hs.6347	NM_002335	ENSG00000162337	LRP5	BMND1|EVR1|EVR4|HBM|LR3|LRP-5|LRP7|OPPG|OPS|OPTA1|VBCH2	LDL receptor related protein 5	protein-coding
chr11	68420000	68430000	4503	909	3.21762e-303	0.201865	24	6	11	-26943	NM_015973	51083	Hs.278959	NM_015973	ENSG00000069482	GAL	ETL8|GAL-GMAP|GALN|GLNN|GMAP	galanin and GMAP prepropeptide	protein-coding
chr11	69070000	69080000	6747	833	0	0.123462	27	6	10	13395	NM_001293296	26579	Hs.523848	NM_138768	ENSG00000172927	MYEOV	OCIM	myeloma overexpressed	protein-coding
chr11	69080000	69090000	2644	598	4.00652e-162	0.226172	33	6	10	23395	NM_001293296	26579	Hs.523848	NM_138768	ENSG00000172927	MYEOV	OCIM	myeloma overexpressed	protein-coding
chr11	69200000	69210000	8015	933	0	0.116407	30	5	12	-35439	NM_001319657	102724265	Hs.448669	NM_001319657	ENSG00000255980	LOC102724265	-	uncharacterized LOC102724265	protein-coding
chr11	69280000	69290000	6019	860	0	0.142881	25	3	12	-15329	NR_120544	101928292	Hs.736219	NR_120542		LINC01488	BRCAT8	long intergenic non-protein coding RNA 1488	ncRNA
chr11	69790000	69800000	7360	735	0	0.0998641	31	6	11	115030	NR_120530	101928443	Hs.313468	NR_120529	ENSG00000248844	LOC101928443	-	uncharacterized LOC101928443	ncRNA
chr11	69830000	69840000	7262	969	0	0.133434	28	6	14	75030	NR_120530	101928443	Hs.313468	NR_120529	ENSG00000248844	LOC101928443	-	uncharacterized LOC101928443	ncRNA
chr11	70340000	70350000	7951	1045	0	0.13143	26	6	10	100388	NM_005231	2017	Hs.596164	NM_005231	ENSG00000085733	CTTN	EMS1	cortactin	protein-coding
chr11	70500000	70510000	6920	1049	0	0.15159	27	6	10	2945	NR_110766	22941	Hs.268726	NM_012309	ENSG00000162105	SHANK2	AUTS17|CORTBP1|CTTNBP1|ProSAP1|SHANK|SPANK-3	SH3 and multiple ankyrin repeat domains 2	protein-coding
chr11	70510000	70520000	9208	810	0	0.087967	24	6	10	-7055	NM_133266	22941	Hs.268726	NM_012309	ENSG00000162105	SHANK2	AUTS17|CORTBP1|CTTNBP1|ProSAP1|SHANK|SPANK-3	SH3 and multiple ankyrin repeat domains 2	protein-coding
chr11	71310000	71320000	7493	1184	0	0.158014	27	6	13	-21079	NM_001005405	440051	Hs.679617	NM_001005405	ENSG00000204571	KRTAP5-11	KRTAP5-5|KRTAP5-6|KRTAP5.11	keratin associated protein 5-11	protein-coding
chr11	73100000	73110000	11291	728	0	0.0644761	48	6	16	17287	NM_032871	84957	Hs.533720	NM_032871	ENSG00000054967	RELT	TNFRSF19L|TRLT	RELT tumor necrosis factor receptor	protein-coding
chr11	74390000	74400000	9484	1033	0	0.10892	26	6	14	27412	NM_001304417	25884	Hs.432379	NM_015424	ENSG00000054938	CHRDL2	BNF1|CHL2	chordin like 2	protein-coding
chr11	74400000	74410000	10264	785	0	0.0764809	30	6	11	17412	NM_001304417	25884	Hs.432379	NM_015424	ENSG00000054938	CHRDL2	BNF1|CHL2	chordin like 2	protein-coding
chr11	74870000	74880000	7871	925	0	0.11752	30	5	11	4156	NM_001145211	11309	Hs.7884	NM_007256	ENSG00000137491	SLCO2B1	OATP-B|OATP2B1|OATPB|SLC21A9	solute carrier organic anion transporter family member 2B1	protein-coding
chr11	75050000	75060000	8563	1002	0	0.117015	30	2	11	7875	NM_020251	408	Hs.503284	NM_004041	ENSG00000137486	ARRB1	ARB1|ARR1	arrestin beta 1	protein-coding
chr11	75140000	75150000	7784	682	0	0.0876156	31	6	15	-3326	NM_001039548	283212	Hs.292451	NM_173583	ENSG00000149243	KLHL35	-	kelch like family member 35	protein-coding
chr11	75180000	75190000	8964	721	0	0.0804328	46	5	13	-43326	NM_001039548	283212	Hs.292451	NM_173583	ENSG00000149243	KLHL35	-	kelch like family member 35	protein-coding
chr11	75210000	75220000	5910	940	0	0.159052	25	6	10	21599	NM_030792	81544	Hs.503297	NM_030792	ENSG00000158555	GDPD5	GDE2|PP1665	glycerophosphodiester phosphodiesterase domain containing 5	protein-coding
chr11	75860000	75870000	6095	1063	0	0.174405	26	5	11	52574	NM_004626	7481	Hs.108219	NM_004626	ENSG00000085741	WNT11	HWNT11	Wnt family member 11	protein-coding
chr11	76020000	76030000	7330	1066	0	0.14543	28	4	10	67009	NM_004705	5612	Hs.503315	NM_004705	ENSG00000137492	THAP12	DAP4|P52rIPK|PRKRIR|THAP0	THAP domain containing 12	protein-coding
chr11	76390000	76400000	9003	826	0	0.0917472	32	6	16	-13209	NM_001128922	2615	Hs.151641	NM_005512	ENSG00000137507	LRRC32	D11S833E|GARP	leucine rich repeat containing 32	protein-coding
chr11	76460000	76470000	6917	1021	0	0.147607	28	6	10	-28357	NM_001258210	25987	Hs.8361	NM_015516	ENSG00000182704	TSKU	E2IG4|LRRC54|TSK	tsukushi, small leucine rich proteoglycan	protein-coding
chr11	77900000	77910000	7315	1020	0	0.13944	28	4	15	5142	NM_020798	57558	Hs.531249	NM_020798	ENSG00000118369	USP35	-	ubiquitin specific peptidase 35	protein-coding
chr11	116060000	116070000	2696	502	3.35609e-194	0.186202	30	6	12	-434082	NR_034148	283143	Hs.130499	NR_034148		LINC00900	-	long intergenic non-protein coding RNA 900	ncRNA
chr11	117370000	117380000	6396	485	0	0.0758286	26	5	11	176429	NM_014956	22897	Hs.504009	NM_014956	ENSG00000110274	CEP164	NPHP15	centrosomal protein 164	protein-coding
chr11	117500000	117510000	2952	670	3.09993e-180	0.226965	36	3	12	162976	NM_020693	57453	Hs.659513	NM_020693	ENSG00000177103	DSCAML1	DSCAM2	DS cell adhesion molecule like 1	protein-coding
chr11	117510000	117520000	3805	432	0	0.113535	37	5	16	152976	NM_020693	57453	Hs.659513	NM_020693	ENSG00000177103	DSCAML1	DSCAM2	DS cell adhesion molecule like 1	protein-coding
chr11	117780000	117790000	4953	548	0	0.11064	25	5	10	15168	NM_001244995	84000	Hs.266308	NM_032046	ENSG00000137747	TMPRSS13	MSP|MSPL|MSPS|TMPRSS11	transmembrane protease, serine 13	protein-coding
chr11	118520000	118530000	4557	522	0	0.114549	27	6	12	10282	NR_106773	102466719		NR_106773	ENSG00000019144	MIR6716	hsa-mir-6716	microRNA 6716	ncRNA
chr11	118970000	118980000	4118	507	0	0.123118	26	6	12	-2215	NM_001382	1798	Hs.524081	NM_001382	ENSG00000172269	DPAGT1	ALG7|CDG-Ij|CDG1J|CMS13|CMSTA2|D11S366|DGPT|DPAGT|DPAGT2|G1PT|GPT|UAGT|UGAT	dolichyl-phosphate N-acetylglucosaminephosphotransferase 1	protein-coding
chr11	119050000	119060000	5846	452	0	0.0773178	27	6	11	-1166	NM_001168468	79849	Hs.374726	NM_024791	ENSG00000172367	PDZD3	IKEPP|NHERF4|PDZK2	PDZ domain containing 3	protein-coding
chr11	119200000	119210000	1601	458	4.73509e-78	0.286071	24	5	13	-210	NM_032015	79102	Hs.524084	NM_032015	ENSG00000173456	RNF26	-	ring finger protein 26	protein-coding
chr11	119360000	119370000	3612	373	0	0.103267	29	6	11	-69305	NM_001311162	7070	Hs.644697	NM_006288	ENSG00000154096	THY1	CD90|CDw90	Thy-1 cell surface antigen	protein-coding
chr11	119400000	119410000	4839	550	0	0.11366	24	5	10	-109305	NM_001311162	7070	Hs.644697	NM_006288	ENSG00000154096	THY1	CD90|CDw90	Thy-1 cell surface antigen	protein-coding
chr11	119500000	119510000	4970	351	0	0.0706237	29	5	10	94435	NM_203286	5818	Hs.334846	NM_002855	ENSG00000110400	NECTIN1	CD111|CLPED1|ED4|HIgR|HV1S|HVEC|OFC7|PRR|PRR1|PVRL1|PVRR|PVRR1|SK-12|nectin-1	nectin cell adhesion molecule 1	protein-coding
chr11	119600000	119610000	3134	489	1.6656e-255	0.156031	26	6	10	4707	NR_120587	102724301	Hs.637640	NR_120587	ENSG00000254854	LOC102724301	-	uncharacterized LOC102724301	ncRNA
chr11	119660000	119670000	4546	453	0	0.099648	29	4	14	64707	NR_120587	102724301	Hs.637640	NR_120587	ENSG00000254854	LOC102724301	-	uncharacterized LOC102724301	ncRNA
chr11	119710000	119720000	4364	601	0	0.137718	26	4	11	114707	NR_120587	102724301	Hs.637640	NR_120587	ENSG00000254854	LOC102724301	-	uncharacterized LOC102724301	ncRNA
chr11	120100000	120110000	2798	556	1.66834e-191	0.198713	37	4	10	-2349	NM_001244682	25833	Hs.227115	NM_014352	ENSG00000137709	POU2F3	Epoc-1|OCT-11|OCT11|OTF-11|PLA-1|PLA1|Skn-1a	POU class 2 homeobox 3	protein-coding
chr11	123450000	123460000	1307	321	5.62658e-75	0.245601	32	5	16	24030	NM_001286564	57476	Hs.144725	NM_020716	ENSG00000023171	GRAMD1B	-	GRAM domain containing 1B	protein-coding
chr11	124730000	124740000	2781	472	2.0373e-214	0.169723	32	6	13	-305	NM_022370	64221	Hs.435621	NM_022370	ENSG00000154134	ROBO3	HGPPS|HGPS|RBIG1|RIG1	roundabout guidance receptor 3	protein-coding
chr11	124750000	124760000	3871	505	0	0.130457	33	5	11	12831	NM_019055	54538	Hs.524121	NM_019055	ENSG00000154133	ROBO4	ECSM4|MRB	roundabout guidance receptor 4	protein-coding
chr11	125820000	125830000	3238	754	6.5132e-193	0.23286	31	5	12	50739	NM_013264	29118	Hs.420263	NM_013264	ENSG00000109832	DDX25	GRTH	DEAD-box helicase 25	protein-coding
chr11	125980000	125990000	2258	531	5.99433e-134	0.235164	29	6	12	-51813	NM_016952	50937	Hs.38034	NM_016952	ENSG00000064309	CDON	CDO|CDON1|HPE11|ORCAM	cell adhesion associated, oncogene regulated	protein-coding
chr11	126220000	126230000	2961	480	1.78455e-235	0.162107	26	6	10	482	NR_033839	399972	Hs.585206	NR_033839		ST3GAL4-AS1	DCPS-AS1	ST3GAL4 antisense RNA 1 (head to head)	ncRNA
chr11	126230000	126240000	3419	539	1.58514e-276	0.157648	26	5	16	9211	NM_006278	6484	Hs.591947	NM_006278	ENSG00000110080	ST3GAL4	CGS23|NANTA3|SAT3|SIAT4|SIAT4C|ST3GalIV|STZ	ST3 beta-galactoside alpha-2,3-sialyltransferase 4	protein-coding
chr11	126340000	126350000	2241	434	4.83718e-157	0.193664	37	6	12	68923	NM_001254759	6484	Hs.591947	NM_006278	ENSG00000110080	ST3GAL4	CGS23|NANTA3|SAT3|SIAT4|SIAT4C|ST3GalIV|STZ	ST3 beta-galactoside alpha-2,3-sialyltransferase 4	protein-coding
chr11	133800000	133810000	9722	436	0	0.0448467	39	3	14	21649	NM_001277285	22997	Hs.204121	NM_014987	ENSG00000080854	IGSF9B	-	immunoglobulin superfamily member 9B	protein-coding
chr11	133900000	133910000	3998	417	0	0.104302	37	6	16	2833	NR_027276	100128239	Hs.423734	NR_027276	ENSG00000204241	LOC100128239	-	uncharacterized LOC100128239	ncRNA
chr12	230000	240000	9395	1202	0	0.12794	30	5	12	23332	NR_033859	574538	Hs.589138	NR_033859	ENSG00000249695	LOC574538	-	uncharacterized LOC574538	ncRNA
chr12	310000	320000	9076	1347	0	0.148413	30	5	13	2189	NR_120475	101929384	Hs.569138	NR_120475	ENSG00000256577	LOC101929384	-	uncharacterized LOC101929384	ncRNA
chr12	320000	330000	8296	1125	0	0.135608	34	6	19	-1629	NM_001206931	6539	Hs.437174	NM_003044	ENSG00000111181	SLC6A12	BGT-1|BGT1|GAT2	solute carrier family 6 member 12	protein-coding
chr12	670000	680000	9631	1102	0	0.114422	32	6	13	20652	NR_134624	105369595	Hs.504422	NR_134624		LOC105369595	-	uncharacterized LOC105369595	ncRNA
chr12	2030000	2040000	5408	801	0	0.148114	44	3	13	-7130	NM_172364	93589	Hs.13768	NM_172364	ENSG00000151062	CACNA2D4	RCD4	calcium voltage-gated channel auxiliary subunit alpha2delta 4	protein-coding
chr12	2690000	2700000	5482	990	0	0.180591	31	5	10	86386	NR_046579	100874235	Hs.667644	NR_046579	ENSG00000256271	CACNA1C-AS2	-	CACNA1C antisense RNA 2	ncRNA
chr12	3140000	3150000	8022	918	0	0.114435	28	5	11	-41521	NM_006675	10867	Hs.504517	NM_006675	ENSG00000011105	TSPAN9	NET-5|NET5|PP1057	tetraspanin 9	protein-coding
chr12	3250000	3260000	8177	1107	0	0.13538	29	6	10	68479	NM_001168320	10867	Hs.504517	NM_006675	ENSG00000011105	TSPAN9	NET-5|NET5|PP1057	tetraspanin 9	protein-coding
chr12	6380000	6390000	9497	990	0	0.104243	28	4	12	-34602	NM_018173	55200	Hs.631660	NM_018173	ENSG00000008323	PLEKHG6	MyoGEF	pleckstrin homology and RhoGEF domain containing G6	protein-coding
chr12	6480000	6490000	5499	1019	0	0.185306	38	5	10	-95	NM_001038	6337	Hs.591047	NM_001038	ENSG00000111319	SCNN1A	BESC2|ENaCa|ENaCalpha|SCNEA|SCNN1	sodium channel epithelial 1 alpha subunit	protein-coding
chr12	6920000	6930000	13859	826	0	0.0596003	27	6	12	-5963	NM_014449	27239	Hs.631654	NM_014449	ENSG00000250510	GPR162	A-2|GRCA	G protein-coupled receptor 162	protein-coding
chr12	6940000	6950000	8752	754	0	0.0861517	30	5	10	-5018	NM_001297571	2784	Hs.631657	NM_002075	ENSG00000111664	GNB3	CSNB1H	G protein subunit beta 3	protein-coding
chr12	31110000	31120000	5041	875	0	0.173577	31	4	13	35162	NM_001080509	441631	Hs.505141	NM_001080509	ENSG00000110900	TSPAN11	VSSW1971	tetraspanin 11	protein-coding
chr12	31130000	31140000	8718	1163	0	0.133402	25	5	10	55162	NM_001080509	441631	Hs.505141	NM_001080509	ENSG00000110900	TSPAN11	VSSW1971	tetraspanin 11	protein-coding
chr12	31140000	31150000	9870	1175	0	0.119048	35	6	12	65162	NM_001080509	441631	Hs.505141	NM_001080509	ENSG00000110900	TSPAN11	VSSW1971	tetraspanin 11	protein-coding
chr12	31250000	31260000	6500	1140	0	0.175385	31	6	13	-28219	NR_038927	100506660	Hs.586774	NR_038927	ENSG00000245614	DDX11-AS1	CONCR	DDX11 antisense RNA 1	ncRNA
chr12	34480000	34490000	8771	449	0	0.0511914	29	3	11	309784	NM_032834	84920	Hs.102971	NM_032834	ENSG00000139133	ALG10	ALG10A|DIE2|KCR1	ALG10, alpha-1,2-glucosyltransferase	protein-coding
chr12	48220000	48230000	7817	1023	0	0.130869	40	5	10	-11237	NM_015401	51564	Hs.200063	NM_015401	ENSG00000061273	HDAC7	HD7|HD7A|HDAC7A	histone deacetylase 7	protein-coding
chr12	49450000	49460000	8827	1248	0	0.141384	32	4	11	-5893	NM_003482	8085	Hs.731384	NM_003482	ENSG00000167548	KMT2D	AAD10|ALR|CAGL114|KABUK1|KMS|MLL2|MLL4|TNRC21	lysine methyltransferase 2D	protein-coding
chr12	49480000	49490000	7592	1160	0	0.152792	28	6	14	3602	NM_021044	50846	Hs.524382	NM_021044	ENSG00000139549	DHH	GDXYM|HHG-3|SRXY7	desert hedgehog	protein-coding
chr12	50020000	50030000	7844	931	0	0.118689	30	5	11	7597	NM_012272	25766	Hs.706827	NM_012272	ENSG00000110844	PRPF40B	HYPC	pre-mRNA processing factor 40 homolog B	protein-coding
chr12	50190000	50200000	9464	1201	0	0.126902	31	6	11	27208	NM_001037806	57701	Hs.143067	NM_001037806	ENSG00000167566	NCKAP5L	Cep169|FP1193|KIAA1602	NCK associated protein 5 like	protein-coding
chr12	52280000	52290000	6688	1190	0	0.177931	24	6	10	3207	NM_001130015	341405	Hs.433492	NM_182608	ENSG00000167612	ANKRD33	C12orf7|PANKY	ankyrin repeat domain 33	protein-coding
chr12	52540000	52550000	14417	821	0	0.0569467	44	5	17	40784	NM_001081492	144501	Hs.140978	NM_182507	ENSG00000167767	KRT80	KB20	keratin 80	protein-coding
chr12	52680000	52690000	5409	908	0	0.167868	28	5	10	299	NM_002281	3887	Hs.658118	NM_002281	ENSG00000205426	KRT81	HB1|Hb-1|KRTHB1|MLN137|ghHkb1|hHAKB2-1	keratin 81	protein-coding
chr12	52750000	52760000	11130	1066	0	0.0957772	32	5	11	3406	NM_001300810	3891	Hs.182507	NM_002283	ENSG00000135443	KRT85	ECTD4|HB5|Hb-5|K85|KRTHB5|hHb5	keratin 85	protein-coding
chr12	52930000	52940000	7317	984	0	0.134481	24	6	12	11931	NM_033448	112802	Hs.660007	NM_033448	ENSG00000139648	KRT71	HYPT13|K6IRS1|KRT6IRS|KRT6IRS1	keratin 71	protein-coding
chr12	53220000	53230000	8510	1296	0	0.152291	24	4	11	3077	NM_175834	338785	Hs.711471	NM_175834	ENSG00000185640	KRT79	K6L|KRT6L	keratin 79	protein-coding
chr12	53600000	53610000	11494	719	0	0.0625544	40	6	15	-3909	NM_000889	3695	Hs.654470	NM_000889	ENSG00000139626	ITGB7	-	integrin subunit beta 7	protein-coding
chr12	54100000	54110000	11341	826	0	0.0728331	30	5	12	16307	NM_020898	57658	Hs.156667	NM_020898	ENSG00000012822	CALCOCO1	Cocoa|PP13275|calphoglin	calcium binding and coiled-coil domain 1	protein-coding
chr12	54370000	54380000	6128	923	0	0.15062	40	5	12	-3946	NM_017409	3226	Hs.44276	NM_017409	ENSG00000180818	HOXC10	HOX3I	homeobox C10	protein-coding
chr12	54800000	54810000	7442	1025	0	0.137732	31	5	10	8050	NM_002205	3678	Hs.505654	NM_002205	ENSG00000161638	ITGA5	CD49e|FNRA|VLA-5|VLA5A	integrin subunit alpha 5	protein-coding
chr12	54820000	54830000	6157	1448	0	0.235179	31	6	11	11431	NR_120488	102724050	Hs.670941	NR_120486	ENSG00000258137	LOC102724050	-	uncharacterized LOC102724050	ncRNA
chr12	56230000	56240000	4539	1086	5.382e-263	0.23926	25	5	11	1767	NM_002429	4327	Hs.591033	NM_002429	ENSG00000123342	MMP19	CODA|MMP18|RASI-1	matrix metallopeptidase 19	protein-coding
chr12	56520000	56530000	4510	723	0	0.16031	35	6	11	3014	NM_015292	23344	Hs.632729	NM_015292	ENSG00000139641	ESYT1	FAM62A|MBC2	extended synaptotagmin 1	protein-coding
chr12	57550000	57560000	7463	904	0	0.121131	31	6	13	-13598	NR_131938	105751187	Hs.609540	NR_131938	ENSG00000259125	LRP1-AS	-	LRP1 antisense RNA	ncRNA
chr12	57980000	57990000	3063	785	3.01002e-166	0.256285	26	6	10	58	NM_024779	79837	Hs.745011	NM_024779	ENSG00000166908	PIP4K2C	PIP5K2C	phosphatidylinositol-5-phosphate 4-kinase type 2 gamma	protein-coding
chr12	109000000	109010000	6153	637	0	0.103527	24	4	11	-13106	NM_181724	338773	Hs.449718	NM_181724	ENSG00000183160	TMEM119	OBIF	transmembrane protein 119	protein-coding
chr12	110040000	110050000	3652	788	8.33472e-233	0.215772	25	4	13	33500	NM_001114185	4598	Hs.130607	NM_000431	ENSG00000110921	MVK	LRBP|MK|MVLK|POROK3	mevalonate kinase	protein-coding
chr12	110140000	110150000	3666	793	2.49938e-233	0.216312	26	5	10	-7187	NM_032829	84915	Hs.661785	NM_032829	ENSG00000139438	FAM222A	C12orf34	family with sequence similarity 222 member A	protein-coding
chr12	111490000	111500000	5952	803	0	0.134913	24	5	11	23172	NM_015267	23316	Hs.124953	NM_015267	ENSG00000111249	CUX2	CDP2|CUTL2	cut like homeobox 2	protein-coding
chr12	111860000	111870000	5935	689	0	0.116091	27	5	14	-7666	NM_001291424	10019	Hs.506784	NM_005475	ENSG00000111252	SH2B3	IDDM20|LNK	SH2B adaptor protein 3	protein-coding
chr12	113560000	113570000	4877	940	0	0.192741	24	6	10	8404	NM_001301202	8437	Hs.528693	NM_004658	ENSG00000111344	RASAL1	RASAL	RAS protein activator like 1	protein-coding
chr12	113860000	113870000	4581	823	0	0.179655	27	4	10	4805	NM_001304993	113675	Hs.337594	NM_138432	ENSG00000139410	SDSL	SDH 2|SDS-RS1|TDH|cSDH	serine dehydratase like	protein-coding
chr12	114280000	114290000	5867	746	0	0.127152	25	4	14	-73512	NR_110025	100506465	Hs.211461	NR_110025	ENSG00000249550	LINC01234	LCAL84|onco-lncRNA-32	long intergenic non-protein coding RNA 1234	ncRNA
chr12	114310000	114320000	5905	833	0	0.141067	36	6	12	89176	NM_001146699	9904	Hs.7482	NM_016196	ENSG00000122965	RBM19	-	RNA binding motif protein 19	protein-coding
chr12	115140000	115150000	3826	1080	1.04521e-186	0.282279	29	5	12	-23031	NM_016569	6926	Hs.744016	NM_005996	ENSG00000135111	TBX3	TBX3-ISO|UMS|XHL	T-box 3	protein-coding
chr12	119590000	119600000	5231	979	0	0.187154	31	5	10	19289	NR_134996	105370024	Hs.679286	NR_134996	ENSG00000256884	LOC105370024	-	uncharacterized LOC105370024	ncRNA
chr12	120790000	120800000	4938	667	0	0.135075	30	6	14	11983	NM_002442	4440	Hs.158311	NM_002442	ENSG00000135097	MSI1	-	musashi RNA binding protein 1	protein-coding
chr12	122210000	122220000	7714	868	0	0.112523	33	6	12	16594	NM_019034	54509	Hs.707579	NM_019034	ENSG00000139725	RHOF	ARHF|RIF	ras homolog family member F, filopodia associated	protein-coding
chr12	122460000	122470000	6338	727	0	0.114705	32	3	12	5208	NM_020993	605	Hs.530970	NM_020993	ENSG00000110987	BCL7A	BCL7	BCL tumor suppressor 7A	protein-coding
chr12	123350000	123360000	4673	963	0	0.206077	29	5	10	25712	NM_024667	79720	Hs.507162	NM_024667	ENSG00000139722	VPS37B	-	VPS37B, ESCRT-I subunit	protein-coding
chr12	124830000	124840000	4213	688	0	0.163304	31	6	13	-13212	NR_106940	102466204		NR_106940	ENSG00000275967	MIR6880	hsa-mir-6880	microRNA 6880	ncRNA
chr12	125090000	125100000	6116	786	0	0.128515	34	6	11	-42990	NM_006312	9612	Hs.137510	NM_006312	ENSG00000196498	NCOR2	CTG26|N-CoR2|SMAP270|SMRT|SMRTE|SMRTE-tau|TNRC14|TRAC|TRAC-1|TRAC1	nuclear receptor corepressor 2	protein-coding
chr12	131750000	131760000	9373	693	0	0.0739358	26	3	14	27517	NR_135045	107161159	Hs.730119	NR_135045	ENSG00000248703	LOC107161159	-	uncharacterized LOC107161159	ncRNA
chr12	131760000	131770000	8600	585	0	0.0680233	29	4	10	17517	NR_135045	107161159	Hs.730119	NR_135045	ENSG00000248703	LOC107161159	-	uncharacterized LOC107161159	ncRNA
chr12	131770000	131780000	4611	858	0	0.186077	33	6	11	7517	NR_135045	107161159	Hs.730119	NR_135045	ENSG00000248703	LOC107161159	-	uncharacterized LOC107161159	ncRNA
chr12	131860000	131870000	4405	684	0	0.155278	34	6	12	32985	NR_103736	338797	Hs.592007	NM_001025466		LOC338797	-	uncharacterized LOC338797	ncRNA
chr13	20960000	20970000	2169	544	5.78251e-121	0.250807	24	5	10	42985	NR_039721	100616304		NR_039721	ENSG00000263978	MIR4499	-	microRNA 4499	ncRNA
chr13	28490000	28500000	4326	573	0	0.132455	49	6	11	541	NR_047484	100861550	Hs.416201	NR_047484		PDX1-AS1	HI-LNC71|PLUTO	PDX1 antisense RNA 1	ncRNA
chr13	29100000	29110000	3441	698	2.3345e-231	0.202848	30	5	11	-35735	NM_001160031	2321	Hs.594454	NM_002019	ENSG00000102755	FLT1	FLT|FLT-1|VEGFR-1|VEGFR1	fms related tyrosine kinase 1	protein-coding
chr13	95350000	95360000	5043	1047	0	0.207615	30	5	10	5740	NR_120417	101927248	Hs.626095	NR_120417		LOC101927248	-	uncharacterized LOC101927248	ncRNA
chr13	112160000	112170000	5049	776	0	0.153694	27	5	12	-83356	NR_135814	105370369		NR_135814	ENSG00000215881	LOC105370369	-	uncharacterized LOC105370369	ncRNA
chr13	113630000	113640000	2710	575	7.11275e-176	0.212177	28	4	11	1374	NM_001320816	23263	Hs.170422	NM_024979	ENSG00000126217	MCF2L	ARHGEF14|DBS|OST	MCF.2 cell line derived transforming sequence like	protein-coding
chr13	113970000	113980000	6033	1067	0	0.176861	29	6	10	23531	NM_005561	3916	Hs.494419	NM_005561	ENSG00000185896	LAMP1	CD107a|LAMPA|LGP120	lysosomal associated membrane protein 1	protein-coding
chr14	20850000	20860000	4942	885	0	0.179077	31	2	10	26579	NM_001319035	7011	Hs.508835	NM_007110	ENSG00000129566	TEP1	TLP1|TP1|TROVE1|VAULT2|p240	telomerase associated protein 1	protein-coding
chr14	21540000	21550000	5750	756	0	0.131478	25	6	15	-5969	NM_001282211	57447	Hs.525205	NM_016250	ENSG00000165795	NDRG2	SYLD	NDRG family member 2	protein-coding
chr14	23100000	23110000	3695	947	3.52039e-200	0.256292	57	5	14	37853	NM_022060	63874	Hs.445665	NM_022060	ENSG00000100439	ABHD4	ABH4	abhydrolase domain containing 4	protein-coding
chr14	24560000	24570000	8103	767	0	0.0946563	32	4	10	1510	NM_001308054	5106	Hs.75812	NM_004563	ENSG00000100889	PCK2	PEPCK|PEPCK-M|PEPCK2	phosphoenolpyruvate carboxykinase 2, mitochondrial	protein-coding
chr14	24640000	24650000	6136	789	0	0.128585	29	6	11	3766	NM_001048205	9985	Hs.419259	NM_005132	ENSG00000100918	REC8	HR21spB|REC8L1|Rec8p	REC8 meiotic recombination protein	protein-coding
chr14	24840000	24850000	4848	752	0	0.155116	37	6	17	6641	NM_001288802	4776	Hs.77810	NM_004554	ENSG00000100968	NFATC4	NF-AT3|NF-ATC4|NFAT3	nuclear factor of activated T-cells 4	protein-coding
chr14	24900000	24910000	6258	1032	0	0.164909	24	6	11	5859	NM_001290257	23351	Hs.713590	NM_015299	ENSG00000100441	KHNYN	KIAA0323	KH and NYN domain containing	protein-coding
chr14	38060000	38070000	3873	980	1.25798e-212	0.253034	40	5	12	596	NM_001310135	319089	Hs.659936	NM_001007795	ENSG00000139865	TTC6	C14orf25|NCRNA00291	tetratricopeptide repeat domain 6	protein-coding
chr14	65210000	65220000	3801	729	6.2794e-267	0.191792	26	4	10	37404	NR_107009	102465841		NR_107009	ENSG00000070182	MIR7855	hsa-mir-7855	microRNA 7855	ncRNA
chr14	65220000	65230000	4649	637	0	0.137019	27	5	10	27404	NR_107009	102465841		NR_107009	ENSG00000070182	MIR7855	hsa-mir-7855	microRNA 7855	ncRNA
chr14	65290000	65300000	7620	744	0	0.0976378	27	3	12	-5134	NM_001024858	6710	Hs.417303	NM_000347	ENSG00000070182	SPTB	EL3|HS2|HSPTB1|SPH2	spectrin beta, erythrocytic	protein-coding
chr14	68030000	68040000	5862	996	0	0.169908	32	4	11	32017	NM_004569	5283	Hs.553497	NM_004569	ENSG00000100564	PIGH	GPI-H	phosphatidylinositol glycan anchor biosynthesis class H	protein-coding
chr14	69070000	69080000	5369	1042	0	0.194077	26	4	10	20504	NR_135816	100996664		NR_135816		LOC100996664	-	uncharacterized LOC100996664	ncRNA
chr14	69410000	69420000	6147	985	0	0.160241	26	5	10	31083	NM_001130005	87	Hs.235750	NM_001102	ENSG00000072110	ACTN1	BDPLT15	actinin alpha 1	protein-coding
chr14	73070000	73080000	5066	847	0	0.167193	28	2	10	91472	NR_106994	102465832		NR_106994	ENSG00000273830	MIR7843	hsa-mir-7843	microRNA 7843	ncRNA
chr14	73080000	73090000	3627	970	4.46158e-188	0.267439	24	6	11	101472	NR_106994	102465832		NR_106994	ENSG00000273830	MIR7843	hsa-mir-7843	microRNA 7843	ncRNA
chr14	73350000	73360000	3492	932	2.06105e-181	0.266896	25	6	10	4357	NM_001280544	8110	Hs.162868	NM_012074	ENSG00000205683	DPF3	BAF45C|CERD4	double PHD fingers 3	protein-coding
chr14	74190000	74200000	3825	1000	4.60268e-203	0.261438	24	6	11	-13872	NM_006029	9240	Hs.194709	NM_006029	ENSG00000176903	PNMA1	MA1	paraneoplastic Ma antigen 1	protein-coding
chr14	74680000	74690000	5779	1075	0	0.186018	32	6	12	-21175	NM_182894	338917	Hs.449771	NM_182894	ENSG00000119614	VSX2	CHX10|HOX10|MCOP2|MCOPCB3|RET1	visual system homeobox 2	protein-coding
chr14	74870000	74880000	8158	808	0	0.0990439	27	6	15	17805	NM_001105579	646658	Hs.12400	NM_001105579	ENSG00000183379	SYNDIG1L	CAPUCIN|DSPC1|IFITMD4|TMEM90A	synapse differentiation inducing 1 like	protein-coding
chr14	74980000	74990000	5516	744	0	0.13488	32	5	10	24577	NM_001272007	122961	Hs.291079	NM_194279	ENSG00000165898	ISCA2	HBLD1|ISA2|MMDS4|c14_5557	iron-sulfur cluster assembly 2	protein-coding
chr14	74990000	75000000	5819	802	0	0.137824	27	5	13	34577	NM_001272007	122961	Hs.291079	NM_194279	ENSG00000165898	ISCA2	HBLD1|ISA2|MMDS4|c14_5557	iron-sulfur cluster assembly 2	protein-coding
chr14	75070000	75080000	7143	778	0	0.108918	25	4	11	4034	NM_000428	4053	Hs.512776	NM_000428	ENSG00000119681	LTBP2	C14orf141|GLC3D|LTBP3|MSPKA|MSTP031|WMS3	latent transforming growth factor beta binding protein 2	protein-coding
chr14	75400000	75410000	6680	779	0	0.116617	26	5	11	-15855	NM_031464	83694	Hs.414481	NM_031464	ENSG00000198208	RPS6KL1	RSKL2	ribosomal protein S6 kinase like 1	protein-coding
chr14	75410000	75420000	5928	823	0	0.138833	25	6	10	7467	NM_001293643	5228	Hs.252820	NM_002632	ENSG00000119630	PGF	D12S1900|PGFL|PIGF|PLGF|PlGF-2|SHGC-10760	placental growth factor	protein-coding
chr14	75440000	75450000	5229	605	0	0.115701	32	4	14	-22533	NM_001207012	5228	Hs.252820	NM_002632	ENSG00000119630	PGF	D12S1900|PGFL|PIGF|PLGF|PlGF-2|SHGC-10760	placental growth factor	protein-coding
chr14	75740000	75750000	4684	1115	1.16145e-272	0.238044	28	5	12	-481	NM_005252	2353	Hs.25647	NM_005252	ENSG00000170345	FOS	AP-1|C-FOS|p55	Fos proto-oncogene, AP-1 transcription factor subunit	protein-coding
chr14	75890000	75900000	4504	1290	7.47715e-216	0.286412	27	4	10	-60	NM_130469	122953	Hs.196482	NM_130469	ENSG00000140044	JDP2	JUNDM2	Jun dimerization protein 2	protein-coding
chr14	77680000	77690000	1509	362	1.97157e-88	0.239894	54	3	18	36898	NM_020431	57156	Hs.22452	NM_020431	ENSG00000165548	TMEM63C	C14orf171|CSC1|hsCSC1	transmembrane protein 63C	protein-coding
chr14	77730000	77740000	8951	1690	0	0.188806	25	6	13	2439	NR_031661	100302236		NR_031661	ENSG00000221754	MIR1260A	MIR1260|MIRN1260|hsa-mir-1260|hsa-mir-1260a|mir-1260a	microRNA 1260a	ncRNA
chr14	77790000	77800000	4649	1138	2.04859e-263	0.244784	27	6	14	7770	NM_145870	2954	Hs.655292	NM_001513	ENSG00000100577	GSTZ1	GSTZ1-1|MAAI|MAI	glutathione S-transferase zeta 1	protein-coding
chr14	92900000	92910000	5432	1116	0	0.205449	28	5	10	-75125	NM_024832	79890	Hs.326822	NM_024832	ENSG00000100599	RIN3	-	Ras and Rab interactor 3	protein-coding
chr14	93370000	93380000	6222	926	0	0.148827	41	5	11	-1173	NR_135253	101929002	Hs.639356	NR_135253	ENSG00000258499	LOC101929002	-	uncharacterized LOC101929002	ncRNA
chr14	93550000	93560000	7040	940	0	0.133523	32	6	11	21203	NR_002808	319085	Hs.612888	NR_002808	ENSG00000258730	ITPK1-AS1	C14orf85|ITPK1-AS|ITPK1AS|NCRNA00203	ITPK1 antisense RNA 1	ncRNA
chr14	94180000	94190000	5690	584	0	0.102636	27	6	11	69766	NM_178013	145270	Hs.432401	NM_178004	ENSG00000175785	PRIMA1	PRIMA	proline rich membrane anchor 1	protein-coding
chr14	94390000	94400000	5860	762	0	0.130034	32	6	14	1269	NM_001207072	90050	Hs.525550	NM_138344	ENSG00000140067	FAM181A	C14orf152	family with sequence similarity 181 member A	protein-coding
chr14	95230000	95240000	3706	939	2.89106e-203	0.253373	24	4	12	1499	NM_173849	145258	Hs.440438	NM_173849	ENSG00000133937	GSC	SAMS	goosecoid homeobox	protein-coding
chr14	97070000	97080000	4072	1004	3.44788e-229	0.246562	25	6	10	105798	NM_001293628	10914	Hs.253726	NM_032632	ENSG00000090060	PAPOLA	PAP	poly(A) polymerase alpha	protein-coding
chr14	100050000	100060000	5434	585	0	0.107656	33	3	12	15727	NM_001144995	317762	Hs.709288	NM_001144995	ENSG00000205476	CCDC85C	-	coiled-coil domain containing 85C	protein-coding
chr14	100130000	100140000	3514	679	1.26791e-245	0.193227	46	6	14	-15755	NM_006668	10858	Hs.25121	NM_006668	ENSG00000036530	CYP46A1	CP46|CYP46	cytochrome P450 family 46 subfamily A member 1	protein-coding
chr14	101540000	101550000	4036	945	6.35876e-239	0.234143	33	6	14	8752	NR_047664	100507257	Hs.301755	NR_047664	ENSG00000223403	MEG9	LINC00584	maternally expressed 9 (non-protein coding)	ncRNA
chr14	101650000	101660000	6156	612	0	0.0994152	24	5	11	118752	NR_047664	100507257	Hs.301755	NR_047664	ENSG00000223403	MEG9	LINC00584	maternally expressed 9 (non-protein coding)	ncRNA
chr14	101690000	101700000	5019	793	0	0.158	39	6	12	158752	NR_047664	100507257	Hs.301755	NR_047664	ENSG00000223403	MEG9	LINC00584	maternally expressed 9 (non-protein coding)	ncRNA
chr14	101940000	101950000	3760	808	1.73351e-240	0.214894	29	6	12	36587	NR_135240	100507277	Hs.123543	NR_135240	ENSG00000259082	LOC100507277	-	uncharacterized LOC100507277	ncRNA
chr14	103620000	103630000	4417	878	2.30065e-301	0.198777	27	6	10	30365	NR_033938	100131366	Hs.147881	NR_033938	ENSG00000251533	LINC00605	-	long intergenic non-protein coding RNA 605	ncRNA
chr14	104580000	104590000	5082	922	0	0.181425	32	5	14	-1160	NR_039859	100616173		NR_039859	ENSG00000283165	MIR203B	MIR3545|hsa-mir-203b	microRNA 203b	ncRNA
chr14	104670000	104680000	2321	294	7.97069e-215	0.12667	33	5	12	69940	NM_015656	26153	Hs.134970	NM_015656	ENSG00000066735	KIF26A	-	kinesin family member 26A	protein-coding
chr14	104740000	104750000	4790	777	0	0.162213	27	6	13	139940	NM_015656	26153	Hs.134970	NM_015656	ENSG00000066735	KIF26A	-	kinesin family member 26A	protein-coding
chr14	105030000	105040000	5625	522	0	0.0928	40	6	14	-11021	NM_001008404	400258	Hs.153827	NM_001008404	ENSG00000184601	C14orf180	C14orf77|NRAC	chromosome 14 open reading frame 180	protein-coding
chr14	105200000	105210000	8592	530	0	0.0616853	39	5	15	8819	NM_001320424	122622	Hs.592327	NM_152328	ENSG00000185100	ADSSL1	MPD5	adenylosuccinate synthase like 1	protein-coding
chr14	105230000	105240000	6389	1015	0	0.158867	39	5	10	15530	NM_006427	10572	Hs.112058	NM_006427	ENSG00000184990	SIVA1	CD27BP|SIVA|Siva-1|Siva-2	SIVA1 apoptosis inducing factor	protein-coding
chr14	105600000	105610000	3216	872	2.14897e-164	0.271144	27	4	12	12201	NR_106823	102465458		NR_106823	ENSG00000273778	MIR6765	hsa-mir-6765	microRNA 6765	ncRNA
chr14	105860000	105870000	3261	834	2.15551e-177	0.25575	45	6	16	80	NM_001195082	647310	Hs.729499	NM_001195082	ENSG00000226174	TEX22	-	testis expressed 22	protein-coding
chr14	105910000	105920000	4428	699	0	0.157859	27	6	14	-24275	NM_001270837	1397	Hs.534309	NM_001312	ENSG00000182809	CRIP2	CRIP|CRP2|ESP1	cysteine rich protein 2	protein-coding
chr14	106240000	106250000	3877	849	7.30396e-244	0.218984	28	6	10	79344	NR_039730	100616135		NR_039730	ENSG00000264024	MIR4507	-	microRNA 4507	ncRNA
chr14	106370000	106380000	4481	644	0	0.143718	50	1	10	-8838	NR_026800	9834	Hs.649259	NM_014151	ENSG00000226777	FAM30A	C14orf110|HSPC053|KIAA0125	family with sequence similarity 30, member A	ncRNA
chr14	106380000	106390000	4402	797	7.4109846876187e-323	0.181054	37	4	10	1162	NR_026800	9834	Hs.649259	NM_014151	ENSG00000226777	FAM30A	C14orf110|HSPC053|KIAA0125	family with sequence similarity 30, member A	ncRNA
chr15	25430000	25440000	5295	980	0	0.18508	25	3	10	439	NR_003351	100033810		NR_003351	ENSG00000202499	SNORD115-36	HBII-52-36	small nucleolar RNA, C/D box 115-36	snoRNA
chr15	25450000	25460000	6610	1087	0	0.164448	26	2	10	-65	NR_003314	100033799		NR_003314	ENSG00000201326	SNORD115-22	HBII-52-22	small nucleolar RNA, C/D box 115-22	snoRNA
chr15	29130000	29140000	6293	1061	0	0.1686	36	5	12	-41179	NR_047567	728310	Hs.589351	NR_047567	ENSG00000261649	GOLGA6L7P	GOLGA6L7	golgin A6 family-like 7, pseudogene	pseudo
chr15	30440000	30450000	7552	1492	0	0.197564	31	6	10	17010	NR_033933	653075	Hs.727141	NR_033933		GOLGA8T	-	golgin A8 family member T	pseudo
chr15	31500000	31510000	4959	1325	1.46987e-256	0.267191	30	6	10	-3224	NR_135834	102725022	Hs.664541	NR_135834		LOC102725022	-	uncharacterized LOC102725022	ncRNA
chr15	31650000	31660000	7917	1574	0	0.198813	28	6	10	35942	NM_001302461	51621	Hs.376443	NM_015995	ENSG00000169926	KLF13	BTEB3|FKLF2|NSLP1|RFLAT-1|RFLAT1	Kruppel like factor 13	protein-coding
chr15	40530000	40540000	6525	1237	0	0.189579	27	3	10	3002	NM_020168	56924	Hs.732375	NM_020168	ENSG00000137843	PAK6	PAK5	p21 (RAC1) activated kinase 6	protein-coding
chr15	40560000	40570000	6905	1113	0	0.161188	36	5	13	9787	NM_001190479	100131244	Hs.711376	NM_001190479	ENSG00000230778	ANKRD63	-	ankyrin repeat domain 63	protein-coding
chr15	40760000	40770000	8135	1395	0	0.171481	33	6	11	1840	NM_130468	113189	Hs.442449	NM_130468	ENSG00000169105	CHST14	ATCS|D4ST1|EDSMC1|HNK1ST	carbohydrate sulfotransferase 14	protein-coding
chr15	41140000	41150000	7816	1472	0	0.188332	24	6	10	8357	NM_001032367	6692	Hs.233950	NM_003710	ENSG00000166145	SPINT1	HAI|HAI1|MANSC2	serine peptidase inhibitor, Kunitz type 1	protein-coding
chr15	41200000	41210000	9643	1141	0	0.118324	29	2	15	5993	NR_135836	105370943	Hs.574244	NR_135836		LOC105370943	-	uncharacterized LOC105370943	ncRNA
chr15	41230000	41240000	6551	1344	0	0.20516	24	3	10	-10347	NM_024111	79094	Hs.155569	NM_024111	ENSG00000128965	CHAC1	-	ChaC glutathione specific gamma-glutamylcyclotransferase 1	protein-coding
chr15	41780000	41790000	9068	1050	0	0.115792	35	6	14	-1056	NM_002220	3706	Hs.2722	NM_002220	ENSG00000137825	ITPKA	IP3-3KA|IP3KA	inositol-trisphosphate 3-kinase A	protein-coding
chr15	41800000	41810000	7347	1575	0	0.214373	27	4	11	1085	NM_001135685	4058	Hs.434481	NM_002344	ENSG00000062524	LTK	TYK1	leukocyte receptor tyrosine kinase	protein-coding
chr15	42360000	42370000	5904	1354	0	0.229336	31	2	12	21752	NM_178034	283748	Hs.380225	NM_178034	ENSG00000159337	PLA2G4D	cPLA2delta	phospholipase A2 group IVD	protein-coding
chr15	43820000	43830000	6435	1732	0	0.269153	25	5	10	15194	NM_002373	4130	Hs.194301	NM_002373	ENSG00000166963	MAP1A	MAP1L|MTAP1A	microtubule associated protein 1A	protein-coding
chr15	45450000	45460000	14256	749	0	0.0525393	29	6	13	18405	NM_001301171	90525	Hs.310399	NM_138356	ENSG00000138606	SHF	-	Src homology 2 domain containing F	protein-coding
chr15	45460000	45470000	11094	884	0	0.0796827	28	4	10	8405	NM_001301171	90525	Hs.310399	NM_138356	ENSG00000138606	SHF	-	Src homology 2 domain containing F	protein-coding
chr15	58830000	58840000	6219	1424	0	0.228976	24	4	10	-44066	NR_120338	101928694	Hs.655781	NR_120338	ENSG00000259293	LIPC-AS1	-	LIPC antisense RNA 1	ncRNA
chr15	65090000	65100000	6756	1446	0	0.214032	30	4	12	22867	NM_001286499	80119	Hs.112160	NM_025049	ENSG00000140451	PIF1	C15orf20|PIF	PIF1 5'-to-3' DNA helicase	protein-coding
chr15	65100000	65110000	9334	1288	0	0.13799	33	5	10	12867	NM_001286499	80119	Hs.112160	NM_025049	ENSG00000140451	PIF1	C15orf20|PIF	PIF1 5'-to-3' DNA helicase	protein-coding
chr15	65670000	65680000	8765	1287	0	0.146834	39	6	11	-4622	NM_004884	9543	Hs.128292	NM_004884	ENSG00000174498	IGDCC3	HsT18880|PUNC	immunoglobulin superfamily DCC subclass member 3	protein-coding
chr15	66350000	66360000	6196	1520	0	0.24532	29	6	12	22429	NR_036196	100422905		NR_036196	ENSG00000263512	MIR4311	-	microRNA 4311	ncRNA
chr15	66440000	66450000	10454	1299	0	0.124259	27	5	13	101075	NM_032445	84465	Hs.712886	NM_032445	ENSG00000157890	MEGF11	-	multiple EGF like domains 11	protein-coding
chr15	67010000	67020000	9486	1268	0	0.133671	25	6	12	20326	NR_027654	4091	Hs.153863	NM_005585	ENSG00000137834	SMAD6	AOVD2|HsT17432|MADH6|MADH7	SMAD family member 6	protein-coding
chr15	67170000	67180000	6529	1474	0	0.225762	28	6	11	73853	NR_135687	102723481	Hs.512978	NR_135687	ENSG00000259289	LOC102723481	-	uncharacterized LOC102723481	ncRNA
chr15	68870000	68880000	8154	1418	0	0.173902	32	6	12	3692	NM_006091	10391	Hs.551213	NM_006091	ENSG00000103647	CORO2B	CLIPINC	coronin 2B	protein-coding
chr15	68880000	68890000	6898	1484	0	0.215135	34	4	10	13692	NM_006091	10391	Hs.551213	NM_006091	ENSG00000103647	CORO2B	CLIPINC	coronin 2B	protein-coding
chr15	69000000	69010000	7554	1975	0	0.261451	29	4	10	71158	NM_001324015	10391	Hs.551213	NM_006091	ENSG00000103647	CORO2B	CLIPINC	coronin 2B	protein-coding
chr15	70540000	70550000	12516	1193	0	0.095318	32	4	11	-154744	NM_005078	7090	Hs.287362	NM_005078	ENSG00000140332	TLE3	ESG|ESG3|GRG3|HsT18976	transducin like enhancer of split 3	protein-coding
chr15	70760000	70770000	7638	1532	0	0.200576	29	6	10	113945	NR_135691	101929151	Hs.434703	NR_135691	ENSG00000280639	LOC101929151	-	uncharacterized LOC101929151	ncRNA
chr15	70870000	70880000	9419	1301	0	0.138125	26	6	11	3945	NR_135691	101929151	Hs.434703	NR_135691	ENSG00000280639	LOC101929151	-	uncharacterized LOC101929151	ncRNA
chr15	73640000	73650000	4468	716	0	0.160251	24	4	11	16605	NM_005477	10021	Hs.86941	NM_005477	ENSG00000138622	HCN4	SSS2	hyperpolarization activated cyclic nucleotide gated potassium channel 4	protein-coding
chr15	74060000	74070000	7731	1216	0	0.157289	26	4	11	4445	NR_120352	101929221		NR_120352		C15orf59-AS1	-	C15orf59 antisense RNA 1	ncRNA
chr15	74090000	74100000	8723	1151	0	0.13195	33	6	12	34445	NR_120352	101929221		NR_120352		C15orf59-AS1	-	C15orf59 antisense RNA 1	ncRNA
chr15	74380000	74390000	12473	1298	0	0.104065	35	6	10	-10109	NM_001038640	342096	Hs.546408	NM_001038640	ENSG00000159289	GOLGA6A	GLP|GOLGA6	golgin A6 family member A	protein-coding
chr15	74480000	74490000	11518	898	0	0.0779649	27	5	10	10220	NM_022369	64220	Hs.24553	NM_022369	ENSG00000137868	STRA6	MCOPCB8|MCOPS9|PP14296	stimulated by retinoic acid 6	protein-coding
chr15	74490000	74500000	12111	1087	0	0.0897531	30	6	11	220	NM_022369	64220	Hs.24553	NM_022369	ENSG00000137868	STRA6	MCOPCB8|MCOPS9|PP14296	stimulated by retinoic acid 6	protein-coding
chr15	74880000	74890000	11147	1655	0	0.14847	30	6	11	-15713	NM_003992	1198	Hs.511790	NM_001292	ENSG00000179335	CLK3	PHCLK3|PHCLK3/152	CDC like kinase 3	protein-coding
chr15	74910000	74920000	10947	1113	0	0.101672	27	4	11	7665	NM_001130028	1198	Hs.511790	NM_001292	ENSG00000179335	CLK3	PHCLK3|PHCLK3/152	CDC like kinase 3	protein-coding
chr15	75020000	75030000	8161	1085	0	0.132949	25	6	10	-7049	NM_000499	1543	Hs.72912	NM_000499	ENSG00000140465	CYP1A1	AHH|AHRR|CP11|CYP1|CYPIA1|P1-450|P450-C|P450DX	cytochrome P450 family 1 subfamily A member 1	protein-coding
chr15	75080000	75090000	6664	1079	0	0.161915	35	6	14	-3902	NR_039738	100616183		NR_039738	ENSG00000264386	MIR4513	-	microRNA 4513	ncRNA
chr15	75240000	75250000	5622	1277	0	0.227143	28	4	11	4775	NM_017793	54913	Hs.8562	NM_017793	ENSG00000178718	RPP25	-	ribonuclease P/MRP subunit p25	protein-coding
chr15	75310000	75320000	11703	1153	0	0.0985217	34	6	14	-896	NM_001301102	60490	Hs.458922	NM_021823	ENSG00000138621	PPCDC	MDS018|PPC-DC|coaC	phosphopantothenoylcysteine decarboxylase	protein-coding
chr15	75590000	75600000	5742	1261	0	0.21961	24	4	10	19818	NM_001145224	653643	Hs.672474	NM_001145224	ENSG00000140478	GOLGA6D	-	golgin A6 family member D	protein-coding
chr15	76460000	76470000	10928	1217	0	0.111365	30	6	12	8827	NR_120360	101929439	Hs.631721	NR_120360	ENSG00000259422	LOC101929439	-	uncharacterized LOC101929439	ncRNA
chr15	77880000	77890000	7436	970	0	0.130446	29	6	11	39869	NM_032808	84894	Hs.656765	NM_032808	ENSG00000169783	LINGO1	LERN1|LRRN6A|UNQ201	leucine rich repeat and Ig domain containing 1	protein-coding
chr15	77890000	77900000	14311	1313	0	0.0917476	29	4	10	29869	NM_032808	84894	Hs.656765	NM_032808	ENSG00000169783	LINGO1	LERN1|LRRN6A|UNQ201	leucine rich repeat and Ig domain containing 1	protein-coding
chr15	78050000	78060000	8951	1266	0	0.141437	27	6	11	24356	NM_001301195	84894	Hs.656765	NM_032808	ENSG00000169783	LINGO1	LERN1|LRRN6A|UNQ201	leucine rich repeat and Ig domain containing 1	protein-coding
chr15	78090000	78100000	12444	800	0	0.064288	32	4	11	-15644	NM_001301195	84894	Hs.656765	NM_032808	ENSG00000169783	LINGO1	LERN1|LRRN6A|UNQ201	leucine rich repeat and Ig domain containing 1	protein-coding
chr15	78920000	78930000	9384	924	0	0.0984655	25	6	12	8587	NM_001256567	1143	Hs.624178	NM_000750	ENSG00000117971	CHRNB4	-	cholinergic receptor nicotinic beta 4 subunit	protein-coding
chr15	79030000	79040000	6019	799	0	0.132746	27	6	12	-9379	NR_036495	646938	Hs.449783	NR_036495	ENSG00000238166	LOC646938	-	TBC1 domain family member 2B pseudogene	pseudo
chr15	79070000	79080000	6350	1087	0	0.171181	32	5	10	28805	NM_014272	11173	Hs.16441	NM_014272	ENSG00000136378	ADAMTS7	ADAM-TS 7|ADAM-TS7|ADAMTS-7	ADAM metallopeptidase with thrombospondin type 1 motif 7	protein-coding
chr15	82920000	82930000	5059	498	0	0.0984384	48	6	12	14197	NM_001322400	647042	Hs.454625	NM_001164465	ENSG00000278662	GOLGA6L10	GOLGA6L18	golgin A6 family-like 10	protein-coding
chr15	82970000	82980000	4819	339	0	0.0703465	39	6	11	-27904	NR_120378	102724034	Hs.694638	NR_120378		LOC102724034	-	uncharacterized LOC102724034	ncRNA
chr15	85040000	85050000	7558	1505	0	0.199127	27	6	11	-806	NR_033787	440299	Hs.454641	NR_033787		DNM1P41	DNM1DN11-6|DNM1DN11.6|DNM1DN11@	dynamin 1 pseudogene 41	pseudo
chr15	89190000	89200000	6100	1057	0	0.173279	24	5	10	13026	NM_001303236	3669	Hs.459265	NM_002201	ENSG00000172183	ISG20	CD25|HEM45	interferon stimulated exonuclease gene 20	protein-coding
chr15	89410000	89420000	6664	1106	0	0.165966	30	6	12	23857	NM_001307952	145864	Hs.447530	NM_178232	ENSG00000140511	HAPLN3	EXLD1|HsT19883	hyaluronan and proteoglycan link protein 3	protein-coding
chr15	89450000	89460000	6879	1336	0	0.194214	31	6	14	993	NM_001310321	4240	Hs.3745	NM_005928	ENSG00000140545	MFGE8	BA46|EDIL1|HMFG|HsT19888|MFG-E8|MFGM|OAcGD3S|SED1|SPAG10|hP47	milk fat globule-EGF factor 8 protein	protein-coding
chr15	89930000	89940000	8002	1113	0	0.13909	37	5	12	13727	NR_015411	254559	Hs.136313	NR_015411	ENSG00000255571	MIR9-3HG	LINC00925	MIR9-3 host gene	ncRNA
chr15	90190000	90200000	9556	963	0	0.100774	38	6	13	3682	NM_198525	374654	Hs.513134	NM_198525	ENSG00000166813	KIF7	ACLS|AGBK|HLS2|JBTS12|UNQ340	kinesin family member 7	protein-coding
chr15	90620000	90630000	11189	1651	0	0.147556	26	6	11	18853	NM_001289910	3418	Hs.596461	NM_002168	ENSG00000182054	IDH2	D2HGA2|ICD-M|IDH|IDHM|IDP|IDPM|mNADP-IDH	isocitrate dehydrogenase (NADP(+)) 2, mitochondrial	protein-coding
chr15	90770000	90780000	10188	1379	0	0.135355	29	4	11	2279	NM_006384	10519	Hs.715556	NM_006384	ENSG00000185043	CIB1	CIB|CIBP|KIP1|PRKDCIP|SIP2-28	calcium and integrin binding 1	protein-coding
chr15	93590000	93600000	12473	1020	0	0.0817766	25	6	14	21389	NM_001166286	56963	Hs.271277	NM_020211	ENSG00000182175	RGMA	RGM	repulsive guidance molecule family member a	protein-coding
chr15	99970000	99980000	12061	1444	0	0.119725	42	6	15	-131133	NM_001130927	4205	Hs.268675	NM_005587	ENSG00000068305	MEF2A	ADCAD1|RSRFC4|RSRFC9|mef2	myocyte enhancer factor 2A	protein-coding
chr15	101620000	101630000	7026	1372	0	0.195275	36	4	12	-165512	NR_135828	101927751	Hs.659224	NR_135827	ENSG00000259583	LOC101927751	-	uncharacterized LOC101927751	ncRNA
chr16	80000	90000	5651	1074	0	0.190055	25	4	12	12084	NR_130735	100132169	Hs.498519	NR_130735	ENSG00000231439	WASIR2	NCRNA00286A	WASH and IL9R antisense RNA 2	ncRNA
chr16	620000	630000	8985	816	0	0.090818	29	6	18	5032	NM_148920	9091	Hs.741878	NM_004204	ENSG00000007541	PIGQ	GPI1|c407A10.1	phosphatidylinositol glycan anchor biosynthesis class Q	protein-coding
chr16	780000	790000	4253	943	2.11229e-264	0.221726	25	4	10	6038	NM_001304799	64428	Hs.513247	NM_022493	ENSG00000103245	NARFL	HPRN|IOP1|LET1L|NAR1|PRN	nuclear prelamin A recognition factor like	protein-coding
chr16	860000	870000	7944	845	0	0.10637	26	4	12	9557	NM_001013638	388199	Hs.528461	NM_001013638	ENSG00000167945	PRR25	gs64	proline rich 25	protein-coding
chr16	930000	940000	2961	804	2.15786e-151	0.27153	33	5	13	-36033	NR_110945	101929387	Hs.737087	NR_110945	ENSG00000260439	LMF1-AS1	LA16c-366D3.1	LMF1 antisense RNA 1	ncRNA
chr16	1500000	1510000	8176	862	0	0.105431	29	5	14	-10510	NM_001143980	645811	Hs.355232	NM_001143980	ENSG00000197599	CCDC154	C16orf29	coiled-coil domain containing 154	protein-coding
chr16	1510000	1520000	8743	1274	0	0.145717	28	6	13	10085	NM_001114331	1186	Hs.459649	NM_001287	ENSG00000103249	CLCN7	CLC-7|CLC7|OPTA2|OPTB4|PPP1R63	chloride voltage-gated channel 7	protein-coding
chr16	1640000	1650000	5078	950	0	0.187082	26	3	11	14472	NR_135176	105371046	Hs.663325	NR_135176	ENSG00000260989	LOC105371046	-	uncharacterized LOC105371046	ncRNA
chr16	1660000	1670000	5443	1252	0	0.23002	32	3	11	359	NM_020825	57585	Hs.603676	NM_020825	ENSG00000007545	CRAMP1	CRAMP1L|HN1L|TCE4	cramped chromatin regulator homolog 1	protein-coding
chr16	2100000	2110000	8111	747	0	0.0920972	32	6	10	6797	NM_001318832	7249	Hs.90303	NM_000548	ENSG00000103197	TSC2	LAM|PPP1R160|TSC4	tuberous sclerosis 2	protein-coding
chr16	2330000	2340000	10114	768	0	0.0759343	46	6	16	10379	NR_039868	100616241		NR_039868	ENSG00000264004	MIR4717	-	microRNA 4717	ncRNA
chr16	2740000	2750000	9388	1125	0	0.119834	28	6	11	12505	NM_018992	54442	Hs.61960	NM_018992	ENSG00000167977	KCTD5	-	potassium channel tetramerization domain containing 5	protein-coding
chr16	2820000	2830000	4440	881	2.32862e-303	0.198423	34	6	13	2297	NM_207013	6923	Hs.172772	NM_007108	ENSG00000103363	ELOB	SIII|TCEB2	elongin B	protein-coding
chr16	2860000	2870000	6650	658	0	0.0989474	29	5	11	-2164	NM_006799	10942	Hs.72026	NM_006799	ENSG00000007038	PRSS21	ESP-1|ESP1|TEST1|TESTISIN	protease, serine 21	protein-coding
chr16	2870000	2880000	5814	1022	0	0.175783	25	6	10	-5173	NM_145252	124220	Hs.105887	NM_145252	ENSG00000162078	ZG16B	EECP|HRPE773|JCLN2|PAUF|PRO1567	zymogen granule protein 16B	protein-coding
chr16	2940000	2950000	5093	1038	0	0.203809	26	6	11	11804	NM_001142500	114984	Hs.534525	NM_138439	ENSG00000162076	FLYWCH2	-	FLYWCH family member 2	protein-coding
chr16	2980000	2990000	6994	789	0	0.112811	34	6	14	23020	NM_032296	84256	Hs.655321	NM_020912	ENSG00000059122	FLYWCH1	-	FLYWCH-type zinc finger 1	protein-coding
chr16	3110000	3120000	5987	1206	0	0.201436	32	5	11	-313	NM_001012633	9235	Hs.943	NM_004221	ENSG00000008517	IL32	IL-32alpha|IL-32beta|IL-32delta|IL-32gamma|NK4|TAIF|TAIFa|TAIFb|TAIFc|TAIFd	interleukin 32	protein-coding
chr16	4030000	4040000	7499	1055	0	0.140685	28	4	13	-34555	NR_120311	102724927	Hs.364739	NR_120311	ENSG00000262185	LOC102724927	-	uncharacterized LOC102724927	ncRNA
chr16	4440000	4450000	5822	1087	0	0.186706	26	5	11	20934	NR_145128	79585	Hs.437957	NM_024535	ENSG00000262246	CORO7	0610011B16Rik|CRN7|POD1	coronin 7	protein-coding
chr16	4560000	4570000	7338	1246	0	0.169801	29	6	11	19141	NM_001127205	3163	Hs.284279	NM_002134	ENSG00000103415	HMOX2	HO-2	heme oxygenase 2	protein-coding
chr16	4840000	4850000	8056	965	0	0.119786	34	6	15	-379	NM_001253794	440335	Hs.390599	NM_001253790	ENSG00000267795	SMIM22	-	small integral membrane protein 22	protein-coding
chr16	4940000	4950000	7314	1053	0	0.14397	28	4	11	42136	NM_002705	5493	Hs.192233	NM_002705	ENSG00000118898	PPL	-	periplakin	protein-coding
chr16	16410000	16420000	2051	441	6.7796e-132	0.215017	58	4	10	-3445	NR_106971	102465684		NR_106971	ENSG00000273613	MIR6511A4	MIR6511A-4|hsa-mir-6511a-4	microRNA 6511a-4	ncRNA
chr16	16450000	16460000	2290	405	8.68332e-172	0.176856	49	5	14	-7733	NR_106766	102466268		NR_106766	ENSG00000275259	MIR6511A1	MIR6511A-1|hsa-mir-6511a-1	microRNA 6511a-1	ncRNA
chr16	17560000	17570000	5659	1189	0	0.210108	30	3	10	-262	NM_022166	64131	Hs.22907	NM_022166	ENSG00000103489	XYLT1	DBQD2|PXYLT1|XT-I|XT1|XTI|XYLTI|xylT-I	xylosyltransferase 1	protein-coding
chr16	22330000	22340000	8016	1444	0	0.18014	35	4	13	26304	NR_047581	55718	Hs.460298	NM_018119	ENSG00000058600	POLR3E	RPC5|SIN	RNA polymerase III subunit E	protein-coding
chr16	27230000	27240000	8116	926	0	0.114096	26	5	12	19704	NM_001145348	79831	Hs.145717	NM_024773	ENSG00000155666	KDM8	JMJD5	lysine demethylase 8	protein-coding
chr16	27780000	27790000	8747	1064	0	0.121642	28	6	13	114478	NM_144675	146395	Hs.91910	NM_144675	ENSG00000169181	GSG1L	PRO19651	GSG1 like	protein-coding
chr16	28600000	28610000	8050	681	0	0.0845963	34	6	13	2801	NM_177528	6799	Hs.546304	NM_001054	ENSG00000197165	SULT1A2	HAST4|P-PST|ST1A2|STP2|TSPST2	sulfotransferase family 1A member 2	protein-coding
chr16	28990000	29000000	8893	756	0	0.0850107	43	4	12	-1147	NM_001014989	27040	Hs.632179	NM_014387	ENSG00000213658	LAT	LAT1|pp36	linker for activation of T-cells	protein-coding
chr16	29160000	29170000	5546	1005	0	0.181212	26	6	11	78837	NR_003369	653390	Hs.720348	NR_003369	ENSG00000103472	RRN3P2	-	RRN3 homolog, RNA polymerase I transcription factor pseudogene 2	pseudo
chr16	29670000	29680000	6154	1060	0	0.172246	27	6	10	460	NM_003123	6693	Hs.632188	NM_003123	ENSG00000197471	SPN	CD43|GALGP|GPL115|LSN	sialophorin	protein-coding
chr16	29900000	29910000	6651	964	0	0.144941	27	6	11	5585	NM_001243333	26470	Hs.6314	NM_012410	ENSG00000174938	SEZ6L2	BSRPA|PSK-1	seizure related 6 homolog like 2	protein-coding
chr16	29990000	30000000	13418	1028	0	0.0766135	28	6	15	9812	NM_001252043	9344	Hs.291623	NM_004783	ENSG00000149930	TAOK2	MAP3K17|PSK|PSK1|PSK1-BETA|TAO1|TAO2	TAO kinase 2	protein-coding
chr16	30550000	30560000	5061	635	0	0.125469	32	4	12	-8709	NM_001305019	65988	Hs.592032	NM_023931	ENSG00000169955	ZNF747	-	zinc finger protein 747	protein-coding
chr16	30790000	30800000	8833	576	0	0.06521	43	6	13	3540	NM_001080417	23361	Hs.301094	NM_001080417	ENSG00000102870	ZNF629	ZNF|ZNF65	zinc finger protein 629	protein-coding
chr16	30970000	30980000	9618	904	0	0.0939904	28	5	11	6385	NM_014712	9739	Hs.297483	NM_014712	ENSG00000099381	SETD1A	KMT2F|Set1|Set1A	SET domain containing 1A	protein-coding
chr16	31020000	31030000	3963	745	1.41538e-282	0.187989	36	5	11	-3041	NM_052874	112755	Hs.542230	NM_052874	ENSG00000099365	STX1B	GEFSP9|STX1B1|STX1B2	syntaxin 1B	protein-coding
chr16	31410000	31420000	7031	900	0	0.128005	27	6	10	10367	NM_001318185	3681	Hs.679163	NM_005353	ENSG00000156886	ITGAD	ADB2|CD11D	integrin subunit alpha D	protein-coding
chr16	31470000	31480000	8892	1045	0	0.117521	31	5	12	4683	NM_001105247	79798	Hs.732945	NM_024742	ENSG00000140691	ARMC5	AIMAH2	armadillo repeat containing 5	protein-coding
chr16	32010000	32020000	6073	1094	0	0.180142	24	5	12	129921	NM_001265588	10308	Hs.460645	NM_003414	ENSG00000185947	ZNF267	HZF2	zinc finger protein 267	protein-coding
chr16	49860000	49870000	5853	842	0	0.143858	27	4	10	-8351	NM_015069	23090	Hs.443715	NM_015069	ENSG00000102935	ZNF423	Ebfaz|JBTS19|NPHP14|OAZ|Roaz|ZFP423|Zfp104|hOAZ	zinc finger protein 423	protein-coding
chr16	50630000	50640000	4306	697	0	0.161867	40	4	10	52759	NM_033119	85407	Hs.187578	NM_033119	ENSG00000140807	NKD1	Naked1	naked cuticle homolog 1	protein-coding
chr16	50650000	50660000	7095	824	0	0.116138	38	4	11	-47766	NR_110908	101927272	Hs.460777	NR_110908	ENSG00000260249	LOC101927272	-	uncharacterized LOC101927272	ncRNA
chr16	54310000	54320000	6823	904	0	0.132493	45	4	12	5378	NM_024336	79191	Hs.499205	NM_024336	ENSG00000177508	IRX3	IRX-1|IRXB1	iroquois homeobox 3	protein-coding
chr16	55360000	55370000	4031	918	7.52901e-245	0.227735	34	6	13	6529	NM_024335	79190	Hs.369907	NM_024335	ENSG00000159387	IRX6	IRX-3|IRX7|IRXB3	iroquois homeobox 6	protein-coding
chr16	57170000	57180000	10326	656	0	0.063529	29	6	10	44976	NM_024946	80011	Hs.396740	NM_024946	ENSG00000172775	FAM192A	C16orf94|CDA018|CDA10|NIP30	family with sequence similarity 192 member A	protein-coding
chr16	57440000	57450000	7631	621	0	0.0813786	33	5	12	6321	NM_002987	6361	Hs.546294	NM_002987	ENSG00000102970	CCL17	A-152E5.3|ABCD-2|SCYA17|TARC	C-C motif chemokine ligand 17	protein-coding
chr16	58070000	58080000	8308	575	0	0.0692104	30	6	15	15530	NM_002428	4324	Hs.80343	NM_002428	ENSG00000102996	MMP15	MMP-15|MT2-MMP|MT2MMP|MTMMP2|SMCP-2	matrix metallopeptidase 15	protein-coding
chr16	58490000	58500000	4719	847	0	0.179487	38	5	11	-2549	NM_020465	65009	Hs.322430	NM_020465	ENSG00000103034	NDRG4	BDM1|SMAP-8|SMAP8	NDRG family member 4	protein-coding
chr16	66400000	66410000	5054	697	0	0.137911	25	4	10	4490	NM_001795	1003	Hs.76206	NM_001795	ENSG00000179776	CDH5	7B4|CD144	cadherin 5	protein-coding
chr16	66880000	66890000	4949	795	0	0.160639	30	4	11	6159	NM_001014435	766	Hs.37014	NM_005182	ENSG00000168748	CA7	CAVII	carbonic anhydrase 7	protein-coding
chr16	67240000	67250000	10112	561	0	0.0554786	37	6	12	-8702	NR_029887	442901		NR_029887	ENSG00000207948	MIR328	MIRN328|hsa-mir-328|mir-328	microRNA 328	ncRNA
chr16	67270000	67280000	6186	596	0	0.0963466	35	5	15	6425	NM_001318202	29109	Hs.95231	NM_013241	ENSG00000135723	FHOD1	FHOS	formin homology 2 domain containing 1	protein-coding
chr16	67430000	67440000	5174	691	0	0.133552	35	4	17	-7562	NM_016140	51673	Hs.534458	NM_015964	ENSG00000159713	TPPP3	CGI-38|TPPP/p20|p20|p25gamma	tubulin polymerization promoting protein family member 3	protein-coding
chr16	67580000	67590000	4451	684	0	0.153673	25	6	11	-11310	NM_006565	10664	Hs.368367	NM_006565	ENSG00000102974	CTCF	MRD21	CCCTC-binding factor	protein-coding
chr16	67760000	67770000	7751	948	0	0.122307	27	5	14	-11727	NR_027398	81577	Hs.307084	NM_030819	ENSG00000141098	GFOD2	-	glucose-fructose oxidoreductase domain containing 2	protein-coding
chr16	67860000	67870000	6060	795	0	0.131188	30	6	10	-11213	NM_020457	57215	Hs.632200	NM_020457	ENSG00000168286	THAP11	CTG-B43a|CTG-B45d|HRIHFB2206|RONIN	THAP domain containing 11	protein-coding
chr16	67910000	67920000	9842	622	0	0.0631985	40	6	12	-3781	NM_198443	123904	Hs.435464	NM_198443	ENSG00000188038	NRN1L	UNQ2446	neuritin 1 like	protein-coding
chr16	67980000	67990000	7222	741	0	0.102603	27	3	12	-6985	NM_000229	3931	Hs.387239	NM_000229	ENSG00000213398	LCAT	-	lecithin-cholesterol acyltransferase	protein-coding
chr16	68260000	68270000	5753	875	0	0.152095	26	5	15	2402	NR_106831	102466194		NR_106831	ENSG00000103067	MIR6773	hsa-mir-6773	microRNA 6773	ncRNA
chr16	68270000	68280000	5246	566	0	0.107892	28	6	16	-4247	NM_012320	23659	Hs.632199	NM_012320	ENSG00000103066	PLA2G15	ACS|GXVPLA2|LLPL|LPLA2|LYPLA3	phospholipase A2 group XV	protein-coding
chr16	68740000	68750000	5245	569	0	0.108484	31	5	12	-26193	NM_004360	999	Hs.461086	NM_004360	ENSG00000039068	CDH1	Arc-1|CD324|CDHE|ECAD|LCAM|UVO	cadherin 1	protein-coding
chr16	70500000	70510000	5920	801	0	0.135304	26	5	11	16502	NM_145059	197258	Hs.7907	NM_145059	ENSG00000157353	FUK	1110046B12Rik	fucokinase	protein-coding
chr16	71470000	71480000	5498	786	0	0.142961	28	6	11	21126	NM_145911	7571	Hs.656643	NM_145911	ENSG00000167377	ZNF23	KOX16|ZNF359|ZNF612|Zfp612	zinc finger protein 23	protein-coding
chr16	74770000	74780000	5362	800	0	0.149198	25	6	13	33729	NM_024306	79152	Hs.461329	NM_024306	ENSG00000103089	FA2H	FAAH|FAH1|FAXDC1|SCS7|SPG35	fatty acid 2-hydroxylase	protein-coding
chr16	81730000	81740000	2257	627	7.54975e-113	0.277802	55	6	15	36041	NR_045112	100129617	Hs.657151	NR_045112		LOC100129617	-	uncharacterized LOC100129617	ncRNA
chr16	84030000	84040000	7835	733	0	0.0935546	27	3	10	32763	NM_001329748	54550	Hs.140950	NM_019065	ENSG00000103154	NECAB2	EFCBP2|stip-2	N-terminal EF-hand calcium binding protein 2	protein-coding
chr16	84220000	84230000	4384	887	7.4881e-295	0.202327	31	5	13	277	NM_139174	161931	Hs.8977	NM_139174	ENSG00000140955	ADAD2	TENRL	adenosine deaminase domain containing 2	protein-coding
chr16	85140000	85150000	6119	791	0	0.129269	26	5	13	1114	NM_198491	339145	Hs.125713	NM_198491	ENSG00000153789	FAM92B	-	family with sequence similarity 92 member B	protein-coding
chr16	85200000	85210000	6510	627	0	0.0963134	31	3	12	34244	NR_033984	400548	Hs.592054	NR_033984	ENSG00000278214	LINC02139	-	long intergenic non-protein coding RNA 2139	ncRNA
chr16	85250000	85260000	6492	694	0	0.106901	26	4	11	-61564	NR_038859	197196	Hs.679002	NM_153238	ENSG00000179219	LINC00311	NCRNA00311|TMEM148	long intergenic non-protein coding RNA 311	ncRNA
chr16	85300000	85310000	5499	594	0	0.10802	31	6	13	-11564	NR_038859	197196	Hs.679002	NM_153238	ENSG00000179219	LINC00311	NCRNA00311|TMEM148	long intergenic non-protein coding RNA 311	ncRNA
chr16	85400000	85410000	5380	679	0	0.126208	32	6	14	-65069	NR_049816	100847022		NR_049816	ENSG00000266307	MIR5093	-	microRNA 5093	ncRNA
chr16	85470000	85480000	6016	707	0	0.11752	36	6	11	-135069	NR_049816	100847022		NR_049816	ENSG00000266307	MIR5093	-	microRNA 5093	ncRNA
chr16	85480000	85490000	6333	460	0	0.0726354	27	4	14	-145069	NR_049816	100847022		NR_049816	ENSG00000266307	MIR5093	-	microRNA 5093	ncRNA
chr16	85520000	85530000	5921	566	0	0.095592	27	6	11	-120029	NM_001134473	23199	Hs.461647	NM_014615	ENSG00000131149	GSE1	CRHSP24|KIAA0182	Gse1 coiled-coil protein	protein-coding
chr16	86600000	86610000	3580	835	6.46043e-213	0.23324	24	5	12	-3633	NR_125795	103752587	Hs.609366	NR_125795	ENSG00000260944	FOXC2-AS1	ODRUL	FOXC2 antisense RNA 1	ncRNA
chr16	87690000	87700000	6026	685	0	0.113674	30	6	15	58507	NM_001271604	57338	Hs.592068	NM_020655	ENSG00000154118	JPH3	CAGL237|HDL2|JP-3|JP3|TNRC22	junctophilin 3	protein-coding
chr16	87880000	87890000	6406	604	0	0.0942866	27	6	20	-16734	NR_106833	102465464		NR_106833	ENSG00000278598	MIR6775	hsa-mir-6775	microRNA 6775	ncRNA
chr16	88270000	88280000	4246	593	0	0.139661	26	6	12	47113	NR_110944	101928880	Hs.634835	NR_110944	ENSG00000260420	LOC101928880	LA16c-444G7.2	uncharacterized LOC101928880	ncRNA
chr16	88380000	88390000	5942	498	0	0.0838102	35	5	13	-108879	NM_001127464	84627	Hs.54925	NM_001127464	ENSG00000225614	ZNF469	BCS|BCS1	zinc finger protein 469	protein-coding
chr16	88690000	88700000	5970	709	0	0.11876	33	6	12	-10001	NM_013278	27189	Hs.278911	NM_013278	ENSG00000124391	IL17C	CX2|IL-17C	interleukin 17C	protein-coding
chr16	88960000	88970000	2201	515	4.33497e-131	0.233985	25	4	18	15077	NR_135194	101927793	Hs.690953	NR_135194	ENSG00000259881	LOC101927793	-	uncharacterized LOC101927793	ncRNA
chr16	88990000	89000000	5147	463	0	0.0899553	40	6	15	-11445	NM_001290330	100129697	Hs.689377	NM_001290330		LOC100129697	-	uncharacterized LOC100129697	protein-coding
chr16	89200000	89210000	5982	672	0	0.112337	25	5	10	2044	NR_045667	197322	Hs.461727	NM_174917	ENSG00000176715	ACSF3	-	acyl-CoA synthetase family member 3	protein-coding
chr16	89380000	89390000	4309	647	0	0.150151	33	5	14	-2541	NM_001242885	100287036	Hs.656995	NM_001242885		LOC100287036	-	uncharacterized LOC100287036	protein-coding
chr17	1130000	1140000	6460	979	0	0.151548	26	6	14	-2026	NM_001322842	29	Hs.159306	NM_001092	ENSG00000159842	ABR	MDB	active BCR-related	protein-coding
chr17	1410000	1420000	5814	936	0	0.160991	30	6	11	5182	NM_130766	51763	Hs.632238	NM_016532	ENSG00000132376	INPP5K	PPS|SKIP	inositol polyphosphate-5-phosphatase K	protein-coding
chr17	1530000	1540000	6635	839	0	0.126451	41	6	10	-2820	NM_001321364	124935	Hs.160550	NM_152346	ENSG00000167703	SLC43A2	LAT4	solute carrier family 43 member 2	protein-coding
chr17	1830000	1840000	7849	895	0	0.114027	27	4	15	-86010	NR_135642	105371485	Hs.655867	NR_135642	ENSG00000228133	LOC105371485	-	uncharacterized LOC105371485	ncRNA
chr17	1840000	1850000	9685	696	0	0.0718637	43	6	14	-76010	NR_135642	105371485	Hs.655867	NR_135642	ENSG00000228133	LOC105371485	-	uncharacterized LOC105371485	ncRNA
chr17	1850000	1860000	7476	861	0	0.115169	25	6	10	-66010	NR_135642	105371485	Hs.655867	NR_135642	ENSG00000228133	LOC105371485	-	uncharacterized LOC105371485	ncRNA
chr17	1860000	1870000	7704	1058	0	0.137331	24	6	11	-56010	NR_135642	105371485	Hs.655867	NR_135642	ENSG00000228133	LOC105371485	-	uncharacterized LOC105371485	ncRNA
chr17	2260000	2270000	10531	809	0	0.0768208	48	6	10	24192	NM_001346700	9905	Hs.513861	NM_014853	ENSG00000141258	SGSM2	RUTBC1	small G protein signaling modulator 2	protein-coding
chr17	3700000	3710000	5705	944	0	0.165469	27	6	12	-463	NM_002208	3682	Hs.513867	NM_002208	ENSG00000083457	ITGAE	CD103|HUMINAE	integrin subunit alpha E	protein-coding
chr17	3780000	3790000	9696	800	0	0.0825083	35	4	15	9037	NM_172206	84254	Hs.8417	NM_032294	ENSG00000004660	CAMKK1	CAMKKA	calcium/calmodulin dependent protein kinase kinase 1	protein-coding
chr17	6450000	6460000	3486	779	1.13198e-215	0.223465	36	6	12	4877	NM_031220	83394	Hs.183983	NM_031220	ENSG00000091622	PITPNM3	ACKR6|CORD5|NIR1|RDGBA3	PITPNM family member 3	protein-coding
chr17	7290000	7300000	10219	923	0	0.0903219	37	5	13	3162	NM_001201576	57048	Hs.534591	NM_020360	ENSG00000187838	PLSCR3	-	phospholipid scramblase 3	protein-coding
chr17	7570000	7580000	6478	1171	0	0.180766	26	6	12	3811	NM_001126117	7157	Hs.437460	NM_000546	ENSG00000141510	TP53	BCC7|LFS1|P53|TRP53	tumor protein p53	protein-coding
chr17	7780000	7790000	2451	708	3.10777e-117	0.288862	31	6	10	-3123	NM_001005271	1107	Hs.25601	NM_005852	ENSG00000170004	CHD3	Mi-2a|Mi2-ALPHA|ZFH	chromodomain helicase DNA binding protein 3	protein-coding
chr17	7980000	7990000	5642	757	0	0.134172	25	6	10	6021	NM_001139	242	Hs.136574	NM_001139	ENSG00000179477	ALOX12B	12R-LOX|ARCI2	arachidonate 12-lipoxygenase, 12R type	protein-coding
chr17	7990000	8000000	8867	748	0	0.0843577	28	6	11	3626	NR_036201	100422983		NR_036201	ENSG00000264005	MIR4314	-	microRNA 4314	ncRNA
chr17	8730000	8740000	7883	971	0	0.123176	25	6	13	-32333	NM_152599	162387	Hs.213603	NM_152599	ENSG00000185156	MFSD6L	-	major facilitator superfamily domain containing 6 like	protein-coding
chr17	16360000	16370000	9545	905	0	0.094814	28	6	16	20460	NR_003054	692106		NR_003054	ENSG00000277512	SNORD65	HBII-135|SNORD65A	small nucleolar RNA, C/D box 65	snoRNA
chr17	16390000	16400000	7658	964	0	0.125881	24	4	11	505	NM_207387	388341	Hs.25425	NM_207387	ENSG00000181350	LRRC75A	C17orf76|FAM211A	leucine rich repeat containing 75A	protein-coding
chr17	16840000	16850000	7727	1153	0	0.149217	28	4	11	30402	NM_012452	23495	Hs.158341	NM_012452	ENSG00000240505	TNFRSF13B	CD267|CVID|CVID2|IGAD2|RYZN|TACI|TNFRSF14B	TNF receptor superfamily member 13B	protein-coding
chr17	16920000	16930000	9175	1031	0	0.112371	26	5	13	-21074	NM_201274	23164	Hs.462341	NM_015134	ENSG00000133030	MPRIP	M-RIP|MRIP|RHOIP3|RIP3|p116Rip	myosin phosphatase Rho interacting protein	protein-coding
chr17	17460000	17470000	9711	859	0	0.0884564	32	5	13	15779	NM_148173	10400	Hs.714193	NM_007169	ENSG00000133027	PEMT	PEAMT|PEMPT|PEMT2|PLMT|PNMT	phosphatidylethanolamine N-methyltransferase	protein-coding
chr17	17610000	17620000	10255	699	0	0.0681619	27	6	14	30213	NM_030665	10743	Hs.655395	NM_030665	ENSG00000108557	RAI1	SMCR|SMS	retinoic acid induced 1	protein-coding
chr17	17670000	17680000	5814	794	0	0.136567	33	5	15	-5384	NR_130894	100861516	Hs.624874	NR_130894	ENSG00000237328	RAI1-AS1	-	RAI1 antisense RNA 1	ncRNA
chr17	17740000	17750000	4784	883	0	0.184574	36	5	12	-4675	NM_004176	6720	Hs.592123	NM_004176	ENSG00000072310	SREBF1	SREBP-1c|SREBP1|SREBP1a|bHLHd1	sterol regulatory element binding transcription factor 1	protein-coding
chr17	18000000	18010000	10409	1167	0	0.112115	24	3	10	-7020	NM_016239	51168	Hs.462390	NM_016239	ENSG00000091536	MYO15A	DFNB3|MYO15	myosin XVA	protein-coding
chr17	18290000	18300000	6363	895	0	0.140657	30	6	10	13921	NM_001145127	645027	Hs.462400	NM_001145127	ENSG00000214860	EVPLL	-	envoplakin like	protein-coding
chr17	18330000	18340000	8968	692	0	0.0771632	72	6	10	-8222	NR_073414	729252	Hs.585811	NR_073414		KRT16P1	KRT14P|KRT16P	keratin 16 pseudogene 1	pseudo
chr17	18540000	18550000	5528	1013	0	0.183249	32	5	13	2740	NM_001039397	254272	Hs.434123	NM_001039397	ENSG00000189375	TBC1D28	-	TBC1 domain family member 28	protein-coding
chr17	18860000	18870000	7206	915	0	0.126978	31	5	11	9522	NM_152351	125206	Hs.462418	NM_152351	ENSG00000154025	SLC5A10	SGLT-5|SGLT5	solute carrier family 5 member 10	protein-coding
chr17	18870000	18880000	8033	842	0	0.104818	29	6	10	19522	NM_152351	125206	Hs.462418	NM_152351	ENSG00000154025	SLC5A10	SGLT-5|SGLT5	solute carrier family 5 member 10	protein-coding
chr17	18890000	18900000	9467	892	0	0.094222	32	5	14	13060	NM_001039999	644815	Hs.710727	NM_001039999	ENSG00000188522	FAM83G	PAWS1	family with sequence similarity 83 member G	protein-coding
chr17	18940000	18950000	4175	561	0	0.134371	39	5	10	5336	NM_006613	10750	Hs.567416	NM_006613	ENSG00000154016	GRAP	-	GRB2-related adaptor protein	protein-coding
chr17	19260000	19270000	6662	730	0	0.109577	32	6	15	1051	NM_001321214	27077	Hs.309467	NM_015681	ENSG00000108641	B9D1	B9|EPPB9|JBTS27|MKS9|MKSR1	B9 domain containing 1	protein-coding
chr17	20410000	20420000	8611	802	0	0.0931367	69	6	15	-7189	NR_029393	644945	Hs.572477	NR_029393	ENSG00000214822	KRT16P3	KERSMCR	keratin 16 pseudogene 3	pseudo
chr17	20880000	20890000	4079	1080	1.51016e-213	0.264771	46	6	11	43167	NR_123730	339260	Hs.661076	NR_123730	ENSG00000233098	LOC339260	-	uncharacterized LOC339260	ncRNA
chr17	26080000	26090000	6682	903	0	0.135139	37	5	10	42555	NM_000625	4843	Hs.709191	NM_000625	ENSG00000007171	NOS2	HEP-NOS|INOS|NOS|NOS2A	nitric oxide synthase 2	protein-coding
chr17	26850000	26860000	8695	818	0	0.0940771	25	6	10	4041	NM_003593	8456	Hs.58611	NM_003593	ENSG00000109101	FOXN1	FKHL20|RONU|WHN	forkhead box N1	protein-coding
chr17	27310000	27320000	7748	1025	0	0.132292	24	4	10	18081	NM_001098635	124925	Hs.21837	NM_178860	ENSG00000063015	SEZ6	BSRPC	seizure related 6 homolog	protein-coding
chr17	27460000	27470000	5627	1387	4.24416500292476e-316	0.24649	27	6	11	2397	NM_001346768	399687	Hs.462590	NM_078471	ENSG00000196535	MYO18A	MAJN|MYSPDZ|SP-R210|SPR210	myosin XVIIIA	protein-coding
chr17	27890000	27900000	5924	846	0	0.142809	30	5	10	-294	NM_001346082	90313	Hs.514050	NM_138349	ENSG00000167543	TP53I13	DSCP1	tumor protein p53 inducible protein 13	protein-coding
chr17	27910000	27920000	6076	941	0	0.154872	41	6	17	1610	NM_014030	28964	Hs.514051	NM_014030	ENSG00000108262	GIT1	-	GIT ArfGAP 1	protein-coding
chr17	28880000	28890000	8275	882	0	0.106586	27	5	11	-1584	NM_015594	26083	Hs.241421	NM_015594	ENSG00000266733	TBC1D29	-	TBC1 domain family member 29	protein-coding
chr17	28970000	28980000	5196	1015	0	0.195343	32	6	11	23664	NR_033420	6459	Hs.684860	NR_033420		SH3GL1P2	CNSA-P2|SH3GLP2	SH3 domain containing GRB2 like 1, endophilin A2 pseudogene 2	pseudo
chr17	29050000	29060000	6032	932	0	0.154509	24	3	11	18374	NR_144393	440423	Hs.628886	NR_024187		SUZ12P1	SUZ12P	SUZ12 polycomb repressive complex 2 subunit pseudogene 1	pseudo
chr17	29780000	29790000	4424	920	1.13534e-290	0.207957	25	5	10	-30019	NM_001346749	84440	Hs.406788	NM_032932	ENSG00000131242	RAB11FIP4	FIP4-Rab11|RAB11-FIP4	RAB11 family interacting protein 4	protein-coding
chr17	30810000	30820000	5626	770	0	0.136865	37	5	12	895	NM_003885	8851	Hs.500015	NM_003885	ENSG00000176749	CDK5R1	CDK5P35|CDK5R|NCK5A|p23|p25|p35|p35nck5a	cyclin dependent kinase 5 regulatory subunit 1	protein-coding
chr17	32970000	32980000	11559	968	0	0.0837443	25	6	12	67232	NM_001304438	124842	Hs.310482	NM_207313	ENSG00000181291	TMEM132E	DFNB99	transmembrane protein 132E	protein-coding
chr17	33040000	33050000	4027	1137	2.27164e-196	0.282344	24	6	13	137232	NM_001304438	124842	Hs.310482	NM_207313	ENSG00000181291	TMEM132E	DFNB99	transmembrane protein 132E	protein-coding
chr17	33060000	33070000	5641	1059	0	0.187733	26	6	10	157232	NM_001304438	124842	Hs.310482	NM_207313	ENSG00000181291	TMEM132E	DFNB99	transmembrane protein 132E	protein-coding
chr17	34060000	34070000	6098	1140	0	0.186947	26	6	12	6321	NM_033315	91608	Hs.744994	NM_033315	ENSG00000270885	RASL10B	RRP17|VTS58635	RAS like family 10 member B	protein-coding
chr17	35000000	35010000	7306	877	0	0.120038	36	6	15	46975	NM_024864	79922	Hs.194864	NM_024864	ENSG00000278619	MRM1	-	mitochondrial rRNA methyltransferase 1	protein-coding
chr17	35280000	35290000	6805	1310	0	0.192506	38	6	11	8960	NR_135671	102723471	Hs.567930	NR_135668	ENSG00000277268	LOC102723471	-	uncharacterized LOC102723471	ncRNA
chr17	37030000	37040000	6795	838	0	0.123326	47	6	12	8888	NR_073384	3927	Hs.741156	NM_006148	ENSG00000002834	LASP1	Lasp-1|MLN50	LIM and SH3 protein 1	protein-coding
chr17	37330000	37340000	6063	1238	0	0.204189	24	6	10	-12586	NM_001143968	390790	Hs.568007	NM_001143968	ENSG00000141748	ARL5C	ARL12	ADP ribosylation factor like GTPase 5C	protein-coding
chr17	37790000	37800000	6297	847	0	0.134508	30	6	11	1667	NM_001165938	10948	Hs.728838	NM_006804	ENSG00000131748	STARD3	CAB1|MLN64|es64	StAR related lipid transfer domain containing 3	protein-coding
chr17	39670000	39680000	7329	922	0	0.125802	25	6	13	270	NM_002275	3866	Hs.654570	NM_002275	ENSG00000171346	KRT15	CK15|K15|K1CO	keratin 15	protein-coding
chr17	39700000	39710000	9150	729	0	0.0796721	33	6	12	5747	NR_038442	147093	Hs.680576	NR_038442	ENSG00000226629	LINC00974	-	long intergenic non-protein coding RNA 974	ncRNA
chr17	39890000	39900000	8337	852	0	0.102195	28	4	10	-4102	NM_001079870	9001	Hs.158300	NM_003949	ENSG00000173805	HAP1	HAP2|HIP5|HLP|hHLP1	huntingtin associated protein 1	protein-coding
chr17	40060000	40070000	11582	1134	0	0.0979106	27	4	11	10272	NM_198830	47	Hs.387567	NM_001096	ENSG00000131473	ACLY	ACL|ATPCL|CLATP	ATP citrate lyase	protein-coding
chr17	40670000	40680000	7996	1144	0	0.143072	27	6	15	8794	NR_049808	100847046		NR_049808	ENSG00000033627	MIR5010	mir-5010	microRNA 5010	ncRNA
chr17	40700000	40710000	9219	809	0	0.0877536	44	6	16	424	NR_144397	3292	Hs.654385	NM_000413	ENSG00000108786	HSD17B1	17-beta-HSD|20-alpha-HSD|E2DH|EDH17B2|EDHB17|HSD17|SDR28C1	hydroxysteroid 17-beta dehydrogenase 1	protein-coding
chr17	40840000	40850000	10525	958	0	0.0910214	31	5	13	10368	NM_003632	8506	Hs.408730	NM_003632	ENSG00000108797	CNTNAP1	CASPR|CNTNAP|NRXN4|P190	contactin associated protein 1	protein-coding
chr17	42030000	42040000	5591	1306	0	0.23359	32	6	11	-15165	NM_002722	5539	Hs.558368	NM_002722	ENSG00000108849	PPY	PNP|PP	pancreatic polypeptide	protein-coding
chr17	42150000	42160000	8034	924	0	0.115011	38	6	13	6902	NR_028582	92579	Hs.294005	NM_138387	ENSG00000141349	G6PC3	SCN4|UGRP	glucose-6-phosphatase catalytic subunit 3	protein-coding
chr17	42820000	42830000	6434	724	0	0.112527	27	6	12	-11547	NM_001318933	4185	Hs.6088	NM_002390	ENSG00000073670	ADAM11	MDC	ADAM metallopeptidase domain 11	protein-coding
chr17	43200000	43210000	8009	706	0	0.0881508	53	5	14	4900	NM_133373	113026	Hs.380094	NM_133373	ENSG00000161714	PLCD3	PLC-delta-3	phospholipase C delta 3	protein-coding
chr17	43240000	43250000	6128	970	0	0.15829	33	5	12	3852	NR_135646	105371795	Hs.569733	NR_135646	ENSG00000267288	LOC105371795	-	uncharacterized LOC105371795	ncRNA
chr17	43840000	43850000	7082	784	0	0.110703	29	6	15	-16646	NM_001303020	1394	Hs.417628	NM_004382	ENSG00000120088	CRHR1	CRF-R|CRF-R-1|CRF-R1|CRF1|CRFR-1|CRFR1|CRH-R-1|CRH-R1|CRHR|CRHR1L	corticotropin releasing hormone receptor 1	protein-coding
chr17	43860000	43870000	7382	1067	0	0.144541	38	6	16	3354	NM_001145147	1394	Hs.417628	NM_004382	ENSG00000120088	CRHR1	CRF-R|CRF-R-1|CRF-R1|CRF1|CRFR-1|CRFR1|CRH-R-1|CRH-R1|CRHR|CRHR1L	corticotropin releasing hormone receptor 1	protein-coding
chr17	43870000	43880000	7284	691	0	0.0948655	25	6	10	13354	NM_001145147	1394	Hs.417628	NM_004382	ENSG00000120088	CRHR1	CRF-R|CRF-R-1|CRF-R1|CRF1|CRFR-1|CRFR1|CRH-R-1|CRH-R1|CRHR|CRHR1L	corticotropin releasing hormone receptor 1	protein-coding
chr17	43970000	43980000	4536	1317	4.4219e-214	0.290344	30	6	15	1851	NR_024560	100130148	Hs.669307	NR_024560	ENSG00000279685	MAPT-IT1	-	MAPT intronic transcript 1	ncRNA
chr17	44920000	44930000	6637	1288	0	0.194064	34	4	10	-3952	NM_001320458	7484	Hs.326420	NM_003396	ENSG00000158955	WNT9B	WNT14B|WNT15	Wnt family member 9B	protein-coding
chr17	44940000	44950000	10071	1044	0	0.103664	25	5	13	16048	NM_003396	7484	Hs.326420	NM_003396	ENSG00000158955	WNT9B	WNT14B|WNT15	Wnt family member 9B	protein-coding
chr17	45800000	45810000	6671	763	0	0.114376	39	5	14	-5610	NM_013351	30009	Hs.272409	NM_013351	ENSG00000073861	TBX21	T-PET|T-bet|TBET|TBLYM	T-box 21	protein-coding
chr17	45960000	45970000	4280	634	0	0.148131	30	6	11	8182	NR_135480	102724532	Hs.729067	NR_135480	ENSG00000264920	LOC102724532	-	uncharacterized LOC102724532	ncRNA
chr17	46100000	46110000	5114	862	0	0.168557	37	5	10	9613	NR_029687	406943		NR_029687	ENSG00000207947	MIR152	MIRN152|mir-152	microRNA 152	ncRNA
chr17	48010000	48020000	8067	850	0	0.105368	31	4	13	-31562	NM_138281	1748	Hs.591167	NM_001934	ENSG00000108813	DLX4	BP1|DLX7|DLX8|DLX9|OFC15	distal-less homeobox 4	protein-coding
chr17	48710000	48720000	7129	1013	0	0.142096	32	3	12	2782	NM_003786	8714	Hs.463421	NM_003786	ENSG00000108846	ABCC3	ABC31|EST90757|MLP2|MOAT-D|MRP3|cMOAT2	ATP binding cassette subfamily C member 3	protein-coding
chr17	48730000	48740000	8336	845	0	0.101368	26	5	11	22782	NM_003786	8714	Hs.463421	NM_003786	ENSG00000108846	ABCC3	ABC31|EST90757|MLP2|MOAT-D|MRP3|cMOAT2	ATP binding cassette subfamily C member 3	protein-coding
chr17	55970000	55980000	5856	1112	0	0.189891	27	5	11	5750	NM_001292025	404093	Hs.46679	NM_001271875	ENSG00000180891	CUEDC1	-	CUE domain containing 1	protein-coding
chr17	56350000	56360000	6379	1083	0	0.169776	26	2	12	3296	NM_000250	4353	Hs.458272	NM_000250	ENSG00000005381	MPO	-	myeloperoxidase	protein-coding
chr17	58100000	58110000	2879	819	1.07067e-139	0.284474	39	5	12	-8587	NR_002924	653645	Hs.448884	NR_002924	ENSG00000267104	TBC1D3P1-DHX40P1	DHX40P|DHX40P1|TBC1D3P1	TBC1D3P1-DHX40P1 readthrough, transcribed pseudogene	pseudo
chr17	59460000	59470000	5901	848	0	0.143704	44	6	14	11967	NR_125749	103689912	Hs.410998	NR_125749	ENSG00000267280	TBX2-AS1	-	TBX2 antisense RNA 1	ncRNA
chr17	59490000	59500000	4254	912	2.10236e-272	0.214386	30	6	14	5888	NM_203425	388407	Hs.434459	NM_203425		C17orf82	-	chromosome 17 open reading frame 82	protein-coding
chr17	59550000	59560000	6226	1183	0	0.19001	29	5	13	21151	NM_018488	9496	Hs.143907	NM_018488	ENSG00000121075	TBX4	ICPPS|SPS	T-box 4	protein-coding
chr17	62050000	62060000	6962	605	0	0.0869003	31	5	13	-4722	NM_000334	6329	Hs.46038	NM_000334	ENSG00000007314	SCN4A	CMS16|HOKPP2|HYKPP|HYPP|NAC1A|Na(V)1.4|Nav1.4|SkM1	sodium voltage-gated channel alpha subunit 4	protein-coding
chr17	71340000	71350000	7381	820	0	0.111096	35	4	11	-36857	NM_012121	23580	Hs.3903	NM_012121	ENSG00000179604	CDC42EP4	BORG4|CEP4|KAIA1777	CDC42 effector protein 4	protein-coding
chr17	71460000	71470000	7188	1005	0	0.139816	36	6	10	-44822	NR_135635	101928251	Hs.434726	NR_135635	ENSG00000264985	LOC101928251	-	uncharacterized LOC101928251	ncRNA
chr17	71510000	71520000	6515	979	0	0.150269	28	3	12	5178	NR_135635	101928251	Hs.434726	NR_135635	ENSG00000264985	LOC101928251	-	uncharacterized LOC101928251	ncRNA
chr17	71590000	71600000	6385	877	0	0.137353	32	4	11	45227	NM_001144952	54549	Hs.435719	NM_019064	ENSG00000069188	SDK2	-	sidekick cell adhesion molecule 2	protein-coding
chr17	71610000	71620000	4834	1307	4.36106e-247	0.270376	38	6	10	25227	NM_001144952	54549	Hs.435719	NM_019064	ENSG00000069188	SDK2	-	sidekick cell adhesion molecule 2	protein-coding
chr17	71870000	71880000	6589	826	0	0.12536	25	6	10	-50324	NR_027146	283982	Hs.464079	NM_182564		LINC00469	C17orf54	long intergenic non-protein coding RNA 469	ncRNA
chr17	72070000	72080000	9059	753	0	0.0831218	29	6	10	-124795	NM_000999	6169	Hs.380953	NM_000999	ENSG00000172809	RPL38	L38	ribosomal protein L38	protein-coding
chr17	72170000	72180000	6601	895	0	0.135586	36	5	11	-24795	NM_000999	6169	Hs.380953	NM_000999	ENSG00000172809	RPL38	L38	ribosomal protein L38	protein-coding
chr17	72380000	72390000	5982	838	0	0.140087	26	5	11	21355	NM_001331076	350383	Hs.574368	NM_181790	ENSG00000257008	GPR142	GPRg1b|PGR2	G protein-coupled receptor 142	protein-coding
chr17	72600000	72610000	11010	933	0	0.0847411	24	2	10	14897	NM_181449	342510	Hs.158954	NM_181449	ENSG00000186407	CD300E	CD300LE|CLM-2|CLM2|CMRF35-A5|IREM-2|IREM2|PIgR-2|PIgR2	CD300e molecule	protein-coding
chr17	72930000	72940000	10047	643	0	0.0639992	39	6	12	3103	NM_001272005	347741	Hs.454407	NM_178233	ENSG00000182938	OTOP3	-	otopetrin 3	protein-coding
chr17	73550000	73560000	5859	705	0	0.120328	37	6	11	-29139	NM_001309242	80022	Hs.390817	NM_001080847	ENSG00000266714	MYO15B	MYO15BP	myosin XVB	protein-coding
chr17	73580000	73590000	8249	796	0	0.0964965	45	3	10	861	NM_001309242	80022	Hs.390817	NM_001080847	ENSG00000266714	MYO15B	MYO15BP	myosin XVB	protein-coding
chr17	73590000	73600000	8600	1096	0	0.127442	28	6	13	10861	NM_001309242	80022	Hs.390817	NM_001080847	ENSG00000266714	MYO15B	MYO15BP	myosin XVB	protein-coding
chr17	73630000	73640000	12094	1078	0	0.0891351	25	5	11	2325	NR_028439	643008	Hs.528605	NM_001162995	ENSG00000204323	SMIM5	C17orf109|PP12104	small integral membrane protein 5	protein-coding
chr17	73720000	73730000	8646	1003	0	0.116007	37	6	10	4224	NM_001005619	3691	Hs.632226	NM_000213	ENSG00000132470	ITGB4	CD104|GP150	integrin subunit beta 4	protein-coding
chr17	74020000	74030000	4692	1077	1.27931e-282	0.22954	31	6	12	-1467	NM_001988	2125	Hs.500635	NM_001988	ENSG00000167880	EVPL	EVPK	envoplakin	protein-coding
chr17	74080000	74090000	7154	1007	0	0.14076	37	6	15	9157	NR_106928	102466753		NR_106928	ENSG00000275360	MIR6868	hsa-mir-6868	microRNA 6868	ncRNA
chr17	74880000	74890000	5268	1129	0	0.214313	27	2	11	16271	NM_198955	146664	Hs.144531	NM_144677	ENSG00000167889	MGAT5B	GnT-IX|GnT-VB	mannosyl (alpha-1,6-)-glycoprotein beta-1,6-N-acetyl-glucosaminyltransferase, isozyme B	protein-coding
chr17	74930000	74940000	4240	839	1.99617e-290	0.197877	24	6	11	30281	NR_136416	105371899	Hs.634683	NR_136416	ENSG00000267568	LOC105371899	-	uncharacterized LOC105371899	ncRNA
chr17	75300000	75310000	2992	551	2.7156e-217	0.184158	33	4	11	-10597	NM_006640	10801	Hs.440932	NM_006640	ENSG00000184640	42987	AF17q25|MSF|MSF1|NAPB|PNUTL4|SINT1|SeptD1	septin 9	protein-coding
chr17	75320000	75330000	3534	840	2.38045e-206	0.237691	28	6	14	9403	NM_006640	10801	Hs.440932	NM_006640	ENSG00000184640	42987	AF17q25|MSF|MSF1|NAPB|PNUTL4|SINT1|SeptD1	septin 9	protein-coding
chr17	75360000	75370000	3670	773	5.37749e-239	0.210627	41	4	14	-4272	NM_001113493	10801	Hs.440932	NM_006640	ENSG00000184640	42987	AF17q25|MSF|MSF1|NAPB|PNUTL4|SINT1|SeptD1	septin 9	protein-coding
chr17	75430000	75440000	6507	736	0	0.113109	24	6	14	-11613	NM_001113496	10801	Hs.440932	NM_006640	ENSG00000184640	42987	AF17q25|MSF|MSF1|NAPB|PNUTL4|SINT1|SeptD1	septin 9	protein-coding
chr17	75470000	75480000	2578	503	2.51662e-179	0.195112	35	5	18	3675	NM_001113495	10801	Hs.440932	NM_006640	ENSG00000184640	42987	AF17q25|MSF|MSF1|NAPB|PNUTL4|SINT1|SeptD1	septin 9	protein-coding
chr17	76140000	76150000	6929	1061	0	0.153125	25	5	12	2566	NM_001163075	100141515	Hs.633034	NM_001163075	ENSG00000187997	C17orf99	UNQ464	chromosome 17 open reading frame 99	protein-coding
chr17	76240000	76250000	7824	1000	0	0.127812	26	6	13	17609	NM_001204210	283999	Hs.632228	NM_001145529	ENSG00000204278	TMEM235	ARGM1	transmembrane protein 235	protein-coding
chr17	76890000	76900000	10581	1024	0	0.0967772	25	2	11	4299	NM_001243540	100653515	Hs.734636	NM_001243540	ENSG00000178404	CEP295NL	DDC8|KIAA1731NL	CEP295 N-terminal like	protein-coding
chr17	76970000	76980000	5961	977	0	0.163899	28	5	12	1061	NM_005567	3959	Hs.514535	NM_005567	ENSG00000108679	LGALS3BP	90K|BTBD17B|CyCAP|M2BP|MAC-2-BP|TANGO10B|gp90	galectin 3 binding protein	protein-coding
chr17	77020000	77030000	4336	947	2.65781e-273	0.218404	24	6	15	-1263	NR_040018	100507410	Hs.666723	NR_040018	ENSG00000265096	C1QTNF1-AS1	-	C1QTNF1 antisense RNA 1	ncRNA
chr17	77180000	77190000	4829	862	0	0.178505	38	5	10	113981	NM_001042573	64772	Hs.29288	NM_022759	ENSG00000167280	ENGASE	-	endo-beta-N-acetylglucosaminidase	protein-coding
chr17	77370000	77380000	7386	834	0	0.112916	34	6	12	137230	NM_001082575	146713	Hs.135229	NM_001025448	ENSG00000167281	RBFOX3	FOX-3|FOX3|HRNBP3|NEUN	RNA binding protein, fox-1 homolog 3	protein-coding
chr17	77400000	77410000	8129	733	0	0.090171	29	6	10	107230	NM_001082575	146713	Hs.135229	NM_001025448	ENSG00000167281	RBFOX3	FOX-3|FOX3|HRNBP3|NEUN	RNA binding protein, fox-1 homolog 3	protein-coding
chr17	77860000	77870000	11035	1091	0	0.0988672	31	5	10	-28156	NR_110851	101928738	Hs.399280	NR_110851	ENSG00000262188	LINC01978	-	long intergenic non-protein coding RNA 1978	ncRNA
chr17	78060000	78070000	4851	1243	2.67808e-262	0.256236	24	6	10	-10325	NR_134848	2548	Hs.1437	NM_000152	ENSG00000171298	GAA	LYAG	glucosidase alpha, acid	protein-coding
chr17	78140000	78150000	6701	1093	0	0.16311	25	4	10	1209	NR_047566	79092	Hs.675480	NM_024110	ENSG00000141527	CARD14	BIMP2|CARMA2|PRP|PSORS2|PSS1	caspase recruitment domain family member 14	protein-coding
chr17	78160000	78170000	7020	953	0	0.135755	27	6	11	3401	NM_052819	79092	Hs.675480	NM_024110	ENSG00000141527	CARD14	BIMP2|CARMA2|PRP|PSORS2|PSS1	caspase recruitment domain family member 14	protein-coding
chr17	78490000	78500000	3770	1003	1.65101e-196	0.266048	25	6	11	-23625	NM_001163034	57521	Hs.133044	NM_020761	ENSG00000141564	RPTOR	KOG1|Mip1	regulatory associated protein of MTOR complex 1	protein-coding
chr17	78790000	78800000	6460	1765	0	0.27322	24	5	11	-15568	NR_110852	101928855	Hs.670692	NR_110852	ENSG00000262833	LOC101928855	-	uncharacterized LOC101928855	ncRNA
chr17	79270000	79280000	3414	593	1.59385e-258	0.173697	35	5	17	-5861	NM_138570	124565	Hs.352240	NM_138570	ENSG00000157637	SLC38A10	PP1744	solute carrier family 38 member 10	protein-coding
chr17	79650000	79660000	7959	732	0	0.0919714	28	5	14	4038	NM_004712	9146	Hs.661056	NM_004712	ENSG00000185359	HGS	HRS	hepatocyte growth factor-regulated tyrosine kinase substrate	protein-coding
chr17	79670000	79680000	6005	788	0	0.131224	24	6	10	-4266	NM_012140	1468	Hs.548187	NM_012140	ENSG00000183048	SLC25A10	DIC	solute carrier family 25 member 10	protein-coding
chr17	79680000	79690000	5551	835	0	0.150423	38	6	16	5734	NM_001270888	1468	Hs.548187	NM_012140	ENSG00000183048	SLC25A10	DIC	solute carrier family 25 member 10	protein-coding
chr17	79790000	79800000	5172	940	0	0.181748	36	6	12	-2074	NM_001007533	116729	Hs.454720	NM_001007533	ENSG00000182676	PPP1R27	DYSFIP1	protein phosphatase 1 regulatory subunit 27	protein-coding
chr17	79920000	79930000	3995	1015	3.18019e-218	0.254068	27	6	12	-5943	NM_178493	147111	Hs.106137	NM_178493	ENSG00000185269	NOTUM	hNOTUM	NOTUM, palmitoleoyl-protein carboxylesterase	protein-coding
chr17	79960000	79970000	7135	790	0	0.110722	37	5	15	15785	NM_001271006	201254	Hs.37616	NM_144998	ENSG00000169689	CENPX	CENP-X|D9|FAAP10|MHF2|STRA13	centromere protein X	protein-coding
chr17	80920000	80930000	6459	1040	0	0.161016	25	6	15	39864	NR_135466	146712	Hs.607824	NM_001009905	ENSG00000175711	B3GNTL1	3-Gn-T8|B3GNT8|BGnT-8|beta-1|beta3Gn-T8|beta3GnTL1	UDP-GlcNAc:betaGal beta-1,3-N-acetylglucosaminyltransferase-like 1	protein-coding
chr17	80960000	80970000	3801	888	1.3549e-225	0.233623	40	6	16	-127	NM_001320743	146712	Hs.607824	NM_001009905	ENSG00000175711	B3GNTL1	3-Gn-T8|B3GNT8|BGnT-8|beta-1|beta3Gn-T8|beta3GnTL1	UDP-GlcNAc:betaGal beta-1,3-N-acetylglucosaminyltransferase-like 1	protein-coding
chr17	81010000	81020000	5701	699	0	0.12261	33	6	11	-5314	NR_135465	146712	Hs.607824	NM_001009905	ENSG00000175711	B3GNTL1	3-Gn-T8|B3GNT8|BGnT-8|beta-1|beta3Gn-T8|beta3GnTL1	UDP-GlcNAc:betaGal beta-1,3-N-acetylglucosaminyltransferase-like 1	protein-coding
chr17	81150000	81160000	5478	933	0	0.170318	31	4	10	-19666	NR_029406	388574	Hs.546918	NR_029406	ENSG00000232938	RPL23AP87	-	ribosomal protein L23a pseudogene 87	pseudo
chr18	14140000	14150000	6385	757	0	0.118559	32	5	15	-12511	NM_145287	162655	Hs.352635	NM_145287	ENSG00000175322	ZNF519	HsT2362	zinc finger protein 519	protein-coding
chr18	34850000	34860000	7244	661	0	0.0912479	33	5	14	577	NR_134588	105372068	Hs.569903	NR_134588	ENSG00000267202	LOC105372068	-	uncharacterized LOC105372068	ncRNA
chr18	34890000	34900000	8726	561	0	0.0642906	27	4	10	40577	NR_134588	105372068	Hs.569903	NR_134588	ENSG00000267202	LOC105372068	-	uncharacterized LOC105372068	ncRNA
chr18	34900000	34910000	8277	651	0	0.0786517	24	6	15	50577	NR_134588	105372068	Hs.569903	NR_134588	ENSG00000267202	LOC105372068	-	uncharacterized LOC105372068	ncRNA
chr18	43920000	43930000	5859	923	0	0.157535	32	5	13	10813	NM_152470	494470	Hs.501114	NM_152470	ENSG00000141622	RNF165	ARKL2|RNF111L2	ring finger protein 165	protein-coding
chr18	43950000	43960000	5449	912	0	0.16737	28	4	13	40813	NM_152470	494470	Hs.501114	NM_152470	ENSG00000141622	RNF165	ARKL2|RNF111L2	ring finger protein 165	protein-coding
chr18	45560000	45570000	5135	857	0	0.166894	30	4	12	98680	NM_001039360	201501	Hs.515388	NM_001039360	ENSG00000184828	ZBTB7C	APM-1|APM1|ZBTB36|ZNF857C	zinc finger and BTB domain containing 7C	protein-coding
chr18	45630000	45640000	3233	791	1.00674e-183	0.244664	36	6	10	28680	NM_001039360	201501	Hs.515388	NM_001039360	ENSG00000184828	ZBTB7C	APM-1|APM1|ZBTB36|ZNF857C	zinc finger and BTB domain containing 7C	protein-coding
chr18	46310000	46320000	4961	625	0	0.125983	24	6	10	118029	NR_039897	100616366		NR_039897	ENSG00000266276	MIR4743	-	microRNA 4743	ncRNA
chr18	46530000	46540000	3489	901	1.19267e-187	0.25824	27	5	12	41138	NR_039898	100616420		NR_039898	ENSG00000263849	MIR4744	-	microRNA 4744	ncRNA
chr18	48640000	48650000	4110	1085	7.87979e-216	0.26399	24	6	10	79051	NM_016626	51320	Hs.465144	NM_016626	ENSG00000176624	MEX3C	BM-013|MEX-3C|RKHD2|RNF194	mex-3 RNA binding family member C	protein-coding
chr18	76490000	76500000	3155	634	6.37287e-214	0.200951	28	6	11	-245275	NM_171999	27164	Hs.700557	NM_171999	ENSG00000256463	SALL3	ZNF796	spalt like transcription factor 3	protein-coding
chr18	77190000	77200000	3666	846	5.13343e-220	0.230769	26	4	16	34726	NM_001278672	4772	Hs.534074	NM_006162	ENSG00000131196	NFATC1	NF-ATC|NF-ATc1.2|NFAT2|NFATc	nuclear factor of activated T-cells 1	protein-coding
chr18	77360000	77370000	2553	467	1.82267e-186	0.182922	37	6	13	74745	NR_136643	284241		NR_136643	ENSG00000178412	LOC284241	-	uncharacterized LOC284241	ncRNA
chr18	77550000	77560000	3795	693	1.08977e-276	0.182609	33	6	11	-68668	NM_012283	26251	Hs.247905	NM_012283	ENSG00000178342	KCNG2	KCNF2|KV6.2	potassium voltage-gated channel modifier subfamily G member 2	protein-coding
chr18	77680000	77690000	3310	829	6.94345e-184	0.250453	31	4	12	26653	NM_025078	80148	Hs.288284	NM_025078	ENSG00000122490	PQLC1	-	PQ loop repeat containing 1	protein-coding
chr19	410000	420000	2218	393	3.21674e-166	0.177187	39	6	17	-5830	NM_001136263	126567	Hs.223770	NM_001136263	ENSG00000183186	C2CD4C	FAM148C|KIAA1957|NLF3	C2 calcium dependent domain containing 4C	protein-coding
chr19	530000	540000	2925	463	3.44511e-236	0.158291	63	6	16	3267	NM_004359	997	Hs.514997	NM_004359	ENSG00000099804	CDC34	E2-CDC34|UBC3|UBCH3|UBE2R1	cell division cycle 34	protein-coding
chr19	930000	940000	5657	722	0	0.127629	29	6	13	8963	NM_005224	1820	Hs.501296	NM_005224	ENSG00000116017	ARID3A	BRIGHT|DRIL1|DRIL3|E2FBP1	AT-rich interaction domain 3A	protein-coding
chr19	1210000	1220000	186	45	4.53594e-12	0.241935	34	5	12	9202	NM_000455	6794	Hs.515005	NM_000455	ENSG00000118046	STK11	LKB1|PJS|hLKB1	serine/threonine kinase 11	protein-coding
chr19	1400000	1410000	5645	538	0	0.0953056	49	4	14	-2568	NM_018959	26528	Hs.222510	NM_018959	ENSG00000071626	DAZAP1	-	DAZ associated protein 1	protein-coding
chr19	1960000	1970000	4498	559	0	0.124277	37	4	15	-10452	NR_033400	255193	Hs.374717	NM_152771	ENSG00000180846	CSNK1G2-AS1	C19orf34	CSNK1G2 antisense RNA 1	ncRNA
chr19	2120000	2130000	6633	882	0	0.132972	58	6	10	26556	NM_001261826	8943	Hs.512815	NM_003938	ENSG00000065000	AP3D1	ADTD|HPS10|hBLVR	adaptor related protein complex 3 delta 1 subunit	protein-coding
chr19	2160000	2170000	2662	690	4.93166e-143	0.259204	28	4	12	852	NM_032482	84444	Hs.713641	NM_032482	ENSG00000104885	DOT1L	DOT1|KMT4	DOT1 like histone lysine methyltransferase	protein-coding
chr19	2730000	2740000	4732	883	0	0.186602	30	5	15	5074	NM_144564	29985	Hs.515046	NM_144564	ENSG00000141873	SLC39A3	ZIP-3|ZIP3	solute carrier family 39 member 3	protein-coding
chr19	2790000	2800000	5561	764	0	0.137385	28	6	10	9542	NM_003249	7064	Hs.78769	NM_003249	ENSG00000172009	THOP1	EP24.15|MEPD_HUMAN|MP78|TOP	thimet oligopeptidase 1	protein-coding
chr19	2990000	3000000	4896	683	0	0.139502	29	5	10	17464	NM_024760	79816	Hs.334507	NM_024760	ENSG00000104953	TLE6	GRG6|PREMBL	transducin like enhancer of split 6	protein-coding
chr19	3010000	3020000	5365	742	0	0.138304	34	6	13	14165	NM_003260	7089	Hs.332173	NM_003260	ENSG00000065717	TLE2	ESG|ESG2|GRG2	transducin like enhancer of split 2	protein-coding
chr19	3090000	3100000	4380	713	0	0.162785	33	6	14	592	NM_002067	2767	Hs.650575	NM_002067	ENSG00000088256	GNA11	FBH|FBH2|FHH2|GNA-11|HHC2|HYPOC2	G protein subunit alpha 11	protein-coding
chr19	3150000	3160000	2123	534	4.2653e-118	0.251531	24	6	12	173	NR_110670	100996351		NR_110670	ENSG00000267551	LOC100996351	-	uncharacterized LOC100996351	ncRNA
chr19	3390000	3400000	7610	815	0	0.107096	24	2	12	28435	NM_001245004	4782	Hs.170131	NM_005597	ENSG00000141905	NFIC	CTF|CTF5|NF-I|NFI	nuclear factor I C	protein-coding
chr19	3550000	3560000	3957	559	0	0.141269	34	5	13	2582	NM_174983	126321	Hs.656901	NM_021731	ENSG00000161091	MFSD12	C19orf28|PP3501	major facilitator superfamily domain containing 12	protein-coding
chr19	3720000	3730000	5108	763	0	0.149374	30	5	12	3303	NM_001267561	27134	Hs.25527	NM_014428	ENSG00000105289	TJP3	ZO-3|ZO3	tight junction protein 3	protein-coding
chr19	3800000	3810000	5283	838	0	0.158622	35	6	16	-3190	NM_002378	4145	Hs.631845	NM_002378	ENSG00000007264	MATK	CHK|CTK|HHYLTK|HYL|HYLTK|Lsk	megakaryocyte-associated tyrosine kinase	protein-coding
chr19	4050000	4060000	6098	501	0	0.0821581	57	6	24	10527	NM_001317990	51341	Hs.591384	NM_015898	ENSG00000178951	ZBTB7A	FBI-1|FBI1|LRF|TIP21|ZBTB7|ZNF857A|pokemon	zinc finger and BTB domain containing 7A	protein-coding
chr19	4080000	4090000	2545	498	1.19482e-176	0.195678	49	6	13	-18057	NM_015898	51341	Hs.591384	NM_015898	ENSG00000178951	ZBTB7A	FBI-1|FBI1|LRF|TIP21|ZBTB7|ZNF857A|pokemon	zinc finger and BTB domain containing 7A	protein-coding
chr19	4370000	4380000	10471	673	0	0.0642728	27	6	13	25415	NM_001199944	6455	Hs.97616	NM_003025	ENSG00000141985	SH3GL1	CNSA1|EEN|SH3D2B|SH3P8	SH3 domain containing GRB2 like 1, endophilin A2	protein-coding
chr19	4510000	4520000	6046	518	0	0.0856765	38	6	16	2716	NM_001080400	729359	Hs.591387	NM_001080400	ENSG00000167676	PLIN4	KIAA1881|S3-12	perilipin 4	protein-coding
chr19	4710000	4720000	7903	722	0	0.0913577	26	6	11	8855	NM_139159	91039	Hs.515081	NM_139159	ENSG00000142002	DPP9	DP9|DPLP9|DPRP-2|DPRP2	dipeptidyl peptidase 9	protein-coding
chr19	4870000	4880000	5544	822	0	0.148268	35	5	11	-7220	NM_005817	10226	Hs.140452	NM_005817	ENSG00000105355	PLIN3	M6PRBP1|PP17|TIP47	perilipin 3	protein-coding
chr19	4950000	4960000	5926	867	0	0.146304	24	6	11	-14124	NM_015015	23030	Hs.654816	NM_015015	ENSG00000127663	KDM4B	JMJD2B|TDRD14B	lysine demethylase 4B	protein-coding
chr19	4980000	4990000	4344	823	7.11952e-308	0.189457	25	6	13	15876	NM_015015	23030	Hs.654816	NM_015015	ENSG00000127663	KDM4B	JMJD2B|TDRD14B	lysine demethylase 4B	protein-coding
chr19	5100000	5110000	4249	741	3.36853957334562e-320	0.174394	24	6	13	135876	NM_015015	23030	Hs.654816	NM_015015	ENSG00000127663	KDM4B	JMJD2B|TDRD14B	lysine demethylase 4B	protein-coding
chr19	6440000	6450000	4440	1033	3.24774e-264	0.232658	34	6	10	-11210	NM_173637	284427	Hs.375135	NM_173637	ENSG00000181240	SLC25A41	APC4	solute carrier family 25 member 41	protein-coding
chr19	7440000	7450000	8075	736	0	0.0911455	28	3	14	-14999	NM_015318	23370	Hs.465761	NM_015318	ENSG00000104880	ARHGEF18	P114-RhoGEF	Rho/Rac guanine nucleotide exchange factor 18	protein-coding
chr19	7790000	7800000	5096	687	0	0.134812	26	6	13	2057	NM_001244856	339390	Hs.220649	NM_198492	ENSG00000182566	CLEC4G	DTTR431|LP2698|LSECtin|UNQ431	C-type lectin domain family 4 member G	protein-coding
chr19	8130000	8140000	5593	899	0	0.160737	24	3	10	17354	NM_001201359	6370	Hs.310511	NM_005624	ENSG00000131142	CCL25	Ckb15|SCYA25|TECK	C-C motif chemokine ligand 25	protein-coding
chr19	8200000	8210000	6532	632	0	0.0967544	27	6	16	8753	NM_001321431	84467	Hs.370362	NM_032447	ENSG00000142449	FBN3	-	fibrillin 3	protein-coding
chr19	8370000	8380000	5673	829	0	0.146131	24	3	10	-1760	NM_016579	51293	Hs.558499	NM_016579	ENSG00000167775	CD320	8D6|8D6A|TCBLR	CD320 molecule	protein-coding
chr19	8380000	8390000	4587	995	1.33363e-290	0.216917	25	5	11	1297	NR_135539	4701	Hs.333427	NM_005001	ENSG00000167774	NDUFA7	B14.5a|CI-B14.5a	NADH:ubiquinone oxidoreductase subunit A7	protein-coding
chr19	8400000	8410000	5634	893	0	0.158502	36	6	11	3146	NM_198471	256949	Hs.745036	NM_198471	ENSG00000186994	KANK3	ANKRD47	KN motif and ankyrin repeat domains 3	protein-coding
chr19	8430000	8440000	5385	697	0	0.129434	27	6	13	5989	NM_139314	51129	Hs.9613	NM_016109	ENSG00000167772	ANGPTL4	ARP4|FIAF|HARP|HFARP|NL2|PGAR|TGQTL|UNQ171|pp1158	angiopoietin like 4	protein-coding
chr19	10160000	10170000	7407	673	0	0.09086	26	6	11	12968	NR_027300	388503	Hs.655363	NM_001013640	ENSG00000167798	C3P1	CPLP	complement component 3 precursor pseudogene	pseudo
chr19	10200000	10210000	7207	765	0	0.106147	32	6	12	8205	NM_018381	55337	Hs.655613	NM_018381	ENSG00000130813	C19orf66	RyDEN	chromosome 19 open reading frame 66	protein-coding
chr19	10530000	10540000	6281	688	0	0.109537	34	5	14	3667	NM_001111307	5141	Hs.89901	NM_006202	ENSG00000065989	PDE4A	DPDE2|PDE4|PDE46	phosphodiesterase 4A	protein-coding
chr19	10870000	10880000	3316	622	3.93973e-237	0.187575	25	4	10	-15930	NR_039903	100616425		NR_039903	ENSG00000265879	MIR4748	mir-4748	microRNA 4748	ncRNA
chr19	10920000	10930000	6103	691	0	0.113223	33	5	10	3172	NR_029586	406976		NR_029586	ENSG00000207752	MIR199A1	MIR-199-s|MIRN199A1|mir-199a-1	microRNA 199a-1	ncRNA
chr19	11350000	11360000	7054	741	0	0.105047	27	5	13	4705	NM_018687	55908	Hs.534467	NM_018687	ENSG00000130173	ANGPTL8	C19orf80|PRO1185|PVPA599|RIFL|TD26	angiopoietin like 8	protein-coding
chr19	12780000	12790000	9240	504	0	0.0545455	27	6	11	4483	NM_032332	84292	Hs.657204	NM_032332	ENSG00000123154	WDR83	MORG1	WD repeat domain 83	protein-coding
chr19	13250000	13260000	5119	1122	2.75194564733574e-321	0.219183	41	6	10	6188	NM_001271609	8677	Hs.43812	NM_003765	ENSG00000104915	STX10	SYN10|hsyn10	syntaxin 10	protein-coding
chr19	13270000	13280000	7156	1319	0	0.184321	24	5	13	13718	NM_004907	9592	Hs.501629	NM_004907	ENSG00000160888	IER2	ETR101	immediate early response 2	protein-coding
chr19	13380000	13390000	7274	1167	0	0.160434	28	5	13	123718	NM_004907	9592	Hs.501629	NM_004907	ENSG00000160888	IER2	ETR101	immediate early response 2	protein-coding
chr19	13870000	13880000	6851	994	0	0.145088	25	5	10	-328	NM_001329572	84245	Hs.439370	NM_032285	ENSG00000037757	MRI1	M1Pi|MRDI|MTNA|Ypr118w	methylthioribose-1-phosphate isomerase 1	protein-coding
chr19	14480000	14490000	4201	1221	4.73855e-198	0.290645	27	5	10	-6956	NM_001784	976	Hs.466039	NM_001784	ENSG00000123146	ADGRE5	CD97|TM7LN1	adhesion G protein-coupled receptor E5	protein-coding
chr19	14500000	14510000	5998	1088	0	0.181394	28	0	12	13044	NM_078481	976	Hs.466039	NM_001784	ENSG00000123146	ADGRE5	CD97|TM7LN1	adhesion G protein-coupled receptor E5	protein-coding
chr19	15270000	15280000	6162	1502	0	0.243752	28	4	10	15161	NR_106853	102465476		NR_106853	ENSG00000275711	MIR6795	hsa-mir-6795	microRNA 6795	ncRNA
chr19	15360000	15370000	10546	1131	0	0.107244	30	4	11	-21142	NM_001142886	79852	Hs.156457	NM_024794	ENSG00000105131	EPHX3	ABHD9|EH3	epoxide hydrolase 3	protein-coding
chr19	16170000	16180000	4638	1062	7.01779e-280	0.228978	30	6	11	-3317	NM_001145160	7171	Hs.631618	NM_003290	ENSG00000167460	TPM4	HEL-S-108	tropomyosin 4	protein-coding
chr19	17110000	17120000	6612	747	0	0.112976	33	5	10	22625	NM_015692	27151	Hs.631644	NM_015692	ENSG00000160111	CPAMD8	K-CAP|VIP	C3 and PZP like, alpha-2-macroglobulin domain containing 8	protein-coding
chr19	17340000	17350000	6180	802	0	0.129773	29	5	13	7987	NM_024578	79629	Hs.422676	NM_024578	ENSG00000099330	OCEL1	FWP009|S863-9	occludin/ELL domain containing 1	protein-coding
chr19	17850000	17860000	4853	626	0	0.128992	28	4	10	-3527	NM_001161357	23149	Hs.96485	NM_015122	ENSG00000130475	FCHO1	-	FCH domain only 1	protein-coding
chr19	17970000	17980000	7141	702	0	0.0983056	29	5	11	1603	NR_000012	26780	Hs.684118	NR_000012	ENSG00000207166	SNORA68	RNU68|SNORA68A|U68	small nucleolar RNA, H/ACA box 68	snoRNA
chr19	18230000	18240000	7633	789	0	0.103367	41	6	11	-25374	NM_001290024	3594	Hs.567294	NM_005535	ENSG00000096996	IL12RB1	CD212|IL-12R-BETA1|IL12RB|IMD30	interleukin 12 receptor subunit beta 1	protein-coding
chr19	18600000	18610000	5296	882	0	0.166541	28	6	11	27937	NM_006532	8178	Hs.515260	NM_006532	ENSG00000105656	ELL	C19orf17|ELL1|MEN|PPP1R68	elongation factor for RNA polymerase II	protein-coding
chr19	19280000	19290000	6772	674	0	0.0995275	26	6	17	-3902	NM_001145785	100271849	Hs.153629	NM_001145785	ENSG00000213999	MEF2B	RSRFR2	myocyte enhancer factor 2B	protein-coding
chr19	19310000	19320000	6737	732	0	0.108654	32	5	11	-762	NM_176880	126382	Hs.708153	NM_176880	ENSG00000184162	NR2C2AP	TRA16	nuclear receptor 2C2 associated protein	protein-coding
chr19	19410000	19420000	6187	1031	0	0.16664	24	5	11	16321	NM_172231	57794	Hs.515274	NM_021164	ENSG00000105705	SUGP1	F23858|RBP|SF4	SURP and G-patch domain containing 1	protein-coding
chr19	19630000	19640000	4145	937	2.77968e-253	0.226055	26	5	10	-4670	NM_001190328	374887	Hs.729508	NM_198537	ENSG00000250067	YJEFN3	-	YjeF N-terminal domain containing 3	protein-coding
chr19	20260000	20270000	2587	579	3.57482e-160	0.223811	43	5	11	-13023	NM_052852	90649	Hs.590991	NM_052852	ENSG00000256229	ZNF486	KRBO2	zinc finger protein 486	protein-coding
chr19	29920000	29930000	2478	578	8.31158e-148	0.233253	38	4	13	91659	NR_040029	284395	Hs.631601	NR_040029	ENSG00000264515	LOC284395	-	uncharacterized LOC284395	ncRNA
chr19	30110000	30120000	4227	947	2.30336e-260	0.224036	26	5	10	17830	NM_006627	10775	Hs.412870	NM_006627	ENSG00000105171	POP4	RPP29	POP4 homolog, ribonuclease P/MRP subunit	protein-coding
chr19	33740000	33750000	8146	568	0	0.0697275	26	6	14	-28244	NM_019849	56301	Hs.58679	NM_019849	ENSG00000130876	SLC7A10	ASC1|HASC-1|asc-1	solute carrier family 7 member 10	protein-coding
chr19	33770000	33780000	5943	617	0	0.10382	27	4	11	18470	NM_001287424	1050	Hs.76171	NM_004364	ENSG00000245848	CEBPA	C/EBP-alpha|CEBP	CCAAT/enhancer binding protein alpha	protein-coding
chr19	33790000	33800000	6265	649	0	0.103591	38	6	15	1237	NR_026887	80054	Hs.287521	NM_024988	ENSG00000267296	CEBPA-AS1	-	CEBPA antisense RNA 1 (head to head)	ncRNA
chr19	34010000	34020000	3938	785	2.77699e-268	0.19934	31	5	13	-2201	NM_000285	5184	Hs.36473	NM_000285	ENSG00000124299	PEPD	PROLIDASE	peptidase D	protein-coding
chr19	34190000	34200000	4121	1161	2.07204e-201	0.281728	26	4	11	19566	NM_022467	64377	Hs.165724	NM_022467	ENSG00000124302	CHST8	GALNAC4ST1|GalNAc4ST|PSS3	carbohydrate sulfotransferase 8	protein-coding
chr19	35750000	35760000	5817	822	0	0.14131	30	6	17	-4881	NM_001321150	7392	Hs.454534	NM_003367	ENSG00000105698	USF2	FIP|bHLHb12	upstream transcription factor 2, c-fos interacting	protein-coding
chr19	35790000	35800000	3896	540	0	0.138604	40	6	13	12011	NM_080600	4099	Hs.643440	NM_002361	ENSG00000105695	MAG	GMA|S-MAG|SIGLEC-4A|SIGLEC4A|SPG75	myelin associated glycoprotein	protein-coding
chr19	35800000	35810000	6117	791	0	0.129312	25	5	13	-15069	NM_001278417	933	Hs.579691	NM_001771	ENSG00000012124	CD22	SIGLEC-2|SIGLEC2	CD22 molecule	protein-coding
chr19	35830000	35840000	9619	823	0	0.0855598	32	6	13	-1416	NR_049828	100847070		NR_049828	ENSG00000012124	MIR5196	mir-5196	microRNA 5196	ncRNA
chr19	36010000	36020000	4954	762	0	0.153815	27	6	12	4253	NM_001166035	374897	Hs.433484	NM_198538	ENSG00000189001	SBSN	UNQ698	suprabasin	protein-coding
chr19	36030000	36040000	5746	790	0	0.137487	34	6	14	-1502	NM_001242598	10430	Hs.9234	NM_032635	ENSG00000105677	TMEM147	NIFIE14	transmembrane protein 147	protein-coding
chr19	36120000	36130000	7424	623	0	0.083917	30	6	10	5082	NM_024321	79171	Hs.5086	NM_024321	ENSG00000126254	RBM42	-	RNA binding motif protein 42	protein-coding
chr19	36490000	36500000	5162	768	0	0.14878	32	5	11	4695	NM_001039876	163183	Hs.436743	NM_153233	ENSG00000181392	SYNE4	C19orf46|DFNB76|Nesp4	spectrin repeat containing nuclear envelope family member 4	protein-coding
chr19	36760000	36770000	76694	4269	0	0.0556628	38	4	16	-37245	NR_029389	100134317	Hs.466550	NR_029389		LOC100134317	-	uncharacterized LOC100134317	ncRNA
chr19	38690000	38700000	6774	702	0	0.103632	27	5	11	19890	NM_004647	8193	Hs.631576	NM_004647	ENSG00000011332	DPF1	BAF45b|NEUD4|neuro-d4	double PHD fingers 1	protein-coding
chr19	38720000	38730000	2972	648	4.57495e-188	0.218035	44	4	11	-4646	NM_001135156	8193	Hs.631576	NM_004647	ENSG00000011332	DPF1	BAF45b|NEUD4|neuro-d4	double PHD fingers 1	protein-coding
chr19	39680000	39690000	7007	783	0	0.111745	31	6	13	-2604	NM_001001414	342897	Hs.726934	NM_001001414	ENSG00000188505	NCCRP1	FBXO50|NCCRP-1	non-specific cytotoxic cell receptor protein 1 homolog (zebrafish)	protein-coding
chr19	40780000	40790000	5601	766	0	0.136761	31	4	10	3548	NR_030371	693226		NR_030371	ENSG00000207631	MIR641	MIRN641|hsa-mir-641|mir-641	microRNA 641	ncRNA
chr19	42090000	42100000	4968	928	0	0.186795	30	6	14	12469	NM_001098506	90273	Hs.655885	NM_033543	ENSG00000007129	CEACAM21	CEACAM3|R29124_1	carcinoembryonic antigen related cell adhesion molecule 21	protein-coding
chr19	42190000	42200000	4922	978	0	0.1987	26	5	10	-2794	NM_001291485	1087	Hs.74466	NM_006890	ENSG00000007306	CEACAM7	CGM2	carcinoembryonic antigen related cell adhesion molecule 7	protein-coding
chr19	42700000	42710000	7592	544	0	0.0716544	41	6	15	16944	NR_073049	162989	Hs.515432	NM_133328	ENSG00000160570	DEDD2	FLAME-3|FLAME3	death effector domain containing 2	protein-coding
chr19	43830000	43840000	4467	850	1.80914685492177e-315	0.190284	28	4	11	-18208	NR_026881	23574	Hs.721578	NR_026881		PRG1	-	p53-responsive gene 1	ncRNA
chr19	44300000	44310000	6384	976	0	0.152882	28	6	11	-819	NM_001288763	284348	Hs.44289	NM_182573	ENSG00000159871	LYPD5	PRO4356	LY6/PLAUR domain containing 5	protein-coding
chr19	45390000	45400000	10577	604	0	0.057105	30	6	14	523	NM_001128917	10452	Hs.655909	NM_006114	ENSG00000130204	TOMM40	C19orf1|D19S1177E|PER-EC1|PEREC1|TOM40	translocase of outer mitochondrial membrane 40	protein-coding
chr19	45650000	45660000	7124	729	0	0.10233	46	6	10	8408	NM_198478	284353	Hs.299256	NM_198478		NKPD1	-	NTPase, KAP family P-loop domain containing 1	protein-coding
chr19	45940000	45950000	3610	762	1.52433e-234	0.21108	41	5	15	5088	NR_106736	102464836		NR_106736	ENSG00000275726	MIR6088	hsa-mir-6088	microRNA 6088	ncRNA
chr19	46290000	46300000	7290	554	0	0.0759945	25	5	11	1060	NM_004943	1762	Hs.515474	NM_004943	ENSG00000185800	DMWD	D19S593E|DMR-N9|DMRN9|gene59	dystrophia myotonica, WD repeat containing	protein-coding
chr19	46300000	46310000	6459	852	0	0.131909	25	4	11	-8940	NM_004943	1762	Hs.515474	NM_004943	ENSG00000185800	DMWD	D19S593E|DMR-N9|DMRN9|gene59	dystrophia myotonica, WD repeat containing	protein-coding
chr19	47110000	47120000	5034	706	0	0.140246	26	5	16	9671	NM_001329922	808	Hs.515487	NM_005184	ENSG00000160014	CALM3	CaM|CaMIII|HEL-S-72|PHKD|PHKD3	calmodulin 3	protein-coding
chr19	47500000	47510000	7430	719	0	0.0967699	34	5	12	-18101	NM_002517	4861	Hs.79564	NM_002517	ENSG00000130751	NPAS1	MOP5|PASD5|bHLHe11	neuronal PAS domain protein 1	protein-coding
chr19	48800000	48810000	6350	596	0	0.0938583	26	6	14	18332	NM_144577	93233	Hs.112645	NM_144577	ENSG00000105479	CCDC114	CILD20	coiled-coil domain containing 114	protein-coding
chr19	49900000	49910000	4502	712	0	0.158152	27	6	11	13525	NM_144688	147872	Hs.662085	NM_144688	ENSG00000161609	CCDC155	KASH5	coiled-coil domain containing 155	protein-coding
chr19	50150000	50160000	9774	824	0	0.0843053	41	6	18	9618	NM_021228	58506	Hs.103521	NM_021228	ENSG00000126461	SCAF1	SRA1	SR-related CTD associated factor 1	protein-coding
chr19	50170000	50180000	3848	563	0	0.14631	25	6	12	-5409	NM_198318	3276	Hs.20521	NM_001536	ENSG00000126457	PRMT1	ANM1|HCP1|HRMT1L2|IR1B4	protein arginine methyltransferase 1	protein-coding
chr19	50420000	50430000	7983	755	0	0.094576	38	3	14	-6959	NM_012068	22809	Hs.9754	NM_012068	ENSG00000169136	ATF5	ATFX|HMFN0395	activating transcription factor 5	protein-coding
chr19	50460000	50470000	4495	1139	5.65702e-246	0.253393	24	6	12	-571	NM_052884	114132	Hs.661852	NM_052884	ENSG00000161640	SIGLEC11	-	sialic acid binding Ig like lectin 11	protein-coding
chr19	50470000	50480000	5109	764	0	0.14954	29	5	12	2143	NR_002825	400709	Hs.568076	NR_002825	ENSG00000161643	SIGLEC16	SIGLECP16|Siglec-P16	sialic acid binding Ig like lectin 16 (gene/pseudogene)	pseudo
chr19	50570000	50580000	5476	766	0	0.139883	35	6	10	20866	NR_024214	100169951	Hs.723094	NR_024214		SNAR-A3	-	small ILF3/NF90-associated RNA A3	snRNA
chr19	50940000	50950000	4015	648	1.46940063729645e-319	0.161395	45	3	11	8840	NM_004533	4606	Hs.85937	NM_004533	ENSG00000086967	MYBPC2	MYBPC|MYBPCF	myosin binding protein C, fast type	protein-coding
chr19	51120000	51130000	3778	845	2.16446e-233	0.223663	34	5	12	16302	NM_032298	84258	Hs.515554	NM_032298	ENSG00000213023	SYT3	SytIII	synaptotagmin 3	protein-coding
chr19	51330000	51340000	4346	511	0	0.117579	32	6	13	-221	NR_102274	55554	Hs.567535	NM_017509	ENSG00000174562	KLK15	ACO|HSRNASPH	kallikrein related peptidase 15	protein-coding
chr19	51960000	51970000	5458	1265	0	0.23177	30	4	12	-3292	NM_014442	27181	Hs.447899	NM_014442	ENSG00000105366	SIGLEC8	SAF2|SIGLEC-8|SIGLEC8L	sialic acid binding Ig like lectin 8	protein-coding
chr19	54610000	54620000	3604	565	1.24697e-292	0.15677	33	6	14	3454	NM_001321792	29844	Hs.590939	NM_013342	ENSG00000105619	TFPT	FB1|INO80F|amida	TCF3 fusion partner	protein-coding
chr19	54680000	54690000	2349	459	3.23656e-163	0.195402	38	6	11	-8056	NM_144686	147798	Hs.355126	NM_144686	ENSG00000167608	TMC4	-	transmembrane channel like 4	protein-coding
chr19	55770000	55780000	2398	586	7.04943e-137	0.24437	36	6	12	-4962	NM_014931	22870	Hs.515610	NM_014931	ENSG00000105063	PPP6R1	KIAA1115|PP6R1|SAP190|SAPS1	protein phosphatase 6 regulatory subunit 1	protein-coding
chr19	55820000	55830000	6611	687	0	0.103918	30	5	10	11708	NR_104066	284417	Hs.382625	NM_001085488	ENSG00000180061	TMEM150B	TMEM224|TTN2	transmembrane protein 150B	protein-coding
chr19	56590000	56600000	4734	774	0	0.163498	34	4	14	16950	NR_110741	101928886	Hs.434652	NR_110741	ENSG00000267522	LINC01864	-	long intergenic non-protein coding RNA 1864	ncRNA
chr19	56600000	56610000	5513	708	0	0.128424	30	5	12	26950	NR_110741	101928886	Hs.434652	NR_110741	ENSG00000267522	LINC01864	-	long intergenic non-protein coding RNA 1864	ncRNA
chr19	56650000	56660000	4914	594	0	0.120879	30	5	12	2465	NM_001253792	55311	Hs.24545	NM_018337	ENSG00000167685	ZNF444	EZF-2|EZF2|ZSCAN17	zinc finger protein 444	protein-coding
chr20	870000	880000	3406	328	0	0.0963006	25	4	11	21977	NM_015985	51378	Hs.278973	NM_015985	ENSG00000101280	ANGPT4	ANG3|ANG4	angiopoietin 4	protein-coding
chr20	940000	950000	4269	444	0	0.104006	24	5	11	37907	NM_001029871	343637	Hs.444980	NM_001029871	ENSG00000101282	RSPO4	C20orf182|CRISTIN4	R-spondin 4	protein-coding
chr20	2720000	2730000	2865	416	1.3331e-244	0.145201	25	4	11	51476	NM_001110514	57593	Hs.471955	NM_020833	ENSG00000088881	EBF4	COE4|O/E-4	early B-cell factor 4	protein-coding
chr20	2850000	2860000	2704	630	2.65841e-161	0.232988	27	4	11	858	NM_080840	5786	Hs.269577	NM_002836	ENSG00000132670	PTPRA	HEPTP|HLPR|HPTPA|HPTPalpha|LRP|PTPA|PTPRL2|R-PTP-alpha|RPTPA	protein tyrosine phosphatase, receptor type A	protein-coding
chr20	3670000	3680000	4797	503	0	0.104857	32	6	15	-11663	NM_025220	80332	Hs.173716	NM_025220	ENSG00000149451	ADAM33	C20orf153|DJ964F7.1	ADAM metallopeptidase domain 33	protein-coding
chr20	4140000	4150000	2284	489	2.23461e-147	0.214098	28	6	14	15574	NM_175840	54498	Hs.433337	NM_175839	ENSG00000088826	SMOX	C20orf16|PAO|PAO-1|PAO1|PAOH|PAOH1|SMO	spermine oxidase	protein-coding
chr20	4220000	4230000	3723	479	0	0.12866	27	3	10	4659	NM_000678	146	Hs.557	NM_000678	ENSG00000171873	ADRA1D	ADRA1|ADRA1A|ADRA1R|ALPHA1|DAR|dJ779E11.2	adrenoceptor alpha 1D	protein-coding
chr20	4800000	4810000	2184	520	5.65086e-128	0.238095	24	3	11	-709	NM_014737	9770	Hs.631504	NM_014737	ENSG00000101265	RASSF2	CENP-34|RASFADIN	Ras association domain family member 2	protein-coding
chr20	21680000	21690000	2295	585	1.10254e-125	0.254902	30	6	11	-777	NR_109878	101929608	Hs.694665	NR_109878	ENSG00000280350	LINC01726	-	long intergenic non-protein coding RNA 1726	ncRNA
chr20	23060000	23070000	3491	750	1.32181e-223	0.214838	30	3	11	1977	NM_012072	22918	Hs.97199	NM_012072	ENSG00000125810	CD93	C1QR1|C1qR(P)|C1qRP|CDw93|ECSM3|MXRA4|dJ737E23.1	CD93 molecule	protein-coding
chr20	25030000	25040000	3038	619	9.71164e-204	0.203752	32	6	11	3818	NM_001252677	84532	Hs.529353	NM_032501	ENSG00000154930	ACSS1	ACAS2L|ACECS1|AceCS2L	acyl-CoA synthetase short-chain family member 1	protein-coding
chr20	25200000	25210000	3948	494	0	0.125127	25	6	10	-23706	NM_002862	5834	Hs.368157	NM_002862	ENSG00000100994	PYGB	GPBB	glycogen phosphorylase B	protein-coding
chr20	25270000	25280000	3548	457	0	0.128805	24	5	10	46294	NM_002862	5834	Hs.368157	NM_002862	ENSG00000100994	PYGB	GPBB	glycogen phosphorylase B	protein-coding
chr20	25440000	25450000	3686	620	3.36528e-285	0.168204	35	3	11	56681	NR_134574	9837	Hs.658464	NM_021067	ENSG00000101003	GINS1	PSF1	GINS complex subunit 1	protein-coding
chr20	30420000	30430000	13376	878	0	0.06564	30	6	12	8420	NM_004118	2307	Hs.516971	NM_004118	ENSG00000179772	FOXS1	FKHL18|FREAC10	forkhead box S1	protein-coding
chr20	31030000	31040000	9331	1140	0	0.122173	29	6	10	36385	NM_080616	140688	Hs.516978	NM_080616	ENSG00000197183	NOL4L	C20orf112|C20orf113|dJ1184F4.2|dJ1184F4.4	nucleolar protein 4 like	protein-coding
chr20	31050000	31060000	9212	752	0	0.0816327	28	5	14	16385	NM_080616	140688	Hs.516978	NM_080616	ENSG00000197183	NOL4L	C20orf112|C20orf113|dJ1184F4.2|dJ1184F4.4	nucleolar protein 4 like	protein-coding
chr20	31060000	31070000	8373	851	0	0.101636	36	6	13	6385	NM_080616	140688	Hs.516978	NM_080616	ENSG00000197183	NOL4L	C20orf112|C20orf113|dJ1184F4.2|dJ1184F4.4	nucleolar protein 4 like	protein-coding
chr20	31210000	31220000	2718	731	1.45827e-140	0.268948	30	4	14	24783	NM_182584	284805	Hs.353262	NM_182584		C20orf203	-	chromosome 20 open reading frame 203	protein-coding
chr20	31230000	31240000	5111	1277	1.9813e-283	0.249853	30	6	10	4783	NM_182584	284805	Hs.353262	NM_182584		C20orf203	-	chromosome 20 open reading frame 203	protein-coding
chr20	32250000	32260000	10096	790	0	0.0782488	31	5	12	696	NM_001024675	170487	Hs.592151	NM_001024675	ENSG00000182584	ACTL10	C20orf134|dJ63M2.2	actin like 10	protein-coding
chr20	32580000	32590000	4572	1329	1.80344e-215	0.290682	30	6	10	-2827	NR_109886	101926888	Hs.405849	NR_109885	ENSG00000228265	RALY-AS1	-	RALY antisense RNA 1	ncRNA
chr20	32880000	32890000	4996	883	0	0.176741	24	6	10	5812	NM_001322084	191	Hs.388004	NM_000687	ENSG00000101444	AHCY	SAHH|adoHcyase	adenosylhomocysteinase	protein-coding
chr20	35090000	35100000	7957	1322	0	0.166143	27	5	10	4814	NM_183006	22839	Hs.249600	NM_014902	ENSG00000080845	DLGAP4	DAP-4|DAP4|DLP4|SAPAP-4|SAPAP4	DLG associated protein 4	protein-coding
chr20	35470000	35480000	6288	1451	0	0.230757	26	6	10	13276	NM_199181	140710	Hs.460807	NM_080627	ENSG00000149639	SOGA1	C20orf117|KIAA0889|SOGA	suppressor of glucose, autophagy associated 1	protein-coding
chr20	35490000	35500000	7749	1243	0	0.160408	32	5	12	-2913	NM_080627	140710	Hs.460807	NM_080627	ENSG00000149639	SOGA1	C20orf117|KIAA0889|SOGA	suppressor of glucose, autophagy associated 1	protein-coding
chr20	36200000	36210000	7713	992	0	0.128614	32	4	11	46521	NR_047461	100861522	Hs.580680	NR_047461	ENSG00000225759	LINC00489	-	long intergenic non-protein coding RNA 489	ncRNA
chr20	36750000	36760000	4889	966	0	0.197586	27	6	12	38831	NM_001323318	7052	Hs.517033	NM_004613	ENSG00000198959	TGM2	TG(C)|TGC	transglutaminase 2	protein-coding
chr20	37270000	37280000	2772	796	3.94306e-133	0.287157	36	5	12	44423	NM_001164431	343578	Hs.451997	NM_001164431	ENSG00000124143	ARHGAP40	C20orf95|dJ1100H13.4	Rho GTPase activating protein 40	protein-coding
chr20	39440000	39450000	10530	1070	0	0.101614	35	6	14	-127120	NM_005461	9935	Hs.169487	NM_005461	ENSG00000204103	MAFB	DURS3|KRML|MCTO	MAF bZIP transcription factor B	protein-coding
chr20	39790000	39800000	10894	791	0	0.0726088	30	4	11	-2663	NR_106931	102466912		NR_106931	ENSG00000276169	MIR6871	hsa-mir-6871	microRNA 6871	ncRNA
chr20	43370000	43380000	8801	1378	0	0.156573	24	3	10	-132	NR_132377	106144538	Hs.255479	NR_132377		KCNK15-AS1	-	KCNK15 antisense RNA 1 (head to head)	ncRNA
chr20	44680000	44690000	12969	1157	0	0.0892127	39	5	10	27179	NM_020708	57468	Hs.21413	NM_020708	ENSG00000124140	SLC12A5	EIEE34|EIG14|KCC2|hKCC2	solute carrier family 12 member 5	protein-coding
chr20	44830000	44840000	10022	798	0	0.0796248	28	5	11	88107	NM_001250	958	Hs.472860	NM_001250	ENSG00000101017	CD40	Bp50|CDW40|TNFRSF5|p50	CD40 molecule	protein-coding
chr20	44960000	44970000	7175	1151	0	0.160418	26	5	10	-27863	NM_021248	64405	Hs.472861	NM_021248	ENSG00000149654	CDH22	C20orf25|dJ998H6.1	cadherin 22	protein-coding
chr20	46530000	46540000	8437	1319	0	0.156335	29	5	12	-76970	NR_109942	101060004	Hs.129970	NR_109942		LINC01523	-	long intergenic non-protein coding RNA 1523	ncRNA
chr20	47300000	47310000	9323	894	0	0.0958919	25	6	10	139420	NM_020820	57580	Hs.153310	NM_020820	ENSG00000124126	PREX1	P-REX1	phosphatidylinositol-3,4,5-trisphosphate dependent Rac exchange factor 1	protein-coding
chr20	48890000	48900000	11496	932	0	0.0810717	34	6	17	10977	NM_001278655	100506115	Hs.235484	NM_001278655		LINC01272	-	long intergenic non-protein coding RNA 1272	protein-coding
chr20	48900000	48910000	6579	799	0	0.121447	25	6	10	-4257	NR_034124	284751	Hs.282325	NM_001025463	ENSG00000203999	LINC01270	-	long intergenic non-protein coding RNA 1270	ncRNA
chr20	49990000	50000000	6793	1042	0	0.153393	25	5	12	74514	NR_036162	100422889		NR_036162	ENSG00000266761	MIR3194	mir-3194	microRNA 3194	ncRNA
chr20	55750000	55760000	7584	1001	0	0.131988	29	5	10	-33752	NR_110631	102723590	Hs.667674	NR_110631		BMP7-AS1	-	BMP7 antisense RNA 1	ncRNA
chr20	55960000	55970000	6030	924	0	0.153234	40	5	12	-1454	NM_017495	55544	Hs.236361	NM_017495	ENSG00000132819	RBM38	HSRNASEB|RNPC1|SEB4B|SEB4D|dJ800J21.2	RNA binding motif protein 38	protein-coding
chr20	55980000	55990000	12091	1030	0	0.0851873	28	6	15	18546	NM_001291780	55544	Hs.236361	NM_017495	ENSG00000132819	RBM38	HSRNASEB|RNPC1|SEB4B|SEB4D|dJ800J21.2	RNA binding motif protein 38	protein-coding
chr20	56280000	56290000	6418	1370	0	0.213462	30	6	14	31	NM_020182	56937	Hs.517155	NM_020182	ENSG00000124225	PMEPA1	STAG1|TMEPAI	prostate transmembrane protein, androgen induced 1	protein-coding
chr20	57420000	57430000	5914	1160	0	0.196145	32	5	10	958	NR_002785	149775	Hs.122718	NR_002785	ENSG00000235590	GNAS-AS1	GNAS-AS|GNAS1AS|GNASAS|NCRNA00075|NESP-AS|NESPAS|SANG	GNAS antisense RNA 1	ncRNA
chr20	58150000	58160000	12426	1128	0	0.0907774	28	6	14	2436	NM_001199505	116154	Hs.473218	NM_080672	ENSG00000087495	PHACTR3	C20orf101|H17739|PPP1R123|SCAPIN1|SCAPININ	phosphatase and actin regulator 3	protein-coding
chr20	58170000	58180000	6064	1655	2.69431e-306	0.272922	25	6	13	-4602	NM_080672	116154	Hs.473218	NM_080672	ENSG00000087495	PHACTR3	C20orf101|H17739|PPP1R123|SCAPIN1|SCAPININ	phosphatase and actin regulator 3	protein-coding
chr20	58240000	58250000	7974	1161	0	0.145598	30	4	12	-6716	NM_001199506	116154	Hs.473218	NM_080672	ENSG00000087495	PHACTR3	C20orf101|H17739|PPP1R123|SCAPIN1|SCAPININ	phosphatase and actin regulator 3	protein-coding
chr20	60440000	60450000	6808	925	0	0.13587	33	6	18	83718	NR_031658	100302168		NR_031658	ENSG00000130699	MIR1257	MIRN1257|hsa-mir-1257	microRNA 1257	ncRNA
chr20	60500000	60510000	6421	829	0	0.129108	32	6	14	23718	NR_031658	100302168		NR_031658	ENSG00000130699	MIR1257	MIRN1257|hsa-mir-1257	microRNA 1257	ncRNA
chr20	60510000	60520000	3154	729	2.13178e-189	0.231135	36	6	13	13718	NR_031658	100302168		NR_031658	ENSG00000130699	MIR1257	MIRN1257|hsa-mir-1257	microRNA 1257	ncRNA
chr20	60810000	60820000	5535	1059	0	0.191328	32	6	12	1459	NM_014835	9885	Hs.473254	NM_014835	ENSG00000130703	OSBPL2	DFNA67|DNFA67|ORP-2|ORP2	oxysterol binding protein like 2	protein-coding
chr20	60960000	60970000	3079	787	1.45492e-167	0.255602	33	5	13	2879	NM_001024	6227	Hs.190968	NM_001024	ENSG00000171858	RPS21	HLDF|S21	ribosomal protein S21	protein-coding
chr20	61010000	61020000	5244	910	0	0.173532	27	4	12	-12371	NM_080833	140893	Hs.180374	NM_080833	ENSG00000130701	RBBP8NL	C20orf151	RBBP8 N-terminal like	protein-coding
chr20	61030000	61040000	6818	769	0	0.11279	33	6	18	16026	NM_080473	140628	Hs.352250	NM_080473	ENSG00000130700	GATA5	GATAS|bB379O24.1	GATA binding protein 5	protein-coding
chr20	61900000	61910000	5428	1195	0	0.220155	38	5	14	863	NM_018209	55738	Hs.25584	NM_018209	ENSG00000101199	ARFGAP1	ARF1GAP|HRIHFB2281	ADP ribosylation factor GTPase activating protein 1	protein-coding
chr20	62100000	62110000	2930	750	2.64957e-159	0.255973	48	5	20	-970	NM_172109	3785	Hs.161851	NM_004518	ENSG00000075043	KCNQ2	BFNC|EBN|EBN1|ENB1|HNSPC|KCNA11|KV7.2	potassium voltage-gated channel subfamily Q member 2	protein-coding
chr20	62200000	62210000	6775	941	0	0.138893	37	6	15	592	NM_001037335	85441	Hs.517180	NM_033405	ENSG00000130589	HELZ2	PDIP-1|PRIC285	helicase with zinc finger 2	protein-coding
chr20	62490000	62500000	8188	1332	0	0.162677	26	5	11	-1581	NM_199360	7165	Hs.473296	NM_003288	ENSG00000101150	TPD52L2	D54|TPD54	tumor protein D52 like 2	protein-coding
chr20	62780000	62790000	8912	831	0	0.0932451	49	6	14	-10827	NM_004535	4661	Hs.279562	NM_004535	ENSG00000196132	MYT1	C20orf36|MTF1|MYTI|NZF2|PLPB1|ZC2H2C1|ZC2HC4A	myelin transcription factor 1	protein-coding
chr21	33280000	33290000	3748	910	2.63425e-214	0.242796	25	5	11	39372	NM_014586	30811	Hs.109437	NM_014586	ENSG00000142149	HUNK	-	hormonally up-regulated Neu-associated kinase	protein-coding
chr21	43050000	43060000	7407	682	0	0.0920751	27	4	12	-44462	NR_024367	54090	Hs.570442	NR_024367		LINC00111	C21orf21|NCRNA00111	long intergenic non-protein coding RNA 111	ncRNA
chr21	43100000	43110000	6791	847	0	0.124724	24	4	10	5538	NR_024367	54090	Hs.570442	NR_024367		LINC00111	C21orf21|NCRNA00111	long intergenic non-protein coding RNA 111	ncRNA
chr21	43310000	43320000	4801	954	0	0.198709	27	5	10	-15409	NM_001282934	63977	Hs.473893	NM_022115	ENSG00000141956	PRDM15	C21orf83|PFM15|ZNF298	PR/SET domain 15	protein-coding
chr21	43560000	43570000	3130	749	6.30132e-182	0.239297	29	6	10	-36356	NR_027243	150147	Hs.558646	NM_152507	ENSG00000184385	UMODL1-AS1	C21orf128	UMODL1 antisense RNA 1	ncRNA
chr21	43680000	43690000	6883	646	0	0.0938544	24	6	11	44992	NM_207174	9619	Hs.124649	NM_004915	ENSG00000160179	ABCG1	ABC8|WHITE1	ATP binding cassette subfamily G member 1	protein-coding
chr21	43700000	43710000	8110	597	0	0.0736128	28	3	11	30706	NM_003226	7033	Hs.82961	NM_003226	ENSG00000160180	TFF3	ITF|P1B|TFI	trefoil factor 3	protein-coding
chr21	43710000	43720000	8313	797	0	0.0958739	24	5	10	20706	NM_003226	7033	Hs.82961	NM_003226	ENSG00000160180	TFF3	ITF|P1B|TFI	trefoil factor 3	protein-coding
chr21	44480000	44490000	8387	605	0	0.0721354	37	5	16	3514	NM_001321072	875	Hs.533013	NM_000071	ENSG00000160200	CBS	HIP4	cystathionine-beta-synthase	protein-coding
chr21	44590000	44600000	1932	434	1.19845e-119	0.224638	33	4	15	4654	NM_001320719	102724652	Hs.184085	NM_001314050	ENSG00000276076	LOC102724652	CRYAA	alpha-crystallin A chain	protein-coding
chr21	44810000	44820000	10794	619	0	0.0573467	42	5	12	32012	NM_173354	150094	Hs.282113	NM_173354	ENSG00000142178	SIK1	MSK|SIK|SIK-1|SNF1LK	salt inducible kinase 1	protein-coding
chr21	44900000	44910000	8311	772	0	0.0928889	26	6	14	-5586	NR_136540	102724354	Hs.592161	NR_136540	ENSG00000280191	LINC01669	-	long intergenic non-protein coding RNA 1669	ncRNA
chr21	45230000	45240000	4692	507	0	0.108056	70	6	18	-2552	NR_026961	284837	Hs.592159	NM_194310	ENSG00000215458	AATBC	-	apoptosis associated transcript in bladder cancer	ncRNA
chr21	45350000	45360000	4620	976	1.90331e-299	0.211255	26	5	11	9721	NM_001037553	56894	Hs.248785	NM_020132	ENSG00000160216	AGPAT3	LPAAT-GAMMA1|LPAAT3	1-acylglycerol-3-phosphate O-acyltransferase 3	protein-coding
chr21	45550000	45560000	5710	774	0	0.135552	31	4	10	1506	NM_001320384	8209	Hs.413482	NM_004649	ENSG00000160221	C21orf33	ES1|GT335|HES1|KNPH|KNPI	chromosome 21 open reading frame 33	protein-coding
chr21	45590000	45600000	5283	577	0	0.109218	31	6	16	41506	NM_001320384	8209	Hs.413482	NM_004649	ENSG00000160221	C21orf33	ES1|GT335|HES1|KNPH|KNPI	chromosome 21 open reading frame 33	protein-coding
chr21	45620000	45630000	2698	585	7.31064e-172	0.216827	28	6	16	35887	NM_001283050	23308	Hs.14155	NM_015259	ENSG00000160223	ICOSLG	B7-H2|B7H2|B7RP-1|B7RP1|CD275|GL50|ICOS-L|ICOSL|LICOS	inducible T-cell costimulator ligand	protein-coding
chr21	45920000	45930000	4272	554	0	0.129682	39	5	12	-927	NR_103707	54082	Hs.570444	NR_103707	ENSG00000235890	TSPEAR-AS1	C21orf31	TSPEAR antisense RNA 1	ncRNA
chr21	46310000	46320000	8256	631	0	0.0764293	31	6	12	-21182	NR_104597	754	Hs.474010	NM_004339	ENSG00000183255	PTTG1IP	C21orf1|C21orf3|PBF	pituitary tumor-transforming 1 interacting protein	protein-coding
chr21	46330000	46340000	5967	671	0	0.112452	32	5	14	5877	NM_001303238	3689	Hs.375957	NM_000211	ENSG00000160255	ITGB2	CD18|LAD|LCAMB|LFA-1|MAC-1|MF17|MFI7	integrin subunit beta 2	protein-coding
chr21	46360000	46370000	4401	731	0	0.166099	32	6	12	5088	NM_058190	85395	Hs.410830	NM_058190	ENSG00000160256	FAM207A	C21orf70|PRED56	family with sequence similarity 207 member A	protein-coding
chr21	46720000	46730000	4656	742	0	0.159364	29	6	14	17033	NR_026943	642852	Hs.11637	NR_026943		LOC642852	-	uncharacterized LOC642852	ncRNA
chr21	46800000	46810000	6713	690	0	0.102786	33	4	11	-20052	NM_130445	80781	Hs.517356	NM_030582	ENSG00000182871	COL18A1	KNO|KNO1|KS	collagen type XVIII alpha 1 chain	protein-coding
chr21	46890000	46900000	5401	580	0	0.107388	34	6	15	-3180	NR_106873	102465489		NR_106873	ENSG00000275167	MIR6815	hsa-mir-6815	microRNA 6815	ncRNA
chr22	17000000	17010000	6045	1668	1.14466e-301	0.275931	28	4	14	68700	NM_014406	150160	Hs.128342	NM_014406	ENSG00000198445	CCT8L2	CESK1	chaperonin containing TCP1 subunit 8 like 2	protein-coding
chr22	18960000	18970000	3752	723	1.07726e-262	0.192697	29	6	10	6989	NR_002733	26220	Hs.646438	NR_002733	ENSG00000237517	DGCR5	LINC00037|NCRNA00037	DiGeorge syndrome critical region gene 5 (non-protein coding)	ncRNA
chr22	19920000	19930000	4220	863	2.09778e-281	0.204502	27	6	11	-4263	NM_000754	1312	Hs.370408	NM_000754	ENSG00000093010	COMT	HEL-S-98n	catechol-O-methyltransferase	protein-coding
chr22	20300000	20310000	5148	657	0	0.127622	45	6	10	2628	NM_033257	85359	Hs.410965	NM_033257	ENSG00000128185	DGCR6L	DGCR6	DiGeorge syndrome critical region gene 6-like	protein-coding
chr22	20380000	20390000	2457	389	1.21126e-198	0.158323	30	3	10	7331	NM_001242313	728229	Hs.376511	NM_001242313	ENSG00000278558	TMEM191B	-	transmembrane protein 191B	protein-coding
chr22	20470000	20480000	2062	144	1.8556e-247	0.0698351	28	6	11	-13214	NM_015672	85376	Hs.115429	NM_015672	ENSG00000275793	RIMBP3	RIM-BP3|RIM-BP3.1|RIM-BP3.A|RIMBP3.1|RIMBP3A	RIMS binding protein 3	protein-coding
chr22	20610000	20620000	7542	579	0	0.0767701	42	6	13	41828	NR_136569	729461	Hs.629498	NM_201401	ENSG00000274044	LINC01660	-	long intergenic non-protein coding RNA 1660	ncRNA
chr22	21060000	21070000	4527	781	0	0.17252	26	3	12	9598	NR_026815	84222	Hs.546454	NM_032262	ENSG00000226287	TMEM191A	TMEM191AP	transmembrane protein 191A (pseudogene)	pseudo
chr22	21560000	21570000	7908	663	0	0.0838392	34	6	12	43808	NR_108107	642633		NM_201565	ENSG00000215498	FAM230B	-	family with sequence similarity 230 member B (non-protein coding)	ncRNA
chr22	21820000	21830000	2936	401	5.9228e-260	0.13658	29	2	10	3541	NM_001207052	645426	Hs.376511	NM_001207052	ENSG00000206140	TMEM191C	-	transmembrane protein 191C	protein-coding
chr22	22270000	22280000	6042	781	0	0.129262	30	5	13	32250	NM_014634	9647	Hs.112728	NM_014634	ENSG00000100034	PPM1F	CAMKP|CaMKPase|FEM-2|POPX2|hFEM-2	protein phosphatase, Mg2+/Mn2+ dependent 1F	protein-coding
chr22	22310000	22320000	7610	628	0	0.082523	32	6	11	-7750	NM_014634	9647	Hs.112728	NM_014634	ENSG00000100034	PPM1F	CAMKP|CaMKPase|FEM-2|POPX2|hFEM-2	protein phosphatase, Mg2+/Mn2+ dependent 1F	protein-coding
chr22	22990000	23000000	6812	1003	0	0.14724	49	5	12	6218	NM_199127	91227	Hs.450000	NM_080839	ENSG00000100121	GGTLC2	GGTL4	gamma-glutamyltransferase light chain 2	protein-coding
chr22	23240000	23250000	7269	689	0	0.0947861	25	5	10	15040	NM_001256296	100423062	Hs.449585	NM_001178126	ENSG00000254709	IGLL5	IGL|IGLV|VL-MAR	immunoglobulin lambda like polypeptide 5	protein-coding
chr22	23450000	23460000	7150	673	0	0.0941259	30	6	14	29241	NM_014433	27156	Hs.526920	NM_014433	ENSG00000100218	RSPH14	RTDR1	radial spoke head 14 homolog	protein-coding
chr22	23890000	23900000	2279	384	6.14171e-177	0.168495	41	5	14	27495	NM_020070	3543	Hs.348935	NM_020070	ENSG00000128322	IGLL1	14.1|AGM2|CD179b|IGL1|IGL5|IGLJ14.1|IGLL|IGO|IGVPB|VPREB2	immunoglobulin lambda like polypeptide 1	protein-coding
chr22	24010000	24020000	6279	1233	0	0.196369	26	5	11	-18048	NM_001329424	266747	Hs.658997	NM_153615	ENSG00000159496	RGL4	Rgr	ral guanine nucleotide dissociation stimulator like 4	protein-coding
chr22	24320000	24330000	5629	491	0	0.0872269	30	4	10	2661	NM_001080843	653689	Hs.654462	NM_001080843	ENSG00000133433	GSTT2B	GSTT2P	glutathione S-transferase theta 2B (gene/pseudogene)	protein-coding
chr22	24540000	24550000	4436	672	0	0.151488	24	3	10	-32444	NM_019601	56241	Hs.131819	NM_019601	ENSG00000099994	SUSD2	BK65A6.2	sushi domain containing 2	protein-coding
chr22	25780000	25790000	5056	756	0	0.149525	37	6	10	-7456	NM_001135772	91355	Hs.634058	NM_182492	ENSG00000100068	LRP5L	-	LDL receptor related protein 5 like	protein-coding
chr22	27050000	27060000	3371	907	1.12211e-173	0.26906	24	6	10	1554	NR_033321	440823	Hs.517502	NR_003491	ENSG00000225783	MIAT	C22orf35|GOMAFU|LINC00066|NCRNA00066|RNCR2|lncRNA-MIAT	myocardial infarction associated transcript (non-protein coding)	ncRNA
chr22	27060000	27070000	3791	703	3.22156e-273	0.185439	29	4	11	-3806	NR_110543	102724827	Hs.642767	NR_110543		MIATNB	-	MIAT neighbor (non-protein coding)	ncRNA
chr22	27960000	27970000	4695	787	0	0.167625	26	3	10	232486	NM_002430	4330	Hs.268515	NM_002430	ENSG00000169184	MN1	MGCR|MGCR1|MGCR1-PEN|dJ353E16.2	MN1 proto-oncogene, transcriptional regulator	protein-coding
chr22	28170000	28180000	5978	977	0	0.163433	28	5	12	22486	NM_002430	4330	Hs.268515	NM_002430	ENSG00000169184	MN1	MGCR|MGCR1|MGCR1-PEN|dJ353E16.2	MN1 proto-oncogene, transcriptional regulator	protein-coding
chr22	29600000	29610000	5419	891	0	0.164421	33	4	12	3099	NM_133455	129080	Hs.289106	NM_133455	ENSG00000186998	EMID1	EMI5|EMU1	EMI domain containing 1	protein-coding
chr22	29650000	29660000	6477	804	0	0.124132	24	5	13	8984	NR_138044	25807	Hs.106730	NM_012265	ENSG00000100263	RHBDD3	C22orf3|HS984G1A|PTAG	rhomboid domain containing 3	protein-coding
chr22	32010000	32020000	9472	701	0	0.0740076	36	4	11	2517	NR_106959	102465666		NR_106959	ENSG00000241878	MIR7109	hsa-mir-7109	microRNA 7109	ncRNA
chr22	35830000	35840000	1531	415	3.69083e-79	0.271065	27	6	12	38884	NM_006739	4174	Hs.517582	NM_006739	ENSG00000100297	MCM5	CDC46|P1-CDC46	minichromosome maintenance complex component 5	protein-coding
chr22	35880000	35890000	8939	693	0	0.0775255	48	5	11	-52352	NM_014310	23551	Hs.474711	NM_014310	ENSG00000100302	RASD2	MGC:4834|Rhes|TEM2	RASD family member 2	protein-coding
chr22	35910000	35920000	6581	774	0	0.117611	24	4	10	-22352	NM_014310	23551	Hs.474711	NM_014310	ENSG00000100302	RASD2	MGC:4834|Rhes|TEM2	RASD family member 2	protein-coding
chr22	37330000	37340000	5397	642	0	0.118955	31	6	10	25325	NM_000395	1439	Hs.592192	NM_000395	ENSG00000100368	CSF2RB	CD131|CDw131|IL3RB|IL5RB|SMDP5	colony stimulating factor 2 receptor beta common subunit	protein-coding
chr22	37410000	37420000	5021	709	0	0.141207	44	5	13	494	NM_003312	7263	Hs.474783	NM_003312	ENSG00000128311	TST	RDS	thiosulfate sulfurtransferase	protein-coding
chr22	37470000	37480000	8142	612	0	0.0751658	26	6	10	24693	NM_153609	164656	Hs.370885	NM_153609	ENSG00000187045	TMPRSS6	IRIDA	transmembrane protease, serine 6	protein-coding
chr22	37550000	37560000	5601	764	0	0.136404	27	6	11	-8970	NM_000878	3560	Hs.474787	NM_000878	ENSG00000100385	IL2RB	CD122|IL15RB|P70-75	interleukin 2 receptor subunit beta	protein-coding
chr22	37570000	37580000	6182	625	0	0.1011	36	5	15	-3842	NM_001346222	3560	Hs.474787	NM_000878	ENSG00000100385	IL2RB	CD122|IL15RB|P70-75	interleukin 2 receptor subunit beta	protein-coding
chr22	37910000	37920000	3979	883	2.69626e-247	0.221915	29	5	10	210	NM_014550	29775	Hs.57973	NM_014550	ENSG00000100065	CARD10	BIMP1|CARMA3	caspase recruitment domain family member 10	protein-coding
chr22	37940000	37950000	6390	680	0	0.106416	40	6	13	-11471	NM_152243	11135	Hs.225356	NM_152243	ENSG00000128283	CDC42EP1	BORG5|CEP1|MSE55	CDC42 effector protein 1	protein-coding
chr22	38000000	38010000	3365	730	8.67083e-214	0.216939	25	5	10	-47	NM_001172688	26088	Hs.499158	NM_013365	ENSG00000100083	GGA1	-	golgi associated, gamma adaptin ear containing, ARF binding protein 1	protein-coding
chr22	38020000	38030000	8768	604	0	0.0688869	46	5	18	-10684	NM_018957	23616	Hs.601143	NM_018957	ENSG00000100092	SH3BP1	ARHGAP43	SH3 domain binding protein 1	protein-coding
chr22	38050000	38060000	5549	655	0	0.118039	29	6	10	263	NM_020315	57026	Hs.632762	NM_020315	ENSG00000241360	PDXP	CIN|PLP|dJ37E16.5	pyridoxal phosphatase	protein-coding
chr22	38130000	38140000	4757	514	0	0.108051	26	5	13	-7241	NM_138632	11078	Hs.533030	NM_007032	ENSG00000100106	TRIOBP	DFNB28|HRIHFB2122|TAP68|TARA|dJ37E16.4	TRIO and F-actin binding protein	protein-coding
chr22	38390000	38400000	5448	774	0	0.14207	29	4	12	10199	NR_039759	100616146		NR_039759	ENSG00000279010	MIR4534	-	microRNA 4534	ncRNA
chr22	38410000	38420000	6387	722	0	0.113042	29	6	10	30199	NR_039759	100616146		NR_039759	ENSG00000279010	MIR4534	-	microRNA 4534	ncRNA
chr22	38520000	38530000	4138	1069	2.87911e-222	0.258337	24	6	12	-18324	NM_025045	80115	Hs.474822	NM_025045	ENSG00000128298	BAIAP2L2	-	BAI1 associated protein 2 like 2	protein-coding
chr22	38570000	38580000	3095	709	2.75176e-187	0.229079	27	6	10	2761	NM_003560	8398	Hs.170479	NM_003560	ENSG00000184381	PLA2G6	CaI-PLA2|GVI|INAD1|IPLA2-VIA|NBIA2|NBIA2A|NBIA2B|PARK14|PLA2|PNPLA9|iPLA2|iPLA2beta	phospholipase A2 group VI	protein-coding
chr22	38860000	38870000	3529	851	3.15137e-203	0.241145	25	5	10	933	NM_006855	11015	Hs.745072	NM_006855	ENSG00000100196	KDELR3	ERD2L3	KDEL endoplasmic reticulum protein retention receptor 3	protein-coding
chr22	39120000	39130000	8450	710	0	0.0840237	27	6	13	23193	NM_004286	9567	Hs.276925	NM_004286	ENSG00000100226	GTPBP1	GP-1|GP1|HSPC018	GTP binding protein 1	protein-coding
chr22	39210000	39220000	5876	625	0	0.106365	31	6	13	-24839	NM_005740	10126	Hs.632766	NM_005740	ENSG00000100246	DNAL4	MRMV3|PIG27	dynein axonemal light chain 4	protein-coding
chr22	39220000	39230000	7050	667	0	0.0946099	31	5	11	15017	NM_014293	23467	Hs.91622	NM_014293	ENSG00000221890	NPTXR	NPR	neuronal pentraxin receptor	protein-coding
chr22	39360000	39370000	6413	492	0	0.0767192	31	3	10	11473	NM_001270406	200315	Hs.226307	NM_145699	ENSG00000128383	APOBEC3A	A3A|ARP3|PHRBN|bK150C2.1	apolipoprotein B mRNA editing enzyme catalytic subunit 3A	protein-coding
chr22	39430000	39440000	4185	699	0	0.167025	26	6	12	-1673	NM_001006666	200316	Hs.659809	NM_145298	ENSG00000128394	APOBEC3F	A3F|ARP8|BK150C2.4.MRNA|KA6	apolipoprotein B mRNA editing enzyme catalytic subunit 3F	protein-coding
chr22	39620000	39630000	9015	1367	0	0.151636	25	5	10	11914	NM_033016	5155	Hs.1976	NM_002608	ENSG00000100311	PDGFB	IBGC5|PDGF-2|PDGF2|SIS|SSV|c-sis	platelet derived growth factor subunit B	protein-coding
chr22	39750000	39760000	11126	764	0	0.068668	28	5	11	-5175	NM_145738	9145	Hs.216226	NM_004711	ENSG00000100321	SYNGR1	-	synaptogyrin 1	protein-coding
chr22	41630000	41640000	8836	1056	0	0.119511	27	4	13	1935	NM_138481	150356	Hs.344488	NM_138481	ENSG00000100399	CHADL	SLRR4B	chondroadherin like	protein-coding
chr22	41640000	41650000	8818	973	0	0.110342	30	4	16	4054	NR_106949	102466758		NR_106949	ENSG00000274552	MIR6889	hsa-mir-6889	microRNA 6889	ncRNA
chr22	41950000	41960000	4750	773	0	0.162737	29	5	10	1887	NR_134631	105373044	Hs.551351	NR_134631		LOC105373044	-	uncharacterized LOC105373044	ncRNA
chr22	42370000	42380000	7623	1151	0	0.15099	39	3	11	2069	NM_145733	55964	Hs.120483	NM_019106	ENSG00000100167	42981	SEP3|bK250D10.3	septin 3	protein-coding
chr22	42520000	42530000	16960	794	0	0.046816	36	4	12	1883	NM_000106	1565	Hs.648256	NM_000106	ENSG00000100197	CYP2D6	CPD6|CYP2D|CYP2D7AP|CYP2D7BP|CYP2D7P2|CYP2D8P2|CYP2DL1|CYPIID6|P450-DB1|P450C2D|P450DB1	cytochrome P450 family 2 subfamily D member 6	protein-coding
chr22	42530000	42540000	14682	1081	0	0.0736276	34	6	12	5576	NR_002570	1564	Hs.333497	NR_002570	ENSG00000205702	CYP2D7	CYP2D|CYP2D7AP|CYP2D7P|CYP2D7P1|CYP2D@|P450C2D|P450DB1|RNA40057	cytochrome P450 family 2 subfamily D member 7 (gene/pseudogene)	pseudo
chr22	42540000	42550000	9543	1078	0	0.112962	29	6	12	-4424	NR_002570	1564	Hs.333497	NR_002570	ENSG00000205702	CYP2D7	CYP2D|CYP2D7AP|CYP2D7P|CYP2D7P1|CYP2D@|P450C2D|P450DB1|RNA40057	cytochrome P450 family 2 subfamily D member 7 (gene/pseudogene)	pseudo
chr22	42680000	42690000	6888	937	0	0.136034	29	6	11	-5067	NM_005650	6942	Hs.475018	NM_005650	ENSG00000100207	TCF20	AR1|SPBP|TCF-20	transcription factor 20	protein-coding
chr22	42760000	42770000	7358	1207	0	0.164039	35	6	13	214	NR_120597	102723775	Hs.335413	NR_120595	ENSG00000229891	LINC01315	lnc-C22orf32-1	long intergenic non-protein coding RNA 1315	ncRNA
chr22	42810000	42820000	9509	877	0	0.0922284	24	6	11	13401	NM_001318323	150372	Hs.436677	NM_145912	ENSG00000235568	NFAM1	CNAIP	NFAT activating protein with ITAM motif 1	protein-coding
chr22	43670000	43680000	10697	588	0	0.0549687	24	4	10	3052	NR_134582	101927447	Hs.621227	NR_134582	ENSG00000203527	LOC101927447	-	uncharacterized LOC101927447	ncRNA
chr22	43690000	43700000	6861	810	0	0.118059	24	5	10	23052	NR_134582	101927447	Hs.621227	NR_134582	ENSG00000203527	LOC101927447	-	uncharacterized LOC101927447	ncRNA
chr22	44230000	44240000	8909	775	0	0.0869907	92	6	12	23378	NM_014351	25830	Hs.189810	NM_014351	ENSG00000130540	SULT4A1	BR-STL-1|BRSTL1|DJ388M5.3|NST|SULTX3|hBR-STL-1	sulfotransferase family 4A member 1	protein-coding
chr22	44680000	44690000	10115	912	0	0.0901631	26	6	12	23731	NM_001099294	85352	Hs.6829	NM_001099294	ENSG00000138944	KIAA1644	-	KIAA1644	protein-coding
chr22	44760000	44770000	8477	1287	0	0.151823	24	5	11	-56269	NM_001099294	85352	Hs.6829	NM_001099294	ENSG00000138944	KIAA1644	-	KIAA1644	protein-coding
chr22	46330000	46340000	7126	962	0	0.134999	31	5	14	38008	NM_058238	7477	Hs.512714	NM_058238	ENSG00000188064	WNT7B	-	Wnt family member 7B	protein-coding
chr22	47140000	47150000	7277	902	0	0.123952	33	6	12	-10848	NM_022766	64781	Hs.200668	NM_022766	ENSG00000100422	CERK	LK4|dA59H18.2|dA59H18.3|hCERK	ceramide kinase	protein-coding
chr22	47680000	47690000	8765	948	0	0.108157	24	6	10	-56321	NR_144462	339685	Hs.434351	NR_038922		LOC339685	-	uncharacterized LOC339685	ncRNA
chr22	48700000	48710000	7975	848	0	0.106332	30	5	13	34824	NR_036172	100422916		NR_036172	ENSG00000266508	MIR3201	-	microRNA 3201	ncRNA
chr22	48820000	48830000	8624	726	0	0.0841837	27	5	13	-60272	NM_001082967	25817	Hs.436854	NM_015381	ENSG00000219438	FAM19A5	QLLK5208|TAFA-5|TAFA5|UNQ5208	family with sequence similarity 19 member A5, C-C motif chemokine like	protein-coding
chr22	48970000	48980000	5590	485	0	0.0867621	30	3	12	2882	NM_015381	25817	Hs.436854	NM_015381	ENSG00000219438	FAM19A5	QLLK5208|TAFA-5|TAFA5|UNQ5208	family with sequence similarity 19 member A5, C-C motif chemokine like	protein-coding
chr22	49040000	49050000	5609	768	0	0.136923	32	6	15	72882	NM_015381	25817	Hs.436854	NM_015381	ENSG00000219438	FAM19A5	QLLK5208|TAFA-5|TAFA5|UNQ5208	family with sequence similarity 19 member A5, C-C motif chemokine like	protein-coding
chr22	49050000	49060000	6181	973	0	0.157418	39	6	11	82882	NM_015381	25817	Hs.436854	NM_015381	ENSG00000219438	FAM19A5	QLLK5208|TAFA-5|TAFA5|UNQ5208	family with sequence similarity 19 member A5, C-C motif chemokine like	protein-coding
chr22	49070000	49080000	6490	741	0	0.114176	81	5	11	-101107	NR_039761	100616415		NR_039761	ENSG00000266887	MIR4535	-	microRNA 4535	ncRNA
chr22	49090000	49100000	6081	560	0	0.0920901	28	6	13	-81107	NR_039761	100616415		NR_039761	ENSG00000266887	MIR4535	-	microRNA 4535	ncRNA
chr22	49340000	49350000	6935	858	0	0.12372	32	6	12	82418	NR_038944	100128946	Hs.535676	NR_038944	ENSG00000205632	LINC01310	WI2-81516E3.1	long intergenic non-protein coding RNA 1310	ncRNA
chr22	49430000	49440000	4509	748	0	0.16589	34	6	10	172418	NR_038944	100128946	Hs.535676	NR_038944	ENSG00000205632	LINC01310	WI2-81516E3.1	long intergenic non-protein coding RNA 1310	ncRNA
chr22	49480000	49490000	7282	704	0	0.0966767	25	6	11	222418	NR_038944	100128946	Hs.535676	NR_038944	ENSG00000205632	LINC01310	WI2-81516E3.1	long intergenic non-protein coding RNA 1310	ncRNA
chr22	49690000	49700000	6426	648	0	0.10084	27	4	11	242114	NR_037440	100500882		NR_037440	ENSG00000264139	MIR3667	-	microRNA 3667	ncRNA
chr22	49760000	49770000	7485	812	0	0.108484	35	5	14	172114	NR_037440	100500882		NR_037440	ENSG00000264139	MIR3667	-	microRNA 3667	ncRNA
chr22	49980000	49990000	5731	616	0	0.107486	25	5	10	-47886	NR_037440	100500882		NR_037440	ENSG00000264139	MIR3667	-	microRNA 3667	ncRNA
chr22	50010000	50020000	6989	692	0	0.0990127	31	5	17	36190	NR_110523	348645	Hs.133159	NM_198851	ENSG00000188511	C22orf34	-	chromosome 22 open reading frame 34	protein-coding
chr22	50050000	50060000	4195	919	1.26262e-263	0.21907	29	6	12	-3810	NM_001289922	348645	Hs.133159	NM_198851	ENSG00000188511	C22orf34	-	chromosome 22 open reading frame 34	protein-coding
chr22	50120000	50130000	5168	915	0	0.177051	26	5	11	-73810	NM_001289922	348645	Hs.133159	NM_198851	ENSG00000188511	C22orf34	-	chromosome 22 open reading frame 34	protein-coding
chr22	50360000	50370000	3750	292	0	0.0778667	27	5	10	8486	NR_106879	102465493		NR_106879	ENSG00000276753	MIR6821	hsa-mir-6821	microRNA 6821	ncRNA
chr22	50650000	50660000	8261	1070	0	0.129524	31	6	12	15592	NM_031454	83642	Hs.365405	NM_031454	ENSG00000073169	SELENOO	SELO	selenoprotein O	protein-coding
chrX	39720000	39730000	4251	571	0	0.134321	28	6	11	204530	NR_037501	100500822		NR_037501	ENSG00000263730	MIR3937	-	microRNA 3937	ncRNA
chrX	39730000	39740000	2942	711	1.70251e-169	0.241672	25	5	10	214530	NR_037501	100500822		NR_037501	ENSG00000263730	MIR3937	-	microRNA 3937	ncRNA
chrX	47100000	47110000	5166	610	0	0.11808	29	3	12	12686	NM_004651	8237	Hs.171501	NM_004651	ENSG00000102226	USP11	UHX1	ubiquitin specific peptidase 11	protein-coding
chrX	48560000	48570000	7744	612	0	0.0790289	32	6	11	9876	NM_003173	6839	Hs.522639	NM_003173	ENSG00000101945	SUV39H1	H3-K9-HMTase 1|KMT1A|MG44|SUV39H	suppressor of variegation 3-9 homolog 1	protein-coding
chrX	54830000	54840000	2495	631	1.39957e-137	0.252906	32	6	10	229	NM_014599	10916	Hs.522665	NM_014599	ENSG00000102316	MAGED2	11B6|BARTS5|BCG-1|BCG1|HCA10|MAGE-D2	MAGE family member D2	protein-coding
chrX	67900000	67910000	3874	660	5.46628e-297	0.170367	32	4	10	-8482	NM_001142504	9754	Hs.95140	NM_014725	ENSG00000130052	STARD8	ARHGAP38|DLC3|STARTGAP3	StAR related lipid transfer domain containing 8	protein-coding
chrX	67930000	67940000	6590	532	0	0.0807284	28	5	11	21518	NM_001142504	9754	Hs.95140	NM_014725	ENSG00000130052	STARD8	ARHGAP38|DLC3|STARTGAP3	StAR related lipid transfer domain containing 8	protein-coding
chrX	68090000	68100000	6102	359	0	0.0588332	31	6	13	46160	NM_004429	1947	Hs.144700	NM_004429	ENSG00000090776	EFNB1	CFND|CFNS|EFB1|EFL3|EPLG2|Elk-L|LERK2	ephrin B1	protein-coding
chrX	68340000	68350000	5055	582	0	0.115134	30	5	13	40365	NM_145119	64219	Hs.522679	NM_022368	ENSG00000181191	PJA1	PRAJA1|RNF70	praja ring finger ubiquitin ligase 1	protein-coding
chrX	68440000	68450000	2888	727	7.30685e-160	0.251731	27	5	10	45600	NR_103715	100996279		NR_103715	ENSG00000215162	LINC00269	CXorf62|NCRNA00269	long intergenic non-protein coding RNA 269	ncRNA
chrX	68740000	68750000	3042	465	2.27227e-251	0.15286	31	6	13	19922	NM_015686	27112	Hs.87619	NM_015686	ENSG00000130054	FAM155B	CXorf63|TED|TMEM28|bB57D9.1	family with sequence similarity 155 member B	protein-coding
chrX	69650000	69660000	3752	507	0	0.135128	41	6	10	-9705	NM_021120	1741	Hs.721586	NM_020730	ENSG00000082458	DLG3	MRX|MRX90|NEDLG|PPP1R82|SAP102|XLMR	discs large MAGUK scaffold protein 3	protein-coding
chrX	71090000	71100000	3320	814	3.13152e-188	0.245181	27	5	10	-35938	NM_001013627	340527	Hs.397836	NM_001013627	ENSG00000204131	NHSL2	-	NHS like 2	protein-coding
chrX	71350000	71360000	4408	559	0	0.126815	29	5	10	-3249	NM_001024455	340526	Hs.512180	NM_001024455	ENSG00000242732	RGAG4	6430402L03Rik|MAR5|MART5	retrotransposon gag domain containing 4	protein-coding
chrX	73640000	73650000	3062	873	3.26008e-148	0.285108	32	6	10	3672	NM_006517	6567	Hs.75317	NM_006517	ENSG00000147100	SLC16A2	AHDS|DXS128|DXS128E|MCT 7|MCT 8|MCT7|MCT8|MRX22|XPCT	solute carrier family 16 member 2	protein-coding
chrX	99660000	99670000	2423	686	1.32054e-118	0.28312	25	6	10	271	NM_020766	57526	Hs.4993	NM_020766	ENSG00000165194	PCDH19	EFMR|EIEE9	protocadherin 19	protein-coding
chrX	106690000	106700000	4106	788	4.64313e-288	0.191914	26	6	10	-70680	NM_032428	84443	Hs.496546	NM_032428	ENSG00000147234	FRMPD3	-	FERM and PDZ domain containing 3	protein-coding
chrX	106960000	106970000	3555	698	2.42403e-245	0.196343	26	5	11	-4709	NM_004089	1831	Hs.522074	NM_004089	ENSG00000157514	TSC22D3	DIP|DSIPI|GILZ|TSC-22R	TSC22 domain family member 3	protein-coding
chrX	128920000	128930000	4150	686	0	0.165301	35	3	11	11108	NM_018990	54440	Hs.61469	NM_018990	ENSG00000122122	SASH3	753P9|CXorf9|HACS2|SH3D6C|SLY	SAM and SH3 domain containing 3	protein-coding
chrX	130200000	130210000	2590	730	3.58227e-127	0.281853	38	4	12	-11409	NM_001330651	158763	Hs.22905	NM_144967	ENSG00000147256	ARHGAP36	-	Rho GTPase activating protein 36	protein-coding
chrX	139580000	139590000	2926	720	1.64277e-165	0.24607	30	5	12	2225	NM_005634	6658	Hs.157429	NM_005634	ENSG00000134595	SOX3	GHDX|MRGH|PHP|PHPX|SOXB	SRY-box 3	protein-coding
chrX	148610000	148620000	1676	454	1.44471e-86	0.270883	31	5	11	6312	NR_027455	100131434	Hs.669775	NM_001039766	ENSG00000241769	LINC00893	-	long intergenic non-protein coding RNA 893	ncRNA
chrX	149380000	149390000	3474	724	3.17546e-228	0.208405	34	5	13	-11239	NR_031748	100313839		NR_031748	ENSG00000252454	MIR2114	-	microRNA 2114	ncRNA
chrX	151140000	151150000	3389	620	4.28858e-247	0.182945	28	4	13	-1849	NM_004961	2564	Hs.22785	NM_004961	ENSG00000102287	GABRE	-	gamma-aminobutyric acid type A receptor epsilon subunit	protein-coding
chrX	151800000	151810000	4103	800	1.95825e-284	0.194979	24	4	10	-1637	NM_018558	55879	Hs.283081	NM_018558	ENSG00000268089	GABRQ	THETA	gamma-aminobutyric acid type A receptor theta subunit	protein-coding
chrX	152060000	152070000	3912	524	0	0.133947	24	6	14	-17986	NM_001178109	7739	Hs.16622	NM_007150	ENSG00000147394	ZNF185	SCELL	zinc finger protein 185 (LIM domain)	protein-coding
chrX	152670000	152680000	3073	468	1.62769e-254	0.152294	34	5	16	-8781	NM_001136273	139735	Hs.534554	NM_001136273	ENSG00000189420	ZFP92	ZNF897	ZFP92 zinc finger protein	protein-coding
chrX	152830000	152840000	4943	370	0	0.0748533	37	6	11	29632	NM_001130997	92002	Hs.496943	NM_152274	ENSG00000262919	FAM58A	STAR	family with sequence similarity 58 member A	protein-coding
chrX	152840000	152850000	3927	390	0	0.0993125	24	4	10	19632	NM_001130997	92002	Hs.496943	NM_152274	ENSG00000262919	FAM58A	STAR	family with sequence similarity 58 member A	protein-coding
chrX	153000000	153010000	4670	455	0	0.0974304	40	6	11	14677	NM_000033	215	Hs.159546	NM_000033	ENSG00000101986	ABCD1	ABC42|ALD|ALDP|AMN	ATP binding cassette subfamily D member 1	protein-coding
chrX	153070000	153080000	3083	389	3.53761e-285	0.126176	27	5	10	14981	NM_006280	6748	Hs.409223	NM_006280	ENSG00000180879	SSR4	CDG1Y|TRAPD	signal sequence receptor subunit 4	protein-coding
chrX	153090000	153100000	3711	737	1.53659e-253	0.198599	29	5	11	351	NM_001303516	57595	Hs.92732	NM_032512	ENSG00000067840	PDZD4	LNX5|LU1|PDZK4|PDZRN4L	PDZ domain containing 4	protein-coding
chrX	153150000	153160000	5861	735	0	0.125405	30	4	14	-3372	NM_001278116	3897	Hs.522818	NM_000425	ENSG00000198910	L1CAM	CAML1|CD171|HSAS|HSAS1|MASA|MIC5|N-CAM-L1|N-CAML1|NCAM-L1|S10|SPG1	L1 cell adhesion molecule	protein-coding
chrX	153420000	153430000	1959	341	9.55484e-149	0.174068	24	2	10	15302	NM_020061	5956	Hs.247787	NM_020061	ENSG00000102076	OPN1LW	CBBM|CBP|COD5|RCP|ROP	opsin 1 (cone pigments), long-wave-sensitive	protein-coding
