# Supplementary material for: Identification of G-quadruplex clusters by high-throughput sequencing of whole-genome amplified products with a G-quadruplex ligand
Source: Sci Rep. 2018 Feb 15;8:3116. doi: 10.1038/s41598-018-21514-7 (PMC5814564; doi:10.1038/s41598-018-21514-7)
Supplement: Supplementary file 7 — Dataset 6 [file 41598_2018_21514_MOESM7_ESM.xlsx]

## Sheet: Sheet1
Supplementary Dataset 6. List of the identified G4 clusters that contain transcriptional starts site
Chromosome	Start	End	Reads for control library	Reads for 7OTD library	p-value	ratio of the reads for 7OTD library to the reads for control library	PQS # predicted by G4Hunter	G4 # identified by G4-seq with K+	G4 # identified by G4-seq with PDS	Distance to TSS	Nearest PromoterID	Entrez ID	Nearest Unigene	Nearest Refseq	Nearest Ensembl	Gene Name	Gene Alias	Gene Description	Gene Type
chr1	10000	20000	7492	1792	0	0.239188	74	4	12	2436	NR_107063	102465910		NR_107063	ENSG00000275449	MIR6859-3	hsa-mir-6859-3	microRNA 6859-3	ncRNA
chr1	850000	860000	3459	647	8.18443e-248	0.187048	37	6	23	72	NR_122045	100130417	Hs.200644	NM_175912	ENSG00000223764	LOC100130417	-	uncharacterized LOC100130417	ncRNA
chr1	860000	870000	4224	442	0	0.10464	80	23	28	3879	NM_152486	148398	Hs.335293	NM_152486	ENSG00000187634	SAMD11	MRS	sterile alpha motif domain containing 11	protein-coding
chr1	890000	900000	3044	475	3.30544e-248	0.156045	57	16	17	-321	NM_015658	26155	Hs.405987	NM_015658	ENSG00000188976	NOC2L	NET15|NET7|NIR|PPP1R112	NOC2 like nucleolar associated transcriptional repressor	protein-coding
chr1	900000	910000	2665	434	1.80875e-211	0.162852	75	19	26	3123	NM_032129	84069	Hs.528691	NM_032129	ENSG00000187583	PLEKHN1	-	pleckstrin homology domain containing N1	protein-coding
chr1	930000	940000	6819	604	0	0.088576	94	12	26	552	NM_021170	57801	Hs.154029	NM_021170	ENSG00000188290	HES4	bHLHb42	hes family bHLH transcription factor 4	protein-coding
chr1	940000	950000	4429	1090	1.02537e-249	0.246105	24	7	14	-3847	NM_005101	9636	Hs.458485	NM_005101	ENSG00000187608	ISG15	G1P2|IFI15|IMD38|IP17|UCRP|hUCRP	ISG15 ubiquitin-like modifier	protein-coding
chr1	950000	960000	4472	639	0	0.142889	60	14	25	-503	NM_001305275	375790	Hs.273330	NM_198576	ENSG00000188157	AGRN	CMS8|CMSPPD	agrin	protein-coding
chr1	1000000	1010000	1844	513	1.7544e-92	0.2782	87	23	31	4687	NM_001205252	401934	Hs.568137	NM_001205252	ENSG00000237330	RNF223	-	ring finger protein 223	protein-coding
chr1	1050000	1060000	2253	544	2.4075e-130	0.241456	58	14	18	-3264	NM_001330306	54991	Hs.235095	NM_017891	ENSG00000131591	C1orf159	-	chromosome 1 open reading frame 159	protein-coding
chr1	1100000	1110000	5353	386	0	0.0721091	81	19	30	615	NR_029957	554210		NR_029957	ENSG00000198976	MIR429	MIRN429|hsa-mir-429|mir-429	microRNA 429	ncRNA
chr1	1110000	1120000	6957	482	0	0.0692827	53	15	20	-77	NM_153254	254173	Hs.454835	NM_153254	ENSG00000162571	TTLL10	TTLL5	tubulin tyrosine ligase like 10	protein-coding
chr1	1140000	1150000	5094	406	0	0.0797016	71	22	29	-2911	NM_004195	8784	Hs.212680	NM_004195	ENSG00000186891	TNFRSF18	AITR|CD357|GITR|GITR-D	TNF receptor superfamily member 18	protein-coding
chr1	1230000	1240000	2364	371	1.8516e-192	0.156937	83	23	26	-3450	NR_106784	102465434		NR_106784	ENSG00000278073	MIR6726	hsa-mir-6726	microRNA 6726	ncRNA
chr1	1240000	1250000	1900	426	6.79751e-118	0.224211	47	12	20	1040	NM_001346116	126789	Hs.400659	NM_153339	ENSG00000169972	PUSL1	-	pseudouridylate synthase-like 1	protein-coding
chr1	1260000	1270000	4162	746	1.72199e-307	0.179241	33	10	18	-1726	NM_152228	83756	Hs.74375	NM_152228	ENSG00000169962	TAS1R3	T1R3	taste 1 receptor member 3	protein-coding
chr1	1270000	1280000	4006	476	0	0.118822	82	26	27	88	NR_106866	102466740		NR_106866	ENSG00000107404	MIR6808	hsa-mir-6808	microRNA 6808	ncRNA
chr1	1280000	1290000	2181	363	1.09497e-170	0.166437	146	17	22	-508	NM_001330311	1855	Hs.731450	NM_004421	ENSG00000107404	DVL1	DRS2|DVL|DVL1L1|DVL1P1	dishevelled segment polarity protein 1	protein-coding
chr1	1290000	1300000	4499	497	0	0.110469	66	14	20	-826	NM_001282584	54587	Hs.515687	NM_032348	ENSG00000162576	MXRA8	-	matrix remodeling associated 8	protein-coding
chr1	1370000	1380000	2081	600	5.04941e-100	0.288323	51	15	15	4097	NM_199121	64856	Hs.449009	NM_022834	ENSG00000179403	VWA1	WARP	von Willebrand factor A domain containing 1	protein-coding
chr1	1400000	1410000	4156	758	4.09613e-303	0.182387	25	12	11	-2135	NM_031921	83858	Hs.729021	NM_031921	ENSG00000160072	ATAD3B	AAA-TOB3|TOB3	ATPase family, AAA domain containing 3B	protein-coding
chr1	1440000	1450000	6292	975	0	0.154959	32	6	12	-2523	NM_018188	55210	Hs.23413	NM_018188	ENSG00000197785	ATAD3A	HAYOS	ATPase family, AAA domain containing 3A	protein-coding
chr1	1470000	1480000	7171	572	0	0.0797657	60	18	18	740	NM_001114748	339453	Hs.668654	NM_001114748	ENSG00000205090	TMEM240	C1orf70|SCA21	transmembrane protein 240	protein-coding
chr1	1530000	1540000	3320	639	6.95388e-233	0.19247	40	8	19	476	NM_001242659	643988	Hs.528816	NM_001242659	ENSG00000228594	FNDC10	C1orf233	fibronectin type III domain containing 10	protein-coding
chr1	1550000	1560000	5861	751	0	0.128135	31	9	16	3755	NM_001170689	142678	Hs.135805	NM_080875	ENSG00000197530	MIB2	ZZANK1|ZZZ5	mindbomb E3 ubiquitin protein ligase 2	protein-coding
chr1	1560000	1570000	5555	413	0	0.0743474	106	23	24	-2560	NM_006983	8510	Hs.192316	NM_006983	ENSG00000189409	MMP23B	MIFR|MIFR-1|MMP22|MMP23A	matrix metallopeptidase 23B	protein-coding
chr1	1630000	1640000	6546	670	0	0.102353	47	9	16	3622	NR_002946	8511	Hs.671760	NR_002946	ENSG00000215914	MMP23A	MIFR|MIFR-1|MMP21	matrix metallopeptidase 23A (pseudogene)	pseudo
chr1	1710000	1720000	3405	832	8.70708e-194	0.244347	31	12	13	-3492	NM_001198994	65220	Hs.654792	NM_023018	ENSG00000008130	NADK	dJ283E3.1	NAD kinase	protein-coding
chr1	1820000	1830000	3793	740	5.75633e-263	0.195096	48	11	14	-2444	NM_002074	2782	Hs.430425	NM_002074	ENSG00000078369	GNB1	MRD42	G protein subunit beta 1	protein-coding
chr1	1840000	1850000	2797	661	1.40581e-164	0.236325	40	14	18	-1266	NM_138705	163688	Hs.85902	NM_138705	ENSG00000169885	CALML6	CAGLP	calmodulin like 6	protein-coding
chr1	1950000	1960000	2257	578	3.52895e-123	0.256092	46	11	20	4232	NM_000815	2563	Hs.113882	NM_000815	ENSG00000187730	GABRD	EIG10|EJM7|GEFSP5	gamma-aminobutyric acid type A receptor delta subunit	protein-coding
chr1	1980000	1990000	5910	704	0	0.11912	49	14	18	3091	NM_002744	5590	Hs.496255	NM_002744	ENSG00000067606	PRKCZ	PKC-ZETA|PKC2	protein kinase C zeta	protein-coding
chr1	2000000	2010000	6049	816	0	0.134898	47	5	19	-86	NM_001033581	5590	Hs.496255	NM_002744	ENSG00000067606	PRKCZ	PKC-ZETA|PKC2	protein kinase C zeta	protein-coding
chr1	2030000	2040000	4640	877	0	0.189009	30	6	10	-1155	NM_001033582	5590	Hs.496255	NM_002744	ENSG00000067606	PRKCZ	PKC-ZETA|PKC2	protein kinase C zeta	protein-coding
chr1	2120000	2130000	4065	656	1.48219693752374e-323	0.161378	54	10	17	1214	NM_001282671	199990	Hs.107101	NM_182533	ENSG00000162585	FAAP20	C1orf86|FP7162	Fanconi anemia core complex associated protein 20	protein-coding
chr1	2130000	2140000	2996	573	2.20663e-211	0.191255	44	8	13	4172	NM_001146310	199990	Hs.107101	NM_182533	ENSG00000162585	FAAP20	C1orf86|FP7162	Fanconi anemia core complex associated protein 20	protein-coding
chr1	2140000	2150000	2922	667	1.24135e-177	0.228268	39	9	19	-841	NM_001282670	199990	Hs.107101	NM_182533	ENSG00000162585	FAAP20	C1orf86|FP7162	Fanconi anemia core complex associated protein 20	protein-coding
chr1	2280000	2290000	3078	591	1.87536e-216	0.192008	37	12	13	-900	NR_024489	100129534	Hs.655313	NM_001127577	ENSG00000269896	LOC100129534	-	small nuclear ribonucleoprotein polypeptide N pseudogene	pseudo
chr1	2340000	2350000	5881	472	0	0.0802585	48	14	19	-990	NM_002617	5192	Hs.732228	NM_002617	ENSG00000157911	PEX10	NALD|PBD6A|PBD6B|RNF69	peroxisomal biogenesis factor 10	protein-coding
chr1	2390000	2400000	3300	358	0	0.108485	69	13	24	-3898	NM_001303012	9651	Hs.170156	NM_014638	ENSG00000149527	PLCH2	PLC-L4|PLC-eta2|PLCL4|PLCeta2	phospholipase C eta 2	protein-coding
chr1	2400000	2410000	4558	429	0	0.0941202	62	18	26	-2754	NM_014638	9651	Hs.170156	NM_014638	ENSG00000149527	PLCH2	PLC-L4|PLC-eta2|PLCL4|PLCeta2	phospholipase C eta 2	protein-coding
chr1	2450000	2460000	5275	596	0	0.112986	43	8	15	3067	NM_018216	55229	Hs.26156	NM_018216	ENSG00000157881	PANK4	-	pantothenate kinase 4	protein-coding
chr1	2460000	2470000	5073	498	0	0.0981668	67	16	27	-3316	NM_001010926	388585	Hs.57971	NM_001010926	ENSG00000197921	HES5	bHLHb38	hes family bHLH transcription factor 5	protein-coding
chr1	2480000	2490000	8204	535	0	0.0652121	52	15	26	-2804	NM_003820	8764	Hs.512898	NM_003820	ENSG00000157873	TNFRSF14	ATAR|CD270|HVEA|HVEM|LIGHTR|TR2	TNF receptor superfamily member 14	protein-coding
chr1	2490000	2500000	5808	492	0	0.0847107	58	9	24	-2974	NR_121638	100996583	Hs.444114	NR_121638	ENSG00000228037	LOC100996583	-	uncharacterized LOC100996583	ncRNA
chr1	2510000	2520000	4257	734	1.48219693752374e-323	0.172422	44	12	12	-2899	NR_036637	127281	Hs.462033	NM_152371	ENSG00000157870	FAM213B	C1orf93	family with sequence similarity 213 member B	protein-coding
chr1	2560000	2570000	2843	454	1.90283e-228	0.15969	45	13	17	-519	NM_033467	79258	Hs.591453	NM_033467	ENSG00000142606	MMEL1	MMEL2|NEP2|NEPII|NL1|NL2|SEP	membrane metalloendopeptidase like 1	protein-coding
chr1	2700000	2710000	3546	845	1.11158e-206	0.238297	38	8	10	1230	NM_001242672	100287898	Hs.632363	NM_001242672	ENSG00000215912	TTC34	-	tetratricopeptide repeat domain 34	protein-coding
chr1	2930000	2940000	2762	609	2.51205e-173	0.220492	34	9	14	-3046	NM_080431	140625	Hs.236635	NM_080431	ENSG00000169717	ACTRT2	ARPM2|ARPT2|Arp-T2|HARPM2	actin related protein T2	protein-coding
chr1	2980000	2990000	2774	519	3.36324e-199	0.187094	53	11	21	-711	NR_015440	440556	Hs.531041	NM_198543	ENSG00000177133	LINC00982	-	long intergenic non-protein coding RNA 982	ncRNA
chr1	3040000	3050000	5741	865	0	0.150671	30	6	12	461	NR_036215	100422968		NR_036215	ENSG00000283572	MIR4251	-	microRNA 4251	ncRNA
chr1	3370000	3380000	2602	478	2.09011e-189	0.183705	58	12	19	3853	NM_014448	27237	Hs.87435	NM_014448	ENSG00000130762	ARHGEF16	GEF16|NBR	Rho guanine nucleotide exchange factor 16	protein-coding
chr1	3470000	3480000	5642	708	0	0.125487	33	6	16	2354	NR_030277	693135		NR_030277	ENSG00000207776	MIR551A	MIRN551A|mir-551a	microRNA 551a	ncRNA
chr1	3520000	3530000	6573	621	0	0.0944774	53	13	20	3059	NM_001409	1953	Hs.593645	NM_001409	ENSG00000162591	MEGF6	EGFL3	multiple EGF like domains 6	protein-coding
chr1	3600000	3610000	2351	573	1.42054e-134	0.243726	42	11	22	-2236	NM_001126242	7161	Hs.192132	NM_005427	ENSG00000078900	TP73	P73	tumor protein p73	protein-coding
chr1	3680000	3690000	6308	678	0	0.107483	32	7	13	-4325	NM_001288583	388588	Hs.22047	NM_001163724	ENSG00000235169	SMIM1	Vel	small integral membrane protein 1 (Vel blood group)	protein-coding
chr1	4710000	4720000	4146	678	0	0.163531	24	6	10	-105	NM_001042478	55966	Hs.12473	NM_018836	ENSG00000196581	AJAP1	MOT8|SHREW-1|SHREW1	adherens junctions associated protein 1	protein-coding
chr1	6050000	6060000	2256	506	1.25443e-139	0.224291	39	16	13	-2467	NM_001291593	261734	Hs.462348	NM_015102	ENSG00000131697	NPHP4	POC10|SLSN4	nephrocystin 4	protein-coding
chr1	6260000	6270000	3692	618	1.26134e-286	0.167389	34	12	13	840	NR_125997	102724450	Hs.669107	NR_125997	ENSG00000226944	LOC102724450	-	uncharacterized LOC102724450	ncRNA
chr1	6300000	6310000	5858	421	0	0.0718675	64	18	21	748	NM_001024598	390992	Hs.532677	NM_001024598	ENSG00000173673	HES3	bHLHb43	hes family bHLH transcription factor 3	protein-coding
chr1	6320000	6330000	5088	745	0	0.146423	42	11	15	-3965	NM_207370	387509	Hs.531581	NM_207370	ENSG00000158292	GPR153	PGR1	G protein-coupled receptor 153	protein-coding
chr1	6410000	6420000	7528	877	0	0.116498	30	12	11	4004	NM_181866	11332	Hs.126137	NM_007274	ENSG00000097021	ACOT7	ACH1|ACT|BACH|CTE-II|LACH|LACH1|hBACH	acyl-CoA thioesterase 7	protein-coding
chr1	6480000	6490000	5124	646	0	0.126073	54	13	22	152	NM_031475	83715	Hs.744222	NM_031475	ENSG00000187017	ESPN	DFNB36|LP2654	espin	protein-coding
chr1	6520000	6530000	10437	521	0	0.0499186	64	13	24	1255	NM_148965	8718	Hs.462529	NM_003790	ENSG00000215788	TNFRSF25	APO-3|DDR3|DR3|LARD|TNFRSF12|TR3|TRAMP|WSL-1|WSL-LR	TNF receptor superfamily member 25	protein-coding
chr1	6540000	6550000	7227	805	0	0.111388	46	12	15	529	NM_001265593	57449	Hs.284232	NM_020631	ENSG00000171680	PLEKHG5	CMTRIC|DSMA4|GEF720|Syx|Tech	pleckstrin homology and RhoGEF domain containing G5	protein-coding
chr1	6550000	6560000	5592	514	0	0.091917	57	16	19	2156	NM_001265592	57449	Hs.284232	NM_020631	ENSG00000171680	PLEKHG5	CMTRIC|DSMA4|GEF720|Syx|Tech	pleckstrin homology and RhoGEF domain containing G5	protein-coding
chr1	6640000	6650000	6794	661	0	0.0972917	34	10	14	4949	NM_001278647	3104	Hs.502330	NM_005341	ENSG00000204859	ZBTB48	HKR3|ZNF855|pp9964	zinc finger and BTB domain containing 48	protein-coding
chr1	9350000	9360000	3628	967	8.28539e-189	0.266538	31	7	11	2059	NM_025106	80176	Hs.8261	NM_025106	ENSG00000171621	SPSB1	SSB-1|SSB1	splA/ryanodine receptor domain and SOCS box containing 1	protein-coding
chr1	9710000	9720000	4623	1003	8.08159e-293	0.216959	41	15	18	-356	NR_027045	644997	Hs.568595	NM_001045478	ENSG00000179840	PIK3CD-AS1	C1orf200	PIK3CD antisense RNA 1	ncRNA
chr1	10850000	10860000	4022	649	3.7193261818929e-320	0.161363	51	20	21	1733	NM_001079843	54897	Hs.439894	NM_017766	ENSG00000130940	CASZ1	CAS11|CST|SRG|ZNF693|dJ734G22.1	castor zinc finger 1	protein-coding
chr1	11100000	11110000	1757	470	5.01053e-92	0.267501	37	14	19	2296	NM_006610	10747	Hs.655645	NM_006610	ENSG00000009724	MASP2	MAP19|MASP-2|MASP1P1|sMAP	mannan binding lectin serine peptidase 2	protein-coding
chr1	11530000	11540000	8646	1046	0	0.120981	26	5	13	-4295	NM_020780	57540	Hs.202355	NM_020780	ENSG00000204624	DISP3	PTCHD2	dispatched RND transporter family member 3	protein-coding
chr1	11710000	11720000	4264	738	4.94065645841247e-323	0.173077	41	12	20	86	NR_130909	93611	Hs.556006	NM_033182	ENSG00000132879	FBXO44	FBG3|FBX30|FBX6A|Fbx44|Fbxo6a	F-box protein 44	protein-coding
chr1	11720000	11730000	4475	934	3.00776e-293	0.208715	24	9	10	850	NM_018438	26270	Hs.464419	NM_018438	ENSG00000116663	FBXO6	FBG2|FBS2|FBX6|Fbx6b	F-box protein 6	protein-coding
chr1	11740000	11750000	5373	960	0	0.178671	31	8	11	-3729	NM_006341	10459	Hs.19400	NM_006341	ENSG00000116670	MAD2L2	FANCV|MAD2B|POLZ2|REV7	MAD2 mitotic arrest deficient-like 2 (yeast)	protein-coding
chr1	11750000	11760000	5682	801	0	0.140971	34	10	14	3219	NM_198545	374946	Hs.632364	NM_198545	ENSG00000162490	DRAXIN	AGPA3119|C1orf187|UNQ3119|neucrin	dorsal inhibitory axon guidance protein	protein-coding
chr1	11820000	11830000	9400	647	0	0.0688298	42	10	15	2750	NM_001010881	284498	Hs.585415	NM_001010881	ENSG00000215910	C1orf167	-	chromosome 1 open reading frame 167	protein-coding
chr1	11830000	11840000	7369	829	0	0.112498	35	9	14	4676	NR_126000	102724659	Hs.737635	NR_126000	ENSG00000177553	LOC102724659	-	uncharacterized LOC102724659	ncRNA
chr1	12220000	12230000	7745	700	0	0.0903809	33	9	14	-2000	NR_107000	102465836		NR_107000	ENSG00000028137	MIR7846	hsa-mir-7846	microRNA 7846	ncRNA
chr1	15730000	15740000	5782	999	0	0.172778	44	9	15	-1391	NM_024329	79180	Hs.465374	NM_024329	ENSG00000142634	EFHD2	SWS1	EF-hand domain family member D2	protein-coding
chr1	16060000	16070000	6091	697	0	0.114431	47	11	12	2191	NM_207348	284723	Hs.631867	NM_207348	ENSG00000162461	SLC25A34	-	solute carrier family 25 member 34	protein-coding
chr1	16080000	16090000	5409	783	0	0.144759	46	14	20	-255	NM_017556	54751	Hs.530101	NM_017556	ENSG00000162458	FBLIM1	CAL|FBLP-1|FBLP1	filamin binding LIM protein 1	protein-coding
chr1	16330000	16340000	4397	1167	2.51158e-229	0.265408	27	10	12	4269	NM_178840	149563	Hs.29190	NM_178840	ENSG00000183888	C1orf64	ERRF	chromosome 1 open reading frame 64	protein-coding
chr1	16340000	16350000	10480	746	0	0.0711832	70	13	22	285	NM_014424	27129	Hs.502612	NM_014424	ENSG00000173641	HSPB7	cvHSP	heat shock protein family B (small) member 7	protein-coding
chr1	16370000	16380000	8066	555	0	0.0688073	70	18	28	-257	NM_001165945	1188	Hs.352243	NM_000085	ENSG00000184908	CLCNKB	CLCKB|ClC-K2|ClC-Kb	chloride voltage-gated channel Kb	protein-coding
chr1	16480000	16490000	8360	810	0	0.09689	31	8	11	-2396	NM_001329090	1969	Hs.171596	NM_004431	ENSG00000142627	EPHA2	ARCC2|CTPA|CTPP1|CTRCT6|ECK	EPH receptor A2	protein-coding
chr1	16530000	16540000	7640	601	0	0.0786649	55	11	19	4166	NM_153213	128272	Hs.591532	NM_153213	ENSG00000142632	ARHGEF19	WGEF	Rho guanine nucleotide exchange factor 19	protein-coding
chr1	16810000	16820000	6851	995	0	0.145234	32	11	11	4196	NR_023386	114819	Hs.597881	NR_023386	ENSG00000080947	CROCCP3	CROCCL2|dJ798A10.2	ciliary rootlet coiled-coil, rootletin pseudogene 3	pseudo
chr1	16950000	16960000	21046	2768	0	0.131521	26	10	12	2401	NR_026752	84809	Hs.631865	NR_026752		CROCCP2	CROCCL1	ciliary rootlet coiled-coil, rootletin pseudogene 2	pseudo
chr1	17240000	17250000	13626	1909	0	0.1401	27	8	12	-3445	NM_014675	9696	Hs.309403	NM_014675	ENSG00000058453	CROCC	ROLT|TAX1BP2	ciliary rootlet coiled-coil, rootletin	protein-coding
chr1	17300000	17310000	9283	478	0	0.051492	59	24	21	2173	NM_001135248	4237	Hs.389137	NM_002403	ENSG00000117122	MFAP2	MAGP|MAGP-1|MAGP1	microfibrillar associated protein 2	protein-coding
chr1	17330000	17340000	5938	870	0	0.146514	32	7	12	3467	NM_001141974	23400	Hs.128866	NM_022089	ENSG00000159363	ATP13A2	CLN12|HSA9947|KRPPD|PARK9	ATPase 13A2	protein-coding
chr1	17440000	17450000	7452	829	0	0.111245	57	9	13	948	NM_007365	11240	Hs.33455	NM_007365	ENSG00000117115	PADI2	PAD-H19|PAD2|PDI2	peptidyl arginine deiminase 2	protein-coding
chr1	17530000	17540000	5264	774	0	0.147036	29	3	11	3379	NM_013358	29943	Hs.412941	NM_013358	ENSG00000142623	PADI1	HPAD10|PAD1|PDI|PDI1	peptidyl arginine deiminase 1	protein-coding
chr1	17900000	17910000	6550	868	0	0.132519	32	10	16	-2048	NM_001319837	55160	Hs.443460	NM_018125	ENSG00000074964	ARHGEF10L	GrinchGEF	Rho guanine nucleotide exchange factor 10 like	protein-coding
chr1	17940000	17950000	6683	556	0	0.0831962	33	8	19	192	NM_001319838	55160	Hs.443460	NM_018125	ENSG00000074964	ARHGEF10L	GrinchGEF	Rho guanine nucleotide exchange factor 10 like	protein-coding
chr1	18430000	18440000	7323	800	0	0.109245	37	13	16	760	NM_032880	84966	Hs.212511	NM_032880	ENSG00000117154	IGSF21	-	immunoglobin superfamily member 21	protein-coding
chr1	18800000	18810000	7374	1445	0	0.195959	27	7	11	-2424	NM_152375	127707	Hs.406913	NM_152375	ENSG00000179023	KLHDC7A	-	kelch domain containing 7A	protein-coding
chr1	18950000	18960000	4563	652	0	0.142888	38	10	20	-2500	NM_013945	5081	Hs.113253	NM_002584	ENSG00000009709	PAX7	HUP1|PAX7B|RMS2	paired box 7	protein-coding
chr1	19180000	19190000	8169	567	0	0.0694087	28	6	14	1155	NM_152232	80834	Hs.553548	NM_152232	ENSG00000179002	TAS1R2	GPR71|T1R2|TR2	taste 1 receptor member 2	protein-coding
chr1	19200000	19210000	9442	734	0	0.0777378	45	7	12	4769	NR_039844	100616120		NR_039844	ENSG00000265606	MIR4695	-	microRNA 4695	ncRNA
chr1	19210000	19220000	5377	699	0	0.129998	29	7	10	2385	NM_001161504	8659	Hs.77448	NM_003748	ENSG00000159423	ALDH4A1	ALDH4|P5CD|P5CDh	aldehyde dehydrogenase 4 family member A1	protein-coding
chr1	19280000	19290000	5420	1065	0	0.196494	24	5	10	-2174	NM_001136265	126917	Hs.466625	NM_001136265	ENSG00000169991	IFFO2	-	intermediate filament family orphan 2	protein-coding
chr1	19970000	19980000	4018	586	0	0.145844	35	10	16	896	NM_001278166	4681	Hs.654502	NM_005380	ENSG00000158747	NBL1	D1S1733E|DAN|DAND1|NB|NO3	neuroblastoma 1, DAN family BMP antagonist	protein-coding
chr1	19990000	20000000	9617	778	0	0.0808984	32	6	11	3220	NM_000871	3362	Hs.22180	NM_000871	ENSG00000158748	HTR6	5-HT6|5-HT6R	5-hydroxytryptamine receptor 6	protein-coding
chr1	20120000	20130000	3861	905	2.81685e-228	0.234395	34	12	11	1410	NM_181719	255104	Hs.656313	NM_181719	ENSG00000162542	TMCO4	-	transmembrane and coiled-coil domains 4	protein-coding
chr1	20810000	20820000	4913	872	0	0.177488	53	13	16	-2272	NM_018584	55450	Hs.731383	NM_018584	ENSG00000162545	CAMK2N1	PRO1489	calcium/calmodulin dependent protein kinase II inhibitor 1	protein-coding
chr1	21050000	21060000	7716	603	0	0.0781493	44	12	17	4133	NM_001103161	400745	Hs.591522	NM_001103160	ENSG00000189410	SH2D5	-	SH2 domain containing 5	protein-coding
chr1	21970000	21980000	6887	778	0	0.112966	44	11	11	3348	NM_001145658	5909	Hs.148178	NM_002885	ENSG00000076864	RAP1GAP	RAP1GA1|RAP1GAP1|RAP1GAPII|RAPGAP	RAP1 GTPase activating protein	protein-coding
chr1	21990000	22000000	4323	931	1.0437e-275	0.21536	48	4	12	856	NM_002885	5909	Hs.148178	NM_002885	ENSG00000076864	RAP1GAP	RAP1GA1|RAP1GAP1|RAP1GAPII|RAPGAP	RAP1 GTPase activating protein	protein-coding
chr1	22260000	22270000	5425	711	0	0.13106	36	9	12	-1210	NM_001291860	3339	Hs.562227	NM_005529	ENSG00000142798	HSPG2	HSPG|PLC|PRCAN|SJA|SJS|SJS1	heparan sulfate proteoglycan 2	protein-coding
chr1	22460000	22470000	8317	697	0	0.0838043	59	9	16	4519	NM_030761	54361	Hs.25766	NM_030761	ENSG00000162552	WNT4	SERKAL|WNT-4	Wnt family member 4	protein-coding
chr1	22590000	22600000	11596	724	0	0.0624353	55	16	15	2268	NR_039613	100616433		NR_039613	ENSG00000266564	MIR4418	-	microRNA 4418	ncRNA
chr1	22880000	22890000	4198	682	0	0.162458	42	8	13	-4995	NM_020526	2046	Hs.283613	NM_020526	ENSG00000070886	EPHA8	EEK|EK3|HEK3	EPH receptor A8	protein-coding
chr1	22960000	22970000	8534	770	0	0.0902273	35	12	11	1745	NM_001347466	712	Hs.632379	NM_015991	ENSG00000173372	C1QA	-	complement C1q A chain	protein-coding
chr1	23030000	23040000	4963	868	0	0.174894	30	8	11	-2331	NM_004442	2048	Hs.380705	NM_004442	ENSG00000133216	EPHB2	CAPB|DRT|EK5|EPHT3|ERK|Hek5|PCBC|Tyro5	EPH receptor B2	protein-coding
chr1	23750000	23760000	5465	1008	0	0.184446	31	8	11	-3728	NM_003196	6920	Hs.446354	NM_003196	ENSG00000204219	TCEA3	TFIIS|TFIIS.H	transcription elongation factor A3	protein-coding
chr1	23880000	23890000	5654	1615	1.83799e-271	0.285638	24	9	10	1285	NM_002167	3399	Hs.76884	NM_002167	ENSG00000117318	ID3	HEIR-1|bHLHb25	inhibitor of DNA binding 3, HLH protein	protein-coding
chr1	24120000	24130000	7581	1010	0	0.133228	49	11	18	1060	NM_001127621	2582	Hs.632380	NM_000403	ENSG00000117308	GALE	SDR1E1	UDP-galactose-4-epimerase	protein-coding
chr1	24430000	24440000	9030	814	0	0.090144	29	6	13	3665	NM_152372	127294	Hs.523413	NM_152372	ENSG00000142661	MYOM3	-	myomesin 3	protein-coding
chr1	25240000	25250000	6727	749	0	0.111342	32	8	17	907	NR_106789	102465437		NR_106789	ENSG00000278034	MIR6731	hsa-mir-6731	microRNA 6731	ncRNA
chr1	25250000	25260000	5408	688	0	0.127219	33	9	15	1770	NM_004350	864	Hs.170019	NM_004350	ENSG00000020633	RUNX3	AML2|CBFA3|PEBP2aC	runt related transcription factor 3	protein-coding
chr1	25290000	25300000	6535	1026	0	0.157001	32	8	11	-3499	NM_001031680	864	Hs.170019	NM_004350	ENSG00000020633	RUNX3	AML2|CBFA3|PEBP2aC	runt related transcription factor 3	protein-coding
chr1	25340000	25350000	8502	714	0	0.0839802	29	11	13	-4994	NR_039623	100616365		NR_039623	ENSG00000264371	MIR4425	-	microRNA 4425	ncRNA
chr1	25870000	25880000	4757	729	0	0.153248	44	14	17	4924	NM_015627	26119	Hs.590911	NM_015627	ENSG00000157978	LDLRAP1	ARH|ARH1|ARH2|FHCB1|FHCB2	low density lipoprotein receptor adaptor protein 1	protein-coding
chr1	26140000	26150000	7419	780	0	0.105135	27	5	16	-1397	NM_001099627	56181	Hs.149305	NM_019557	ENSG00000117640	MTFR1L	FAM54B|HYST1888|MST116|MSTP116	mitochondrial fission regulator 1 like	protein-coding
chr1	26480000	26490000	6518	1388	0	0.212949	31	10	12	-511	NM_024869	79927	Hs.694119	NM_024869	ENSG00000197245	FAM110D	GRRP1	family with sequence similarity 110 member D	protein-coding
chr1	26510000	26520000	5049	835	0	0.165379	48	12	14	-2119	NM_198137	378807	Hs.123532	NM_198137	ENSG00000188782	CATSPER4	-	cation channel sperm associated 4	protein-coding
chr1	26600000	26610000	7654	943	0	0.123204	39	7	15	-1213	NM_031286	83442	Hs.109051	NM_031286	ENSG00000142669	SH3BGRL3	HEL-S-297|SH3BP-1|TIP-B1	SH3 domain binding glutamate rich protein like 3	protein-coding
chr1	26640000	26650000	6022	851	0	0.141315	35	5	10	-244	NM_145345	91544	Hs.145061	NM_145345	ENSG00000158062	UBXN11	COA-1|PP2243|SOC|SOCI|UBXD5	UBX domain protein 11	protein-coding
chr1	26680000	26690000	6641	1055	0	0.158862	31	13	14	-4379	NM_001039775	55057	Hs.128738	NM_017977	ENSG00000176092	AIM1L	CRYBG2	absent in melanoma 1-like	protein-coding
chr1	26860000	26870000	6202	850	0	0.137053	34	5	10	-4603	NM_001330441	6195	Hs.149957	NM_002953	ENSG00000117676	RPS6KA1	HU-1|MAPKAPK1A|RSK|RSK1|p90Rsk	ribosomal protein S6 kinase A1	protein-coding
chr1	27150000	27160000	4062	791	6.77608e-282	0.194732	28	4	10	1799	NM_032283	84243	Hs.523710	NM_032283	ENSG00000204160	ZDHHC18	DHHC-18|DHHC18	zinc finger DHHC-type containing 18	protein-coding
chr1	27320000	27330000	4641	866	0	0.186598	37	7	16	4805	NM_001013642	388610	Hs.355747	NM_001013642	ENSG00000253368	TRNP1	C1orf225|TNRP	TMF1-regulated nuclear protein 1	protein-coding
chr1	27330000	27340000	6501	1029	0	0.158283	37	11	11	4333	NM_052943	115572	Hs.632378	NM_052943	ENSG00000158246	FAM46B	-	family with sequence similarity 46 member B	protein-coding
chr1	27690000	27700000	7571	703	0	0.0928543	42	9	11	-1643	NM_004672	9064	Hs.194694	NM_004672	ENSG00000142733	MAP3K6	ASK2|MAPKKK6|MEKK6	mitogen-activated protein kinase kinase kinase 6	protein-coding
chr1	27700000	27710000	7427	680	0	0.0915578	54	15	12	-3657	NM_003665	8547	Hs.333383	NM_003665	ENSG00000142748	FCN3	FCNH|HAKA1	ficolin 3	protein-coding
chr1	27710000	27720000	5684	818	0	0.143913	31	9	13	-4148	NM_005281	2827	Hs.66542	NM_005281	ENSG00000181773	GPR3	ACCA	G protein-coupled receptor 3	protein-coding
chr1	27930000	27940000	8137	798	0	0.0980705	33	12	14	-4995	NM_001029882	27245	Hs.469280	NM_001029882	ENSG00000126705	AHDC1	MRD25	AT-hook DNA binding motif containing 1	protein-coding
chr1	29210000	29220000	4668	938	1.92753729578122e-315	0.200943	43	10	11	1397	NM_203342	2035	Hs.175437	NM_004437	ENSG00000159023	EPB41	4.1R|EL1|HE	erythrocyte membrane protein band 4.1	protein-coding
chr1	29440000	29450000	6803	1214	0	0.178451	26	6	13	4013	NM_001171868	399474	Hs.712722	NM_001003682	ENSG00000253304	TMEM200B	TTMB	transmembrane protein 200B	protein-coding
chr1	29450000	29460000	5128	738	0	0.143916	38	7	13	-4579	NM_001003682	399474	Hs.712722	NM_001003682	ENSG00000253304	TMEM200B	TTMB	transmembrane protein 200B	protein-coding
chr1	29560000	29570000	4578	692	0	0.151158	25	9	11	1972	NM_001195001	10076	Hs.19718	NM_005704	ENSG00000060656	PTPRU	FMI|PCP-2|PTP|PTP-J|PTP-PI|PTP-RO|PTPPSI|PTPRO|PTPU2|R-PTP-PSI|R-PTP-U|hPTP-J	protein tyrosine phosphatase, receptor type U	protein-coding
chr1	30510000	30520000	5007	830	0	0.165768	31	7	10	-4541	NR_110790	101929406	Hs.639413	NR_110790	ENSG00000233399	LINC01648	-	long intergenic non-protein coding RNA 1648	ncRNA
chr1	31380000	31390000	4453	751	0	0.16865	37	9	12	-3520	NM_014654	9672	Hs.158287	NM_014654	ENSG00000162512	SDC3	SDCN|SYND3	syndecan 3	protein-coding
chr1	32040000	32050000	7346	742	0	0.101007	42	11	17	1254	NM_001204415	64129	Hs.199368	NM_022164	ENSG00000142910	TINAGL1	ARG1|LCN7|LIECG3|TINAGRP	tubulointerstitial nephritis antigen like 1	protein-coding
chr1	32080000	32090000	6568	922	0	0.140378	43	9	20	1699	NM_001525	3061	Hs.388226	NM_001525	ENSG00000121764	HCRTR1	OX1R	hypocretin receptor 1	protein-coding
chr1	32160000	32170000	10438	749	0	0.071757	39	9	16	4768	NM_001856	1307	Hs.368921	NM_001856	ENSG00000084636	COL16A1	447AA|FP1572	collagen type XVI alpha 1 chain	protein-coding
chr1	32220000	32230000	6207	455	0	0.0733043	66	16	24	-664	NR_036216	100423028		NR_036216	ENSG00000266580	MIR4254	-	microRNA 4254	ncRNA
chr1	32800000	32810000	9893	767	0	0.0775296	50	13	18	-3160	NR_052852	65108	Hs.75061	NM_023009	ENSG00000175130	MARCKSL1	F52|MACMARCKS|MLP|MLP1|MRP	MARCKS like 1	protein-coding
chr1	33230000	33240000	8270	792	0	0.0957678	43	8	14	3765	NM_001198972	57648	Hs.591502	NM_020888	ENSG00000162522	KIAA1522	-	KIAA1522	protein-coding
chr1	33330000	33340000	4988	711	0	0.142542	39	9	13	1414	NM_001171940	252995	Hs.524234	NM_153756	ENSG00000160097	FNDC5	FRCP2|irisin	fibronectin type III domain containing 5	protein-coding
chr1	33350000	33360000	11971	703	0	0.0587253	69	16	17	2902	NM_002143	3208	Hs.632391	NM_002143	ENSG00000121905	HPCA	BDR2|DYT2	hippocalcin	protein-coding
chr1	33360000	33370000	11277	713	0	0.063226	37	10	13	2041	NM_001329724	113452	Hs.534521	NM_033504	ENSG00000121900	TMEM54	BCLP|CAC-1|CAC1	transmembrane protein 54	protein-coding
chr1	33720000	33730000	6723	769	0	0.114383	38	10	13	2826	NM_152493	149076	Hs.743358	NM_152493	ENSG00000160094	ZNF362	RN|lin-29	zinc finger protein 362	protein-coding
chr1	33780000	33790000	3008	751	8.33221e-168	0.249668	31	5	10	1699	NM_001080438	127550		NM_001080438	ENSG00000184389	A3GALT2	A3GALT2P|IGB3S|IGBS3S	alpha 1,3-galactosyltransferase 2	protein-coding
chr1	34630000	34640000	4806	890	0	0.185185	40	12	14	2516	NM_032884	84970	Hs.194610	NM_032884	ENSG00000142698	C1orf94	-	chromosome 1 open reading frame 94	protein-coding
chr1	35220000	35230000	7207	699	0	0.096989	28	10	10	-342	NM_153212	127534	Hs.351203	NM_153212	ENSG00000189433	GJB4	CX30.3|EKV	gap junction protein beta 4	protein-coding
chr1	35240000	35250000	5735	611	0	0.106539	40	10	14	-1790	NM_024009	2707	Hs.522561	NM_024009	ENSG00000188910	GJB3	CX31|DFNA2|DFNA2B|EKV	gap junction protein beta 3	protein-coding
chr1	35250000	35260000	7450	793	0	0.106443	26	10	10	-3599	NM_002060	2701	Hs.296310	NM_002060	ENSG00000187513	GJA4	CX37	gap junction protein alpha 4	protein-coding
chr1	36020000	36030000	7294	1248	0	0.1711	49	13	15	1607	NM_001014839	23154	Hs.121870	NM_014284	ENSG00000020129	NCDN	-	neurochondrin	protein-coding
chr1	36030000	36040000	5318	1044	0	0.196314	24	4	10	-3971	NM_178548	339488	Hs.567844	NM_178548	ENSG00000116819	TFAP2E	AP2E	transcription factor AP-2 epsilon	protein-coding
chr1	36550000	36560000	7403	1055	0	0.14251	35	11	17	547	NM_017825	54936	Hs.18021	NM_017825	ENSG00000116863	ADPRHL2	ARH3	ADP-ribosylhydrolase like 2	protein-coding
chr1	36590000	36600000	4786	635	0	0.132679	53	20	19	-4315	NM_005202	1296	Hs.353001	NM_005202	ENSG00000171812	COL8A2	FECD|FECD1|PPCD|PPCD2	collagen type VIII alpha 2 chain	protein-coding
chr1	36620000	36630000	5105	727	0	0.142409	51	12	23	-3346	NM_001270895	27095	Hs.523131	NM_014408	ENSG00000054116	TRAPPC3	BET3	trafficking protein particle complex 3	protein-coding
chr1	36780000	36790000	7679	895	0	0.116552	50	15	20	4249	NR_130899	55194	Hs.87016	NM_018166	ENSG00000142694	EVA1B	C1orf78|FAM176B	eva-1 homolog B	protein-coding
chr1	36930000	36940000	7777	879	0	0.113026	24	13	17	-4960	NM_031280	64960	Hs.352839	NM_031280	ENSG00000116898	MRPS15	DC37|MPR-S15|RPMS15|S15mt	mitochondrial ribosomal protein S15	protein-coding
chr1	37940000	37950000	6729	854	0	0.126913	48	6	15	-831	NR_106790	102465438		NR_106790	ENSG00000163874	MIR6732	hsa-mir-6732	microRNA 6732	ncRNA
chr1	38410000	38420000	4835	842	0	0.174147	39	9	12	-2271	NM_005540	3633	Hs.449942	NM_005540	ENSG00000204084	INPP5B	5PTase	inositol polyphosphate-5-phosphatase B	protein-coding
chr1	38510000	38520000	6760	904	0	0.133728	26	9	13	-2550	NM_002699	5453	Hs.1837	NM_002699	ENSG00000185668	POU3F1	OCT6|OTF6|SCIP	POU class 3 homeobox 1	protein-coding
chr1	39950000	39960000	4438	1292	1.0157e-208	0.291122	31	6	11	-2318	NM_181809	353500	Hs.472497	NM_181809	ENSG00000183682	BMP8A	-	bone morphogenetic protein 8a	protein-coding
chr1	39980000	39990000	8347	1002	0	0.120043	30	5	12	4462	NR_132962	192217	Hs.472491	NR_132962	ENSG00000237624	OXCT2P1	OXCT2P	3-oxoacid CoA-transferase 2 pseudogene 1	pseudo
chr1	40150000	40160000	4450	875	2.9112e-306	0.196629	39	9	11	2157	NM_001282397	51440	Hs.743975	NM_016257	ENSG00000116983	HPCAL4	HLP4	hippocalcin like 4	protein-coding
chr1	40230000	40240000	6384	782	0	0.122494	28	8	11	2020	NM_022120	64064	Hs.472491	NM_022120	ENSG00000198754	OXCT2	FKSG25|SCOTT	3-oxoacid CoA-transferase 2	protein-coding
chr1	40250000	40260000	3525	683	1.05882e-245	0.193759	30	11	14	352	NR_135805	101929536	Hs.552820	NR_135805	ENSG00000261798	LOC101929536	-	uncharacterized LOC101929536	ncRNA
chr1	41240000	41250000	5648	813	0	0.143945	32	4	12	-4684	NM_172163	9132	Hs.473058	NM_004700	ENSG00000117013	KCNQ4	DFNA2|DFNA2A|KV7.4	potassium voltage-gated channel subfamily Q member 4	protein-coding
chr1	41480000	41490000	9307	825	0	0.088643	26	3	10	2427	NM_001168247	200172	Hs.194609	NM_144990	ENSG00000171790	SLFNL1	-	schlafen like 1	protein-coding
chr1	41820000	41830000	6383	853	0	0.133636	41	15	14	-2603	NM_001291281	100132074	Hs.559677	NM_001291281		FOXO6	-	forkhead box O6	protein-coding
chr1	41840000	41850000	10625	533	0	0.0501647	51	15	18	-3659	NR_135817	101929901		NR_135817	ENSG00000229901	LOC101929901	-	uncharacterized LOC101929901	ncRNA
chr1	41950000	41960000	5942	678	0	0.114103	32	7	12	-4646	NM_001302269	1907	Hs.1407	NM_001956	ENSG00000127129	EDN2	ET-2|ET2|PPET2	endothelin 2	protein-coding
chr1	42630000	42640000	6502	669	0	0.102891	36	6	13	-4605	NM_033553	2980	Hs.778	NM_033553	ENSG00000197273	GUCA2A	GCAP-I|GUCA2|STARA	guanylate cyclase activator 2A	protein-coding
chr1	43200000	43210000	8795	694	0	0.0789085	41	11	16	925	NM_148960	149461	Hs.496270	NM_148960	ENSG00000164007	CLDN19	HOMG5	claudin 19	protein-coding
chr1	43420000	43430000	6495	1065	0	0.163972	28	10	14	-153	NM_006516	6513	Hs.473721	NM_006516	ENSG00000117394	SLC2A1	CSE|DYT17|DYT18|DYT9|EIG12|GLUT|GLUT-1|GLUT1|GLUT1DS|HTLVR|PED|SDCHCN	solute carrier family 2 member 1	protein-coding
chr1	43730000	43740000	6903	712	0	0.103144	28	8	11	-665	NM_144626	128218	Hs.104476	NM_144626	ENSG00000179178	TMEM125	-	transmembrane protein 125	protein-coding
chr1	43830000	43840000	4171	772	5.16387e-301	0.185088	32	5	12	-1255	NM_022821	64834	Hs.25597	NM_022821	ENSG00000066322	ELOVL1	CGI-88|Ssc1	ELOVL fatty acid elongase 1	protein-coding
chr1	43910000	43920000	7789	528	0	0.0677879	27	8	12	790	NR_106793	102465440		NR_106793	ENSG00000274975	MIR6735	hsa-mir-6735	microRNA 6735	ncRNA
chr1	43990000	44000000	5353	515	0	0.0962077	46	14	15	-1531	NM_002840	5792	Hs.272062	NM_002840	ENSG00000142949	PTPRF	BNAH2|LAR	protein tyrosine phosphatase, receptor type F	protein-coding
chr1	44430000	44440000	6143	660	0	0.107439	41	13	19	-653	NM_001319169	1802	Hs.632398	NM_001384	ENSG00000132768	DPH2	DPH2L2	DPH2 homolog	protein-coding
chr1	44440000	44450000	8999	510	0	0.056673	45	14	15	126	NM_003780	8704	Hs.632403	NM_003780	ENSG00000117411	B4GALT2	B4Gal-T2|B4Gal-T3|beta4Gal-T2	beta-1,4-galactosyltransferase 2	protein-coding
chr1	44450000	44460000	8415	582	0	0.0691622	35	16	13	-2280	NM_152499	149473	Hs.632394	NM_152499	ENSG00000159214	CCDC24	-	coiled-coil domain containing 24	protein-coding
chr1	44490000	44500000	5973	688	0	0.115185	37	11	12	1795	NM_001328629	6536	Hs.442590	NM_006934	ENSG00000196517	SLC6A9	GLYT1	solute carrier family 6 member 9	protein-coding
chr1	44700000	44710000	8291	876	0	0.105657	38	8	11	4955	NR_110056	100874278	Hs.132497	NR_046817	ENSG00000233602	ERI3-IT1	-	ERI3 intronic transcript 1	ncRNA
chr1	45260000	45270000	3686	456	0	0.123711	29	9	10	-897	NM_004073	1263	Hs.632415	NM_004073	ENSG00000173846	PLK3	CNK|FNK|PLK-3|PRK	polo like kinase 3	protein-coding
chr1	45470000	45480000	8248	845	0	0.102449	27	6	12	2027	NM_024602	79654	Hs.525084	NM_024602	ENSG00000126107	HECTD3	-	HECT domain E3 ubiquitin protein ligase 3	protein-coding
chr1	46890000	46900000	10868	877	0	0.0806956	30	7	12	-4499	NR_045483	729041	Hs.170205	NR_045483		FAAHP1	-	fatty acid amide hydrolase pseudogene 1	pseudo
chr1	46910000	46920000	9354	685	0	0.0732307	27	7	14	376	NR_121680	101929651	Hs.638707	NR_121680	ENSG00000224863	LINC01398	-	long intergenic non-protein coding RNA 1398	ncRNA
chr1	46970000	46980000	7988	1155	0	0.144592	30	9	10	2332	NM_172225	127343	Hs.375623	NM_147192	ENSG00000197587	DMBX1	MBX|OTX3|PAXB	diencephalon/mesencephalon homeobox 1	protein-coding
chr1	47010000	47020000	6625	477	0	0.072	44	13	20	1887	NM_001097611	148930	Hs.350764	NM_182516	ENSG00000162456	KNCN	Kino|L5	kinocilin	protein-coding
chr1	47640000	47650000	2179	567	6.42572e-117	0.260211	41	11	14	78	NR_047498	100874253	Hs.435758	NR_047498	ENSG00000224805	LINC00853	PDZK1IP1-AS1|ncRNA-a4	long intergenic non-protein coding RNA 853	ncRNA
chr1	47690000	47700000	4953	678	0	0.136887	38	18	16	2387	NM_001287347	6886	Hs.705618	NM_003189	ENSG00000162367	TAL1	SCL|TCL5|bHLHa17|tal-1	TAL bHLH transcription factor 1, erythroid differentiation factor	protein-coding
chr1	47900000	47910000	6842	767	0	0.112102	38	15	13	-2011	NR_126355	102724077	Hs.159718	NR_126355		LINC01389	-	long intergenic non-protein coding RNA 1389	ncRNA
chr1	48460000	48470000	4705	982	3.21149e-308	0.208714	24	6	10	-2438	NM_001194986	388630	Hs.61504	NM_001194986	ENSG00000269113	TRABD2B	TIKI2	TraB domain containing 2B	protein-coding
chr1	48680000	48690000	7908	1063	0	0.134421	24	3	10	-3357	NM_001135181	200010	Hs.37890	NM_001011547	ENSG00000117834	SLC5A9	SGLT4	solute carrier family 5 member 9	protein-coding
chr1	50880000	50890000	5758	715	0	0.124175	31	8	22	4119	NM_032110	63950	Hs.334481	NM_032110	ENSG00000142700	DMRTA2	-	DMRT like family A2	protein-coding
chr1	51760000	51770000	6726	722	0	0.107345	45	9	24	-1367	NM_001297666	22996	Hs.112949	NM_001080494	ENSG00000085831	TTC39A	C1orf34|DEME-6	tetratricopeptide repeat domain 39A	protein-coding
chr1	51790000	51800000	5431	1127	0	0.207512	25	5	12	-326	NR_123731	102724097	Hs.568648	NR_123731	ENSG00000261664	TTC39A-AS1	-	TTC39A antisense RNA 1	ncRNA
chr1	53790000	53800000	6507	782	0	0.120178	28	5	13	1095	NR_131923	105378732	Hs.118609	NR_131923	ENSG00000225675	LINC01771	-	long intergenic non-protein coding RNA 1771	ncRNA
chr1	54870000	54880000	3564	786	6.39794e-223	0.220539	43	9	15	-2932	NM_018070	23648	Hs.476706	NM_018070	ENSG00000157216	SSBP3	CSDP|SSDP|SSDP1	single stranded DNA binding protein 3	protein-coding
chr1	55270000	55280000	5787	757	0	0.13081	30	7	10	3264	NM_152607	163747	Hs.376018	NM_152607	ENSG00000162398	LEXM	C1orf177|LEM	lymphocyte expansion molecule	protein-coding
chr1	55460000	55470000	6813	561	0	0.0823426	27	11	13	383	NM_057176	7809	Hs.151291	NM_057176	ENSG00000162399	BSND	BART|DFNB73	barttin CLCNK type accessory beta subunit	protein-coding
chr1	63780000	63790000	4249	711	0	0.167333	35	12	20	-2072	NR_038252	199899	Hs.116210	NR_038252	ENSG00000224209	LINC00466	-	long intergenic non-protein coding RNA 466	ncRNA
chr1	91180000	91190000	4203	1170	2.69766e-208	0.278373	26	7	14	-2206	NM_020063	343472	Hs.451956	NM_020063	ENSG00000143032	BARHL2	-	BarH like homeobox 2	protein-coding
chr1	109790000	109800000	7797	632	0	0.0810568	36	9	16	2359	NM_001408	1952	Hs.57652	NM_001408	ENSG00000143126	CELSR2	ADGRC2|CDHF10|EGFL2|Flamingo1|MEGF3	cadherin EGF LAG seven-pass G-type receptor 2	protein-coding
chr1	110020000	110030000	7690	687	0	0.0893368	28	15	12	-1561	NM_153340	127002	Hs.118248	NM_153340	ENSG00000162650	ATXN7L2	-	ataxin 7 like 2	protein-coding
chr1	110030000	110040000	7739	814	0	0.105182	29	7	13	-1658	NM_001134402	284613	Hs.514682	NM_182580	ENSG00000174151	CYB561D1	-	cytochrome b561 family member D1	protein-coding
chr1	110160000	110170000	9697	800	0	0.0824997	55	9	19	1464	NM_001308170	271	Hs.82927	NM_004037	ENSG00000116337	AMPD2	PCH9|SPG63	adenosine monophosphate deaminase 2	protein-coding
chr1	110300000	110310000	6361	642	0	0.100928	51	14	19	1644	NM_139053	79574	Hs.485352	NM_024526	ENSG00000198758	EPS8L3	EPS8R3	EPS8 like 3	protein-coding
chr1	110450000	110460000	10936	708	0	0.0647403	26	8	13	1767	NM_000757	1435	Hs.173894	NM_000757	ENSG00000184371	CSF1	CSF-1|MCSF	colony stimulating factor 1	protein-coding
chr1	110520000	110530000	4302	1227	2.25842e-207	0.285216	24	11	11	-2387	NM_001242673	10768	Hs.743973	NM_006621	ENSG00000168710	AHCYL1	DCAL|IRBIT|PPP1R78|PRO0233|XPVKONA	adenosylhomocysteinase like 1	protein-coding
chr1	110650000	110660000	2283	658	1.32462e-109	0.288217	25	6	10	-62	NM_203412	164153	Hs.374027	NM_203412	ENSG00000186150	UBL4B	-	ubiquitin like 4B	protein-coding
chr1	110750000	110760000	7916	662	0	0.0836281	40	10	13	1664	NM_004978	3749	Hs.153521	NM_004978	ENSG00000116396	KCNC4	C1orf30|HKSHIIIC|KSHIIIC|KV3.4	potassium voltage-gated channel subfamily C member 4	protein-coding
chr1	111030000	111040000	6201	974	0	0.157071	30	6	12	-2120	NR_108042	440602	Hs.708945	NR_108042	ENSG00000235407	CYMP-AS1	-	CYMP antisense RNA 1	ncRNA
chr1	112280000	112290000	4216	1019	4.8517e-242	0.241698	25	9	10	2537	NR_038952	100506343	Hs.485810	NR_038951	ENSG00000227811	FAM212B-AS1	-	FAM212B antisense RNA 1	ncRNA
chr1	113050000	113060000	5417	894	0	0.165036	46	10	17	3630	NM_024494	7482	Hs.258575	NM_004185	ENSG00000134245	WNT2B	WNT13	Wnt family member 2B	protein-coding
chr1	113240000	113250000	9902	585	0	0.059079	57	14	16	4678	NM_001042679	389	Hs.502659	NM_175744	ENSG00000155366	RHOC	ARH9|ARHC|H9|RHOH9	ras homolog family member C	protein-coding
chr1	113250000	113260000	6389	705	0	0.110346	33	10	12	2950	NM_005167	333926	Hs.655231	NM_005167	ENSG00000155367	PPM1J	PP2CZ|PP2Czeta|PPP2CZ	protein phosphatase, Mg2+/Mn2+ dependent 1J	protein-coding
chr1	113260000	113270000	4442	944	1.62179e-286	0.212517	25	10	13	1811	NM_182759	284467	Hs.439116	NM_182759	ENSG00000184599	FAM19A3	TAFA-3|TAFA3	family with sequence similarity 19 member A3, C-C motif chemokine like	protein-coding
chr1	114690000	114700000	5431	959	0	0.176579	38	11	12	62	NM_205848	148281	Hs.370963	NM_205848	ENSG00000134207	SYT6	sytVI	synaptotagmin 6	protein-coding
chr1	149870000	149880000	6779	983	0	0.145007	25	5	12	3543	NM_001278719	9900	Hs.516153	NM_014849	ENSG00000159164	SV2A	SV2	synaptic vesicle glycoprotein 2A	protein-coding
chr1	149880000	149890000	7899	800	0	0.101279	62	20	23	4434	NM_014849	9900	Hs.516153	NM_014849	ENSG00000159164	SV2A	SV2	synaptic vesicle glycoprotein 2A	protein-coding
chr1	150120000	150130000	6294	1154	0	0.183349	32	10	11	2224	NM_001304723	51177	Hs.438824	NM_016274	ENSG00000023902	PLEKHO1	CKIP-1|CKIP1|JBP|OC120	pleckstrin homology domain containing O1	protein-coding
chr1	150230000	150240000	4941	998	0	0.201983	33	5	10	4862	NM_012113	23632	Hs.528988	NM_012113	ENSG00000118298	CA14	CAXiV	carbonic anhydrase 14	protein-coding
chr1	150480000	150490000	10344	840	0	0.0812065	35	9	14	-3233	NR_051960	100874054	Hs.576460	NR_051960	ENSG00000228126	FALEC	FAL1|LINC00568|ncRNA-a1	focally amplified long non-coding RNA in epithelial cancer	ncRNA
chr1	150520000	150530000	7148	695	0	0.09723	68	17	20	595	NR_036211	100422997		NR_036211	ENSG00000264553	MIR4257	-	microRNA 4257	ncRNA
chr1	150940000	150950000	9117	923	0	0.101239	54	12	20	2479	NM_022075	29956	Hs.744017	NM_013384	ENSG00000143418	CERS2	L3|LASS2|SP260|TMSG1	ceramide synthase 2	protein-coding
chr1	151030000	151040000	5453	1272	2.47032822920623e-323	0.233266	35	8	13	2849	NM_006818	10962	Hs.75823	NM_006818	ENSG00000213190	MLLT11	AF1Q	myeloid/lymphoid or mixed-lineage leukemia; translocated to, 11	protein-coding
chr1	151110000	151120000	7513	851	0	0.11327	46	14	25	4140	NM_001178062	10500	Hs.516316	NM_030913	ENSG00000143434	SEMA6C	SEMAY|m-SemaY|m-SemaY2	semaphorin 6C	protein-coding
chr1	151250000	151260000	7563	1105	0	0.146106	36	8	10	212	NM_020832	57592	Hs.186756	NM_020832	ENSG00000143373	ZNF687	PDB6	zinc finger protein 687	protein-coding
chr1	151680000	151690000	11964	695	0	0.0580909	72	13	18	3792	NM_001172648	11189	Hs.26047	NM_007185	ENSG00000159409	CELF3	BRUNOL1|CAGH4|ERDA4|ETR-1|TNRC4	CUGBP, Elav-like family member 3	protein-coding
chr1	151770000	151780000	8929	989	0	0.110763	31	6	13	2918	NM_001004432	339398	Hs.591477	NM_001004432	ENSG00000213171	LINGO4	DAAT9248|LRRN6D|PRO34002	leucine rich repeat and Ig domain containing 4	protein-coding
chr1	151790000	151800000	11698	931	0	0.0795863	40	11	14	3553	NM_001001523	6097	Hs.256022	NM_005060	ENSG00000143365	RORC	IMD42|NR1F3|RORG|RZR-GAMMA|RZRG|TOR	RAR related orphan receptor C	protein-coding
chr1	151800000	151810000	7611	640	0	0.0840888	56	12	15	-652	NM_005060	6097	Hs.256022	NM_005060	ENSG00000143365	RORC	IMD42|NR1F3|RORG|RZR-GAMMA|RZRG|TOR	RAR related orphan receptor C	protein-coding
chr1	153330000	153340000	6434	803	0	0.124806	28	11	13	4670	NM_002965	6280	Hs.112405	NM_002965	ENSG00000163220	S100A9	60B8AG|CAGB|CFAG|CGLB|L1AG|LIAG|MAC387|MIF|MRP14|NIF|P14	S100 calcium binding protein A9	protein-coding
chr1	153360000	153370000	5936	1021	0	0.172001	30	11	10	-1336	NM_001319197	6279	Hs.416073	NM_002964	ENSG00000143546	S100A8	60B8AG|CAGA|CFAG|CGLA|CP-10|L1Ag|MA387|MIF|MRP8|NIF|P8	S100 calcium binding protein A8	protein-coding
chr1	153500000	153510000	7375	1692	0	0.229424	31	8	13	3717	NM_014624	6277	Hs.275243	NM_014624	ENSG00000197956	S100A6	2A9|5B10|CABP|CACY|PRA	S100 calcium binding protein A6	protein-coding
chr1	153510000	153520000	8152	932	0	0.114328	37	12	18	-759	NM_002962	6276	Hs.2960	NM_002962	ENSG00000196420	S100A5	S100D	S100 calcium binding protein A5	protein-coding
chr1	153520000	153530000	6523	1053	0	0.161429	39	12	13	-3266	NM_002960	6274	Hs.557609	NM_002960	ENSG00000188015	S100A3	S100E	S100 calcium binding protein A3	protein-coding
chr1	153580000	153590000	3845	704	6.55043e-280	0.183095	51	19	26	644	NR_133645	140576	Hs.515714	NM_080388	ENSG00000188643	S100A16	AAG13|DT1P1A7|S100F	S100 calcium binding protein A16	protein-coding
chr1	153600000	153610000	4762	1196	7.96382e-263	0.251155	41	9	14	-1458	NM_015607	26097	Hs.611057	NM_015607	ENSG00000160679	CHTOP	C1orf77|FL-SRAG|FOP|SRAG|SRAG-3|SRAG-5|pp7704	chromatin target of PRMT1	protein-coding
chr1	153650000	153660000	6939	613	0	0.0883413	43	6	12	3836	NM_000906	4881	Hs.490330	NM_000906	ENSG00000169418	NPR1	ANPRA|ANPa|GUC2A|GUCY2A|NPRA	natriuretic peptide receptor 1	protein-coding
chr1	153660000	153670000	5590	1017	0	0.181932	37	9	13	-2731	NR_107050	102466879		NR_107050	ENSG00000274940	MIR8083	hsa-mir-8083	microRNA 8083	ncRNA
chr1	153740000	153750000	8268	891	0	0.107765	42	15	16	-2768	NM_024330	11000	Hs.438723	NM_024330	ENSG00000143554	SLC27A3	ACSVL3|FATP3|VLCS-3	solute carrier family 27 member 3	protein-coding
chr1	153760000	153770000	8417	1092	0	0.129737	36	9	13	-1423	NR_126565	343052	Hs.516530	NR_126565	ENSG00000231827	LOC343052	-	immunoglobulin superfamily DCC subclass member 3 pseudogene	pseudo
chr1	153910000	153920000	9479	1015	0	0.107079	46	9	15	4154	NM_014856	9909	Hs.744878	NM_014856	ENSG00000198837	DENND4B	KIAA0476	DENN domain containing 4B	protein-coding
chr1	153930000	153940000	7665	1146	0	0.149511	28	8	13	-104	NR_106795	102465441		NR_106795	ENSG00000276584	MIR6737	hsa-mir-6737	microRNA 6737	ncRNA
chr1	154290000	154300000	4637	1192	4.13349e-250	0.257063	29	8	12	1408	NM_080429	89872	Hs.259048	NM_080429	ENSG00000143595	AQP10	AQPA_HUMAN	aquaporin 10	protein-coding
chr1	154300000	154310000	6119	1204	0	0.196764	33	12	12	4724	NM_020452	57198	Hs.435700	NM_020452	ENSG00000143515	ATP8B2	ATPID	ATPase phospholipid transporting 8B2	protein-coding
chr1	154540000	154550000	8171	721	0	0.0882389	34	11	16	4743	NM_000748	1141	Hs.2306	NM_000748	ENSG00000160716	CHRNB2	EFNL3|nAChRB2	cholinergic receptor nicotinic beta 2 subunit	protein-coding
chr1	154840000	154850000	6410	1032	0	0.160998	33	6	15	-2246	NM_002249	3782	Hs.490765	NM_002249	ENSG00000143603	KCNN3	KCa2.3|SK3|SKCA3|hSK3	potassium calcium-activated channel subfamily N member 3	protein-coding
chr1	154910000	154920000	9462	761	0	0.080427	40	8	15	126	NM_001323012	10654	Hs.30954	NM_006556	ENSG00000163344	PMVK	HUMPMKI|PMK|PMKA|PMKASE|POROK1	phosphomevalonate kinase	protein-coding
chr1	154920000	154930000	6990	627	0	0.0896996	38	7	13	3639	NM_001317734	57326	Hs.505806	NM_020524	ENSG00000163346	PBXIP1	HPIP	PBX homeobox interacting protein 1	protein-coding
chr1	154930000	154940000	6707	899	0	0.134039	29	10	14	-742	NM_138300	90780	Hs.533597	NM_138300	ENSG00000163348	PYGO2	1190004M21Rik	pygopus family PHD finger 2	protein-coding
chr1	154940000	154950000	6289	773	0	0.122913	54	15	17	-1777	NM_001130040	6464	Hs.433795	NM_003029	ENSG00000160691	SHC1	SHC|SHCA	SHC adaptor protein 1	protein-coding
chr1	154970000	154980000	7052	488	0	0.0692002	100	24	27	-106	NR_049765	51043	Hs.729279	NM_001252406	ENSG00000160685	ZBTB7B	CKROX|THPOK|ZBTB15|ZFP-67|ZFP67|ZNF857B|c-KROX|hcKROX	zinc finger and BTB domain containing 7B	protein-coding
chr1	155000000	155010000	7084	875	0	0.123518	24	7	11	1257	NM_144622	127579	Hs.591491	NM_144622	ENSG00000163354	DCST2	-	DC-STAMP domain containing 2	protein-coding
chr1	155020000	155030000	13232	754	0	0.0569831	45	9	12	1252	NM_003815	8751	Hs.312098	NM_003815	ENSG00000143537	ADAM15	MDC15	ADAM metallopeptidase domain 15	protein-coding
chr1	155030000	155040000	9802	699	0	0.071312	42	13	13	-1213	NM_182689	1945	Hs.449913	NM_005227	ENSG00000243364	EFNA4	EFL4|EPLG4|LERK4	ephrin A4	protein-coding
chr1	155050000	155060000	11696	667	0	0.057028	81	17	28	3652	NM_004952	1944	Hs.516656	NM_004952	ENSG00000143590	EFNA3	EFL2|EPLG3|Ehk1-L|LERK3	ephrin A3	protein-coding
chr1	155100000	155110000	5567	747	0	0.134184	30	13	15	-2820	NM_001287592	55974	Hs.292154	NM_018845	ENSG00000169241	SLC50A1	HsSWEET1|RAG1AP1|SCP|SWEET1|slv	solute carrier family 50 member 1	protein-coding
chr1	155140000	155150000	6205	1002	0	0.161483	35	10	13	804	NM_173852	200185	Hs.516671	NM_173852	ENSG00000163463	KRTCAP2	KCP2	keratinocyte associated protein 2	protein-coding
chr1	155160000	155170000	3760	682	1.56084e-275	0.181383	91	18	20	32	NR_030281	693235		NR_030281	ENSG00000231064	MIR92B	MIRN92B|hsa-mir-92b|mir-92b	microRNA 92b	ncRNA
chr1	155170000	155180000	3929	775	8.42792e-270	0.197251	47	15	20	2772	NR_045553	7059	Hs.169875	NM_007112	ENSG00000169231	THBS3	TSP3	thrombospondin 3	protein-coding
chr1	155220000	155230000	12276	916	0	0.0746171	41	17	19	274	NM_001267608	10712	Hs.348308	NM_006589	ENSG00000160767	FAM189B	C1orf2|COTE1	family with sequence similarity 189 member B	protein-coding
chr1	155290000	155300000	11793	687	0	0.0582549	46	9	16	814	NM_001278230	23623	Hs.226499	NM_014328	ENSG00000160753	RUSC1	NESCA	RUN and SH3 domain containing 1	protein-coding
chr1	155910000	155920000	6195	1288	0	0.20791	33	5	12	3520	NM_181885	339403	Hs.449914	NM_181885	ENSG00000173080	RXFP4	GPCR142|GPR100|RLN3R2|RXFPR4	relaxin/insulin like family peptide receptor 4	protein-coding
chr1	155940000	155950000	8438	550	0	0.0651813	53	18	20	2966	NM_004723	9181	Hs.743352	NM_004723	ENSG00000116584	ARHGEF2	GEF|GEF-H1|GEFH1|LFP40|P40	Rho/Rac guanine nucleotide exchange factor 2	protein-coding
chr1	156020000	156030000	5224	1020	0	0.195253	44	10	12	483	NM_001145264	28956	Hs.632483	NM_014017	ENSG00000116586	LAMTOR2	ENDAP|HSPC003|MAPBPIP|MAPKSP1AP|ROBLD3|Ragulator2|p14	late endosomal/lysosomal adaptor, MAPK and MTOR activator 2	protein-coding
chr1	156050000	156060000	7808	872	0	0.11168	56	11	19	2663	NM_001282625	4000	Hs.594444	NM_005572	ENSG00000160789	LMNA	CDCD1|CDDC|CMD1A|CMT2B1|EMD2|FPL|FPLD|FPLD2|HGPS|IDC|LDP1|LFP|LGMD1B|LMN1|LMNC|LMNL1|MADA|PRO1	lamin A/C	protein-coding
chr1	156080000	156090000	7335	1065	0	0.145194	42	9	15	539	NM_005572	4000	Hs.594444	NM_005572	ENSG00000160789	LMNA	CDCD1|CDDC|CMD1A|CMT2B1|EMD2|FPL|FPLD|FPLD2|HGPS|IDC|LDP1|LFP|LGMD1B|LMN1|LMNC|LMNL1|MADA|PRO1	lamin A/C	protein-coding
chr1	156090000	156100000	7648	716	0	0.0936192	26	7	13	-908	NM_001282624	4000	Hs.594444	NM_005572	ENSG00000160789	LMNA	CDCD1|CDDC|CMD1A|CMT2B1|EMD2|FPL|FPLD|FPLD2|HGPS|IDC|LDP1|LFP|LGMD1B|LMN1|LMNC|LMNL1|MADA|PRO1	lamin A/C	protein-coding
chr1	156110000	156120000	6014	861	0	0.143166	26	4	10	-4735	NM_001193301	64218	Hs.408846	NM_022367	ENSG00000196189	SEMA4A	CORD10|RP35|SEMAB|SEMB	semaphorin 4A	protein-coding
chr1	156120000	156130000	8583	886	0	0.103227	41	7	13	1631	NM_001193302	64218	Hs.408846	NM_022367	ENSG00000196189	SEMA4A	CORD10|RP35|SEMAB|SEMB	semaphorin 4A	protein-coding
chr1	156210000	156220000	12526	772	0	0.0616318	46	12	23	2908	NM_001272111	79957	Hs.235873	NM_024897	ENSG00000160781	PAQR6	PRdelta	progestin and adipoQ receptor family member 6	protein-coding
chr1	156390000	156400000	5680	863	0	0.151937	41	11	14	-3442	NM_001320455	10485	Hs.380027	NM_006365	ENSG00000125462	C1orf61	CROC4	chromosome 1 open reading frame 61	protein-coding
chr1	156460000	156470000	9650	683	0	0.0707772	49	18	19	-4609	NM_001271629	4209	Hs.314327	NM_005920	ENSG00000116604	MEF2D	-	myocyte enhancer factor 2D	protein-coding
chr1	156470000	156480000	4730	961	7.02451764626005e-317	0.203171	39	10	12	-4366	NM_005920	4209	Hs.314327	NM_005920	ENSG00000116604	MEF2D	-	myocyte enhancer factor 2D	protein-coding
chr1	156550000	156560000	7473	1102	0	0.147464	31	10	10	3843	NM_001105669	164118	Hs.447851	NM_001105669	ENSG00000187862	TTC24	-	tetratricopeptide repeat domain 24	protein-coding
chr1	156610000	156620000	10070	594	0	0.0589871	35	12	16	3260	NM_021948	63827	Hs.516904	NM_021948	ENSG00000132692	BCAN	BEHAB|CSPG7	brevican	protein-coding
chr1	156640000	156650000	6560	739	0	0.112652	38	10	16	2189	NM_006617	10763	Hs.527971	NM_006617	ENSG00000132688	NES	Nbla00170	nestin	protein-coding
chr1	156670000	156680000	12104	668	0	0.0551884	56	15	23	459	NM_001878	1382	Hs.405662	NM_001878	ENSG00000143320	CRABP2	CRABP-II|RBP6	cellular retinoic acid binding protein 2	protein-coding
chr1	156710000	156720000	7521	762	0	0.101316	44	12	18	-4077	NM_145729	79590	Hs.418233	NM_024540	ENSG00000143314	MRPL24	L24mt|MRP-L18|MRP-L24	mitochondrial ribosomal protein L24	protein-coding
chr1	156780000	156790000	9230	1179	0	0.127736	26	3	10	-542	NM_001007792	4914	Hs.406293	NM_002529	ENSG00000198400	NTRK1	MTC|TRK|TRK1|TRKA|Trk-A|p140-TrkA	neurotrophic receptor tyrosine kinase 1	protein-coding
chr1	156820000	156830000	9908	747	0	0.0753936	41	5	14	3712	NM_014215	3645	Hs.248138	NM_014215	ENSG00000027644	INSRR	IRR	insulin receptor related receptor	protein-coding
chr1	156830000	156840000	10906	785	0	0.0719787	56	11	14	4329	NM_001012331	4914	Hs.406293	NM_002529	ENSG00000198400	NTRK1	MTC|TRK|TRK1|TRKA|Trk-A|p140-TrkA	neurotrophic receptor tyrosine kinase 1	protein-coding
chr1	156860000	156870000	6929	712	0	0.102757	42	11	16	1477	NM_001080471	375033	Hs.142003	NM_207369	ENSG00000187800	PEAR1	JEDI|MEGF12	platelet endothelial aggregation receptor 1	protein-coding
chr1	156890000	156900000	10911	490	0	0.0449088	44	17	18	4576	NM_144702	149499	Hs.491734	NM_144702	ENSG00000160838	LRRC71	C1orf92	leucine rich repeat containing 71	protein-coding
chr1	156900000	156910000	8334	818	0	0.0981521	27	9	11	1036	NR_030527	768220		NR_030527	ENSG00000211581	MIR765	MIRN765|hsa-mir-765|mir-765	microRNA 765	ncRNA
chr1	157960000	157970000	5792	1157	0	0.199758	57	11	14	1937	NM_001286349	55243	Hs.272234	NM_018240	ENSG00000183853	KIRREL	NEPH1	kin of IRRE like (Drosophila)	protein-coding
chr1	159170000	159180000	5762	734	0	0.127386	41	12	14	-49	NM_001122951	2532	Hs.153381	NM_002036	ENSG00000213088	ACKR1	CCBP1|CD234|DARC|DARC/ACKR1|Dfy|FY|GPD|GpFy|WBCQ1	atypical chemokine receptor 1 (Duffy blood group)	protein-coding
chr1	159830000	159840000	8970	1282	0	0.142921	30	6	10	-2553	NM_001013661	391123	Hs.647718	NM_001013661	ENSG00000243284	VSIG8	-	V-set and immunoglobulin domain containing 8	protein-coding
chr1	159890000	159900000	14741	628	0	0.0426023	53	15	18	332	NM_003564	8407	Hs.517168	NM_003564	ENSG00000158710	TAGLN2	HA1756	transgelin 2	protein-coding
chr1	159910000	159920000	7085	784	0	0.110656	41	10	12	386	NM_001135050	57549	Hs.591472	NM_020789	ENSG00000085552	IGSF9	FP18798|IGSF9A|Nrt1	immunoglobulin superfamily member 9	protein-coding
chr1	160050000	160060000	8226	648	0	0.0787746	46	11	13	3640	NM_004983	3765	Hs.66726	NM_004983	ENSG00000162728	KCNJ9	GIRK3|KIR3.3	potassium voltage-gated channel subfamily J member 9	protein-coding
chr1	160060000	160070000	16031	677	0	0.0422307	46	10	15	3479	NM_052868	93185	Hs.332012	NM_052868	ENSG00000162729	IGSF8	CD316|CD81P3|EWI-2|EWI2|KCT-4|LIR-D1|PGRL	immunoglobulin superfamily member 8	protein-coding
chr1	160080000	160090000	6785	897	0	0.132203	38	12	16	-520	NM_000702	477	Hs.34114	NM_000702	ENSG00000018625	ATP1A2	FHM2|MHP2	ATPase Na+/K+ transporting subunit alpha 2	protein-coding
chr1	160160000	160170000	8230	733	0	0.0890644	33	13	16	4715	NM_001231	844	Hs.632476	NM_001231	ENSG00000143318	CASQ1	CASQ|PDIB1|VMCQA	calsequestrin 1	protein-coding
chr1	160170000	160180000	7991	1030	0	0.128895	28	7	12	-109	NM_003768	8682	Hs.517216	NM_003768	ENSG00000162734	PEA15	HMAT1|HUMMAT1H|MAT1|MAT1H|PEA-15|PED	phosphoprotein enriched in astrocytes 15	protein-coding
chr1	160330000	160340000	5927	773	0	0.13042	39	12	15	-1861	NM_005598	4807	Hs.30956	NM_005598	ENSG00000171786	NHLH1	HEN1|NSCL|NSCL1|bHLHa35	nescient helix-loop-helix 1	protein-coding
chr1	160370000	160380000	9632	707	0	0.0734012	43	13	16	4636	NM_020335	57216	Hs.99477	NM_020335	ENSG00000162738	VANGL2	LPP1|LTAP|STB1|STBM|STBM1	VANGL planar cell polarity protein 2	protein-coding
chr1	161050000	161060000	8100	655	0	0.0808642	56	18	16	4385	NM_030916	81607	Hs.492490	NM_030916	ENSG00000143217	NECTIN4	EDSS1|LNIR|PRR4|PVRL4|nectin-4	nectin cell adhesion molecule 4	protein-coding
chr1	161130000	161140000	8595	1059	0	0.123211	39	13	16	-1181	NM_000309	5498	Hs.517373	NM_000309	ENSG00000143224	PPOX	PPO|V290M|VP	protoporphyrinogen oxidase	protein-coding
chr1	161160000	161170000	7806	854	0	0.109403	41	10	14	3843	NM_001320336	9507	Hs.211604	NM_005099	ENSG00000158859	ADAMTS4	ADAMTS-2|ADAMTS-4|ADMP-1	ADAM metallopeptidase with thrombospondin type 1 motif 4	protein-coding
chr1	161190000	161200000	8583	1215	0	0.141559	43	11	16	-729	NM_001286374	84134	Hs.321653	NM_032174	ENSG00000158882	TOMM40L	TOMM40B	translocase of outer mitochondrial membrane 40 like	protein-coding
chr1	161690000	161700000	7577	874	0	0.115349	26	10	12	2557	NM_001288830	127943	Hs.517422	NM_001002901	ENSG00000162746	FCRLB	FCRL2|FCRLM2|FCRLY|FREB-2|FREB2|FcRY	Fc receptor like B	protein-coding
chr1	180160000	180170000	9859	568	0	0.0576123	39	13	17	-2144	NR_026900	200058	Hs.719176	NR_026900		FLJ23867	-	uncharacterized protein FLJ23867	ncRNA
chr1	197880000	197890000	5771	1406	0	0.243632	40	9	15	-1517	NM_020204	56956	Hs.442578	NM_020204	ENSG00000143355	LHX9	-	LIM homeobox 9	protein-coding
chr1	200860000	200870000	6712	863	0	0.128576	51	12	18	1051	NM_001142569	55765	Hs.518997	NM_018265	ENSG00000163362	C1orf106	-	chromosome 1 open reading frame 106	protein-coding
chr1	200990000	201000000	5134	922	0	0.179587	55	15	18	-2172	NM_017596	23046	Hs.169182	NM_017596	ENSG00000116852	KIF21B	-	kinesin family member 21B	protein-coding
chr1	201080000	201090000	4974	1074	3.12984983936006e-316	0.215923	29	14	16	-500	NM_001270601	647219	Hs.143949	NM_001270601	ENSG00000232237	ASCL5	bHLHa47	achaete-scute family bHLH transcription factor 5	protein-coding
chr1	201360000	201370000	10402	1097	0	0.10546	43	8	15	3669	NM_005558	3898	Hs.519035	NM_005558	ENSG00000159166	LAD1	LadA	ladinin 1	protein-coding
chr1	201390000	201400000	9210	946	0	0.102714	34	11	17	-4126	NM_003281	7135	Hs.320890	NM_003281	ENSG00000159173	TNNI1	SSTNI|TNN1	troponin I1, slow skeletal type	protein-coding
chr1	201430000	201440000	10301	1245	0	0.120862	28	8	10	3299	NM_012396	23612	Hs.153944	NM_012396	ENSG00000174307	PHLDA3	TIH1	pleckstrin homology like domain family A member 3	protein-coding
chr1	201610000	201620000	7026	750	0	0.106746	55	14	14	-2450	NM_020443	89796	Hs.585374	NM_020443	ENSG00000134369	NAV1	POMFIL3|STEERIN1|UNC53H1	neuron navigator 1	protein-coding
chr1	201700000	201710000	7301	902	0	0.123545	36	9	12	-3963	NM_001167738	89796	Hs.585374	NM_020443	ENSG00000134369	NAV1	POMFIL3|STEERIN1|UNC53H1	neuron navigator 1	protein-coding
chr1	202120000	202130000	4836	825	0	0.170596	30	10	16	4119	NM_080588	5778	Hs.402773	NM_002832	ENSG00000143851	PTPN7	BPTP-4|HEPTP|LC-PTP|LPTP|PTPNI	protein tyrosine phosphatase, non-receptor type 7	protein-coding
chr1	202130000	202140000	5708	767	0	0.134373	50	15	23	-2179	NR_002930	148713	Hs.523870	NR_002930	ENSG00000243323	PTPRVP	ESP|OST-PTP|PTPRV	protein tyrosine phosphatase, receptor type V, pseudogene	pseudo
chr1	202160000	202170000	3701	632	1.68311e-283	0.170765	39	11	14	1882	NM_001017403	59352	Hs.497402	NM_021636	ENSG00000133067	LGR6	GPCR|VTS20631	leucine rich repeat containing G protein-coupled receptor 6	protein-coding
chr1	202170000	202180000	2835	699	4.20412e-160	0.246561	27	3	12	2095	NM_021636	59352	Hs.497402	NM_021636	ENSG00000133067	LGR6	GPCR|VTS20631	leucine rich repeat containing G protein-coupled receptor 6	protein-coding
chr1	202180000	202190000	4660	1032	7.68667e-290	0.221459	25	7	10	1717	NM_001017404	59352	Hs.497402	NM_021636	ENSG00000133067	LGR6	GPCR|VTS20631	leucine rich repeat containing G protein-coupled receptor 6	protein-coding
chr1	202610000	202620000	6125	652	0	0.106449	55	10	16	-2419	NM_001136504	127833	Hs.25422	NM_177402	ENSG00000143858	SYT2	CMS7|MYSPC|SytII	synaptotagmin 2	protein-coding
chr1	203050000	203060000	7803	998	0	0.1279	32	7	13	166	NM_002479	4656	Hs.2830	NM_002479	ENSG00000122180	MYOG	MYF4|bHLHc3|myf-4	myogenin	protein-coding
chr1	203090000	203100000	7908	673	0	0.0851037	39	9	14	-1836	NM_000674	134	Hs.77867	NM_000674	ENSG00000163485	ADORA1	RDC7	adenosine A1 receptor	protein-coding
chr1	203140000	203150000	10326	793	0	0.0767964	40	7	12	-58	NM_004997	4608	Hs.927	NM_004997	ENSG00000133055	MYBPH	-	myosin binding protein H	protein-coding
chr1	203150000	203160000	8146	1111	0	0.136386	35	9	12	922	NM_001276	1116	Hs.382202	NM_001276	ENSG00000133048	CHI3L1	ASRT7|CGP-39|GP-39|GP39|HC-gp39|HCGP-3P|YKL-40|YKL40|YYL-40|hCGP-39	chitinase 3 like 1	protein-coding
chr1	203250000	203260000	5177	1248	1.62329e-297	0.241066	27	7	10	-1280	NR_117097	100506775	Hs.443859	NR_117097	ENSG00000231507	LINC01353	-	long intergenic non-protein coding RNA 1353	ncRNA
chr1	203270000	203280000	7351	921	0	0.125289	27	6	10	336	NM_006763	7832	Hs.519162	NM_006763	ENSG00000159388	BTG2	APRO1|PC3|TIS21	BTG anti-proliferation factor 2	protein-coding
chr1	203590000	203600000	6474	810	0	0.125116	41	12	14	-915	NM_001001396	493	Hs.343522	NM_001684	ENSG00000058668	ATP2B4	ATP2B2|MXRA1|PMCA4|PMCA4b|PMCA4x	ATPase plasma membrane Ca2+ transporting 4	protein-coding
chr1	204110000	204120000	6393	946	0	0.147974	33	9	10	4464	NR_123739	101929441	Hs.736889	NR_123739	ENSG00000230550	LOC101929441	-	uncharacterized LOC101929441	ncRNA
chr1	204120000	204130000	8135	759	0	0.0933006	42	13	17	-3690	NM_001297761	55224	Hs.497469	NM_018208	ENSG00000143845	ETNK2	EKI2|HMFT1716	ethanolamine kinase 2	protein-coding
chr1	204160000	204170000	8918	781	0	0.0875757	34	6	12	619	NM_002256	3814	Hs.95008	NM_002256	ENSG00000170498	KISS1	HH13|KiSS-1	KiSS-1 metastasis-suppressor	protein-coding
chr1	204320000	204330000	4559	1248	5.1963e-230	0.273744	35	8	11	4057	NM_014935	22874	Hs.253146	NM_014935	ENSG00000143850	PLEKHA6	PEPP-3|PEPP3	pleckstrin homology domain containing A6	protein-coding
chr1	205010000	205020000	5371	921	0	0.171476	42	7	14	2748	NM_005076	6900	Hs.519220	NM_005076	ENSG00000184144	CNTN2	AXT|FAME5|TAG-1|TAX|TAX1	contactin 2	protein-coding
chr1	205210000	205220000	3970	780	1.84767e-273	0.196474	30	9	12	-624	NM_001297611	9911	Hs.6360	NM_014858	ENSG00000133069	TMCC2	HUCEP11	transmembrane and coiled-coil domain family 2	protein-coding
chr1	205410000	205420000	10941	789	0	0.0721141	46	12	15	2526	NR_029893	442891		NR_029893	ENSG00000199059	MIR135B	MIRN135B|mir-135b	microRNA 135b	ncRNA
chr1	205420000	205430000	8706	838	0	0.0962555	42	11	15	214	NR_103783	101669762	Hs.666219	NR_103783		BLACAT1	LINC00912|linc-UBC1|onco-lncRNA-30	bladder cancer associated transcript 1 (non-protein coding)	ncRNA
chr1	205470000	205480000	8315	827	0	0.0994588	33	10	14	1316	NM_212502	5129	Hs.445402	NM_002596	ENSG00000117266	CDK18	PCTAIRE|PCTAIRE3|PCTK3	cyclin dependent kinase 18	protein-coding
chr1	205640000	205650000	6179	1175	0	0.19016	30	9	12	4630	NM_033102	85414	Hs.278695	NM_033102	ENSG00000158715	SLC45A3	IPCA-2|IPCA-6|IPCA-8|IPCA6|PCANAP2|PCANAP6|PCANAP8|PRST	solute carrier family 45 member 3	protein-coding
chr1	205780000	205790000	3861	1121	2.15891e-182	0.290339	32	6	12	-2676	NM_173854	254428	Hs.20274	NM_173854	ENSG00000133065	SLC41A1	MgtE	solute carrier family 41 member 1	protein-coding
chr1	206680000	206690000	5621	1321	0	0.235012	30	6	11	4137	NM_182664	83593	Hs.497579	NM_031437	ENSG00000266094	RASSF5	Maxp1|NORE1|NORE1A|NORE1B|RAPL|RASSF3	Ras association domain family member 5	protein-coding
chr1	208410000	208420000	6422	1170	0	0.182186	28	7	12	2665	NM_025179	5362	Hs.497626	NM_025179	ENSG00000076356	PLXNA2	OCT|PLXN2	plexin A2	protein-coding
chr1	211500000	211510000	6067	1233	0	0.203231	25	6	10	4852	NM_001033910	7188	Hs.523930	NM_004619	ENSG00000082512	TRAF5	MGC:39780|RNF84	TNF receptor associated factor 5	protein-coding
chr1	214150000	214160000	4443	1099	4.1314e-249	0.247355	43	9	14	4496	NR_037850	100505832	Hs.664625	NR_037850		PROX1-AS1	-	PROX1 antisense RNA 1	ncRNA
chr1	226070000	226080000	5455	1257	0	0.230431	28	9	11	1846	NM_020997	10637	Hs.656214	NM_020997	ENSG00000243709	LEFTY1	LEFTB|LEFTYB	left-right determination factor 1	protein-coding
chr1	227920000	227930000	4726	678	0	0.143462	45	8	11	1604	NM_001323934	116841	Hs.325081	NM_053052	ENSG00000143740	SNAP47	C1orf142|ESFI5812|HEL-S-290|HEL170|SNAP-47|SVAP1	synaptosome associated protein 47	protein-coding
chr1	228130000	228140000	4935	693	0	0.140426	46	11	14	676	NM_003395	7483	Hs.149504	NM_003395	ENSG00000143816	WNT9A	WNT14	Wnt family member 9A	protein-coding
chr1	228190000	228200000	7361	781	0	0.1061	48	10	17	277	NM_033131	89780	Hs.336930	NM_033131	ENSG00000154342	WNT3A	-	Wnt family member 3A	protein-coding
chr1	228280000	228290000	6115	1022	0	0.16713	31	8	12	36	NR_037415	100500810		NR_037415	ENSG00000143761	MIR3620	mir-3620	microRNA 3620	ncRNA
chr1	228330000	228340000	8292	729	0	0.0879161	53	15	26	-2415	NM_020435	57165	Hs.100072	NM_020435	ENSG00000198835	GJC2	CX46.6|Cx47|GJA12|HLD2|LMPH1C|PMLDAR|SPG44	gap junction protein gamma 2	protein-coding
chr1	228350000	228360000	5583	928	0	0.166219	36	13	15	1491	NM_001010867	200205	Hs.237017	NM_001010867	ENSG00000181873	IBA57	C1orf69|MMDS3|SPG74	IBA57 homolog, iron-sulfur cluster assembly	protein-coding
chr1	228390000	228400000	6077	1218	0	0.200428	37	9	15	-831	NM_001271223	84033	Hs.650039	NM_052843	ENSG00000154358	OBSCN	ARHGEF30|UNC89	obscurin, cytoskeletal calmodulin and titin-interacting RhoGEF	protein-coding
chr1	228400000	228410000	7216	1036	0	0.14357	57	7	13	-3635	NR_073154	574407	Hs.650039	NM_001025495	ENSG00000162913	C1orf145	-	chromosome 1 open reading frame 145	ncRNA
chr1	228580000	228590000	6668	820	0	0.122975	29	7	13	-190	NR_106800	102465444		NR_106800	ENSG00000154370	MIR6742	hsa-mir-6742	microRNA 6742	ncRNA
chr1	228590000	228600000	4641	811	0	0.174747	46	12	11	-483	NM_145214	81559	Hs.13543	NM_145214	ENSG00000154370	TRIM11	BIA1|RNF92	tripartite motif containing 11	protein-coding
chr1	230880000	230890000	5915	926	0	0.156551	31	10	14	1870	NM_001319676	10753	Hs.498021	NM_006615	ENSG00000135773	CAPN9	GC36|nCL-4	calpain 9	protein-coding
chr1	231010000	231020000	4421	1200	3.45092e-225	0.271432	39	7	10	4408	NR_110681	101927604	Hs.638929	NR_110681	ENSG00000223393	LOC101927604	-	uncharacterized LOC101927604	ncRNA
chr1	246670000	246680000	5153	785	0	0.152338	32	9	11	-4356	NM_001167740	64754	Hs.567571	NM_022743	ENSG00000185420	SMYD3	KMT3E|ZMYND1|ZNFN3A1|bA74P14.1	SET and MYND domain containing 3	protein-coding
chr1	246680000	246690000	4830	734	0	0.151967	24	4	13	2589	NR_040002	255654	Hs.407570	NR_040002	ENSG00000242042	LINC01743	-	long intergenic non-protein coding RNA 1743	ncRNA
chr1	247490000	247500000	4364	846	1.24236e-303	0.193859	31	5	15	242	NM_032752	84838	Hs.168677	NM_032752	ENSG00000162714	ZNF496	NIZP1|ZFP496|ZKSCAN17|ZSCAN49	zinc finger protein 496	protein-coding
chr2	670000	680000	6788	632	0	0.0931055	36	8	11	2439	NM_152834	129787	Hs.43899	NM_152834	ENSG00000151353	TMEM18	-	transmembrane protein 18	protein-coding
chr2	1740000	1750000	4631	994	3.17179e-296	0.21464	34	2	11	3319	NM_012293	7837	Hs.332197	NM_012293	ENSG00000130508	PXDN	COPOA|D2S448|D2S448E|MG50|PRG2|PXN|VPO	peroxidasin	protein-coding
chr2	5830000	5840000	3161	672	1.72457e-204	0.212591	46	13	17	2201	NM_003108	6664	Hs.432638	NM_003108	ENSG00000176887	SOX11	MRD27	SRY-box 11	protein-coding
chr2	8720000	8730000	2373	675	1.86451e-115	0.28445	26	6	13	-1078	NR_110257	101929567	Hs.634706	NR_110257	ENSG00000236008	LINC01814	-	long intergenic non-protein coding RNA 1814	ncRNA
chr2	10180000	10190000	3283	831	2.49152e-180	0.253122	32	8	11	628	NM_001177718	8462	Hs.12229	NM_003597	ENSG00000172059	KLF11	FKLF|FKLF1|MODY7|TIEG2|Tieg3	Kruppel like factor 11	protein-coding
chr2	10280000	10290000	6173	864	0	0.139964	34	8	12	3491	NM_182626	348738	Hs.454981	NM_182626		C2orf48	-	chromosome 2 open reading frame 48	protein-coding
chr2	10330000	10340000	6586	616	0	0.0935317	38	13	13	-2203	NR_036222	100422929		NR_036222	ENSG00000265418	MIR4261	-	microRNA 4261	ncRNA
chr2	10440000	10450000	5785	748	0	0.1293	26	9	17	1174	NM_134421	3241	Hs.580427	NM_002149	ENSG00000115756	HPCAL1	BDR1|HLP2|VILIP-3	hippocalcin like 1	protein-coding
chr2	10860000	10870000	3865	994	1.07118e-208	0.25718	27	8	11	3225	NM_001039362	245973	Hs.580464	NM_144583	ENSG00000143882	ATP6V1C2	ATP6C2|VMA5	ATPase H+ transporting V1 subunit C2	protein-coding
chr2	11050000	11060000	6724	708	0	0.105294	27	6	14	2937	NM_002236	3754	Hs.23735	NM_002236	ENSG00000162975	KCNF1	IK8|KCNF|KV5.1|kH1	potassium voltage-gated channel modifier subfamily F member 1	protein-coding
chr2	11290000	11300000	4217	723	1.09682573376757e-321	0.171449	32	6	11	-498	NM_001282712	130814	Hs.274415	NM_152391	ENSG00000162976	PQLC3	C2orf22	PQ loop repeat containing 3	protein-coding
chr2	11970000	11980000	3822	1063	8.92702e-190	0.278127	24	3	10	2112	NR_036226	100422996		NR_036226	ENSG00000265172	MIR4262	-	microRNA 4262	ncRNA
chr2	16080000	16090000	3803	932	1.37541e-215	0.24507	27	11	15	-2629	NM_001329968	10408	Hs.651453	NM_006316	ENSG00000233718	MYCNOS	MYCN-AS1|N-CYM|NCYM|NYCM	MYCN opposite strand	protein-coding
chr2	20060000	20070000	4727	969	3.34075894389056e-314	0.204993	29	7	10	-3615	NR_033875	400946	Hs.289062	NR_033875	ENSG00000228784	LINC00954	-	long intergenic non-protein coding RNA 954	ncRNA
chr2	20420000	20430000	3354	753	1.03621e-206	0.224508	28	13	12	-73	NM_002997	6382	Hs.224607	NM_002997	ENSG00000115884	SDC1	CD138|SDC|SYND1|syndecan	syndecan 1	protein-coding
chr2	20860000	20870000	3836	1070	1.01485e-189	0.278936	32	7	10	-1424	NM_182828	151449	Hs.447688	NM_182828	ENSG00000143869	GDF7	BMP12	growth differentiation factor 7	protein-coding
chr2	25140000	25150000	5289	803	0	0.151825	35	4	11	-2114	NM_004036	109	Hs.467898	NM_004036	ENSG00000138031	ADCY3	AC-III|AC3	adenylate cyclase 3	protein-coding
chr2	25260000	25270000	5060	736	0	0.145455	32	8	10	27	NM_014971	22979	Hs.4892	NM_014971	ENSG00000084710	EFR3B	KIAA0953	EFR3 homolog B	protein-coding
chr2	25470000	25480000	5109	685	0	0.134077	40	7	18	0	NM_001320893	1788	Hs.515840	NM_022552	ENSG00000119772	DNMT3A	DNMT3A2|M.HsaIIIA|TBRS	DNA methyltransferase 3 alpha	protein-coding
chr2	25550000	25560000	4079	687	3.93937442380836e-315	0.168424	47	11	14	-3410	NR_031570	100302246		NR_031570	ENSG00000221445	MIR1301	MIRN1301|hsa-mir-1301|mir-1301	microRNA 1301	ncRNA
chr2	25560000	25570000	3420	516	1.46787e-284	0.150877	52	7	15	-216	NM_022552	1788	Hs.515840	NM_022552	ENSG00000119772	DNMT3A	DNMT3A2|M.HsaIIIA|TBRS	DNA methyltransferase 3 alpha	protein-coding
chr2	26390000	26400000	3936	579	0	0.147104	47	12	12	-960	NM_001168241	150946	Hs.187912	NM_001168241	ENSG00000157833	GAREM2	FAM59B|GAREML	GRB2 associated regulator of MAPK1 subtype 2	protein-coding
chr2	26400000	26410000	5975	639	0	0.106946	35	11	16	1415	NM_001191033	150946	Hs.187912	NM_001168241	ENSG00000157833	GAREM2	FAM59B|GAREML	GRB2 associated regulator of MAPK1 subtype 2	protein-coding
chr2	26780000	26790000	5686	972	0	0.170946	28	4	12	-427	NM_001322426	339778	Hs.407083	NM_001105519	ENSG00000173557	C2orf70	-	chromosome 2 open reading frame 70	protein-coding
chr2	26910000	26920000	9667	966	0	0.0999276	26	4	10	-581	NM_002246	3777	Hs.24040	NM_002246	ENSG00000171303	KCNK3	K2p3.1|OAT1|PPH4|TASK|TASK-1|TBAK1	potassium two pore domain channel subfamily K member 3	protein-coding
chr2	27290000	27300000	5743	593	0	0.103256	36	6	12	-433	NM_001134693	100128731	Hs.502948	NM_001134693	ENSG00000228474	OST4	-	oligosaccharyltransferase complex subunit 4, non-catalytic	protein-coding
chr2	27300000	27310000	6765	499	0	0.073762	46	8	19	3565	NM_007046	11117	Hs.63348	NM_007046	ENSG00000138080	EMILIN1	EMI|EMILIN|gp115	elastin microfibril interfacer 1	protein-coding
chr2	27480000	27490000	6808	609	0	0.0894536	50	11	15	960	NM_003459	7781	Hs.467981	NM_003459	ENSG00000115194	SLC30A3	ZNT3	solute carrier family 30 member 3	protein-coding
chr2	28610000	28620000	3878	972	8.21286e-215	0.250645	39	17	20	-779	NM_005253	2355	Hs.220971	NM_005253	ENSG00000075426	FOSL2	FRA2	FOS like 2, AP-1 transcription factor subunit	protein-coding
chr2	29200000	29210000	6974	758	0	0.108689	24	7	10	836	NM_001321539	165186	Hs.525977	NM_199280	ENSG00000189350	FAM179A	-	family with sequence similarity 179 member A	protein-coding
chr2	30450000	30460000	5157	1201	3.86626e-306	0.232887	36	10	15	603	NM_030915	81606	Hs.567598	NM_030915	ENSG00000213626	LBH	-	limb bud and heart development	protein-coding
chr2	42270000	42280000	5113	678	0	0.132603	50	11	16	-161	NM_138370	91461	Hs.408542	NM_138370	ENSG00000162878	PKDCC	SGK493|Vlk	protein kinase domain containing, cytoplasmic	protein-coding
chr2	43260000	43270000	4399	673	0	0.152989	26	8	11	1682	NR_110585	102723854	Hs.570165	NR_110585	ENSG00000231826	LINC01819	-	long intergenic non-protein coding RNA 1819	ncRNA
chr2	43450000	43460000	5261	900	0	0.17107	30	8	11	650	NR_027251	100129726	Hs.194480	NM_178529	ENSG00000279873	LINC01126	-	long intergenic non-protein coding RNA 1126	ncRNA
chr2	45160000	45170000	9472	462	0	0.0487753	56	16	24	3646	NR_103785	100506108	Hs.503113	NR_103785	ENSG00000236502	SIX3-AS1	SIX3OS	SIX3 antisense RNA 1	ncRNA
chr2	45230000	45240000	6056	677	0	0.11179	29	8	13	1542	NM_016932	10736	Hs.101937	NM_016932	ENSG00000170577	SIX2	-	SIX homeobox 2	protein-coding
chr2	45870000	45880000	4108	933	4.14136e-250	0.227118	29	8	11	-4043	NM_005400	5581	Hs.580351	NM_005400	ENSG00000171132	PRKCE	PKCE|nPKC-epsilon	protein kinase C epsilon	protein-coding
chr2	46520000	46530000	3460	992	4.84909e-166	0.286705	24	3	12	459	NM_001430	2034	Hs.468410	NM_001430	ENSG00000116016	EPAS1	ECYT4|HIF2A|HLF|MOP2|PASD2|bHLHe73	endothelial PAS domain protein 1	protein-coding
chr2	47790000	47800000	4751	1052	1.20195e-295	0.221427	27	7	12	2470	NM_022055	56660	Hs.591586	NM_022055	ENSG00000184261	KCNK12	K2p12.1|THIK-2|THIK2	potassium two pore domain channel subfamily K member 12	protein-coding
chr2	56410000	56420000	3316	894	1.68064e-170	0.269602	32	9	12	-2095	NR_125368	100129434	Hs.580330	NR_125368		LOC100129434	-	uncharacterized LOC100129434	ncRNA
chr2	60780000	60790000	3340	891	8.20781e-174	0.266766	38	7	15	-4367	NM_138559	53335	Hs.370549	NM_018014	ENSG00000119866	BCL11A	BCL11A-L|BCL11A-S|BCL11A-XL|BCL11a-M|CTIP1|DILOS|EVI9|HBFQTL5|ZNF856	B-cell CLL/lymphoma 11A	protein-coding
chr2	63270000	63280000	4233	1000	2.16678e-248	0.236239	32	15	15	-154	NR_027069	100132215	Hs.656781	NR_027069	ENSG00000231609	LOC100132215	-	uncharacterized LOC100132215	ncRNA
chr2	64830000	64840000	3832	886	1.72259e-229	0.231211	25	11	11	554	NR_034023	339807	Hs.434736	NR_034023	ENSG00000233694	LOC339807	-	uncharacterized LOC339807	ncRNA
chr2	71120000	71130000	6315	528	0	0.0836105	34	10	17	-2720	NM_012476	25806	Hs.249170	NM_012476	ENSG00000116035	VAX2	DRES93	ventral anterior homeobox 2	protein-coding
chr2	71160000	71170000	5626	475	0	0.0844294	36	11	18	2002	NM_001692	525	Hs.64173	NM_001692	ENSG00000116039	ATP6V1B1	ATP6B1|RTA1B|VATB|VMA2|VPP3	ATPase H+ transporting V1 subunit B1	protein-coding
chr2	71680000	71690000	3930	884	2.53934e-241	0.224936	31	7	12	4247	NM_001130980	8291	Hs.252180	NM_003494	ENSG00000135636	DYSF	FER1L1|LGMD2B|MMD1	dysferlin	protein-coding
chr2	72370000	72380000	6215	571	0	0.0918745	56	18	24	-9	NM_019885	56603	Hs.91546	NM_019885	ENSG00000003137	CYP26B1	CYP26A2|P450RAI-2|P450RAI2|RHFCA	cytochrome P450 family 26 subfamily B member 1	protein-coding
chr2	73140000	73150000	6502	663	0	0.101969	32	10	18	396	NM_004097	2016	Hs.516090	NM_004097	ENSG00000135638	EMX1	-	empty spiracles homeobox 1	protein-coding
chr2	73490000	73500000	7148	503	0	0.0703693	42	13	21	1758	NM_001080410	150726	Hs.23158	NM_001080410	ENSG00000163013	FBXO41	FBX41	F-box protein 41	protein-coding
chr2	74600000	74610000	5688	764	0	0.134318	31	12	13	2482	NM_001190837	1639	Hs.516111	NM_004082	ENSG00000204843	DCTN1	DAP-150|DP-150|P135	dynactin subunit 1	protein-coding
chr2	74660000	74670000	4973	642	0	0.129097	36	3	11	2710	NM_033046	6242	Hs.192854	NM_033046	ENSG00000114993	RTKN	-	rhotekin	protein-coding
chr2	74680000	74690000	4298	674	0	0.156817	30	11	11	-527	NM_012477	23559	Hs.516114	NM_012477	ENSG00000239779	WBP1	WBP-1	WW domain binding protein 1	protein-coding
chr2	74720000	74730000	7929	648	0	0.0817253	34	10	11	1685	NM_001282430	85474	Hs.516124	NM_001009812	ENSG00000179528	LBX2	LP3727	ladybird homeobox 2	protein-coding
chr2	74730000	74740000	5481	621	0	0.1133	32	10	13	-179	NM_032673	84759	Hs.316750	NM_032673	ENSG00000115289	PCGF1	2010002K04Rik|NSPC1|RNF3A-2|RNF68	polycomb group ring finger 1	protein-coding
chr2	74740000	74750000	5716	538	0	0.0941218	30	4	16	3404	NM_016170	3196	Hs.168586	NM_016170	ENSG00000115297	TLX2	HOX11L1|NCX	T-cell leukemia homeobox 2	protein-coding
chr2	74780000	74790000	5799	553	0	0.0953613	46	13	16	3713	NM_001318867	1796	Hs.103854	NM_001381	ENSG00000115325	DOK1	P62DOK|pp62	docking protein 1	protein-coding
chr2	85360000	85370000	4235	825	1.40802e-293	0.194805	39	9	10	4417	NM_031283	83439	Hs.516297	NM_031283	ENSG00000152284	TCF7L1	TCF-3|TCF3	transcription factor 7 like 1	protein-coding
chr2	85820000	85830000	5578	1094	0	0.196128	41	7	13	2163	NM_016494	51255	Hs.356187	NM_016494	ENSG00000168894	RNF181	HSPC238	ring finger protein 181	protein-coding
chr2	85890000	85900000	6857	545	0	0.0794808	29	10	14	864	NM_000542	6439	Hs.512690	NM_000542	ENSG00000168878	SFTPB	PSP-B|SFTB3|SFTP3|SMDP1|SP-B	surfactant protein B	protein-coding
chr2	85980000	85990000	7882	1410	0	0.178889	46	13	16	4091	NM_032827	84913	Hs.135569	NM_032827	ENSG00000168874	ATOH8	HATH6|bHLHa21	atonal bHLH transcription factor 8	protein-coding
chr2	86010000	86020000	7831	908	0	0.115949	27	6	10	-4200	NR_106719	102466516		NR_106719	ENSG00000278783	MIR6071	hsa-mir-6071	microRNA 6071	ncRNA
chr2	91840000	91850000	10337	2769	0	0.267873	46	7	14	2975	NR_027238	654342	Hs.469287	NR_027238		LOC654342	-	lymphocyte-specific protein 1 pseudogene	pseudo
chr2	95940000	95950000	8239	485	0	0.0588664	57	12	20	4804	NM_001321070	150696	Hs.437376	NM_144707	ENSG00000155066	PROM2	PROML2	prominin 2	protein-coding
chr2	95960000	95970000	10456	610	0	0.0583397	33	7	15	1928	NM_013434	30818	Hs.437376	NM_013434	ENSG00000115041	KCNIP3	CSEN|DREAM|KCHIP3	potassium voltage-gated channel interacting protein 3	protein-coding
chr2	96010000	96020000	7343	523	0	0.0712243	37	10	16	2232	NM_001034914	30818	Hs.437376	NM_013434	ENSG00000115041	KCNIP3	CSEN|DREAM|KCHIP3	potassium voltage-gated channel interacting protein 3	protein-coding
chr2	96780000	96790000	7445	367	0	0.0492948	57	19	21	-3016	NM_000682	151	Hs.247686	NM_000682	ENSG00000274286	ADRA2B	ADRA2L1|ADRA2RL1|ADRARL1|ALPHA2BAR|FAME2|alpha-2BAR	adrenoceptor alpha 2B	protein-coding
chr2	96810000	96820000	7589	685	0	0.0902622	45	13	19	-3821	NM_004418	1844	Hs.1183	NM_004418	ENSG00000158050	DUSP2	PAC-1|PAC1	dual specificity phosphatase 2	protein-coding
chr2	97190000	97200000	4949	744	0	0.150333	31	5	13	3043	NR_135564	105373496	Hs.570138	NR_135564	ENSG00000235480	LOC105373496	-	uncharacterized LOC105373496	ncRNA
chr2	97200000	97210000	4388	862	4.25632e-302	0.196445	33	6	10	1384	NM_001319092	10865	Hs.920	NM_006673	ENSG00000196843	ARID5A	MRF-1|MRF1|RP11-363D14	AT-rich interaction domain 5A	protein-coding
chr2	97530000	97540000	4048	623	0	0.153903	57	17	16	735	NM_017789	54910	Hs.516220	NM_017789	ENSG00000168758	SEMA4C	M-SEMA-F|SEMACL1|SEMAF|SEMAI	semaphorin 4C	protein-coding
chr2	98330000	98340000	5867	613	0	0.104483	29	11	13	4969	NM_001079	7535	Hs.234569	NM_001079	ENSG00000115085	ZAP70	ADMIO2|IMD48|SRK|STCD|STD|TZK|ZAP-70	zeta chain of T cell receptor associated protein kinase 70	protein-coding
chr2	98350000	98360000	6508	576	0	0.0885065	39	14	16	4131	NM_207519	7535	Hs.234569	NM_001079	ENSG00000115085	ZAP70	ADMIO2|IMD48|SRK|STCD|STD|TZK|ZAP-70	zeta chain of T cell receptor associated protein kinase 70	protein-coding
chr2	105470000	105480000	2640	587	1.59416e-164	0.222348	46	11	14	4474	NM_006236	5455	Hs.248158	NM_006236	ENSG00000198914	POU3F3	BRN1|OTF8|brain-1|oct-8	POU class 3 homeobox 3	protein-coding
chr2	105480000	105490000	5224	884	0	0.169219	25	8	13	4053	NR_110374	102682016	Hs.638438	NR_110373	ENSG00000229743	LINC01159	linc-Brn1b	long intergenic non-protein coding RNA 1159	ncRNA
chr2	113930000	113940000	4899	914	0	0.186569	34	8	14	3440	NM_012455	23550	Hs.516306	NM_012455	ENSG00000125637	PSD4	EFA6B|TIC	pleckstrin and Sec7 domain containing 4	protein-coding
chr2	114350000	114360000	3933	804	1.75421e-262	0.204424	43	8	14	4153	NR_024005	84771	Hs.712940	NR_024004		DDX11L2	-	DEAD/H-box helicase 11 like 2	pseudo
chr2	119600000	119610000	3969	602	0	0.151675	34	8	16	759	NM_001426	2019	Hs.271977	NM_001426	ENSG00000163064	EN1	-	engrailed homeobox 1	protein-coding
chr2	119910000	119920000	6145	727	0	0.118308	28	7	15	1471	NM_182528	165257	Hs.433493	NM_182528	ENSG00000144119	C1QL2	C1QTNF10|CTRP10	complement C1q like 2	protein-coding
chr2	119980000	119990000	5506	624	0	0.113331	35	7	13	3616	NM_138637	55240	Hs.647822	NM_018234	ENSG00000115107	STEAP3	AHMIO2|STMP3|TSAP6|dudlin-2|dudulin-2|pHyde	STEAP3 metalloreductase	protein-coding
chr2	121100000	121110000	5906	515	0	0.0871995	45	14	17	1282	NM_002193	3625	Hs.1735	NM_002193	ENSG00000163083	INHBB	-	inhibin beta B subunit	protein-coding
chr2	121550000	121560000	6550	657	0	0.100305	30	10	11	133	NM_005270	2736	Hs.111867	NM_005270	ENSG00000074047	GLI2	CJS|HPE9|PHS2|THP1|THP2	GLI family zinc finger 2	protein-coding
chr2	127830000	127840000	6875	472	0	0.0686545	51	11	22	4641	NM_001320634	274	Hs.193163	NM_004305	ENSG00000136717	BIN1	AMPH2|AMPHL|SH3P9	bridging integrator 1	protein-coding
chr2	127840000	127850000	5416	629	0	0.116137	46	14	18	-2874	NM_001320642	274	Hs.193163	NM_004305	ENSG00000136717	BIN1	AMPH2|AMPHL|SH3P9	bridging integrator 1	protein-coding
chr2	127860000	127870000	3788	900	3.85874e-221	0.237592	37	8	14	-97	NM_001320632	274	Hs.193163	NM_004305	ENSG00000136717	BIN1	AMPH2|AMPHL|SH3P9	bridging integrator 1	protein-coding
chr2	128170000	128180000	3848	1011	3.24643e-203	0.262734	39	10	12	-996	NM_000312	5624	Hs.224698	NM_000312	ENSG00000115718	PROC	APC|PC|PROC1|THPH3|THPH4	protein C, inactivator of coagulation factors Va and VIIIa	protein-coding
chr2	128180000	128190000	3899	957	1.64184e-220	0.245448	28	6	11	-3806	NR_039944	100616187		NR_039944	ENSG00000264075	MIR4783	-	microRNA 4783	ncRNA
chr2	128320000	128330000	4511	903	7.66593e-306	0.200177	28	5	10	3537	NR_132317	105373609	Hs.677195	NR_132317		LOC105373609	-	uncharacterized LOC105373609	ncRNA
chr2	128400000	128410000	4247	445	0	0.10478	37	7	13	828	NM_001256542	55679	Hs.469881	NM_017980	ENSG00000072163	LIMS2	LGMD2W|PINCH-2|PINCH2	LIM zinc finger domain containing 2	protein-coding
chr2	128430000	128440000	4183	518	0	0.123835	33	7	13	-2236	NM_001161403	55679	Hs.469881	NM_017980	ENSG00000072163	LIMS2	LGMD2W|PINCH-2|PINCH2	LIM zinc finger domain containing 2	protein-coding
chr2	129070000	129080000	4576	739	0	0.161495	41	11	18	1171	NM_004807	9394	Hs.512841	NM_004807	ENSG00000136720	HS6ST1	HH15|HS6ST	heparan sulfate 6-O-sulfotransferase 1	protein-coding
chr2	171670000	171680000	5598	683	0	0.122008	47	13	22	1800	NM_013445	2571	Hs.420036	NM_000817	ENSG00000128683	GAD1	CPSQ1|GAD|SCP	glutamate decarboxylase 1	protein-coding
chr2	172950000	172960000	3393	987	3.83054e-160	0.290893	28	12	15	4792	NM_178120	1745	Hs.407015	NM_178120	ENSG00000144355	DLX1	-	distal-less homeobox 1	protein-coding
chr2	172960000	172970000	4038	784	9.55634e-281	0.194156	41	17	14	2478	NM_004405	1746	Hs.419	NM_004405	ENSG00000115844	DLX2	TES-1|TES1	distal-less homeobox 2	protein-coding
chr2	175190000	175200000	3311	691	2.42364e-217	0.208698	29	11	14	4245	NR_038897	285084	Hs.275398	NR_038897	ENSG00000231453	LINC01305	-	long intergenic non-protein coding RNA 1305	ncRNA
chr2	176950000	176960000	3974	665	0	0.167338	30	9	12	-2532	NM_000523	3239	Hs.152414	NM_000523	ENSG00000128714	HOXD13	BDE|BDSD|HOX4I|SPD|SPD1	homeobox D13	protein-coding
chr2	176960000	176970000	3764	695	2.52564e-272	0.184644	37	12	16	470	NM_021193	3238	Hs.450028	NM_021193	ENSG00000170178	HOXD12	HOX4H	homeobox D12	protein-coding
chr2	176970000	176980000	6113	609	0	0.0996238	42	12	12	2916	NM_021192	3237	Hs.421136	NM_021192	ENSG00000128713	HOXD11	HOX4|HOX4F	homeobox D11	protein-coding
chr2	176980000	176990000	6053	543	0	0.0897076	25	7	17	-2413	NM_014213	3235	Hs.236646	NM_014213	ENSG00000128709	HOXD9	HOX4|HOX4C|Hox-4.3|Hox-5.2	homeobox D9	protein-coding
chr2	177010000	177020000	2785	759	8.29855e-142	0.272531	40	12	13	-31	NR_029609	406903		NR_029609	ENSG00000207744	MIR10B	MIRN10B|hsa-mir-10b|miRNA10B|mir-10b	microRNA 10b	ncRNA
chr2	177020000	177030000	3765	781	3.66709e-248	0.207437	32	12	15	-3805	NM_006898	3232	Hs.93574	NM_006898	ENSG00000128652	HOXD3	HOX1D|HOX4|HOX4A|Hox-4.1	homeobox D3	protein-coding
chr2	200320000	200330000	5495	1053	0	0.191629	41	16	17	-2181	NM_001172509	23314	Hs.516617	NM_015265	ENSG00000119042	SATB2	GLSS	SATB homeobox 2	protein-coding
chr2	218760000	218770000	10829	1105	0	0.102041	30	7	11	351	NR_106867	102465485		NR_106867	ENSG00000275458	MIR6809	hsa-mir-6809	microRNA 6809	ncRNA
chr2	218780000	218790000	7806	795	0	0.101845	40	5	14	-41	NM_001308022	7145	Hs.471381	NM_022648	ENSG00000079308	TNS1	MST091|MST122|MST127|MSTP091|MSTP122|MSTP127|MXRA6|PPP1R155|TNS	tensin 1	protein-coding
chr2	218800000	218810000	10579	661	0	0.0624823	53	14	18	3796	NM_022648	7145	Hs.471381	NM_022648	ENSG00000079308	TNS1	MST091|MST122|MST127|MSTP091|MSTP122|MSTP127|MXRA6|PPP1R155|TNS	tensin 1	protein-coding
chr2	218840000	218850000	8816	913	0	0.103562	41	13	14	1570	NR_135524	105373878	Hs.630709	NR_135524	ENSG00000223923	LOC105373878	-	uncharacterized LOC105373878	ncRNA
chr2	218890000	218900000	9896	647	0	0.06538	57	11	19	-4657	NR_034176	285180	Hs.570069	NM_198483	ENSG00000188282	RUFY4	ZFYVE31	RUN and FYVE domain containing 4	protein-coding
chr2	218930000	218940000	10853	785	0	0.0723302	54	13	18	1262	NM_198483	285180	Hs.570069	NM_198483	ENSG00000188282	RUFY4	ZFYVE31	RUN and FYVE domain containing 4	protein-coding
chr2	219130000	219140000	8348	839	0	0.100503	41	13	15	-68	NM_001302545	14	Hs.83347	NM_001087	ENSG00000127837	AAMP	-	angio associated migratory cell protein	protein-coding
chr2	219140000	219150000	9441	1073	0	0.113653	33	5	13	-89	NR_106768	102465256		NR_106768	ENSG00000135926	MIR6513	hsa-mir-6513|mir-6513	microRNA 6513	ncRNA
chr2	219200000	219210000	7272	1187	0	0.163229	27	7	12	-1634	NR_106868	102466197		NR_106868	ENSG00000278524	MIR6810	hsa-mir-6810	microRNA 6810	ncRNA
chr2	219260000	219270000	8946	643	0	0.0718757	82	16	26	522	NM_182642	58190	Hs.444468	NM_021198	ENSG00000144579	CTDSP1	NIF3|NLI-IF|NLIIF|SCP1	CTD small phosphatase 1	protein-coding
chr2	219280000	219290000	6893	1167	0	0.169302	28	10	13	1162	NM_007127	7429	Hs.654595	NM_007127	ENSG00000127831	VIL1	D2S1471|VIL	villin 1	protein-coding
chr2	219690000	219700000	6141	1283	0	0.208924	36	7	12	1512	NM_017431	53632	Hs.591634	NM_017431	ENSG00000115592	PRKAG3	AMPKG3	protein kinase AMP-activated non-catalytic subunit gamma 3	protein-coding
chr2	219720000	219730000	7954	639	0	0.0803369	56	16	24	454	NM_006522	7475	Hs.29764	NM_006522	ENSG00000115596	WNT6	-	Wnt family member 6	protein-coding
chr2	219740000	219750000	10200	667	0	0.0653922	61	15	21	-255	NM_025216	80326	Hs.121540	NM_025216	ENSG00000135925	WNT10A	OODD|SSPS|STHAG4	Wnt family member 10A	protein-coding
chr2	219820000	219830000	7502	893	0	0.119035	39	10	19	650	NM_003936	8941	Hs.158460	NM_003936	ENSG00000171450	CDK5R2	NCK5AI|P39|p39nck5ai	cyclin dependent kinase 5 regulatory subunit 2	protein-coding
chr2	219850000	219860000	3478	628	7.38665e-256	0.180564	52	16	20	3127	NM_057093	1412	Hs.415790	NM_057093	ENSG00000163499	CRYBA2	CTRCT42	crystallin beta A2	protein-coding
chr2	219860000	219870000	3279	553	1.95218e-253	0.168649	65	15	26	1430	NR_029867	494324		NR_029867	ENSG00000198973	MIR375	MIRN375|hsa-mir-375|miRNA375|mir-375	microRNA 375	ncRNA
chr2	219920000	219930000	6566	972	0	0.148035	45	8	16	238	NM_002181	3549	Hs.654504	NM_002181	ENSG00000163501	IHH	BDA1|HHG2	indian hedgehog	protein-coding
chr2	220030000	220040000	5025	1227	4.09043e-285	0.244179	24	8	14	-183	NM_144712	151295	Hs.124565	NM_144712	ENSG00000213901	SLC23A3	E2BP3|SVCT3|Yspl1	solute carrier family 23 member 3	protein-coding
chr2	220110000	220120000	12115	1202	0	0.0992158	31	10	10	-2965	NR_003063	80086	Hs.664469	NR_003063	ENSG00000243910	TUBA4B	TUBA4	tubulin alpha 4b	pseudo
chr2	220140000	220150000	6084	1026	0	0.168639	27	8	14	960	NM_006736	3300	Hs.77768	NM_006736	ENSG00000135924	DNAJB2	CMT2T|DSMA5|HSJ-1|HSJ1|HSPF3	DnaJ heat shock protein family (Hsp40) member B2	protein-coding
chr2	220150000	220160000	9441	838	0	0.0887618	38	7	10	3922	NR_029688	406944		NR_029688	ENSG00000207647	MIR153-1	MIRN153-1|mir-153-1	microRNA 153-1	ncRNA
chr2	220190000	220200000	6314	1388	0	0.219829	24	3	12	2899	NM_001007089	389075	Hs.290551	NM_001007089	ENSG00000182698	RESP18	-	regulated endocrine specific protein 18	protein-coding
chr2	220250000	220260000	3883	1107	2.46204e-187	0.285089	38	12	13	-1402	NM_001319121	23549	Hs.258551	NM_012100	ENSG00000123992	DNPEP	ASPEP|DAP	aspartyl aminopeptidase	protein-coding
chr2	220280000	220290000	7093	959	0	0.135204	34	10	14	1901	NM_001927	1674	Hs.594952	NM_001927	ENSG00000175084	DES	CSM1|CSM2|LGMD2R	desmin	protein-coding
chr2	220290000	220300000	7156	873	0	0.121996	31	8	17	-4700	NM_005876	10290	Hs.21639	NM_005876	ENSG00000072195	SPEG	APEG-1|APEG1|BPEG|CNM5|SPEGalpha|SPEGbeta	SPEG complex locus	protein-coding
chr2	220320000	220330000	8448	827	0	0.097893	41	9	12	-534	NM_001173476	10290	Hs.21639	NM_005876	ENSG00000072195	SPEG	APEG-1|APEG1|BPEG|CNM5|SPEGalpha|SPEGbeta	SPEG complex locus	protein-coding
chr2	220360000	220370000	12468	631	0	0.0506096	43	13	16	1383	NM_205847	29926	Hs.27059	NM_013335	ENSG00000144591	GMPPA	AAMR	GDP-mannose pyrophosphorylase A	protein-coding
chr2	220370000	220380000	12300	493	0	0.0400813	100	23	33	-3892	NM_018674	55515	Hs.87469	NM_018674	ENSG00000072182	ASIC4	ACCN4|BNAC4	acid sensing ion channel subunit family member 4	protein-coding
chr2	220400000	220410000	19780	610	0	0.0308392	48	12	17	2819	NM_001195731	79586	Hs.516711	NM_024536	ENSG00000123989	CHPF	CHSY2|CSS2	chondroitin polymerizing factor	protein-coding
chr2	220410000	220420000	9805	505	0	0.0515043	57	13	21	-1131	NR_036082	100423039		NR_036082	ENSG00000265252	MIR3132	-	microRNA 3132	ncRNA
chr2	220430000	220440000	9973	1070	0	0.10729	28	6	11	1268	NM_001173408	23363	Hs.526594	NM_015311	ENSG00000124006	OBSL1	-	obscurin like 1	protein-coding
chr2	220490000	220500000	7506	679	0	0.090461	76	16	19	2708	NR_048551	6508	Hs.1176	NM_005070	ENSG00000114923	SLC4A3	AE3|CAE3/BAE3|SLC2C	solute carrier family 4 member 3	protein-coding
chr2	223160000	223170000	4912	1124	1.74087e-296	0.228827	27	6	12	-1285	NM_181458	5077	Hs.42146	NM_000438	ENSG00000135903	PAX3	CDHS|HUP2|WS1|WS3	paired box 3	protein-coding
chr2	227660000	227670000	3573	853	9.77684e-208	0.238735	30	6	13	-1494	NM_005544	3667	Hs.471508	NM_005544	ENSG00000169047	IRS1	HIRS-1	insulin receptor substrate 1	protein-coding
chr2	232260000	232270000	5709	792	0	0.138728	35	12	11	4665	NM_145236	93010	Hs.299329	NM_145236	ENSG00000156966	B3GNT7	beta3GnT7	UDP-GlcNAc:betaGal beta-1,3-N-acetylglucosaminyltransferase 7	protein-coding
chr2	232390000	232400000	6302	703	0	0.111552	34	8	11	182	NM_006056	10316	Hs.471619	NM_006056	ENSG00000171596	NMUR1	(FM-3)|FM-3|FM3|GPC-R|GPR66|NMU1R	neuromedin U receptor 1	protein-coding
chr2	232570000	232580000	7078	617	0	0.0871715	35	8	18	1765	NM_002823	5757	Hs.459927	NM_002823	ENSG00000187514	PTMA	TMSA	prothymosin, alpha	protein-coding
chr2	232790000	232800000	5790	766	0	0.132297	41	7	15	-3887	NM_024409	4880	Hs.247916	NM_024409	ENSG00000163273	NPPC	CNP|CNP2	natriuretic peptide C	protein-coding
chr2	233240000	233250000	4902	555	0	0.113219	37	12	15	1756	NM_001632	250	Hs.284255	NM_001632	ENSG00000163283	ALPP	ALP|PALP|PLAP|PLAP-1	alkaline phosphatase, placental	protein-coding
chr2	233270000	233280000	3403	718	2.00985e-221	0.21099	36	9	14	3448	NM_031313	251	Hs.333509	NM_031313	ENSG00000163286	ALPPL2	ALPG|ALPPL|GCAP	alkaline phosphatase, placental like 2	protein-coding
chr2	233320000	233330000	4098	748	9.77669e-299	0.182528	26	10	13	4178	NM_001631	248	Hs.37009	NM_001631	ENSG00000163295	ALPI	IAP	alkaline phosphatase, intestinal	protein-coding
chr2	233350000	233360000	6595	487	0	0.0738438	57	13	21	-2431	NM_004826	9427	Hs.26880	NM_004826	ENSG00000171551	ECEL1	DA5D|DINE|ECEX|XCE	endothelin converting enzyme like 1	protein-coding
chr2	233380000	233390000	7388	591	0	0.0799946	50	12	18	-173	NM_001195129	646960	Hs.570310	NM_001195129	ENSG00000237412	PRSS56	MCOP6	protease, serine 56	protein-coding
chr2	233390000	233400000	6126	595	0	0.097127	46	15	15	4130	NM_001311195	1144	Hs.156289	NM_000751	ENSG00000135902	CHRND	ACHRD|CMS2A|CMS3A|CMS3B|CMS3C|FCCMS|SCCMS	cholinergic receptor nicotinic delta subunit	protein-coding
chr2	233400000	233410000	6906	620	0	0.089777	49	16	19	563	NM_005199	1146	Hs.248101	NM_005199	ENSG00000196811	CHRNG	ACHRG	cholinergic receptor nicotinic gamma subunit	protein-coding
chr2	233740000	233750000	6025	591	0	0.0980913	47	11	19	4510	NR_144372	389084	Hs.657509	NM_206895	ENSG00000182600	C2orf82	ASCL830|UNQ830	chromosome 2 open reading frame 82	protein-coding
chr2	237070000	237080000	4850	725	0	0.149485	43	11	16	1652	NM_001301687	2637	Hs.184945	NM_001485	ENSG00000168505	GBX2	-	gastrulation brain homeobox 2	protein-coding
chr2	238490000	238500000	3424	782	1.389e-207	0.228388	32	9	12	4769	NR_033308	64284	Hs.44278	NM_022449	ENSG00000124839	RAB17	-	RAB17, member RAS oncogene family	protein-coding
chr2	239000000	239010000	3895	630	0	0.161746	31	8	14	-3951	NM_194312	339768	Hs.127724	NM_194312	ENSG00000144488	ESPNL	-	espin-like	protein-coding
chr2	239030000	239040000	4477	533	0	0.119053	34	9	17	-1031	NM_001308370	339768	Hs.127724	NM_194312	ENSG00000144488	ESPNL	-	espin-like	protein-coding
chr2	239040000	239050000	4964	528	0	0.106366	26	4	12	-2363	NM_198582	377007	Hs.591595	NM_198582	ENSG00000168427	KLHL30	-	kelch like family member 30	protein-coding
chr2	239060000	239070000	5727	664	0	0.115942	41	6	14	-2649	NM_001291832	151176	Hs.24951	NM_152521	ENSG00000178752	ERFE	C1QTNF15|CTRP15|FAM132B	erythroferrone	protein-coding
chr2	239140000	239150000	5475	571	0	0.104292	39	9	16	3765	NM_001282434	55502	Hs.42949	NM_018645	ENSG00000144485	HES6	C-HAIRY1|HES-6|bHLHb41|bHLHc23	hes family bHLH transcription factor 6	protein-coding
chr2	240110000	240120000	3686	975	2.34167e-193	0.264514	29	6	10	2153	NR_026664	85009	Hs.744565	NM_032923		MGC16025	-	uncharacterized LOC85009	ncRNA
chr2	241070000	241080000	5152	750	0	0.145575	31	8	14	747	NM_001163424	150678	Hs.293884	NM_138336	ENSG00000172428	COPS9	CSNAP|MYEOV2	COP9 signalosome subunit 9	protein-coding
chr2	241370000	241380000	4301	490	0	0.113927	56	15	19	-115	NM_002081	2817	Hs.328232	NM_002081	ENSG00000063660	GPC1	glypican	glypican 1	protein-coding
chr2	241390000	241400000	6169	390	0	0.0632193	104	18	25	-418	NR_029702	406941		NR_029702	ENSG00000207611	MIR149	MIRN149|mir-149	microRNA 149	ncRNA
chr2	241500000	241510000	4250	896	4.30515e-276	0.210824	29	5	11	-3004	NM_018226	57140	Hs.5345	NM_018226		RNPEPL1	-	arginyl aminopeptidase like 1	protein-coding
chr2	241620000	241630000	4955	336	0	0.0678103	38	11	17	-2683	NM_001102467	653437	Hs.437167	NM_001102467	ENSG00000185176	AQP12B	INSSA3	aquaporin 12B	protein-coding
chr2	241750000	241760000	6794	489	0	0.0719753	58	12	21	4725	NM_001320705	547	Hs.516802	NM_004321	ENSG00000130294	KIF1A	ATSV|C2orf20|HSN2C|MRD9|SPG30|UNC104	kinesin family member 1A	protein-coding
chr2	241830000	241840000	4380	466	0	0.106393	52	14	18	573	NM_001085437	79919	Hs.193745	NM_024861	ENSG00000172478	C2orf54	-	chromosome 2 open reading frame 54	protein-coding
chr2	241900000	241910000	7623	530	0	0.0695264	56	14	16	1868	NR_033841	200772	Hs.647893	NR_033841	ENSG00000233392	LOC200772	-	uncharacterized LOC200772	ncRNA
chr2	241930000	241940000	6045	678	0	0.112159	47	6	16	-3255	NM_001080437	25992	Hs.471834	NM_001080437	ENSG00000162804	SNED1	SST3|Snep	sushi, nidogen and EGF like domains 1	protein-coding
chr2	242120000	242130000	4526	866	4.38159153620434e-318	0.191339	29	8	12	-2924	NM_001001666	50636	Hs.163909	NM_001001666	ENSG00000146205	ANO7	D-TMPP|DTMPP|IPCA-5|IPCA5|NGEP|PCANAP5|PCANAP5L|TMEM16G	anoctamin 7	protein-coding
chr2	242490000	242500000	3413	975	1.72367e-164	0.285672	32	9	13	-3146	NM_032515	666	Hs.293753	NM_032515	ENSG00000176720	BOK	BCL2L9|BOKL	BOK, BCL2 family apoptosis regulator	protein-coding
chr2	242710000	242720000	5162	698	0	0.135219	47	9	17	-1240	NM_022134	64090	Hs.632556	NM_022134	ENSG00000154252	GAL3ST2	GAL3ST-2|GP3ST	galactose-3-O-sulfotransferase 2	protein-coding
chr2	242750000	242760000	3386	398	0	0.117543	77	15	28	2973	NM_001167602	129807	Hs.551747	NM_080741	ENSG00000204099	NEU4	-	neuraminidase 4	protein-coding
chr2	242800000	242810000	4237	418	0	0.0986547	59	11	15	-3942	NM_005018	5133	Hs.158297	NM_005018	ENSG00000188389	PDCD1	CD279|PD-1|PD1|SLEB2|hPD-1|hPD-l|hSLE1	programmed cell death 1	protein-coding
chr2	242810000	242820000	1531	435	3.62718e-75	0.284128	56	12	15	3114	NM_173821	285093	Hs.376307	NM_173821	ENSG00000188011	RTP5	C2orf85|CXXC11|Z3CXXC5	receptor transporter protein 5 (putative)	protein-coding
chr3	9740000	9750000	8405	1339	0	0.15931	36	9	14	-491	NM_001308388	151835	Hs.121335	NM_153635	ENSG00000144550	CPNE9	-	copine family member 9	protein-coding
chr3	9770000	9780000	9292	1397	0	0.150344	36	8	11	1566	NM_004634	7862	Hs.1004	NM_004634	ENSG00000156983	BRPF1	BR140	bromodomain and PHD finger containing 1	protein-coding
chr3	9950000	9960000	9020	1382	0	0.153215	30	12	14	-3758	NM_001203265	84818	Hs.129959	NM_032732	ENSG00000163702	IL17RC	CANDF9|IL17-RL|IL17RL	interleukin 17 receptor C	protein-coding
chr3	9970000	9980000	7066	1392	0	0.197	32	8	13	-524	NM_015513	78987	Hs.9383	NM_015513	ENSG00000163703	CRELD1	AVSD2|CIRRIN	cysteine rich with EGF like domains 1	protein-coding
chr3	9980000	9990000	13320	1338	0	0.10045	34	10	10	-4088	NR_046734	100874032	Hs.616388	NR_046734	ENSG00000230082	PRRT3-AS1	-	PRRT3 antisense RNA 1	ncRNA
chr3	10370000	10380000	17412	761	0	0.0437055	35	13	12	3087	NR_036084	100422933		NR_036084	ENSG00000264534	MIR378B	-	microRNA 378b	ncRNA
chr3	10540000	10550000	6849	871	0	0.127172	33	8	10	2268	NM_001001331	491	Hs.268942	NM_001683	ENSG00000157087	ATP2B2	PMCA2|PMCA2a|PMCA2i	ATPase plasma membrane Ca2+ transporting 2	protein-coding
chr3	11030000	11040000	6800	854	0	0.125588	35	8	10	580	NM_003042	6529	Hs.443874	NM_003042	ENSG00000157103	SLC6A1	GABATHG|GABATR|GAT1|MAE	solute carrier family 6 member 1	protein-coding
chr3	11760000	11770000	3426	849	2.76274e-192	0.247811	31	9	13	-2758	NM_014667	9686	Hs.740389	NM_014667	ENSG00000144560	VGLL4	VGL-4	vestigial like family member 4	protein-coding
chr3	13000000	13010000	6719	1038	0	0.154487	31	7	11	4198	NM_014869	9922	Hs.475506	NM_014869	ENSG00000144711	IQSEC1	ARF-GEP100|ARFGEP100|BRAG2|GEP100	IQ motif and Sec7 domain 1	protein-coding
chr3	13110000	13120000	8777	785	0	0.0894383	25	11	11	-383	NM_001134382	9922	Hs.475506	NM_014869	ENSG00000144711	IQSEC1	ARF-GEP100|ARFGEP100|BRAG2|GEP100	IQ motif and Sec7 domain 1	protein-coding
chr3	13520000	13530000	5746	771	0	0.13418	31	9	14	3156	NM_001136041	79885	Hs.744132	NM_024827	ENSG00000163517	HDAC11	HD11	histone deacetylase 11	protein-coding
chr3	13590000	13600000	9030	689	0	0.0763012	35	10	18	4375	NM_001004019	2199	Hs.198862	NM_001998	ENSG00000163520	FBLN2	-	fibulin 2	protein-coding
chr3	13610000	13620000	6628	649	0	0.0979179	43	10	14	4760	NM_001165035	2199	Hs.198862	NM_001998	ENSG00000163520	FBLN2	-	fibulin 2	protein-coding
chr3	13650000	13660000	4999	709	0	0.141828	33	10	11	-4881	NR_132775	106635526		NR_132775		SNORA93	-	small nucleolar RNA, H/ACA box 93	snoRNA
chr3	13690000	13700000	9665	728	0	0.0753233	34	8	16	2779	NR_027103	285375	Hs.319969	NR_027103	ENSG00000224514	LINC00620	-	long intergenic non-protein coding RNA 620	ncRNA
chr3	13920000	13930000	7231	925	0	0.127921	32	8	11	-3382	NM_004625	7476	Hs.72290	NM_004625	ENSG00000154764	WNT7A	-	Wnt family member 7A	protein-coding
chr3	14580000	14590000	7730	720	0	0.0931436	26	8	11	-3150	NM_001080423	80852	Hs.517819	NM_001080423	ENSG00000144596	GRIP2	-	glutamate receptor interacting protein 2	protein-coding
chr3	38030000	38040000	6988	813	0	0.116342	43	17	16	-78	NM_015873	50853	Hs.103665	NM_015873	ENSG00000136059	VILL	-	villin like	protein-coding
chr3	38060000	38070000	7305	679	0	0.09295	35	8	13	1278	NR_024071	5333	Hs.80776	NM_006225	ENSG00000187091	PLCD1	NDNC3|PLC-III	phospholipase C delta 1	protein-coding
chr3	38070000	38080000	7634	737	0	0.0965418	29	9	11	-3846	NM_006225	5333	Hs.80776	NM_006225	ENSG00000187091	PLCD1	NDNC3|PLC-III	phospholipase C delta 1	protein-coding
chr3	39140000	39150000	8847	646	0	0.0730191	28	12	15	-4152	NM_145755	199223	Hs.443935	NM_145755	ENSG00000168026	TTC21A	IFT139A|STI2	tetratricopeptide repeat domain 21A	protein-coding
chr3	39180000	39190000	10063	764	0	0.0759217	32	14	18	3921	NM_001320559	64651	Hs.370950	NM_033027	ENSG00000144655	CSRNP1	AXUD1|CSRNP-1|FAM130B|TAIP-3|URAX1	cysteine and serine rich nuclear protein 1	protein-coding
chr3	39190000	39200000	7185	855	0	0.118998	46	10	13	102	NM_033027	64651	Hs.370950	NM_033027	ENSG00000144655	CSRNP1	AXUD1|CSRNP-1|FAM130B|TAIP-3|URAX1	cysteine and serine rich nuclear protein 1	protein-coding
chr3	42540000	42550000	7785	718	0	0.0922286	38	10	18	896	NM_001251883	7433	Hs.348500	NM_004624	ENSG00000114812	VIPR1	HVR1|II|PACAP-R-2|PACAP-R2|RDC1|V1RG|VAPC1|VIP-R-1|VIPR|VIRG|VPAC1|VPAC1R|VPCAP1R	vasoactive intestinal peptide receptor 1	protein-coding
chr3	42570000	42580000	6381	778	0	0.121924	39	14	15	-902	NR_046654	100874007	Hs.600642	NR_046654		VIPR1-AS1	-	VIPR1 antisense RNA 1	ncRNA
chr3	42690000	42700000	6973	722	0	0.103542	46	8	15	-176	NM_145166	92999	Hs.409561	NM_145166	ENSG00000114853	ZBTB47	ZNF651	zinc finger and BTB domain containing 47	protein-coding
chr3	42740000	42750000	11632	649	0	0.0557944	46	14	15	-681	NM_020707	57467	Hs.476041	NM_020707	ENSG00000010282	HHATL	C3orf3|GUP1|MBOAT3|MSTP002|OACT3	hedgehog acyltransferase-like	protein-coding
chr3	46730000	46740000	4828	713	0	0.14768	38	11	12	146	NM_001190707	259173	Hs.517937	NM_147129	ENSG00000178038	ALS2CL	RN49018	ALS2 C-terminal like	protein-coding
chr3	46740000	46750000	6403	753	0	0.117601	41	7	11	2177	NM_147196	259236	Hs.185777	NM_147196	ENSG00000181585	TMIE	DFNB6	transmembrane inner ear	protein-coding
chr3	46750000	46760000	7207	638	0	0.088525	37	10	14	4373	NM_013270	29122	Hs.120365	NM_013270	ENSG00000206549	PRSS50	CT20|TSP50	protease, serine 50	protein-coding
chr3	46900000	46910000	8192	600	0	0.0732422	45	11	24	-27	NM_000258	4634	Hs.517939	NM_000258	ENSG00000160808	MYL3	CMH8|MLC-lV/sb|MLC1SB|MLC1V|VLC1|VLCl	myosin light chain 3	protein-coding
chr3	46910000	46920000	7580	627	0	0.0827177	61	12	15	-4236	NM_000316	5745	Hs.1019	NM_000316	ENSG00000160801	PTH1R	PFE|PTHR|PTHR1	parathyroid hormone 1 receptor	protein-coding
chr3	46920000	46930000	6466	721	0	0.111506	51	9	13	1261	NM_001184744	5745	Hs.1019	NM_000316	ENSG00000160801	PTH1R	PFE|PTHR|PTHR1	parathyroid hormone 1 receptor	protein-coding
chr3	47020000	47030000	6419	611	0	0.0951862	47	13	18	-1500	NM_144716	151903	Hs.631918	NM_144716	ENSG00000160799	CCDC12	-	coiled-coil domain containing 12	protein-coding
chr3	47050000	47060000	5053	1232	3.00669e-287	0.243816	34	9	11	1968	NR_024046	100129354	Hs.201522	NR_024046		NRADDP	-	neurotrophin receptor associated death domain, pseudogene	pseudo
chr3	47890000	47900000	8742	702	0	0.080302	33	13	16	3955	NR_031595	100302232		NR_031595	ENSG00000221585	MIR1226	MIRN1226|hsa-mir-1226|mir-1226	microRNA 1226	ncRNA
chr3	48470000	48480000	7335	722	0	0.0984322	39	11	12	-3540	NM_001130082	5364	Hs.476209	NM_002673	ENSG00000164050	PLXNB1	PLEXIN-B1|PLXN5|SEP	plexin B1	protein-coding
chr3	48510000	48520000	7810	879	0	0.112548	27	11	14	-258	NM_001272082	51246	Hs.414579	NM_016479	ENSG00000164054	SHISA5	SCOTIN	shisa family member 5	protein-coding
chr3	48590000	48600000	10209	738	0	0.0722892	35	7	10	-644	NM_004567	5210	Hs.476217	NM_004567	ENSG00000114268	PFKFB4	-	6-phosphofructo-2-kinase/fructose-2,6-biphosphatase 4	protein-coding
chr3	48600000	48610000	12268	625	0	0.0509455	69	14	21	-3799	NM_033199	90226	Hs.631914	NM_033199	ENSG00000145040	UCN2	SRP|UCN-II|UCNI|UR|URP	urocortin 2	protein-coding
chr3	48610000	48620000	7979	605	0	0.075824	56	12	19	1410	NR_031756	100313843		NR_031756	ENSG00000114270	MIR711	hsa-mir-711	microRNA 711	ncRNA
chr3	48630000	48640000	14641	551	0	0.037634	48	9	13	-2407	NM_000094	1294	Hs.476218	NM_000094	ENSG00000114270	COL7A1	EBD1|EBDCT|EBR1|NDNC8	collagen type VII alpha 1 chain	protein-coding
chr3	48670000	48680000	2972	598	2.91881e-201	0.201211	53	16	19	-2074	NM_022911	65010	Hs.631925	NM_022911	ENSG00000225697	SLC26A6	-	solute carrier family 26 member 6	protein-coding
chr3	48680000	48690000	1997	406	8.46569e-135	0.203305	54	9	19	-3287	NR_039956	100616112		NR_039956	ENSG00000008300	MIR4793	-	microRNA 4793	ncRNA
chr3	48720000	48730000	5487	746	0	0.135958	34	10	14	-1634	NM_016453	51517	Hs.655006	NM_016453	ENSG00000213672	NCKIPSD	AF3P21|DIP|DIP1|ORF1|SPIN90|VIP54|WASLBP|WISH	NCK interacting protein with SH3 domain	protein-coding
chr3	49050000	49060000	10048	952	0	0.0947452	32	7	16	1041	NM_001276405	55152	Hs.654815	NM_018114	ENSG00000178149	DALRD3	-	DALR anticodon binding domain containing 3	protein-coding
chr3	49140000	49150000	6627	989	0	0.149238	25	7	12	-2438	NM_001272073	5859	Hs.79322	NM_005051	ENSG00000172053	QARS	GLNRS|MSCCA|PRO2195	glutaminyl-tRNA synthetase	protein-coding
chr3	49170000	49180000	6894	960	0	0.139252	33	12	13	-4401	NM_002292	3913	Hs.439726	NM_002292	ENSG00000172037	LAMB2	LAMS|NPHS5	laminin subunit beta 2	protein-coding
chr3	49710000	49720000	8403	859	0	0.102225	30	10	11	3565	NM_001640	327	Hs.517969	NM_001640	ENSG00000164062	APEH	AARE|ACPH|APH|D3F15S2|D3S48E|DNF15S2|OPH	acylaminoacyl-peptide hydrolase	protein-coding
chr3	49750000	49760000	10600	744	0	0.0701887	36	9	19	2238	NM_198722	386724	Hs.567903	NM_198722	ENSG00000176020	AMIGO3	ALI3|AMIGO-3	adhesion molecule with Ig like domain 3	protein-coding
chr3	49830000	49840000	7950	687	0	0.0864151	29	9	10	2268	NM_001007540	389118	Hs.363312	NM_001007540	ENSG00000187492	CDHR4	CDH29|PRO34300	cadherin related family member 4	protein-coding
chr3	49840000	49850000	7570	694	0	0.0916777	44	9	18	-1322	NR_049825	100847079		NR_049825	ENSG00000182179	MIR5193	mir-5193	microRNA 5193	ncRNA
chr3	49900000	49910000	5023	844	0	0.168027	39	12	13	2655	NM_001320147	79012	Hs.145156	NM_024046	ENSG00000164076	CAMKV	1G5|VACAMKL	CaM kinase like vesicle associated	protein-coding
chr3	50190000	50200000	8129	468	0	0.0575717	62	10	22	-1452	NM_001318800	6405	Hs.32981	NM_004186	ENSG00000001617	SEMA3F	SEMA-IV|SEMA4|SEMAK	semaphorin 3F	protein-coding
chr3	50220000	50230000	10115	853	0	0.0843302	48	10	17	-4043	NM_144499	2779	Hs.517978	NM_000172	ENSG00000114349	GNAT1	CSNB1G|CSNBAD3|GBT1|GNATR	G protein subunit alpha transducin 1	protein-coding
chr3	50240000	50250000	9172	732	0	0.0798081	38	8	18	2321	NM_006841	10991	Hs.76460	NM_006841	ENSG00000188338	SLC38A3	G17|NAT1|SN1|SNAT3	solute carrier family 38 member 3	protein-coding
chr3	50260000	50270000	10334	661	0	0.0639636	28	13	13	132	NR_106714	102464817		NR_106714	ENSG00000275334	MIR5787	hsa-mir-5787	microRNA 5787	ncRNA
chr3	50270000	50280000	9906	570	0	0.0575409	44	11	15	1411	NM_001282618	2771	Hs.77269	NM_002070	ENSG00000114353	GNAI2	GIP|GNAI2B|H_LUCA15.1|H_LUCA16.1	G protein subunit alpha i2	protein-coding
chr3	50280000	50290000	9559	803	0	0.0840046	26	4	10	674	NM_001166425	2771	Hs.77269	NM_002070	ENSG00000114353	GNAI2	GIP|GNAI2B|H_LUCA15.1|H_LUCA16.1	G protein subunit alpha i2	protein-coding
chr3	50300000	50310000	10589	646	0	0.0610067	54	10	19	10	NM_001005914	7869	Hs.82222	NM_004636	ENSG00000012171	SEMA3B	LUCA-1|SEMA5|SEMAA|SemA|semaV	semaphorin 3B	protein-coding
chr3	50310000	50320000	7803	994	0	0.127387	32	9	11	-1458	NM_153215	132228	Hs.315177	NM_153215	ENSG00000179564	LSMEM2	C3orf45	leucine rich single-pass membrane protein 2	protein-coding
chr3	50360000	50370000	7230	987	0	0.136515	25	8	16	669	NM_007275	11334	Hs.517981	NM_007275	ENSG00000114383	TUSC2	C3orf11|FUS1|PAP|PDAP2	tumor suppressor candidate 2	protein-coding
chr3	50370000	50380000	6849	847	0	0.123668	29	10	10	58	NR_109831	102060282		NR_109831	ENSG00000281358	RASSF1-AS1	ANRASSF1	RASSF1 antisense RNA 1	ncRNA
chr3	50380000	50390000	4949	754	0	0.152354	24	8	11	-1823	NM_015896	51364	Hs.526735	NM_015896	ENSG00000004838	ZMYND10	BLU|CILD22|FLU	zinc finger MYND-type containing 10	protein-coding
chr3	50400000	50410000	2015	545	6.47012e-104	0.270471	57	17	24	2235	NR_111913	11068	Hs.149443	NM_007022	ENSG00000114395	CYB561D2	101F6|TSP10|XXcos-LUCA11.4	cytochrome b561 family member D2	protein-coding
chr3	50600000	50610000	6287	633	0	0.100684	30	8	14	223	NM_001171743	51161	Hs.517860	NM_016210	ENSG00000088543	C3orf18	G20	chromosome 3 open reading frame 18	protein-coding
chr3	50640000	50650000	6360	609	0	0.0957547	37	10	14	4262	NM_013324	1154	Hs.655334	NM_013324	ENSG00000114737	CISH	BACTS2|CIS|CIS-1|G18|SOCS	cytokine inducible SH2 containing protein	protein-coding
chr3	50650000	50660000	5953	983	0	0.165127	27	9	11	438	NM_004635	7867	Hs.234521	NM_004635	ENSG00000114738	MAPKAPK3	3PK|MAPKAP-K3|MAPKAP3|MAPKAPK-3|MDPT3|MK-3	mitogen-activated protein kinase-activated protein kinase 3	protein-coding
chr3	51700000	51710000	4421	939	2.60584e-285	0.212395	26	6	10	-191	NM_015926	51368	Hs.517864	NM_015926	ENSG00000164081	TEX264	ZSIG11	testis expressed 264	protein-coding
chr3	51970000	51980000	7311	717	0	0.0980714	51	10	17	957	NM_004704	9136	Hs.153768	NM_004704	ENSG00000114767	RRP9	RNU3IP2|U3-55K	ribosomal RNA processing 9, small subunit (SSU) processome component, homolog (yeast)	protein-coding
chr3	51990000	52000000	12187	577	0	0.0473455	52	13	20	1908	NM_033010	57060	Hs.20930	NM_020418	ENSG00000090097	PCBP4	CBP|LIP4|MCG10	poly(rC) binding protein 4	protein-coding
chr3	52000000	52010000	7528	780	0	0.103613	54	15	18	-3518	NM_033008	57060	Hs.20930	NM_020418	ENSG00000090097	PCBP4	CBP|LIP4|MCG10	poly(rC) binding protein 4	protein-coding
chr3	52020000	52030000	7083	747	0	0.105464	34	9	16	4958	NM_000992	6159	Hs.425125	NM_000992	ENSG00000162244	RPL29	HIP|HUMRPL29|L29|RPL29P10|RPL29_3_370	ribosomal protein L29	protein-coding
chr3	52090000	52100000	10808	608	0	0.0562546	52	10	15	4128	NR_027331	100128378	Hs.640106	NM_001123039		LINC00696	C3orf74	long intergenic non-protein coding RNA 696	ncRNA
chr3	52260000	52270000	12197	691	0	0.0566533	41	7	14	-4821	NM_017442	54106	Hs.87968	NM_017442	ENSG00000239732	TLR9	CD289	toll like receptor 9	protein-coding
chr3	52270000	52280000	7216	900	0	0.124723	34	10	12	1746	NR_135307	101929054	Hs.281931	NR_135307	ENSG00000243224	LOC101929054	-	uncharacterized LOC101929054	ncRNA
chr3	52350000	52360000	9278	971	0	0.104656	31	13	12	4665	NM_015512	25981	Hs.655469	NM_015512	ENSG00000114841	DNAH1	DNAHC1|HDHC7|HL-11|HL11|HSRF-1|XLHSRF-1	dynein axonemal heavy chain 1	protein-coding
chr3	52470000	52480000	8968	504	0	0.0561998	60	14	19	4101	NM_020163	56920	Hs.59729	NM_020163	ENSG00000010319	SEMA3G	sem2	semaphorin 3G	protein-coding
chr3	52480000	52490000	5586	609	0	0.109023	51	14	18	3057	NM_003280	7134	Hs.118845	NM_003280	ENSG00000114854	TNNC1	CMD1Z|CMH13|TN-C|TNC|TNNC	troponin C1, slow skeletal and cardiac type	protein-coding
chr3	52520000	52530000	10107	578	0	0.0571881	37	9	16	-4356	NM_015136	23166	Hs.301989	NM_015136	ENSG00000010327	STAB1	CLEVER-1|FEEL-1|FELE-1|FEX1|SCARH2|STAB-1	stabilin 1	protein-coding
chr3	52560000	52570000	5189	733	0	0.14126	36	8	14	2793	NM_001134231	64943	Hs.84753	NM_022908	ENSG00000168268	NT5DC2	-	5'-nucleotidase domain containing 2	protein-coding
chr3	52820000	52830000	8547	978	0	0.114426	33	7	16	-3784	NM_002217	3699	Hs.76716	NM_002217	ENSG00000162267	ITIH3	H3P|ITI-HC3|SHAP	inter-alpha-trypsin inhibitor heavy chain 3	protein-coding
chr3	52850000	52860000	6734	908	0	0.134838	39	6	14	-2951	NR_046615	100873993	Hs.602700	NR_046615	ENSG00000239799	ITIH4-AS1	-	ITIH4 antisense RNA 1	ncRNA
chr3	53190000	53200000	6177	570	0	0.0922778	50	18	17	-223	NM_006254	5580	Hs.155342	NM_006254	ENSG00000163932	PRKCD	ALPS3|CVID9|MAY1|PKCD|nPKC-delta	protein kinase C delta	protein-coding
chr3	55520000	55530000	5057	1072	0	0.211983	31	12	13	-3330	NM_003392	7474	Hs.643085	NM_003392	ENSG00000114251	WNT5A	hWNT5A	Wnt family member 5A	protein-coding
chr3	62350000	62360000	3730	763	6.70516e-249	0.204558	32	10	11	4190	NM_018008	55079	Hs.241523	NM_018008	ENSG00000153266	FEZF2	FEZ|FEZL|FKSG36|TOF|ZFP312|ZNF312	FEZ family zinc finger 2	protein-coding
chr3	122740000	122750000	4879	942	0	0.193072	27	12	16	1659	NM_001256348	54437	Hs.210870	NM_018987	ENSG00000082684	SEMA5B	SEMAG|SemG	semaphorin 5B	protein-coding
chr3	123160000	123170000	5364	674	0	0.125652	36	8	13	2392	NM_183357	111	Hs.593292	NM_183357	ENSG00000173175	ADCY5	AC5|FDFM	adenylate cyclase 5	protein-coding
chr3	123400000	123410000	7451	919	0	0.123339	24	10	11	-3491	NR_046629	100873940	Hs.667316	NR_046629	ENSG00000250174	MYLK-AS2	-	MYLK antisense RNA 2	ncRNA
chr3	126070000	126080000	4186	511	0	0.122074	32	8	14	1236	NM_014079	28999	Hs.272215	NM_014079	ENSG00000163884	KLF15	KKLF	Kruppel like factor 15	protein-coding
chr3	126240000	126250000	2412	570	3.65481e-142	0.236318	35	11	25	1869	NM_152889	166012	Hs.292375	NM_152889	ENSG00000180767	CHST13	C4ST3	carbohydrate sulfotransferase 13	protein-coding
chr3	126270000	126280000	5043	909	0	0.18025	29	6	11	2808	NR_130715	152065	Hs.178210	NM_152533	ENSG00000180697	C3orf22	-	chromosome 3 open reading frame 22	protein-coding
chr3	126700000	126710000	6103	603	0	0.0988039	50	6	14	-2437	NM_032242	5361	Hs.432329	NM_032242	ENSG00000114554	PLXNA1	NOV|NOVP|PLEXIN-A1|PLXN1	plexin A1	protein-coding
chr3	127100000	127110000	5269	650	0	0.123363	43	7	10	4513	NR_110147	101927123	Hs.526761	NR_110147	ENSG00000244215	LINC02016	-	long intergenic non-protein coding RNA 2016	ncRNA
chr3	127250000	127260000	5087	615	0	0.120896	33	11	14	1623	NR_125397	101927149	Hs.407798	NR_125397	ENSG00000239921	LINC01471	-	long intergenic non-protein coding RNA 1471	ncRNA
chr3	127290000	127300000	5232	876	0	0.167431	50	8	15	-826	NR_106883	102466199		NR_106883	ENSG00000275067	MIR6825	hsa-mir-6825	microRNA 6825	ncRNA
chr3	127390000	127400000	10973	633	0	0.0576871	57	13	26	3219	NM_032548	80325	Hs.107812	NM_032548	ENSG00000114626	ABTB1	BPOZ|BTB3|BTBD21|EF1ABP|PP2259	ankyrin repeat and BTB domain containing 1	protein-coding
chr3	127790000	127800000	4440	876	1.34216e-304	0.197297	35	9	12	347	NR_046645	100874089	Hs.581603	NR_046645	ENSG00000239608	RUVBL1-AS1	-	RUVBL1 antisense RNA 1	ncRNA
chr3	128180000	128190000	4662	333	0	0.0714286	47	11	19	1091	NM_153330	165721	Hs.518241	NM_153330	ENSG00000179407	DNAJB8	CT156|DJ6	DnaJ heat shock protein family (Hsp40) member B8	protein-coding
chr3	128200000	128210000	4144	493	0	0.118967	59	27	27	1764	NM_001145662	2624	Hs.367725	NM_032638	ENSG00000179348	GATA2	DCML|IMD21|MONOMAC|NFE1B	GATA binding protein 2	protein-coding
chr3	128210000	128220000	4050	462	0	0.114074	37	11	17	-2970	NM_032638	2624	Hs.367725	NM_032638	ENSG00000179348	GATA2	DCML|IMD21|MONOMAC|NFE1B	GATA binding protein 2	protein-coding
chr3	129030000	129040000	10108	469	0	0.0463989	45	8	16	-114	NR_026991	339942	Hs.450096	NM_001025468		H1FX-AS1	C3orf47	H1FX antisense RNA 1	ncRNA
chr3	129240000	129250000	7048	849	0	0.12046	29	6	14	-2482	NM_000539	6010	Hs.247565	NM_000539	ENSG00000163914	RHO	CSNBAD1|OPN2|RP4	rhodopsin	protein-coding
chr3	129320000	129330000	7221	440	0	0.0609334	55	12	12	582	NM_015103	23129	Hs.301685	NM_015103	ENSG00000004399	PLXND1	PLEXD1	plexin D1	protein-coding
chr3	129690000	129700000	7908	816	0	0.103187	29	9	12	1764	NM_007117	7200	Hs.182231	NM_007117	ENSG00000170893	TRH	Pro-TRH|TRF	thyrotropin releasing hormone	protein-coding
chr3	133610000	133620000	4921	944	0	0.191831	36	11	10	-309	NM_016577	51560	Hs.715344	NM_016577	ENSG00000154917	RAB6B	-	RAB6B, member RAS oncogene family	protein-coding
chr3	134090000	134100000	4415	980	2.81723e-274	0.221971	31	12	11	-741	NM_001278683	51421	Hs.426312	NM_016201	ENSG00000114019	AMOTL2	LCCP	angiomotin like 2	protein-coding
chr3	134510000	134520000	4470	700	0	0.1566	24	6	14	901	NM_004441	2047	Hs.116092	NM_004441	ENSG00000154928	EPHB1	ELK|EPHT2|Hek6|NET	EPH receptor B1	protein-coding
chr3	140950000	140960000	4268	975	2.15478e-258	0.228444	29	10	11	4333	NM_001037172	92370	Hs.657887	NM_152282	ENSG00000155893	PXYLP1	ACPL2|HEL124|XYLP	2-phosphoxylose phosphatase 1	protein-coding
chr3	147110000	147120000	4256	899	3.58852e-276	0.211231	24	7	12	-4783	NR_033119	84107	Hs.415766	NM_032153	ENSG00000174963	ZIC4	-	Zic family member 4	protein-coding
chr3	183940000	183950000	5077	720	0	0.141816	39	7	11	-3217	NM_138345	90113	Hs.584997	NM_138345	ENSG00000145198	VWA5B2	-	von Willebrand factor A domain containing 5B2	protein-coding
chr3	183950000	183960000	6521	843	0	0.129275	35	8	16	3796	NM_001320373	90113	Hs.584997	NM_138345	ENSG00000145198	VWA5B2	-	von Willebrand factor A domain containing 5B2	protein-coding
chr3	184030000	184040000	3583	540	2.05157e-298	0.150712	51	13	18	2048	NM_182917	1981	Hs.433750	NM_004953	ENSG00000114867	EIF4G1	EIF-4G1|EIF4F|EIF4G|EIF4GI|P220|PARK18	eukaryotic translation initiation factor 4 gamma 1	protein-coding
chr3	184050000	184060000	8200	556	0	0.0678049	42	13	14	-276	NM_144635	131408	Hs.591307	NM_144635	ENSG00000175182	FAM131A	C3orf40|FLAT715|PRO1378	family with sequence similarity 131 member A	protein-coding
chr3	184070000	184080000	5293	470	0	0.0887965	67	16	24	4439	NM_001171089	1181	Hs.436847	NM_004366	ENSG00000114859	CLCN2	CIC-2|CLC2|ECA2|ECA3|EGI11|EGI3|EGMA|EJM6|EJM8|LKPAT|clC-2	chloride voltage-gated channel 2	protein-coding
chr3	184090000	184100000	6432	603	0	0.09375	49	9	15	996	NM_000460	7066	Hs.1166	NM_000460	ENSG00000090534	THPO	MGDF|MKCSF|ML|MPLLG|THCYT1|TPO	thrombopoietin	protein-coding
chr3	184270000	184280000	3553	711	2.46132e-241	0.200113	24	5	13	-294	NR_046593	100874079	Hs.574899	NR_046593	ENSG00000230215	LINC01840	EIF2B5-AS1	long intergenic non-protein coding RNA 1840	ncRNA
chr3	193850000	193860000	4136	520	0	0.125725	40	9	16	1069	NM_005524	3280	Hs.250666	NM_005524	ENSG00000114315	HES1	HES-1|HHL|HRY|bHLHb39	hes family bHLH transcription factor 1	protein-coding
chr3	195530000	195540000	4268	759	2.92949060749702e-317	0.177835	29	10	10	3844	NM_018406	4585	Hs.369646	NM_004532	ENSG00000145113	MUC4	ASGP|HSA276359|MUC-4	mucin 4, cell surface associated	protein-coding
chr3	195600000	195610000	7657	422	0	0.055113	77	18	25	4266	NR_106887	102465977		NR_106887	ENSG00000276489	MIR6829	hsa-mir-6829	microRNA 6829	ncRNA
chr3	195610000	195620000	5526	857	0	0.155085	30	15	15	4655	NM_001308046	10188	Hs.518513	NM_005781	ENSG00000061938	TNK2	ACK|ACK-1|ACK1|p21cdc42Hs	tyrosine kinase non receptor 2	protein-coding
chr3	195620000	195630000	3294	708	7.25266e-211	0.214936	38	10	17	-2568	NM_001010938	10188	Hs.518513	NM_005781	ENSG00000061938	TNK2	ACK|ACK-1|ACK1|p21cdc42Hs	tyrosine kinase non receptor 2	protein-coding
chr3	196690000	196700000	4127	853	1.12581e-272	0.206688	24	4	10	742	NM_025163	80235	Hs.518403	NM_025163	ENSG00000119227	PIGZ	GPI-MT-IV|PIG-Z|SMP3	phosphatidylinositol glycan anchor biosynthesis class Z	protein-coding
chr3	196720000	196730000	5248	787	0	0.149962	30	11	12	-4777	NR_038285	100507057	Hs.666451	NR_038285	ENSG00000228109	MELTF-AS1	MFI2-AS1	MELTF antisense RNA 1	ncRNA
chr3	196750000	196760000	4850	661	0	0.136289	42	5	17	1686	NM_033316	4241	Hs.184727	NM_005929	ENSG00000163975	MELTF	CD228|MAP97|MFI2|MTF1|MTf	melanotransferrin	protein-coding
chr4	640000	650000	2270	617	2.30913e-116	0.271806	57	13	16	-1966	NM_001145292	5158	Hs.623810	NM_000283	ENSG00000133256	PDE6B	CSNB3|CSNBAD2|PDEB|RP40|rd1	phosphodiesterase 6B	protein-coding
chr4	660000	670000	1928	455	2.94866e-114	0.235996	88	10	14	3127	NM_007100	521	Hs.85539	NM_007100	ENSG00000169020	ATP5I	ATP5K	ATP synthase, H+ transporting, mitochondrial Fo complex subunit E	protein-coding
chr4	670000	680000	3622	416	0	0.114854	48	13	28	3289	NM_002477	4636	Hs.410970	NM_002477	ENSG00000215375	MYL5	-	myosin light chain 5	protein-coding
chr4	680000	690000	3166	713	1.0991e-194	0.225205	28	2	10	-1770	NM_001294341	84179	Hs.567612	NM_032219	ENSG00000169026	MFSD7	LP2561	major facilitator superfamily domain containing 7	protein-coding
chr4	770000	780000	3570	629	1.71532e-267	0.17619	34	12	13	636	NR_036512	100129917	Hs.731755	NR_036511	ENSG00000249592	LOC100129917	-	uncharacterized LOC100129917	ncRNA
chr4	810000	820000	3495	614	1.83311e-262	0.17568	46	5	15	4945	NM_006651	10815	Hs.478930	NM_006651	ENSG00000168993	CPLX1	CPX-I|CPX1	complexin 1	protein-coding
chr4	960000	970000	3206	403	2.82857e-297	0.125702	51	11	25	2348	NM_001347	1609	Hs.584858	NM_001347	ENSG00000145214	DGKQ	DAGK|DAGK4|DAGK7	diacylglycerol kinase theta	protein-coding
chr4	980000	990000	3907	621	4.86271938536986e-314	0.158945	32	7	13	2228	NM_134425	10861	Hs.658244	NM_022042	ENSG00000145217	SLC26A1	CAON|EDM4|SAT-1|SAT1	solute carrier family 26 member 1	protein-coding
chr4	1160000	1170000	5727	645	0	0.112624	31	10	15	1657	NM_012445	10417	Hs.302963	NM_012445	ENSG00000159674	SPON2	DIL-1|DIL1|M-SPONDIN|MINDIN	spondin 2	protein-coding
chr4	1200000	1210000	5358	460	0	0.0858529	48	12	20	1092	NR_104331	285463	Hs.707614	NR_104331	ENSG00000280927	CTBP1-AS	PCAT10	CTBP1 antisense RNA	ncRNA
chr4	1280000	1290000	2550	603	3.01302e-150	0.236471	40	7	11	1361	NM_001297431	10296	Hs.139896	NM_005882	ENSG00000090316	MAEA	EMLP|EMP|GID9|HLC-10|PIG5	macrophage erythroblast attacher	protein-coding
chr4	1340000	1350000	3918	536	0	0.136804	46	13	18	3656	NM_001317935	57654	Hs.380475	NM_020894	ENSG00000163945	UVSSA	KIAA1530|UVSS3	UV stimulated scaffold protein A	protein-coding
chr4	1400000	1410000	1954	366	1.40162e-140	0.187308	72	14	19	-4770	NM_001290079	54729	Hs.526396	NM_001290079	ENSG00000235608	NKX1-1	HSPX153|NKX-1.1|SAX2	NK1 homeobox 1	protein-coding
chr4	1710000	1720000	3647	824	2.58477e-223	0.225939	35	11	13	-532	NM_006527	7884	Hs.298345	NM_006527	ENSG00000163950	SLBP	HBP	stem-loop binding protein	protein-coding
chr4	1720000	1730000	2867	735	1.13679e-155	0.256366	32	4	11	1783	NM_006342	10460	Hs.104019	NM_006342	ENSG00000013810	TACC3	ERIC-1|ERIC1	transforming acidic coiled-coil containing protein 3	protein-coding
chr4	1790000	1800000	3519	517	1.14079e-297	0.146917	65	19	27	-39	NM_001163213	2261	Hs.1420	NM_000142	ENSG00000068078	FGFR3	ACH|CD333|CEK2|HSFGFR3EX|JTK4	fibroblast growth factor receptor 3	protein-coding
chr4	1980000	1990000	5796	900	0	0.15528	29	7	16	3204	NR_030641	100126332		NR_030641	ENSG00000185049	MIR943	MIRN943|hsa-mir-943	microRNA 943	ncRNA
chr4	2040000	2050000	3683	562	2.81844e-304	0.152593	67	16	26	1223	NM_001141936	401115	Hs.446474	NM_001141936	ENSG00000243449	C4orf48	CHR4_55	chromosome 4 open reading frame 48	protein-coding
chr4	2060000	2070000	3772	387	0	0.102598	89	18	24	3761	NM_178557	339983	Hs.318529	NM_178557	ENSG00000185818	NAT8L	CML3|NACED|NAT8-LIKE	N-acetyltransferase 8 like	protein-coding
chr4	2250000	2260000	6508	546	0	0.0838967	54	11	23	-3117	NR_039964	100616358		NR_039964	ENSG00000123933	MIR4800	mir-4800	microRNA 4800	ncRNA
chr4	2260000	2270000	5222	437	0	0.0836844	43	12	22	-1261	NM_006454	10608	Hs.655020	NM_006454	ENSG00000123933	MXD4	MAD4|MST149|MSTP149|bHLHc12	MAX dimerization protein 4	protein-coding
chr4	2360000	2370000	5698	819	0	0.143735	30	8	11	1604	NM_001172660	57732	Hs.292056	NM_020972	ENSG00000159733	ZFYVE28	LST2|LYST2	zinc finger FYVE-type containing 28	protein-coding
chr4	2790000	2800000	4411	514	0	0.116527	68	16	22	250	NM_001122681	6452	Hs.167679	NM_003023	ENSG00000087266	SH3BP2	3BP-2|3BP2|CRBM|CRPM|RES4-23	SH3 domain binding protein 2	protein-coding
chr4	2810000	2820000	7166	483	0	0.0674016	44	7	19	1054	NM_001145855	6452	Hs.167679	NM_003023	ENSG00000087266	SH3BP2	3BP-2|3BP2|CRBM|CRPM|RES4-23	SH3 domain binding protein 2	protein-coding
chr4	2820000	2830000	12071	673	0	0.0557535	34	9	17	4459	NM_003023	6452	Hs.167679	NM_003023	ENSG00000087266	SH3BP2	3BP-2|3BP2|CRBM|CRPM|RES4-23	SH3 domain binding protein 2	protein-coding
chr4	2930000	2940000	3122	537	3.15575e-238	0.172005	46	7	13	964	NM_001120	10227	Hs.632581	NM_001120	ENSG00000109736	MFSD10	TETRAN|TETTRAN	major facilitator superfamily domain containing 10	protein-coding
chr4	3250000	3260000	5760	647	0	0.112326	25	9	15	4233	NM_001042690	345222	Hs.442291	NM_001012982	ENSG00000188981	MSANTD1	C4orf44	Myb/SANT DNA binding domain containing 1	protein-coding
chr4	3370000	3380000	5996	668	0	0.111408	31	4	11	3276	NM_198227	6002	Hs.527061	NM_002926	ENSG00000159788	RGS12	-	regulator of G-protein signaling 12	protein-coding
chr4	3440000	3450000	4151	432	0	0.104071	70	17	25	1340	NM_001528	3083	Hs.104	NM_001528	ENSG00000109758	HGFAC	HGFA	HGF activator	protein-coding
chr4	3460000	3470000	4912	621	0	0.126425	46	12	18	-33	NM_001301071	285489	Hs.122110	NM_173660	ENSG00000175920	DOK7	C4orf25|CMS10|CMS1B	docking protein 7	protein-coding
chr4	3480000	3490000	4810	448	0	0.0931393	56	10	20	-1271	NM_001256896	285489	Hs.122110	NM_173660	ENSG00000175920	DOK7	C4orf25|CMS10|CMS1B	docking protein 7	protein-coding
chr4	3530000	3540000	3235	535	1.83165e-253	0.165379	27	8	15	-776	NM_002337	4043	Hs.40966	NM_002337	ENSG00000163956	LRPAP1	A2MRAP|A2RAP|HBP44|MRAP|MYP23|RAP|alpha-2-MRAP	LDL receptor related protein associated protein 1	protein-coding
chr4	3670000	3680000	4356	485	0	0.111341	40	7	11	4582	NR_034136	100133461	Hs.554274	NR_034136	ENSG00000250632	LOC100133461	-	uncharacterized LOC100133461	ncRNA
chr4	3760000	3770000	6832	548	0	0.0802108	34	5	14	-3296	NM_000683	152	Hs.123022	NM_000683	ENSG00000184160	ADRA2C	ADRA2L2|ADRA2RL2|ADRARL2|ALPHA2CAR	adrenoceptor alpha 2C	protein-coding
chr4	3950000	3960000	2992	851	2.89796e-145	0.284425	40	7	10	2155	NR_130740	348926	Hs.591720	NR_024253	ENSG00000251669	FAM86EP	-	family with sequence similarity 86, member A pseudogene	pseudo
chr4	4380000	4390000	4743	646	0	0.136201	46	11	14	-2983	NM_001287764	27065	Hs.518595	NM_014392	ENSG00000168824	NSG1	D4S234|D4S234E|NEEP21|P21	neuron specific gene family member 1	protein-coding
chr4	4840000	4850000	7082	707	0	0.0998306	27	11	10	-1164	NR_125765	103695434	Hs.550830	NR_125765	ENSG00000273396	LINC01396	-	long intergenic non-protein coding RNA 1396	ncRNA
chr4	4860000	4870000	7166	807	0	0.112615	30	11	14	3608	NM_002448	4487	Hs.424414	NM_002448	ENSG00000163132	MSX1	ECTD3|HOX7|HYD1|STHAG1	msh homeobox 1	protein-coding
chr4	5880000	5890000	4575	855	0	0.186885	31	5	11	4540	NM_001288662	1400	Hs.135270	NM_001313	ENSG00000072832	CRMP1	CRMP-1|DPYSL1|DRP-1|DRP1|ULIP-3	collapsin response mediator protein 1	protein-coding
chr4	5890000	5900000	3570	1004	4.55552e-175	0.281232	33	6	13	-190	NM_001014809	1400	Hs.135270	NM_001313	ENSG00000072832	CRMP1	CRMP-1|DPYSL1|DRP-1|DRP1|ULIP-3	collapsin response mediator protein 1	protein-coding
chr4	6200000	6210000	4335	764	0	0.17624	44	12	11	2540	NR_037863	285484	Hs.479068	NR_037863		LOC285484	-	uncharacterized LOC285484	ncRNA
chr4	6380000	6390000	6296	757	0	0.120235	31	8	13	-1403	NM_181876	5522	Hs.479069	NM_020416	ENSG00000074211	PPP2R2C	B55-GAMMA|IMYPNO|IMYPNO1|PR52|PR55G	protein phosphatase 2 regulatory subunit Bgamma	protein-coding
chr4	6470000	6480000	4561	682	0	0.149529	39	11	19	-674	NM_020416	5522	Hs.479069	NM_020416	ENSG00000074211	PPP2R2C	B55-GAMMA|IMYPNO|IMYPNO1|PR52|PR55G	protein phosphatase 2 regulatory subunit Bgamma	protein-coding
chr4	6560000	6570000	4158	526	0	0.126503	43	13	17	327	NM_001206994	5522	Hs.479069	NM_020416	ENSG00000074211	PPP2R2C	B55-GAMMA|IMYPNO|IMYPNO1|PR52|PR55G	protein phosphatase 2 regulatory subunit Bgamma	protein-coding
chr4	6570000	6580000	4633	620	0	0.133823	25	7	11	-1901	NM_001292038	23324	Hs.188464	NM_015274	ENSG00000013288	MAN2B2	-	mannosidase alpha class 2B member 2	protein-coding
chr4	7190000	7200000	3210	474	7.88249e-271	0.147664	39	9	13	626	NM_020777	57537	Hs.479099	NM_020777	ENSG00000184985	SORCS2	-	sortilin related VPS10 domain containing receptor 2	protein-coding
chr4	7460000	7470000	3269	600	7.85885e-238	0.183542	32	10	12	3245	NR_036238	100422826		NR_036238	ENSG00000266690	MIR4274	-	microRNA 4274	ncRNA
chr4	8070000	8080000	5305	613	0	0.115551	39	11	14	-1257	NM_001286688	84448	Hs.233404	NM_032432	ENSG00000163995	ABLIM2	-	actin binding LIM protein family member 2	protein-coding
chr4	8160000	8170000	5637	734	0	0.130211	37	6	15	-4441	NM_001130086	84448	Hs.233404	NM_032432	ENSG00000163995	ABLIM2	-	actin binding LIM protein family member 2	protein-coding
chr4	8200000	8210000	8333	610	0	0.0732029	36	12	17	4029	NR_134639	54436	Hs.479116	NM_018986	ENSG00000125089	SH3TC1	-	SH3 domain and tetratricopeptide repeats 1	protein-coding
chr4	8270000	8280000	6641	395	0	0.059479	37	5	14	3508	NM_001297559	94031	Hs.479119	NM_053044	ENSG00000170801	HTRA3	Prsp|Tasp	HtrA serine peptidase 3	protein-coding
chr4	8580000	8590000	4745	596	0	0.125606	26	7	13	2783	NM_080819	27201	Hs.740355	NM_080819	ENSG00000155269	GPR78	-	G protein-coupled receptor 78	protein-coding
chr4	8870000	8880000	6185	376	0	0.0607922	56	12	17	-1457	NM_001306142	3166	Hs.104134	NM_018942	ENSG00000215612	HMX1	H6|NKX5-3	H6 family homeobox 1	protein-coding
chr4	10110000	10120000	2532	619	1.64457e-144	0.244471	30	17	15	3573	NM_017491	9948	Hs.128548	NM_005112	ENSG00000071127	WDR1	AIP1|HEL-S-52|NORI-1	WD repeat domain 1	protein-coding
chr4	13540000	13550000	3694	726	1.64855e-254	0.196535	32	7	15	1114	NM_001189	579	Hs.590927	NM_001189	ENSG00000109705	NKX3-2	BAPX1|NKX3.2|NKX3B|SMMD	NK3 homeobox 2	protein-coding
chr4	24470000	24480000	4347	682	0	0.15689	38	10	16	-548	NM_001330752	10891	Hs.527078	NM_013261	ENSG00000109819	PPARGC1A	LEM6|PGC-1(alpha)|PGC-1alpha|PGC-1v|PGC1|PGC1A|PPARGC1	PPARG coactivator 1 alpha	protein-coding
chr4	54960000	54970000	4119	1174	8.63826e-199	0.285021	33	14	15	-1248	NM_133267	170825	Hs.371899	NM_133267	ENSG00000180613	GSX2	GSH2	GS homeobox 2	protein-coding
chr4	55090000	55100000	4843	680	0	0.140409	41	13	16	-256	NM_006206	5156	Hs.74615	NM_006206	ENSG00000134853	PDGFRA	CD140A|PDGFR-2|PDGFR2	platelet derived growth factor receptor alpha	protein-coding
chr4	111540000	111550000	3358	690	2.7578e-223	0.205479	24	9	10	-746	NM_000325	5308	Hs.643588	NM_000325	ENSG00000164093	PITX2	ARP1|Brx1|IDG2|IGDS|IGDS2|IHG2|IRID2|Otlx2|PTX2|RGS|RIEG|RIEG1|RS	paired like homeodomain 2	protein-coding
chr4	147560000	147570000	3896	1081	6.28943e-194	0.277464	24	3	12	4955	NM_004575	5458	Hs.266	NM_004575	ENSG00000151615	POU4F2	BRN3.2|BRN3B|Brn-3b	POU class 4 homeobox 2	protein-coding
chr4	174440000	174450000	3555	749	2.31502e-231	0.210689	30	13	14	-4611	NM_001329597	11341	Hs.7122	NM_007281	ENSG00000164106	SCRG1	SCRG-1	stimulator of chondrogenesis 1	protein-coding
chr5	190000	200000	18159	1837	0	0.101162	56	9	14	3374	NM_001080478	389257	Hs.683662	NM_001080478	ENSG00000185028	LRRC14B	-	leucine rich repeat containing 14B	protein-coding
chr5	470000	480000	19380	1550	0	0.0799794	63	14	21	1649	NR_125375	100288152	Hs.535801	NR_125375		LOC100288152	-	uncharacterized LOC100288152	ncRNA
chr5	520000	530000	8237	1254	0	0.15224	66	21	20	-451	NM_004174	6550	Hs.658120	NM_004174	ENSG00000066230	SLC9A3	DIAR8|NHE-3|NHE3	solute carrier family 9 member A3	protein-coding
chr5	990000	1000000	13723	2641	0	0.192451	25	6	10	2455	NR_104615	100506688	Hs.532063	NM_001242737	ENSG00000215246	LOC100506688	-	uncharacterized LOC100506688	ncRNA
chr5	1000000	1010000	11288	1911	0	0.169295	32	10	19	-4077	NM_001271082	85409	Hs.240951	NM_033120	ENSG00000145506	NKD2	Naked2	naked cuticle homolog 2	protein-coding
chr5	1060000	1070000	9154	1343	0	0.146712	60	8	13	-1911	NR_039778	100616479		NR_039778	ENSG00000263834	MIR4635	-	microRNA 4635	ncRNA
chr5	1170000	1180000	10000	2355	0	0.2355	29	6	13	3720	NR_109911	101928857	Hs.593732	NR_109911	ENSG00000249201	CTD-3080P12.3	-	uncharacterized LOC101928857	ncRNA
chr5	1200000	1210000	9000	1507	0	0.167444	48	11	17	3290	NM_001003841	340024	Hs.481478	NM_001003841	ENSG00000174358	SLC6A19	B0AT1|HND	solute carrier family 6 member 19	protein-coding
chr5	1220000	1230000	15363	2046	0	0.133177	27	7	13	-470	NM_182632	348932	Hs.213284	NM_182632	ENSG00000164363	SLC6A18	Xtrp2	solute carrier family 6 member 18	protein-coding
chr5	1290000	1300000	11181	1867	0	0.16698	29	10	14	162	NM_001193376	7015	Hs.492203	NM_198253	ENSG00000164362	TERT	CMM9|DKCA2|DKCB4|EST2|PFBMFT1|TCS1|TP2|TRT|hEST2|hTRT	telomerase reverse transcriptase	protein-coding
chr5	1380000	1390000	15749	1901	0	0.120706	30	9	15	-4812	NR_125810	100506791	Hs.146092	NR_125810	ENSG00000250584	LINC01511	-	long intergenic non-protein coding RNA 1511	ncRNA
chr5	1440000	1450000	13631	2819	0	0.206808	39	12	17	543	NM_001044	6531	Hs.406	NM_001044	ENSG00000142319	SLC6A3	DAT|DAT1|PKDYS	solute carrier family 6 member 3	protein-coding
chr5	1850000	1860000	8552	1850	0	0.216324	25	11	15	1682	NR_104602	101929034	Hs.128032	NR_104602	ENSG00000250417	LINC02116	-	long intergenic non-protein coding RNA 2116	ncRNA
chr5	1880000	1890000	13870	1423	0	0.102596	68	18	23	2098	NM_001278635	50805	Hs.196927	NM_016358	ENSG00000113430	IRX4	IRXA3	iroquois homeobox 4	protein-coding
chr5	2750000	2760000	10005	2223	0	0.222189	41	12	14	2755	NM_001294337	153571	Hs.148486	NM_178569	ENSG00000186493	C5orf38	CEI|IRX2NB	chromosome 5 open reading frame 38	protein-coding
chr5	3590000	3600000	15665	1997	0	0.127482	31	9	18	-1168	NM_024337	79192	Hs.424156	NM_024337	ENSG00000170549	IRX1	IRX-5|IRXA1	iroquois homeobox 1	protein-coding
chr5	92910000	92920000	5254	1322	2.99325e-289	0.251618	36	12	16	2026	NR_109823	441094	Hs.457407	NR_015369	ENSG00000237187	NR2F1-AS1	-	NR2F1 antisense RNA 1	ncRNA
chr5	122420000	122430000	4846	1143	1.66983e-284	0.235865	36	16	17	159	NM_001136239	93166	Hs.135118	NM_001136239	ENSG00000061455	PRDM6	KMT8C|PDA3|PRISM	PR/SET domain 6	protein-coding
chr5	131390000	131400000	12820	820	0	0.0639626	26	8	10	-1347	NM_000588	3562	Hs.694	NM_000588	ENSG00000164399	IL3	IL-3|MCGF|MULTI-CSF	interleukin 3	protein-coding
chr5	131400000	131410000	8295	584	0	0.0704039	34	6	14	-4485	NM_000758	1437	Hs.1349	NM_000758	ENSG00000164400	CSF2	GMCSF	colony stimulating factor 2	protein-coding
chr5	131590000	131600000	9556	873	0	0.0913562	33	7	13	1649	NM_003687	8572	Hs.424312	NM_003687	ENSG00000131435	PDLIM4	RIL	PDZ and LIM domain 4	protein-coding
chr5	131990000	132000000	6761	1129	0	0.166987	27	9	14	1135	NM_002188	3596	Hs.845	NM_002188	ENSG00000169194	IL13	IL-13|P600	interleukin 13	protein-coding
chr5	132160000	132170000	5783	827	0	0.143005	35	13	17	1590	NM_001172700	134549	Hs.519574	NM_133456	ENSG00000164403	SHROOM1	APXL2	shroom family member 1	protein-coding
chr5	133450000	133460000	6058	726	0	0.119842	28	5	15	3746	NM_201634	6932	Hs.573153	NM_003202	ENSG00000081059	TCF7	TCF-1	transcription factor 7 (T-cell specific, HMG-box)	protein-coding
chr5	133860000	133870000	5585	953	0	0.170636	45	15	14	3202	NM_015288	23338	Hs.732155	NM_015288	ENSG00000043143	JADE2	JADE-2|PHF15	jade family PHD finger 2	protein-coding
chr5	134360000	134370000	8251	804	0	0.0974427	37	13	20	-3970	NM_001277348	100996485		NM_001277348		C5orf66	-	chromosome 5 open reading frame 66	protein-coding
chr5	134370000	134380000	4947	674	0	0.136244	37	5	12	737	NR_105050	101927953	Hs.436898	NR_105049	ENSG00000249082	C5orf66-AS1	CTC-276P9.1|Epist	C5orf66 antisense RNA 1	ncRNA
chr5	134870000	134880000	4108	982	2.82487e-238	0.239046	33	6	12	-3361	NM_006161	4762	Hs.248149	NM_006161	ENSG00000181965	NEUROG1	AKA|Math4C|NEUROD3|bHLHa6|ngn1	neurogenin 1	protein-coding
chr5	134910000	134920000	7107	1489	0	0.209512	24	7	13	-31	NM_004887	9547	Hs.483444	NM_004887	ENSG00000145824	CXCL14	BMAC|BRAK|KEC|KS1|MIP-2g|MIP2G|NJAC|SCYB14	C-X-C motif chemokine ligand 14	protein-coding
chr5	137770000	137780000	7629	1122	0	0.14707	30	4	12	310	NM_001271803	51308	Hs.416090	NM_016606	ENSG00000132563	REEP2	C5orf19|SGC32445|SPG72|Yip2d	receptor accessory protein 2	protein-coding
chr5	137800000	137810000	7204	817	0	0.113409	36	9	13	3819	NM_001964	1958	Hs.326035	NM_001964	ENSG00000120738	EGR1	AT225|G0S30|KROX-24|NGFI-A|TIS8|ZIF-268|ZNF225	early growth response 1	protein-coding
chr5	138710000	138720000	9550	1197	0	0.12534	37	9	15	4039	NM_152685	9963	Hs.643467	NM_005847	ENSG00000170482	SLC23A1	SLC23A2|SVCT1|YSPL3	solute carrier family 23 member 1	protein-coding
chr5	138720000	138730000	9878	815	0	0.0825066	39	8	12	605	NM_016459	51237	Hs.409563	NM_016459	ENSG00000170476	MZB1	MEDA-7|PACAP|pERp1	marginal zone B and B1 cell specific protein	protein-coding
chr5	138730000	138740000	6195	1253	0	0.20226	31	5	15	-4115	NM_001161546	389333	Hs.729482	NM_001161546	ENSG00000228672	PROB1	C5orf65	proline rich basic protein 1	protein-coding
chr5	139020000	139030000	7642	887	0	0.116069	43	19	19	-1884	NM_001317201	51523	Hs.189119	NM_016463	ENSG00000171604	CXXC5	CF5|HSPC195|RINF|WID	CXXC finger protein 5	protein-coding
chr5	139030000	139040000	8630	630	0	0.0730012	62	14	25	-4140	NM_001317206	51523	Hs.189119	NM_016463	ENSG00000171604	CXXC5	CF5|HSPC195|RINF|WID	CXXC finger protein 5	protein-coding
chr5	139050000	139060000	3456	740	7.05862e-222	0.21412	45	8	16	-25	NM_001317211	51523	Hs.189119	NM_016463	ENSG00000171604	CXXC5	CF5|HSPC195|RINF|WID	CXXC finger protein 5	protein-coding
chr5	139120000	139130000	20614	869	0	0.0421558	54	13	23	808	NR_105053	101929696	Hs.147408	NR_105052	ENSG00000249131	PSD2-AS1	-	PSD2 antisense RNA 1	ncRNA
chr5	139170000	139180000	9724	752	0	0.0773344	60	15	17	-406	NM_032289	84249	Hs.21963	NM_032289	ENSG00000146005	PSD2	EFA6C	pleckstrin and Sec7 domain containing 2	protein-coding
chr5	139530000	139540000	6028	1278	0	0.212011	28	11	10	-1904	NR_130738	101929719	Hs.150064	NR_130738	ENSG00000254363	LOC101929719	-	uncharacterized LOC101929719	ncRNA
chr5	139940000	139950000	6932	1199	0	0.172966	24	8	13	-811	NM_006051	10307	Hs.529449	NM_006051	ENSG00000113108	APBB3	FE65L2|SRA	amyloid beta precursor protein binding family B member 3	protein-coding
chr5	141010000	141020000	5942	1040	0	0.175025	31	9	10	1423	NM_003883	8841	Hs.519632	NM_003883	ENSG00000171720	HDAC3	HD3|RPD3|RPD3-2	histone deacetylase 3	protein-coding
chr5	141030000	141040000	8080	755	0	0.0934406	45	11	13	-4014	NM_033449	89848	Hs.591257	NM_033449	ENSG00000197948	FCHSD1	NWK2	FCH and double SH3 domains 1	protein-coding
chr5	141060000	141070000	6366	1072	0	0.168395	35	9	10	-3200	NM_022481	64411	Hs.726187	NM_022481	ENSG00000120318	ARAP3	CENTD3|DRAG1	ArfGAP with RhoGAP domain, ankyrin repeat and PH domain 3	protein-coding
chr5	141240000	141250000	12342	918	0	0.0743802	28	9	10	767	NM_001278615	5097	Hs.79769	NM_002587	ENSG00000156453	PCDH1	PC42|PCDH42	protocadherin 1	protein-coding
chr5	141250000	141260000	7881	736	0	0.0933892	58	13	14	2975	NM_032420	5097	Hs.79769	NM_002587	ENSG00000156453	PCDH1	PC42|PCDH42	protocadherin 1	protein-coding
chr5	148750000	148760000	5254	1203	5.83270878021079e-317	0.228968	38	7	10	3838	NM_014443	27190	Hs.156979	NM_014443	ENSG00000127743	IL17B	IL-17B|IL-20|NIRF|ZCYTO7	interleukin 17B	protein-coding
chr5	149150000	149160000	11403	1248	0	0.109445	27	6	10	3497	NM_001172699	133522	Hs.483816	NM_133263	ENSG00000155846	PPARGC1B	ERRL1|PERC|PGC-1(beta)|PGC1B	PPARG coactivator 1 beta	protein-coding
chr5	149530000	149540000	10961	1009	0	0.0920536	36	8	13	422	NM_002609	5159	Hs.509067	NM_002609	ENSG00000113721	PDGFRB	CD140B|IBGC4|IMF1|JTK12|KOGS|PDGFR|PDGFR-1|PDGFR1|PENTT	platelet derived growth factor receptor beta	protein-coding
chr5	149540000	149550000	10053	699	0	0.0695315	41	9	12	-1344	NM_001804	1044	Hs.1545	NM_001804	ENSG00000113722	CDX1	-	caudal type homeobox 1	protein-coding
chr5	149560000	149570000	6370	976	0	0.153218	26	3	10	-4424	NM_014228	6534	Hs.241597	NM_014228	ENSG00000011083	SLC6A7	PROT	solute carrier family 6 member 7	protein-coding
chr5	149660000	149670000	10435	912	0	0.0873982	27	5	10	4403	NM_015981	815	Hs.743976	NM_015981	ENSG00000070808	CAMK2A	CAMKA	calcium/calmodulin dependent protein kinase II alpha	protein-coding
chr5	149860000	149870000	6664	784	0	0.117647	31	8	12	555	NR_105061	102546298	Hs.570892	NR_105061	ENSG00000254333	NDST1-AS1	-	NDST1 antisense RNA 1	ncRNA
chr5	149880000	149890000	7848	1187	0	0.151249	27	11	10	-2674	NM_001543	3340	Hs.222055	NM_001543	ENSG00000070614	NDST1	HSST|MRT46|NST1	N-deacetylase and N-sulfotransferase 1	protein-coding
chr5	149980000	149990000	8741	1308	0	0.14964	27	9	10	4358	NM_001166208	11346	Hs.435228	NM_007286	ENSG00000171992	SYNPO	-	synaptopodin	protein-coding
chr5	150020000	150030000	11857	816	0	0.0688201	29	9	11	4793	NM_007286	11346	Hs.435228	NM_007286	ENSG00000171992	SYNPO	-	synaptopodin	protein-coding
chr5	167710000	167720000	4830	1173	1.01971e-275	0.242857	25	6	10	-4065	NM_015238	23286	Hs.484047	NM_015238	ENSG00000113645	WWC1	HBEBP3|HBEBP36|KIBRA|MEMRYQTL|PPP1R168	WW and C2 domain containing 1	protein-coding
chr5	169530000	169540000	8187	1269	0	0.155002	29	8	11	2083	NM_012188	2299	Hs.87236	NM_012188	ENSG00000168269	FOXI1	FKH10|FKHL10|FREAC-6|FREAC6|HFH-3|HFH3	forkhead box I1	protein-coding
chr5	170730000	170740000	6967	1010	0	0.144969	36	8	15	-1288	NM_021025	30012	Hs.249125	NM_021025	ENSG00000164438	TLX3	HOX11L2|RNX	T-cell leukemia homeobox 3	protein-coding
chr5	171880000	171890000	5197	1110	0	0.213585	29	7	10	-3473	NM_001308175	285590	Hs.285666	NM_001017995	ENSG00000174705	SH3PXD2B	FAD49|FTHS|HOFI|KIAA1295|TKS4|TSK4	SH3 and PX domains 2B	protein-coding
chr5	172660000	172670000	6731	1102	0	0.16372	24	8	12	-2685	NM_001166176	1482	Hs.54473	NM_004387	ENSG00000183072	NKX2-5	CHNG5|CSX|CSX1|HLHS2|NKX2.5|NKX2E|NKX4-1|VSD3	NK2 homeobox 5	protein-coding
chr5	172750000	172760000	6463	1316	0	0.203621	26	7	11	1506	NM_003714	8614	Hs.233160	NM_003714	ENSG00000113739	STC2	STC-2|STCRP	stanniocalcin 2	protein-coding
chr5	175290000	175300000	8563	2015	0	0.235315	40	6	14	-3501	NM_001008220	10814	Hs.193235	NM_006650	ENSG00000145920	CPLX2	921-L|CPX-2|CPX2|Hfb1	complexin 2	protein-coding
chr5	175620000	175630000	5018	1152	6.17426e-302	0.229574	52	16	13	1298	NR_036494	643201	Hs.390285	NR_036494	ENSG00000248596	LOC643201	-	centrosomal protein 192kDa pseudogene	pseudo
chr5	175960000	175970000	6170	934	0	0.151378	33	6	12	-579	NM_014901	22838	Hs.434888	NM_014901	ENSG00000146083	RNF44	-	ring finger protein 44	protein-coding
chr5	176030000	176040000	5996	804	0	0.134089	30	8	14	2131	NM_052899	114787	Hs.150549	NM_052899	ENSG00000169258	GPRIN1	GRIN1	G protein regulated inducer of neurite outgrowth 1	protein-coding
chr5	176050000	176060000	7600	981	0	0.129079	41	11	16	1501	NR_036239	100422962		NR_036239	ENSG00000266329	MIR4281	-	microRNA 4281	ncRNA
chr5	176070000	176080000	10852	623	0	0.0574088	51	15	21	612	NM_130465	26262	Hs.532129	NM_012171	ENSG00000048140	TSPAN17	FBX23|FBXO23|TM4SF17	tetraspanin 17	protein-coding
chr5	176230000	176240000	10099	1047	0	0.103674	37	10	16	-2560	NM_133369	90249	Hs.33191	NM_133369	ENSG00000113763	UNC5A	UNC5H1	unc-5 netrin receptor A	protein-coding
chr5	176510000	176520000	14657	933	0	0.0636556	29	9	10	1127	NM_002011	2264	Hs.165950	NM_002011	ENSG00000160867	FGFR4	CD334|JTK2|TKF	fibroblast growth factor receptor 4	protein-coding
chr5	176730000	176740000	10390	911	0	0.0876805	34	14	17	4237	NM_013237	27166	Hs.744904	NM_013237	ENSG00000169230	PRELID1	CGI-106|PRELI|PX19|SBBI12	PRELI domain containing 1	protein-coding
chr5	176780000	176790000	8091	1007	0	0.124459	32	7	12	156	NM_006480	10636	Hs.9347	NM_006480	ENSG00000169220	RGS14	-	regulator of G-protein signaling 14	protein-coding
chr5	176810000	176820000	8509	901	0	0.105888	32	9	13	3568	NM_001167579	6569	Hs.936	NM_003052	ENSG00000131183	SLC34A1	FRTS2|HCINF2|NAPI-3|NPHLOP1|NPT2|NPTIIa|SLC11|SLC17A2	solute carrier family 34 member 1	protein-coding
chr5	176820000	176830000	8068	851	0	0.105478	29	6	13	2637	NM_001029886	345456	Hs.130196	NM_001029886	ENSG00000196570	PFN3	-	profilin 3	protein-coding
chr5	176830000	176840000	6600	1235	0	0.187121	24	8	12	1577	NM_000505	2161	Hs.1321	NM_000505	ENSG00000131187	F12	HAE3|HAEX|HAF	coagulation factor XII	protein-coding
chr5	176850000	176860000	6146	828	0	0.134722	37	10	13	1313	NM_001004106	2870	Hs.235116	NM_002082	ENSG00000198055	GRK6	GPRK6	G protein-coupled receptor kinase 6	protein-coding
chr5	176870000	176880000	6881	685	0	0.0995495	27	7	14	-55	NR_038915	340037	Hs.570879	NR_038915		PRR7-AS1	-	PRR7 antisense RNA 1	ncRNA
chr5	176890000	176900000	9031	638	0	0.0706456	51	11	18	4871	NM_080881	1627	Hs.130316	NM_004395	ENSG00000113758	DBN1	D0S117E	drebrin 1	protein-coding
chr5	176900000	176910000	4827	713	0	0.147711	60	11	17	-4306	NM_004395	1627	Hs.130316	NM_004395	ENSG00000113758	DBN1	D0S117E	drebrin 1	protein-coding
chr5	176920000	176930000	10641	452	0	0.0424772	49	12	22	-394	NM_203352	9260	Hs.533040	NM_005451	ENSG00000196923	PDLIM7	LMP1|LMP3	PDZ and LIM domain 7	protein-coding
chr5	176930000	176940000	11935	716	0	0.0599916	31	2	18	1858	NM_024872	79930	Hs.720849	NM_024872	ENSG00000146094	DOK3	DOKL	docking protein 3	protein-coding
chr5	176940000	176950000	5783	949	0	0.164102	28	8	10	-673	NM_016222	51428	Hs.484288	NM_016222	ENSG00000183258	DDX41	ABS|MPLPF	DEAD-box helicase 41	protein-coding
chr5	177540000	177550000	7044	746	0	0.105906	50	17	17	4444	NM_015111	23138	Hs.101761	NM_015111	ENSG00000145911	N4BP3	LZTS4	NEDD4 binding protein 3	protein-coding
chr5	177550000	177560000	5225	791	0	0.151388	32	8	19	-2962	NM_001288795	64777	Hs.27222	NM_022762	ENSG00000145916	RMND5B	GID2|GID2B	required for meiotic nuclear division 5 homolog B	protein-coding
chr5	177650000	177660000	7627	918	0	0.120362	28	8	16	4823	NM_153373	85007	Hs.248746	NM_153373	ENSG00000175309	PHYKPL	AGXT2L2|PHLU	5-phosphohydroxy-L-lysine phospho-lyase	protein-coding
chr5	178420000	178430000	7609	1659	0	0.218031	39	7	10	-2876	NM_000843	2916	Hs.248131	NM_000843	ENSG00000113262	GRM6	CSNB1B|GPRC1F|MGLUR6|mGlu6	glutamate metabotropic receptor 6	protein-coding
chr5	179070000	179080000	8420	842	0	0.1	26	8	12	-2953	NM_001305388	285679	Hs.558748	NM_001013718	ENSG00000204661	C5orf60	-	chromosome 5 open reading frame 60	protein-coding
chr5	179220000	179230000	8059	743	0	0.0921951	58	13	22	346	NR_031598	100302156		NR_031598	ENSG00000221394	MIR1229	MIRN1229|hsa-mir-1229	microRNA 1229	ncRNA
chr5	179230000	179240000	4612	1005	3.74802e-291	0.21791	44	13	18	997	NM_001142299	8878	Hs.587290	NM_003900	ENSG00000161011	SQSTM1	A170|DMRV|FTDALS3|NADGP|OSIL|PDB3|ZIP3|p60|p62|p62B	sequestosome 1	protein-coding
chr5	179240000	179250000	5698	948	0	0.166374	54	11	13	-2842	NM_003900	8878	Hs.587290	NM_003900	ENSG00000161011	SQSTM1	A170|DMRV|FTDALS3|NADGP|OSIL|PDB3|ZIP3|p60|p62|p62B	sequestosome 1	protein-coding
chr5	179630000	179640000	4683	1292	3.48438e-234	0.275892	28	12	10	1130	NM_175062	255426	Hs.190559	NM_175062	ENSG00000146090	RASGEF1C	-	RasGEF domain family member 1C	protein-coding
chr5	179780000	179790000	5190	1012	0	0.19499	34	8	13	-4613	NM_005110	9945	Hs.696497	NM_005110	ENSG00000131459	GFPT2	GFAT|GFAT 2|GFAT2	glutamine-fructose-6-phosphate transaminase 2	protein-coding
chr5	180070000	180080000	2281	646	1.01175e-111	0.283209	51	14	16	1624	NM_182925	2324	Hs.646917	NM_002020	ENSG00000037280	FLT4	FLT-4|FLT41|LMPH1A|PCL|VEGFR-3|VEGFR3	fms related tyrosine kinase 4	protein-coding
chr5	180230000	180240000	6152	956	0	0.155397	45	14	16	1817	NM_001114618	4245	Hs.519818	NM_002406	ENSG00000131446	MGAT1	GLCNAC-TI|GLCT1|GLYT1|GNT-1|GNT-I|GnTI|MGAT	mannosyl (alpha-1,3-)-glycoprotein beta-1,2-N-acetylglucosaminyltransferase	protein-coding
chr6	390000	400000	4115	812	1.49182e-282	0.197327	29	7	11	3261	NR_046000	3662	Hs.401013	NM_002460	ENSG00000137265	IRF4	LSIRF|MUM1|NF-EM5|SHEP8	interferon regulatory factor 4	protein-coding
chr6	1390000	1400000	4910	762	0	0.155193	25	10	13	-4354	NR_106778	102466720		NR_106778	ENSG00000275859	MIR6720	hsa-mir-6720|mir-6720	microRNA 6720	ncRNA
chr6	1610000	1620000	3218	608	6.68914e-229	0.188937	40	18	12	4319	NM_001453	2296	Hs.348883	NM_001453	ENSG00000054598	FOXC1	ARA|FKHL7|FREAC-3|FREAC3|IGDA|IHG1|IRID1|RIEG3	forkhead box C1	protein-coding
chr6	6000000	6010000	4868	924	0	0.189811	45	12	15	-723	NM_001278711	51299	Hs.103291	NM_016588	ENSG00000124785	NRN1	NRN|dJ380B8.2	neuritin 1	protein-coding
chr6	7100000	7110000	2937	570	6.74577e-205	0.194076	40	16	16	-2830	NM_001168344	6239	Hs.298248	NM_002955	ENSG00000124782	RREB1	FINB|HNT|LZ321|RREB-1|Zep-1	ras responsive element binding protein 1	protein-coding
chr6	10410000	10420000	7588	485	0	0.0639167	38	13	19	470	NM_003220	7020	Hs.519880	NM_003220	ENSG00000137203	TFAP2A	AP-2|AP-2alpha|AP2TF|BOFS|TFAP2	transcription factor AP-2 alpha	protein-coding
chr6	29590000	29600000	2107	400	4.61082e-150	0.189843	79	15	19	1005	NM_021903	2550	Hs.167017	NM_001470	ENSG00000204681	GABBR1	GABABR1|GABBR1-3|GB1|GPRC3A	gamma-aminobutyric acid type B receptor subunit 1	protein-coding
chr6	29710000	29720000	5319	598	0	0.112427	41	12	13	1826	NR_026973	285830	Hs.646985	NM_001003807	ENSG00000214922	HLA-F-AS1	-	HLA-F antisense RNA 1	ncRNA
chr6	29940000	29950000	6194	1416	0	0.228608	27	8	11	2108	NR_028032	10255	Hs.656251	NM_005844	ENSG00000204625	HCG9	HCGIX|HCGIX4	HLA complex group 9 (non-protein coding)	ncRNA
chr6	30040000	30050000	5809	1146	0	0.19728	42	7	11	-1372	NM_025236	80352	Hs.121178	NM_025236	ENSG00000204618	RNF39	HZF|HZFW|LIRF	ring finger protein 39	protein-coding
chr6	30610000	30620000	5142	720	0	0.140023	33	12	11	184	NM_001109938	221545	Hs.591787	NM_145029	ENSG00000204564	C6orf136	-	chromosome 6 open reading frame 136	protein-coding
chr6	30650000	30660000	8718	530	0	0.0607938	62	11	21	93	NM_001134870	170954	Hs.101150	NM_133471	ENSG00000146112	PPP1R18	HKMT1098|KIAA1949	protein phosphatase 1 regulatory subunit 18	protein-coding
chr6	30710000	30720000	3713	895	8.12278e-214	0.241045	32	10	11	-2673	NM_003897	8870	Hs.76095	NM_003897	ENSG00000137331	IER3	DIF-2|DIF2|GLY96|IEX-1|IEX-1L|IEX1|PRG1	immediate early response 3	protein-coding
chr6	30850000	30860000	7002	617	0	0.0881177	68	14	20	-1465	NM_013994	780	Hs.631988	NM_001954	ENSG00000204580	DDR1	CAK|CD167|DDR|EDDR1|HGK2|MCK10|NEP|NTRK4|PTK3|PTK3A|RTK6|TRKE	discoidin domain receptor tyrosine kinase 1	protein-coding
chr6	30890000	30900000	8465	933	0	0.110219	32	6	10	4952	NM_205854	389376	Hs.211267	NM_205854	ENSG00000196260	SFTA2	GSGL541|SFTPG|SP-G|UNQ541	surfactant associated 2	protein-coding
chr6	30900000	30910000	7916	755	0	0.0953765	30	8	14	-3777	NM_080870	135656	Hs.631993	NM_080870	ENSG00000168631	DPCR1	PBLT	diffuse panbronchiolitis critical region 1	protein-coding
chr6	31080000	31090000	6027	412	0	0.0683591	35	10	14	2392	NM_014068	170679	Hs.310958	NM_014068	ENSG00000204540	PSORS1C1	C6orf16|SEEK1	psoriasis susceptibility 1 candidate 1	protein-coding
chr6	31130000	31140000	4513	1032	7.31455e-273	0.228673	29	8	11	-53	NM_001285987	5460	Hs.249184	NM_002701	ENSG00000204531	POU5F1	OCT3|OCT4|OTF-3|OTF3|OTF4|Oct-3|Oct-4	POU class 5 homeobox 1	protein-coding
chr6	31140000	31150000	3333	882	6.0652e-175	0.264626	26	7	11	676	NR_026816	100130889	Hs.670091	NM_001134284	ENSG00000204528	PSORS1C3	NCRNA00196	psoriasis susceptibility 1 candidate 3 (non-protein coding)	ncRNA
chr6	31230000	31240000	3835	856	2.56191e-237	0.223207	34	5	13	4913	NM_001243042	3107	Hs.656020	NM_002117	ENSG00000204525	HLA-C	D6S204|HLA-JY3|HLAC|HLC-C|MHC|PSORS1	major histocompatibility complex, class I, C	protein-coding
chr6	31370000	31380000	5565	988	0	0.177538	40	8	11	3656	NM_001177519	100507436	Hs.130838	NM_000247	ENSG00000204520	MICA	MIC-A|PERB11.1	MHC class I polypeptide-related sequence A	protein-coding
chr6	31540000	31550000	6971	567	0	0.081337	44	11	19	1656	NM_000594	7124	Hs.241570	NM_000594	ENSG00000232810	TNF	DIF|TNF-alpha|TNFA|TNFSF2|TNLG1F	tumor necrosis factor	protein-coding
chr6	31550000	31560000	6125	755	0	0.123265	30	10	12	23	NM_007161	7940	Hs.436066	NM_007161	ENSG00000204482	LST1	B144|D6S49E|LST-1	leukocyte specific transcript 1	protein-coding
chr6	31580000	31590000	4563	580	0	0.127109	32	11	11	1223	NM_032955	199	Hs.76364	NM_001623	ENSG00000204472	AIF1	AIF-1|IBA1|IRT-1|IRT1	allograft inflammatory factor 1	protein-coding
chr6	31590000	31600000	5678	637	0	0.112187	38	10	12	4144	NR_002971	677820	Hs.689700	NR_002971	ENSG00000200816	SNORA38	ACA38	small nucleolar RNA, H/ACA box 38	snoRNA
chr6	31600000	31610000	8344	787	0	0.0943193	34	14	15	3436	NR_106890	102466745		NR_106890	ENSG00000274494	MIR6832	hsa-mir-6832	microRNA 6832	ncRNA
chr6	31620000	31630000	5029	645	0	0.128256	27	6	14	1329	NM_019101	55937	Hs.534468	NM_019101	ENSG00000204444	APOM	G3a|HSPC336|NG20|apo-M	apolipoprotein M	protein-coding
chr6	31630000	31640000	5927	639	0	0.107812	36	11	14	-940	NM_001199237	7918	Hs.247478	NM_033177	ENSG00000204438	GPANK1	ANKRD59|BAT4|D6S54E|G5|GPATCH10	G-patch domain and ankyrin repeats 1	protein-coding
chr6	31680000	31690000	10087	629	0	0.0623575	30	9	13	1867	NM_021246	58530	Hs.591792	NM_021246	ENSG00000244355	LY6G6D	C6orf23|G6D|LY6-D|MEGT1|NG25	lymphocyte antigen 6 complex, locus G6D	protein-coding
chr6	31690000	31700000	13485	584	0	0.0433074	51	10	22	2278	NM_001303008	23564	Hs.247362	NM_013974	ENSG00000213722	DDAH2	DDAH|DDAHII|G6a|HEL-S-277|NG30	dimethylarginine dimethylaminohydrolase 2	protein-coding
chr6	31700000	31710000	7654	655	0	0.0855762	35	11	18	95	NM_001287593	1192	Hs.414565	NM_001288	ENSG00000213719	CLIC1	G6|NCC27	chloride intracellular channel 1	protein-coding
chr6	31740000	31750000	7357	563	0	0.0765258	54	13	16	108	NM_025258	80737	Hs.558553	NM_025258	ENSG00000204396	VWA7	C6orf27|G7c|NG37	von Willebrand factor A domain containing 7	protein-coding
chr6	31830000	31840000	6676	797	0	0.119383	41	9	16	-4291	NM_000434	4758	Hs.520037	NM_000434	ENSG00000204386	NEU1	NANH|NEU|SIAL1	neuraminidase 1	protein-coding
chr6	31840000	31850000	4843	579	0	0.119554	41	15	19	448	NM_001178045	80736	Hs.335355	NM_025257	ENSG00000204385	SLC44A4	C6orf29|CTL4|NG22|TPPT	solute carrier family 44 member 4	protein-coding
chr6	31860000	31870000	5055	829	0	0.163996	61	17	15	-17	NM_001289413	10919	Hs.709218	NM_006709	ENSG00000204371	EHMT2	BAT8|C6orf30|G9A|GAT8|KMT1C|NG36	euchromatic histone lysine methyltransferase 2	protein-coding
chr6	31930000	31940000	5963	642	0	0.107664	49	13	14	-3952	NR_026717	8859	Hs.654371	NM_004197	ENSG00000204344	STK19	D6S60|D6S60E|G11|HLA-RP1|RP1	serine/threonine kinase 19	protein-coding
chr6	31970000	31980000	7964	384	0	0.048217	49	12	17	1587	NR_040090	1590	Hs.654479	NR_040090	ENSG00000204338	CYP21A1P	CYP21A|CYP21P|P450c21A	cytochrome P450 family 21 subfamily A member 1, pseudogene	pseudo
chr6	32000000	32010000	9454	609	0	0.0644172	33	10	17	-1093	NM_001128590	1589	Hs.654479	NM_000500	ENSG00000231852	CYP21A2	CA21H|CAH1|CPS1|CYP21|CYP21B|P450c21B	cytochrome P450 family 21 subfamily A member 2	protein-coding
chr6	32010000	32020000	9047	500	0	0.0552669	59	8	17	-1095	NM_032470	7148	Hs.485104	NM_019105	ENSG00000168477	TNXB	EDS3|HXBL|TENX|TN-X|TNX|TNXB1|TNXB2|TNXBS|VUR8|XB|XBS	tenascin XB	protein-coding
chr6	32070000	32080000	4024	425	0	0.105616	55	15	16	2151	NM_019105	7148	Hs.485104	NM_019105	ENSG00000168477	TNXB	EDS3|HXBL|TENX|TN-X|TNX|TNXB1|TNXB2|TNXBS|VUR8|XB|XBS	tenascin XB	protein-coding
chr6	32110000	32120000	5071	631	0	0.124433	49	12	13	4720	NM_030651	80863	Hs.549204	NM_030651	ENSG00000204314	PRRT1	C6orf31|DSPD1|IFITMD7|NG5	proline rich transmembrane protein 1	protein-coding
chr6	32130000	32140000	7322	518	0	0.0707457	42	11	18	2618	NM_030652	80864	Hs.731888	NM_030652	ENSG00000241404	EGFL8	C6orf8|NG3	EGF like domain multiple 8	protein-coding
chr6	32140000	32150000	5138	699	0	0.136045	43	13	11	888	NM_032741	10554	Hs.409230	NM_006411	ENSG00000204310	AGPAT1	1-AGPAT1|G15|LPAAT-alpha|LPAATA	1-acylglycerol-3-phosphate O-acyltransferase 1	protein-coding
chr6	32150000	32160000	5767	375	0	0.0650251	75	18	21	-2901	NM_172197	177	Hs.534342	NM_001136	ENSG00000204305	AGER	RAGE|SCARJ1	advanced glycosylation end-product specific receptor	protein-coding
chr6	32160000	32170000	8048	705	0	0.0875994	32	10	15	-1700	NM_022107	63940	Hs.520046	NM_022107	ENSG00000213654	GPSM3	AGS4|C6orf9|G18|G18.1a|G18.1b|G18.2|NG1	G-protein signaling modulator 3	protein-coding
chr6	32190000	32200000	4695	782	0	0.16656	30	6	10	-3156	NM_004557	4855	Hs.436100	NM_004557	ENSG00000204301	NOTCH4	INT3	notch 4	protein-coding
chr6	32930000	32940000	2541	716	5.82827e-125	0.281779	34	9	11	-1437	NM_005104	6046	Hs.75243	NM_005104	ENSG00000204256	BRD2	D6S113E|FSH|FSRG1|NAT|O27.1.1|RING3|RNF3	bromodomain containing 2	protein-coding
chr6	33160000	33170000	4423	561	0	0.126837	67	12	17	3473	NM_021976	6257	Hs.388034	NM_021976	ENSG00000204231	RXRB	DAUDI6|H-2RIIBP|NR2B2|RCoR-1	retinoid X receptor beta	protein-coding
chr6	33170000	33180000	6384	555	0	0.0869361	73	13	18	-612	NR_029633	407002		NR_029633	ENSG00000199036	MIR219A1	MIR219-1|MIRN219-1|MRI219-1|hsa-mir-219a-1|mir-219|mir-219a-1	microRNA 219a-1	ncRNA
chr6	33240000	33250000	5627	795	0	0.141283	25	8	13	83	NM_003782	8705	Hs.534375	NM_003782	ENSG00000235863	B3GALT4	BETA3GALT4|GALT2|GALT4	beta-1,3-galactosyltransferase 4	protein-coding
chr6	33260000	33270000	4105	553	0	0.134714	63	10	17	2165	NM_001243738	5863	Hs.509622	NM_004761	ENSG00000237441	RGL2	HKE1.5|KE1.5|RAB2L	ral guanine nucleotide dissociation stimulator like 2	protein-coding
chr6	33280000	33290000	5505	461	0	0.0837421	56	19	25	461	NR_031600	100302196		NR_031600	ENSG00000071894	MIR1234	MIRN1234|hsa-mir-1234	microRNA 1234	ncRNA
chr6	33370000	33380000	4016	643	2.35669313066275e-321	0.16011	55	9	16	-3773	NR_027692	5252	Hs.166204	NM_002636	ENSG00000112511	PHF1	MTF2L2|PCL1|PHF2|TDRD19C|hPHF1	PHD finger protein 1	protein-coding
chr6	33380000	33390000	4447	536	0	0.120531	76	15	21	1065	NM_015921	51596	Hs.520070	NM_015921	ENSG00000112514	CUTA	ACHAP|C6orf82	cutA divalent cation tolerance homolog	protein-coding
chr6	33400000	33410000	8853	536	0	0.0605444	58	13	19	-1108	NR_049800	100847012		NR_049800	ENSG00000197283	MIR5004	mir-5004	microRNA 5004	ncRNA
chr6	33540000	33550000	6540	839	0	0.128287	29	5	12	3070	NM_001188	578	Hs.485139	NM_001188	ENSG00000030110	BAK1	BAK|BAK-LIKE|BCL2L7|CDN1	BCL2 antagonist/killer 1	protein-coding
chr6	33550000	33560000	6751	749	0	0.110947	48	11	15	3524	NR_028361	449520	Hs.582973	NM_001005478	ENSG00000204188	GGNBP1	-	gametogenetin binding protein 1 (pseudogene)	pseudo
chr6	33600000	33610000	6152	650	0	0.105657	44	10	18	-3478	NR_134628	101929188	Hs.658327	NR_134628		LOC101929188	-	uncharacterized LOC101929188	ncRNA
chr6	33710000	33720000	8224	537	0	0.0652967	49	11	15	-238	NM_054111	117283	Hs.17253	NM_054111	ENSG00000161896	IP6K3	IHPK3|INSP6K3	inositol hexakisphosphate kinase 3	protein-coding
chr6	33860000	33870000	4525	550	0	0.121547	25	7	12	-316	NR_038989	100507584	Hs.547104	NR_038989	ENSG00000249346	LINC01016	-	long intergenic non-protein coding RNA 1016	ncRNA
chr6	34070000	34080000	6472	442	0	0.0682942	36	12	18	-1241	NM_001256813	2914	Hs.429018	NM_000841	ENSG00000124493	GRM4	GPRC1D|MGLUR4|mGlu4	glutamate metabotropic receptor 4	protein-coding
chr6	34110000	34120000	5704	597	0	0.104663	47	13	18	-1086	NM_001282847	2914	Hs.429018	NM_000841	ENSG00000124493	GRM4	GPRC1D|MGLUR4|mGlu4	glutamate metabotropic receptor 4	protein-coding
chr6	34120000	34130000	3612	902	6.10796e-201	0.249723	29	5	10	-1601	NM_001256809	2914	Hs.429018	NM_000841	ENSG00000124493	GRM4	GPRC1D|MGLUR4|mGlu4	glutamate metabotropic receptor 4	protein-coding
chr6	34200000	34210000	3978	670	2.27794e-307	0.168426	56	8	24	350	NM_145902	3159	Hs.518805	NM_002131	ENSG00000137309	HMGA1	HMG-R|HMGA1A|HMGIY	high mobility group AT-hook 1	protein-coding
chr6	34210000	34220000	4951	978	0	0.197536	51	13	21	1885	NM_001287398	221491	Hs.381300	NM_178508	ENSG00000186577	C6orf1	LBH	chromosome 6 open reading frame 1	protein-coding
chr6	34430000	34440000	4320	653	0	0.151157	48	12	16	1162	NM_020804	29993	Hs.520087	NM_020804	ENSG00000124507	PACSIN1	SDPI	protein kinase C and casein kinase substrate in neurons 1	protein-coding
chr6	34480000	34490000	6956	459	0	0.0659862	52	13	21	2351	NM_001199583	29993	Hs.520087	NM_020804	ENSG00000124507	PACSIN1	SDPI	protein kinase C and casein kinase substrate in neurons 1	protein-coding
chr6	34520000	34530000	6454	561	0	0.0869228	32	9	16	-890	NM_012391	25803	Hs.485158	NM_012391	ENSG00000124664	SPDEF	PDEF|bA375E1.3	SAM pointed domain containing ETS transcription factor	protein-coding
chr6	35180000	35190000	4713	784	0	0.166348	31	11	12	3161	NM_152753	222663	Hs.12923	NM_152753	ENSG00000146197	SCUBE3	CEGF3	signal peptide, CUB domain and EGF like domain containing 3	protein-coding
chr6	35260000	35270000	4773	785	0	0.164467	34	6	10	-595	NM_022047	50619	Hs.15476	NM_022047	ENSG00000023892	DEF6	IBP|SLAT|SWAP70L	DEF6, guanine nucleotide exchange factor	protein-coding
chr6	35460000	35470000	6861	544	0	0.0792887	58	9	22	-139	NM_003214	7005	Hs.485205	NM_003214	ENSG00000007866	TEAD3	DTEF-1|ETFR-1|TEAD-3|TEAD5|TEF-5|TEF5	TEA domain transcription factor 3	protein-coding
chr6	35690000	35700000	6042	681	0	0.112711	40	9	16	1360	NM_001145775	2289	Hs.407190	NM_004117	ENSG00000096060	FKBP5	AIG6|FKBP51|FKBP54|P54|PPIase|Ptg-10	FK506 binding protein 5	protein-coding
chr6	36090000	36100000	5456	830	0	0.152126	43	10	12	-3261	NM_002754	5603	Hs.178695	NM_002754	ENSG00000156711	MAPK13	MAPK 13|MAPK-13|PRKM13|SAPK4|p38delta	mitogen-activated protein kinase 13	protein-coding
chr6	36230000	36240000	3684	693	7.84955e-263	0.188111	29	7	13	-3237	NM_001145717	285848	Hs.407002	NM_173676	ENSG00000180316	PNPLA1	ARCI10|dJ50J22.1	patatin like phospholipase domain containing 1	protein-coding
chr6	36720000	36730000	7842	754	0	0.0961489	27	7	10	186	NM_001314020	57699	Hs.657869	NM_020939	ENSG00000124772	CPNE5	COPN5|CPN5	copine 5	protein-coding
chr6	36800000	36810000	4905	570	0	0.116208	44	10	17	2220	NM_020939	57699	Hs.657869	NM_020939	ENSG00000124772	CPNE5	COPN5|CPN5	copine 5	protein-coding
chr6	36920000	36930000	4765	953	3.95252516672997e-323	0.2	28	5	10	2791	NM_153370	221476	Hs.25391	NM_153370	ENSG00000164530	PI16	CD364|CRISP9|MSMBBP|PSPBP	peptidase inhibitor 16	protein-coding
chr6	36950000	36960000	2187	630	3.90595e-105	0.288066	34	11	11	-673	NM_001271641	23787	Hs.485262	NM_014341	ENSG00000137409	MTCH1	CGI-64|PIG60|PSAP|SLC25A49	mitochondrial carrier 1	protein-coding
chr6	37520000	37530000	8064	732	0	0.0907738	28	7	12	-1802	NR_039669	100616413		NR_039669	ENSG00000263926	MIR4462	-	microRNA 4462	ncRNA
chr6	37660000	37670000	5791	533	0	0.0920394	49	12	20	766	NM_153487	266727	Hs.437993	NM_153487	ENSG00000112139	MDGA1	GPIM|MAMDC3	MAM domain containing glycosylphosphatidylinositol anchor 1	protein-coding
chr6	39010000	39020000	7070	704	0	0.0995757	31	12	13	-1557	NR_136563	2740	Hs.351883	NM_002062	ENSG00000112164	GLP1R	GLP-1|GLP-1-R|GLP-1R	glucagon like peptide 1 receptor	protein-coding
chr6	39190000	39200000	4316	853	6.92764e-296	0.197637	27	6	11	2251	NM_003740	8645	Hs.444448	NM_003740	ENSG00000164626	KCNK5	K2p5.1|KCNK5b|TASK-2|TASK2	potassium two pore domain channel subfamily K member 5	protein-coding
chr6	39280000	39290000	6940	834	0	0.120173	30	9	16	-2763	NM_001135111	89822	Hs.162282	NM_031460	ENSG00000124780	KCNK17	K2p17.1|TALK-2|TALK2|TASK-4|TASK4	potassium two pore domain channel subfamily K member 17	protein-coding
chr6	41470000	41480000	6418	816	0	0.127142	26	9	16	4818	NR_120347	103106903	Hs.563396	NR_120347	ENSG00000226917	LINC01276	-	long intergenic non-protein coding RNA 1276	ncRNA
chr6	41510000	41520000	5490	784	0	0.142805	41	9	20	283	NR_126416	101060264	Hs.571099	NR_126415	ENSG00000234753	FOXP4-AS1	-	FOXP4 antisense RNA 1	ncRNA
chr6	41560000	41570000	4613	572	0	0.123997	64	15	20	-1461	NR_039784	100616178		NR_039784	ENSG00000266494	MIR4641	-	microRNA 4641	ncRNA
chr6	41600000	41610000	9815	743	0	0.0757005	38	15	17	85	NM_001300804	4188	Hs.520119	NM_005586	ENSG00000112559	MDFI	I-MF|I-mfa	MyoD family inhibitor	protein-coding
chr6	41700000	41710000	5627	665	0	0.11818	48	8	18	-1003	NM_001167827	7942	Hs.485360	NM_007162	ENSG00000112561	TFEB	ALPHATFEB|BHLHE35|TCFEB	transcription factor EB	protein-coding
chr6	41740000	41750000	3799	759	2.92957e-258	0.199789	40	9	11	2643	NM_006653	10817	Hs.194208	NM_006653	ENSG00000137218	FRS3	FRS2-beta|FRS2B|FRS2beta|SNT-2|SNT2	fibroblast growth factor receptor substrate 3	protein-coding
chr6	41900000	41910000	6238	861	0	0.138025	38	12	14	4586	NM_001760	896	Hs.534307	NM_001760	ENSG00000112576	CCND3	-	cyclin D3	protein-coding
chr6	42980000	42990000	5529	596	0	0.107795	39	15	18	-376	NM_001318943	4201	Hs.278362	NM_014623	ENSG00000124733	MEA1	HYS|MEA	male-enhanced antigen 1	protein-coding
chr6	43140000	43150000	7589	763	0	0.10054	38	8	15	4872	NM_001292001	6722	Hs.520140	NM_003131	ENSG00000112658	SRF	MCM1	serum response factor	protein-coding
chr6	43210000	43220000	5315	462	0	0.0869238	42	12	16	3582	NM_032538	84630	Hs.485436	NM_032538	ENSG00000146216	TTBK1	BDTK	tau tubulin kinase 1	protein-coding
chr6	43270000	43280000	4014	1026	6.61356e-218	0.255605	29	9	11	1530	NM_206922	401262	Hs.653165	NM_206922	ENSG00000146215	CRIP3	TLP|TLP-A|bA480N24.2	cysteine rich protein 3	protein-coding
chr6	43470000	43480000	6155	629	0	0.102193	52	10	15	3081	NM_001012974	221424	Hs.445552	NM_001012974	ENSG00000204052	LRRC73	C6orf154	leucine rich repeat containing 73	protein-coding
chr6	43730000	43740000	5406	633	0	0.117092	44	11	15	-2946	NM_001025370	7422	Hs.73793	NM_003376	ENSG00000112715	VEGFA	MVCD1|VEGF|VPF	vascular endothelial growth factor A	protein-coding
chr6	43850000	43860000	5530	959	0	0.173418	38	7	11	-3765	NR_024478	100132354	Hs.376232	NR_024478		LINC01512	HI-LNC77	long intergenic non-protein coding RNA 1512	ncRNA
chr6	43960000	43970000	6580	846	0	0.128571	29	10	14	-3337	NM_001324369	221416	Hs.531926	NM_153246	ENSG00000181577	C6orf223	-	chromosome 6 open reading frame 223	protein-coding
chr6	43970000	43980000	7114	618	0	0.086871	50	13	15	-3613	NR_125865	101929705	Hs.670378	NR_125864	ENSG00000237686	LOC101929705	-	uncharacterized LOC101929705	ncRNA
chr6	44040000	44050000	5453	683	0	0.125252	43	8	19	-2611	NR_125864	101929705	Hs.670378	NR_125864	ENSG00000237686	LOC101929705	-	uncharacterized LOC101929705	ncRNA
chr6	44120000	44130000	6465	632	0	0.0977572	42	8	14	-1548	NM_007058	11131	Hs.225953	NM_007058	ENSG00000137225	CAPN11	calpain11	calpain 11	protein-coding
chr6	44190000	44200000	8269	523	0	0.0632483	59	18	20	3637	NM_001078177	2030	Hs.25450	NM_004955	ENSG00000112759	SLC29A1	ENT1	solute carrier family 29 member 1 (Augustine blood group)	protein-coding
chr6	44220000	44230000	8847	694	0	0.0784447	26	8	10	89	NM_001286510	347734	Hs.182885	NM_178148	ENSG00000157593	SLC35B2	PAPST1|SLL|UGTrel4	solute carrier family 35 member B2	protein-coding
chr6	44230000	44240000	5466	516	0	0.0944018	66	16	19	-1475	NM_004556	4794	Hs.458276	NM_004556	ENSG00000146232	NFKBIE	IKBE	NFKB inhibitor epsilon	protein-coding
chr6	44260000	44270000	5213	796	0	0.152695	32	9	13	458	NM_182539	202500	Hs.189183	NM_182539	ENSG00000146221	TCTE1	D6S46|DRC5|FAP155	t-complex-associated-testis-expressed 1	protein-coding
chr6	109760000	109770000	5338	737	0	0.138067	55	5	13	-2626	NM_001286360	285755	Hs.32234	NM_173672	ENSG00000185250	PPIL6	PPIase|RSPH12|bA425D10.6|dJ919F19.1	peptidylprolyl isomerase like 6	protein-coding
chr6	109770000	109780000	5134	765	0	0.149007	49	12	19	2190	NM_001159291	64780	Hs.33476	NM_022765	ENSG00000135596	MICAL1	MICAL|MICAL-1|NICAL	microtubule associated monooxygenase, calponin and LIM domain containing 1	protein-coding
chr6	150240000	150250000	6637	917	0	0.138165	24	6	12	-712	NR_130110	353091	Hs.535023	NM_001001788	ENSG00000203722	RAET1G	ULBP5	retinoic acid early transcript 1G	protein-coding
chr6	150320000	150330000	5186	777	0	0.149826	33	14	15	1280	NR_024045	646024	Hs.560537	NR_024045	ENSG00000218358	RAET1K	-	retinoic acid early transcript 1K pseudogene	pseudo
chr6	150340000	150350000	5693	722	0	0.126822	41	5	10	1668	NM_130900	154064	Hs.558659	NM_130900	ENSG00000155918	RAET1L	ULBP6	retinoic acid early transcript 1L	protein-coding
chr6	168470000	168480000	6247	687	0	0.109973	36	9	11	1546	NM_001122841	79981	Hs.266746	NM_024919	ENSG00000153303	FRMD1	bA164L23.1	FERM domain containing 1	protein-coding
chr6	168480000	168490000	6734	496	0	0.0736561	36	7	11	-2763	NR_110312	79981	Hs.266746	NM_024919	ENSG00000153303	FRMD1	bA164L23.1	FERM domain containing 1	protein-coding
chr6	170470000	170480000	1925	555	1.53947e-92	0.288312	31	5	13	-866	NR_125878	102724511	Hs.550045	NR_125878		LOC102724511	-	uncharacterized LOC102724511	ncRNA
chr6	170590000	170600000	5117	997	0	0.194841	32	9	14	4697	NM_005618	28514	Hs.379912	NM_005618	ENSG00000198719	DLL1	DELTA1|DL1|Delta	delta like canonical Notch ligand 1	protein-coding
chr6	170600000	170610000	3769	865	2.67349e-227	0.229504	36	12	16	591	NM_001286380	84498	Hs.369522	NM_032448	ENSG00000112584	FAM120B	CCPG|KIAA1838|PGCC1|dJ894D12.1	family with sequence similarity 120B	protein-coding
chr7	190000	200000	4997	644	0	0.128877	28	11	18	2031	NM_020223	56975	Hs.134742	NM_020223	ENSG00000177706	FAM20C	DMP-4|DMP4|G-CK|GEF-CK|RNS	FAM20C, golgi associated secretory pathway kinase	protein-coding
chr7	330000	340000	3580	894	3.53464e-199	0.249721	66	9	18	4864	NM_001195127	100288524	Hs.702860	NM_001195127		WI2-2373I1.2	-	forkhead box L1-like	ncRNA
chr7	410000	420000	4514	448	0	0.0992468	49	13	18	-4391	NR_033960	442497	Hs.704269	NR_033960	ENSG00000249574	LOC442497	-	uncharacterized LOC442497	ncRNA
chr7	550000	560000	5183	481	0	0.0928034	64	25	23	4481	NM_033023	5154	Hs.535898	NM_002607	ENSG00000197461	PDGFA	PDGF-A|PDGF1	platelet derived growth factor subunit A	protein-coding
chr7	560000	570000	3665	681	8.54113e-264	0.185812	47	14	20	4972	NR_033963	441307	Hs.521334	NR_033963	ENSG00000223855	HRAT92	-	heart tissue-associated transcript 92	ncRNA
chr7	600000	610000	4994	677	0	0.135563	26	11	14	3405	NR_132384	101927000	Hs.551793	NR_132384	ENSG00000229380	LOC101927000	-	uncharacterized LOC101927000	ncRNA
chr7	750000	760000	4851	1288	7.70485e-253	0.265512	41	11	10	-2156	NM_001164761	5575	Hs.520851	NM_002735	ENSG00000188191	PRKAR1B	PRKAR1	protein kinase cAMP-dependent type I regulatory subunit beta	protein-coding
chr7	850000	860000	4349	1262	1.80606e-205	0.290182	43	7	12	-194	NM_001171946	23353	Hs.438072	NM_025154	ENSG00000164828	SUN1	UNC84A	Sad1 and UNC84 domain containing 1	protein-coding
chr7	980000	990000	2989	577	3.23966e-209	0.193041	38	8	12	452	NM_001284309	11033	Hs.602573	NM_006869	ENSG00000105963	ADAP1	CENTA1|GCS1L|p42IP4	ArfGAP with dual PH domains 1	protein-coding
chr7	990000	1000000	4309	691	0	0.160362	36	10	17	43	NM_001284308	11033	Hs.602573	NM_006869	ENSG00000105963	ADAP1	CENTA1|GCS1L|p42IP4	ArfGAP with dual PH domains 1	protein-coding
chr7	1020000	1030000	3769	632	2.26311e-292	0.167684	49	20	20	2165	NM_017781	54905	Hs.272795	NM_017781	ENSG00000073067	CYP2W1	-	cytochrome P450 family 2 subfamily W member 1	protein-coding
chr7	1060000	1070000	6374	661	0	0.103703	44	4	14	-2338	NR_029898	442907		NR_029898	ENSG00000199023	MIR339	MIRN339|hsa-mir-339|mir-339	microRNA 339	ncRNA
chr7	1090000	1100000	6349	636	0	0.100173	43	16	12	89	NM_001303474	115330	Hs.585007	NM_138445	ENSG00000164849	GPR146	PGR8	G protein-coupled receptor 146	protein-coding
chr7	1120000	1130000	4785	1356	3.86117e-232	0.283386	32	6	13	-1443	NM_001039966	2852	Hs.20961	NM_001505	ENSG00000164850	GPER1	CEPR|CMKRL2|DRY12|FEG-1|GPCR-Br|GPER|GPR30|LERGU|LERGU2|LyGPR|mER	G protein-coupled estrogen receptor 1	protein-coding
chr7	1270000	1280000	4288	489	0	0.114039	57	16	23	2346	NM_001080461	340260	Hs.232272	NM_001080461	ENSG00000164853	UNCX	UNCX4.1	UNC homeobox	protein-coding
chr7	1490000	1500000	3574	535	6.00246e-299	0.149692	60	16	17	4109	NM_182924	79778	Hs.376617	NM_024723	ENSG00000164877	MICALL2	JRAB|MICAL-L2	MICAL like 2	protein-coding
chr7	1540000	1550000	2716	591	1.84176e-172	0.217599	25	9	12	-982	NM_001080453	26173	Hs.532188	NM_001080453	ENSG00000164880	INTS1	INT1|NET28	integrator complex subunit 1	protein-coding
chr7	1570000	1580000	7069	657	0	0.092941	60	11	20	4632	NM_002360	7975	Hs.520612	NM_002360	ENSG00000198517	MAFK	NFE2U|P18	MAF bZIP transcription factor K	protein-coding
chr7	1590000	1600000	10994	694	0	0.0631253	37	10	20	1066	NM_001097620	202915	Hs.592174	NM_152689	ENSG00000164855	TMEM184A	SDMG1	transmembrane protein 184A	protein-coding
chr7	1600000	1610000	5699	1115	0	0.195648	29	8	13	4629	NM_032302	84262	Hs.446311	NM_032302	ENSG00000157778	PSMG3	C7orf48|PAC3	proteasome assembly chaperone 3	protein-coding
chr7	1780000	1790000	14064	544	0	0.0386803	44	13	20	-3054	NR_120509	101927125	Hs.633957	NR_120508	ENSG00000236081	ELFN1-AS1	MYCLo-2	ELFN1 antisense RNA 1	ncRNA
chr7	1980000	1990000	5471	839	0	0.153354	28	3	18	-4814	NM_001304525	8379	Hs.654838	NM_003550	ENSG00000002822	MAD1L1	MAD1|PIG9|TP53I9|TXBP181	MAD1 mitotic arrest deficient like 1	protein-coding
chr7	2280000	2290000	5550	1177	0	0.212072	24	4	10	2460	NM_198953	4521	Hs.534331	NM_002452	ENSG00000106268	NUDT1	MTH1	nudix hydrolase 1	protein-coding
chr7	2290000	2300000	4672	779	0	0.166738	47	7	23	2212	NR_106895	102465503		NR_106895	ENSG00000106266	MIR6836	hsa-mir-6836	microRNA 6836	ncRNA
chr7	2510000	2520000	6808	654	0	0.0960635	48	11	22	1017	NM_001291784	402635		NM_001291784		GRIFIN	-	galectin-related inter-fiber protein	protein-coding
chr7	2550000	2560000	7180	489	0	0.0681058	64	19	26	-2497	NM_002304	3955	Hs.159142	NM_002304	ENSG00000106003	LFNG	SCDO3	LFNG O-fucosylpeptide 3-beta-N-acetylglucosaminyltransferase	protein-coding
chr7	2560000	2570000	7114	520	0	0.0730953	64	19	32	-1708	NR_039791	100616116		NR_039791	ENSG00000264357	MIR4648	-	microRNA 4648	ncRNA
chr7	2670000	2680000	7464	550	0	0.073687	62	13	20	3397	NM_025250	80727	Hs.440899	NM_025250	ENSG00000136295	TTYH3	-	tweety family member 3	protein-coding
chr7	2720000	2730000	10318	822	0	0.0796666	32	7	16	-2836	NM_001321766	155185	Hs.42221	NM_133463	ENSG00000174945	AMZ1	-	archaelysin family metallopeptidase 1	protein-coding
chr7	4720000	4730000	5876	1185	0	0.201668	32	11	10	3070	NM_001037165	221937	Hs.487393	NM_001037165	ENSG00000164916	FOXK1	FOXK1L	forkhead box K1	protein-coding
chr7	4820000	4830000	6848	775	0	0.113172	40	12	17	3270	NR_039800	100616465		NR_039800	ENSG00000264474	MIR4656	-	microRNA 4656	ncRNA
chr7	5110000	5120000	7299	990	0	0.135635	31	10	10	3309	NR_015343	389458	Hs.733005	NM_203393	ENSG00000273313	RBAKDN	-	RBAK downstream neighbor (non-protein coding)	ncRNA
chr7	5320000	5330000	2554	611	7.88723e-149	0.239233	68	9	16	2439	NM_001040661	222962	Hs.4302	NM_153247	ENSG00000164638	SLC29A4	ENT4|PMAT	solute carrier family 29 member 4	protein-coding
chr7	5460000	5470000	9476	510	0	0.0538202	63	19	29	-1823	NM_001080495	84629	Hs.520638	NM_001013722	ENSG00000182095	TNRC18	CAGL79|TNRC18A	trinucleotide repeat containing 18	protein-coding
chr7	5530000	5540000	9435	1007	0	0.10673	34	7	11	548	NR_030318	693174		NR_030318	ENSG00000207973	MIR589	MIRN589|hsa-mir-589|mir-589	microRNA 589	ncRNA
chr7	5630000	5640000	9964	621	0	0.0623244	49	12	16	2564	NM_003088	6624	Hs.118400	NM_003088	ENSG00000075618	FSCN1	FAN1|HSN|SNL|p55	fascin actin-bundling protein 1	protein-coding
chr7	6670000	6680000	4339	767	9.88131291682493e-324	0.176769	36	12	14	-1953	NM_001278559	100131017	Hs.112668	NM_001278559	ENSG00000205903	ZNF316	ENST00000305834|MZF-3	zinc finger protein 316	protein-coding
chr7	27140000	27150000	6656	1215	0	0.182542	39	7	10	-2606	NM_006735	3199	Hs.445239	NM_006735	ENSG00000105996	HOXA2	HOX1K|MCOHI	homeobox A2	protein-coding
chr7	27150000	27160000	6647	1119	0	0.168347	33	13	14	4214	NM_030661	3200	Hs.659337	NM_030661	ENSG00000105997	HOXA3	HOX1|HOX1E	homeobox A3	protein-coding
chr7	27190000	27200000	6327	998	0	0.157737	41	10	13	1296	NM_006896	3204	Hs.610216	NM_006896	ENSG00000122592	HOXA7	ANTP|HOX1|HOX1.1|HOX1A	homeobox A7	protein-coding
chr7	27200000	27210000	5936	936	0	0.157682	40	11	15	149	NM_152739	3205	Hs.659350	NM_152739	ENSG00000078399	HOXA9	ABD-B|HOX1|HOX1.7|HOX1G	homeobox A9	protein-coding
chr7	27220000	27230000	5597	780	0	0.13936	29	8	18	-27	NR_002795	221883	Hs.587427	NR_002795	ENSG00000240990	HOXA11-AS	HOXA-AS5|HOXA11-AS1|HOXA11AS|HOXA11S|NCRNA00076	HOXA11 antisense RNA	ncRNA
chr7	27280000	27290000	7629	1036	0	0.135798	37	7	18	1848	NR_120507	101410536	Hs.687800	NR_120507	ENSG00000253405	EVX1-AS	EVX1-AS1	EVX1 antisense RNA	ncRNA
chr7	30730000	30740000	5951	623	0	0.104688	38	8	12	4719	NM_001202475	1395	Hs.546246	NM_001883	ENSG00000106113	CRHR2	CRF-RB|CRF2|CRFR2|HM-CRF	corticotropin releasing hormone receptor 2	protein-coding
chr7	30950000	30960000	9191	733	0	0.0797519	41	15	21	3691	NM_198098	358	Hs.76152	NM_000385	ENSG00000240583	AQP1	AQP-CHIP|CHIP28|CO	aquaporin 1 (Colton blood group)	protein-coding
chr7	31090000	31100000	8856	744	0	0.0840108	44	13	14	2924	NM_001199637	117	Hs.377783	NM_001118	ENSG00000078549	ADCYAP1R1	PAC1|PAC1R|PACAPR|PACAPRI	ADCYAP receptor type I	protein-coding
chr7	44140000	44150000	8365	540	0	0.0645547	63	9	20	1040	NM_001129	165	Hs.439463	NM_001129	ENSG00000106624	AEBP1	ACLP	AE binding protein 1	protein-coding
chr7	44150000	44160000	9853	639	0	0.0648533	53	15	19	4552	NR_039792	100616346		NR_039792	ENSG00000106624	MIR4649	mir-4649	microRNA 4649	ncRNA
chr7	44180000	44190000	6171	863	0	0.139848	48	8	19	-4084	NM_021223	58498	Hs.75636	NM_021223	ENSG00000106631	MYL7	MYL2A|MYLC2A	myosin light chain 7	protein-coding
chr7	44360000	44370000	7405	843	0	0.113842	47	11	18	230	NM_172082	816	Hs.351887	NM_001220	ENSG00000058404	CAMK2B	CAM2|CAMK2|CAMKB	calcium/calmodulin dependent protein kinase II beta	protein-coding
chr7	45010000	45020000	4532	1059	1.49274e-268	0.233672	30	10	12	3704	NM_033054	64005	Hs.37617	NM_033054	ENSG00000136286	MYO1G	HA2|HLA-HA2|MHAG	myosin IG	protein-coding
chr7	45120000	45130000	10971	726	0	0.0661745	52	16	15	3493	NM_001146334	23148	Hs.96633	NM_001146334	ENSG00000136274	NACAD	-	NAC alpha domain containing	protein-coding
chr7	45610000	45620000	6242	1021	0	0.163569	38	11	10	875	NM_021116	107	Hs.192215	NM_021116	ENSG00000164742	ADCY1	AC1|DFNB44	adenylate cyclase 1	protein-coding
chr7	63080000	63090000	2260	579	2.73319e-123	0.256195	68	9	10	3532	NR_036270	100422848		NR_036270	ENSG00000265214	MIR4283-2	-	microRNA 4283-2	ncRNA
chr7	72720000	72730000	9159	879	0	0.0959712	24	6	10	-2136	NM_018044	55695	Hs.510927	NM_018044	ENSG00000130305	NSUN5	NOL1|NOL1R|NSUN5A|WBSCR20|WBSCR20A|p120|p120(NOL1)	NOP2/Sun RNA methyltransferase family member 5	protein-coding
chr7	73030000	73040000	5867	902	0	0.153741	66	9	13	3870	NM_032954	51085	Hs.647055	NM_032951	ENSG00000009950	MLXIPL	CHREBP|MIO|MLX|MONDOB|WBSCR14|WS-bHLH|bHLHd14	MLX interacting protein like	protein-coding
chr7	73080000	73090000	8731	850	0	0.0973543	43	13	10	2826	NM_001077621	155382	Hs.647037	NM_152560	ENSG00000176428	VPS37D	WBSCR24	VPS37D, ESCRT-I subunit	protein-coding
chr7	73120000	73130000	11183	803	0	0.0718054	47	8	15	-647	NR_036247	100422948		NR_036247	ENSG00000265724	MIR4284	mir-4284	microRNA 4284	ncRNA
chr7	73130000	73140000	5998	680	0	0.113371	41	11	13	-983	NM_001165903	6804	Hs.647024	NM_004603	ENSG00000106089	STX1A	HPC-1|P35-1|STX1|SYN1A	syntaxin 1A	protein-coding
chr7	73150000	73160000	10880	859	0	0.0789522	29	8	14	-1803	NM_001301058	83451	Hs.647045	NM_148912	ENSG00000106077	ABHD11	PP1226|WBSCR21	abhydrolase domain containing 11	protein-coding
chr7	73180000	73190000	4706	1100	1.44474e-278	0.233744	26	10	12	-400	NM_001306	1365	Hs.647023	NM_001306	ENSG00000165215	CLDN3	C7orf1|CPE-R2|CPETR2|HRVP1|RVP1	claudin 3	protein-coding
chr7	73240000	73250000	7745	1002	0	0.129374	39	9	13	-193	NM_001305	1364	Hs.647036	NM_001305	ENSG00000189143	CLDN4	CPE-R|CPER|CPETR|CPETR1|WBSCR8|hCPE-R	claudin 4	protein-coding
chr7	73250000	73260000	5898	804	0	0.136317	40	12	16	1855	NM_152559	155368	Hs.647042	NM_152559	ENSG00000165171	WBSCR27	-	Williams Beuren syndrome chromosome region 27	protein-coding
chr7	73440000	73450000	6165	951	0	0.154258	52	10	19	2881	NM_000501	2006	Hs.647061	NM_000501	ENSG00000049540	ELN	SVAS|WBS|WS	elastin	protein-coding
chr7	73500000	73510000	9129	832	0	0.0911381	30	6	10	-2486	NM_001204426	3984	Hs.647035	NM_002314	ENSG00000106683	LIMK1	LIMK|LIMK-1	LIM domain kinase 1	protein-coding
chr7	73620000	73630000	5449	938	0	0.172142	24	9	11	913	NM_032463	7462	Hs.741249	NM_014146	ENSG00000086730	LAT2	HSPC046|LAB|NTAL|WBSCR15|WBSCR5|WSCR5	linker for activation of T-cells family member 2	protein-coding
chr7	73700000	73710000	6439	904	0	0.140394	44	10	14	1195	NM_032421	7461	Hs.647018	NM_003388	ENSG00000106665	CLIP2	CLIP|CLIP-115|CYLN2|WBSCR3|WBSCR4|WSCR3|WSCR4	CAP-Gly domain containing linker protein 2	protein-coding
chr7	73860000	73870000	6470	802	0	0.123957	44	9	17	-3120	NM_005685	9569	Hs.647056	NM_005685	ENSG00000006704	GTF2IRD1	BEN|CREAM1|GTF3|MUSTRD1|RBAP2|WBS|WBSCR11|WBSCR12|hMusTRD1alpha1	GTF2I repeat domain containing 1	protein-coding
chr7	75410000	75420000	3412	557	9.00296e-270	0.163247	27	9	12	4064	NM_006072	10344	Hs.131342	NM_006072	ENSG00000006606	CCL26	IMAC|MIP-4a|MIP-4alpha|SCYA26|TSC-1	C-C motif chemokine ligand 26	protein-coding
chr7	75830000	75840000	8804	767	0	0.0871195	37	9	13	3789	NM_001291831	222183	Hs.511025	NM_001039212	ENSG00000177679	SRRM3	-	serine/arginine repetitive matrix 3	protein-coding
chr7	75930000	75940000	7629	1174	0	0.153886	28	10	12	3125	NM_001540	3315	Hs.520973	NM_001540	ENSG00000106211	HSPB1	CMT2F|HEL-S-102|HMN2B|HS.76067|HSP27|HSP28|Hsp25|SRP27	heat shock protein family B (small) member 1	protein-coding
chr7	76020000	76030000	8895	1212	0	0.136256	26	6	11	-1841	NM_007155	7784	Hs.656137	NM_007155	ENSG00000188372	ZP3	ZP3A|ZP3B|ZPC|Zp-3	zona pellucida glycoprotein 3	protein-coding
chr7	96650000	96660000	4939	1397	6.13118e-240	0.282851	31	7	12	-857	NM_005221	1749	Hs.99348	NM_005221	ENSG00000105880	DLX5	SHFM1D	distal-less homeobox 5	protein-coding
chr7	97840000	97850000	4138	1025	6.04285e-232	0.247704	55	12	16	3434	NM_177455	168620	Hs.511979	NM_177455	ENSG00000180535	BHLHA15	BHLHB8|MIST1	basic helix-loop-helix family member a15	protein-coding
chr7	97910000	97920000	8750	776	0	0.0886857	57	16	23	4021	NM_015379	25798	Hs.567438	NM_015379	ENSG00000164713	BRI3	I3	brain protein I3	protein-coding
chr7	98460000	98470000	6791	904	0	0.133117	41	7	11	2673	NM_152913	222865	Hs.270753	NM_152913	ENSG00000166448	TMEM130	-	transmembrane protein 130	protein-coding
chr7	99690000	99700000	9712	1186	0	0.122117	24	7	12	-3303	NR_029831	406900		NR_029831	ENSG00000208036	MIR106B	MIRN106B|mir-106b	microRNA 106b	ncRNA
chr7	99750000	99760000	8191	892	0	0.1089	38	12	15	-708	NR_039802	100616439		NR_039802	ENSG00000146826	MIR4658	-	microRNA 4658	ncRNA
chr7	99760000	99770000	8147	783	0	0.096109	53	12	16	1373	NM_024637	79690	Hs.44856	NM_024637	ENSG00000197093	GAL3ST4	GAL3ST-4	galactose-3-O-sulfotransferase 4	protein-coding
chr7	99770000	99780000	6072	964	0	0.158762	29	9	10	49	NM_152742	221914	Hs.211701	NM_152742	ENSG00000213420	GPC2	-	glypican 2	protein-coding
chr7	99810000	99820000	8996	1238	0	0.137617	26	9	11	-1871	NM_024070	79037	Hs.729356	NM_024070	ENSG00000213413	PVRIG	C7orf15|CD112R	poliovirus receptor related immunoglobulin domain containing	protein-coding
chr7	99950000	99960000	9489	1016	0	0.107071	31	8	13	-626	NM_178238	29990	Hs.632314	NM_013440	ENSG00000121716	PILRB	FDFACT1|FDFACT2	paired immunoglobin-like type 2 receptor beta	protein-coding
chr7	99970000	99980000	6704	1143	0	0.170495	24	10	12	3932	NM_013439	29992	Hs.444407	NM_013439	ENSG00000085514	PILRA	FDF03	paired immunoglobin like type 2 receptor alpha	protein-coding
chr7	100060000	100070000	6690	710	0	0.106129	51	18	19	-3106	NM_001004323	402573	Hs.632306	NM_001004323	ENSG00000185955	C7orf61	-	chromosome 7 open reading frame 61	protein-coding
chr7	100070000	100080000	7452	586	0	0.0786366	58	17	21	1902	NM_030935	81628	Hs.469798	NM_030935	ENSG00000166925	TSC22D4	THG-1|THG1|TILZ2	TSC22 domain family member 4	protein-coding
chr7	100080000	100090000	7092	625	0	0.0881275	77	13	27	3450	NM_173564	222950	Hs.320086	NM_173564	ENSG00000166924	NYAP1	C7orf51	neuronal tyrosine phosphorylated phosphoinositide-3-kinase adaptor 1	protein-coding
chr7	100170000	100180000	16908	574	0	0.0339484	62	13	21	-2644	NM_001289933	101927655	Hs.125742	NM_001289933		ZASP	-	ZO-2 associated speckle protein	protein-coding
chr7	100180000	100190000	15083	695	0	0.0460784	51	8	17	1044	NM_033506	26261	Hs.283764	NM_012172	ENSG00000106336	FBXO24	FBX24	F-box protein 24	protein-coding
chr7	100190000	100200000	11408	789	0	0.069162	41	12	13	-4882	NM_002593	5118	Hs.202097	NM_002593	ENSG00000106333	PCOLCE	PCPE|PCPE-1|PCPE1	procollagen C-endopeptidase enhancer	protein-coding
chr7	100200000	100210000	8212	830	0	0.101072	45	19	16	-3339	NR_038910	100129845	Hs.714123	NR_038910	ENSG00000224729	PCOLCE-AS1	-	PCOLCE antisense RNA 1	ncRNA
chr7	100210000	100220000	9894	1120	0	0.1132	26	7	11	4886	NM_001040099	64598	Hs.521086	NM_023948	ENSG00000106330	MOSPD3	CDS3|NET30	motile sperm domain containing 3	protein-coding
chr7	100230000	100240000	7457	842	0	0.112914	33	10	15	-3727	NM_001206855	7036	Hs.544932	NM_003227	ENSG00000106327	TFR2	HFE3|TFRC2	transferrin receptor 2	protein-coding
chr7	100270000	100280000	10026	792	0	0.0789946	79	17	24	3637	NM_005273	2783	Hs.185172	NM_005273	ENSG00000172354	GNB2	-	G protein subunit beta 2	protein-coding
chr7	100280000	100290000	10696	650	0	0.0607704	63	20	25	1870	NM_022574	64599	Hs.414396	NM_022574	ENSG00000146830	GIGYF1	GYF1|PERQ1	GRB10 interacting GYF protein 1	protein-coding
chr7	100310000	100320000	9683	1158	0	0.119591	33	12	13	-3423	NM_000799	2056	Hs.2303	NM_000799	ENSG00000130427	EPO	EP|MVCD2	erythropoietin	protein-coding
chr7	100330000	100340000	6425	888	0	0.13821	53	8	15	3751	NM_003386	7455	Hs.307004	NM_003386	ENSG00000146839	ZAN	-	zonadhesin (gene/pseudogene)	protein-coding
chr7	100420000	100430000	9135	866	0	0.0948002	49	19	21	143	NM_004444	2050	Hs.437008	NM_004444	ENSG00000196411	EPHB4	HTK|MYK1|TYRO11	EPH receptor B4	protein-coding
chr7	100450000	100460000	9344	941	0	0.100706	37	12	16	4659	NM_001267812	56996	Hs.521087	NM_020246	ENSG00000146828	SLC12A9	CCC6|CIP1|WO3.3|hCCC6	solute carrier family 12 member 9	protein-coding
chr7	100460000	100470000	7963	889	0	0.111641	43	13	14	50	NM_003302	7205	Hs.534360	NM_003302	ENSG00000087077	TRIP6	OIP-1|OIP1|TRIP-6|TRIP6i2|ZRP-1	thyroid hormone receptor interactor 6	protein-coding
chr7	100470000	100480000	7598	1061	0	0.139642	28	7	11	2299	NM_001128853	51593	Hs.111801	NM_015908	ENSG00000087087	SRRT	ARS2|ASR2|serrate	serrate, RNA effector molecule	protein-coding
chr7	100480000	100490000	10893	555	0	0.0509502	54	21	23	2339	NM_001015072	402682	Hs.534845	NM_001015072	ENSG00000176125	UFSP1	UFSP	UFM1 specific peptidase 1 (inactive)	protein-coding
chr7	100490000	100500000	10213	809	0	0.0792128	34	12	19	-1246	NM_001302622	43	Hs.154495	NM_000665	ENSG00000087085	ACHE	ACEE|ARACHE|N-ACHE|YT	acetylcholinesterase (Cartwright blood group)	protein-coding
chr7	100610000	100620000	4941	1387	4.13356e-242	0.280712	42	10	11	2096	NM_001164462	10071	Hs.489355	NM_001164462	ENSG00000205277	MUC12	MUC-11|MUC-12|MUC11	mucin 12, cell surface associated	protein-coding
chr7	100660000	100670000	6124	866	0	0.141411	78	9	11	1636	NM_001040105	140453	Hs.271819	NM_001004430	ENSG00000169876	MUC17	MUC-17|MUC-3|MUC3	mucin 17, cell surface associated	protein-coding
chr7	100800000	100810000	7543	737	0	0.0977065	56	18	19	2246	NR_039797	100616117		NR_039797	ENSG00000264425	MIR4653	-	microRNA 4653	ncRNA
chr7	100820000	100830000	6571	1129	0	0.171816	28	8	12	-1443	NM_198571	375607	Hs.213044	NM_198571	ENSG00000167011	NAT16	C7orf52	N-acetyltransferase 16 (putative)	protein-coding
chr7	100840000	100850000	8855	935	0	0.10559	29	8	10	-698	NM_178176	346606	Hs.512217	NM_178176	ENSG00000106384	MOGAT3	DC7|DGAT2L2|MGAT3	monoacylglycerol O-acyltransferase 3	protein-coding
chr7	100860000	100870000	10678	854	0	0.0799775	30	6	13	-3989	NM_001084	8985	Hs.153357	NM_001084	ENSG00000106397	PLOD3	LH3	procollagen-lysine,2-oxoglutarate 5-dioxygenase 3	protein-coding
chr7	100880000	100890000	8417	949	0	0.112748	34	7	15	-2899	NM_001185080	24146	Hs.38738	NM_014343	ENSG00000106404	CLDN15	-	claudin 15	protein-coding
chr7	101000000	101010000	3737	1056	2.60488e-182	0.28258	57	8	14	-1101	NM_133457	136227	Hs.654854	NM_133457	ENSG00000160963	COL26A1	EMI6|EMID2|EMU2|SH2B	collagen type XXVI alpha 1 chain	protein-coding
chr7	101920000	101930000	7772	706	0	0.0908389	60	18	21	-3353	NM_020979	10603	Hs.489448	NM_020979	ENSG00000160999	SH2B2	APS	SH2B adaptor protein 2	protein-coding
chr7	101930000	101940000	7834	532	0	0.0679091	52	10	19	-1369	NR_036245	100422858		NR_036245	ENSG00000264675	MIR4285	-	microRNA 4285	ncRNA
chr7	102070000	102080000	8078	1107	0	0.137039	33	6	13	1023	NM_032831	80228	Hs.363308	NM_032831	ENSG00000160991	ORAI2	C7orf19|CBCIP2|MEM142B|TMEM142B	ORAI calcium release-activated calcium modulator 2	protein-coding
chr7	102100000	102110000	9591	1053	0	0.10979	29	13	16	321	NM_017621	54784	Hs.658598	NM_017621	ENSG00000160993	ALKBH4	ABH4	alkB homolog 4, lysine demethylase	protein-coding
chr7	102110000	102120000	8299	1034	0	0.124593	29	10	11	3084	NR_039677	100616367		NR_039677	ENSG00000161036	MIR4467	-	microRNA 4467	ncRNA
chr7	102150000	102160000	10968	1187	0	0.108224	73	8	10	3224	NM_001277335	100271927	Hs.530089	NM_001277335	ENSG00000170667	RASA4B	-	RAS p21 protein activator 4B	protein-coding
chr7	102250000	102260000	11992	1475	0	0.122999	70	8	10	2203	NM_001277335	100271927	Hs.530089	NM_001277335	ENSG00000170667	RASA4B	-	RAS p21 protein activator 4B	protein-coding
chr7	127250000	127260000	5871	814	0	0.138648	25	4	10	780	NM_006193	5078	Hs.129706	NM_006193	ENSG00000106331	PAX4	KPD|MODY9	paired box 4	protein-coding
chr7	127840000	127850000	7586	830	0	0.109412	37	8	12	-2925	NR_029596	406917		NR_029596	ENSG00000207705	MIR129-1	MIR-129b|MIRN129-1|mir-129-1	microRNA 129-1	ncRNA
chr7	128000000	128010000	4328	1047	3.32615e-248	0.241913	33	10	10	-3261	NM_001174164	401399	Hs.381096	NM_001114726	ENSG00000224940	PRRT4	-	proline rich transmembrane protein 4	protein-coding
chr7	128040000	128050000	6681	671	0	0.100434	43	9	14	1024	NM_001142573	3614	Hs.654401	NM_000883	ENSG00000106348	IMPDH1	IMPD|IMPD1|IMPDH-I|LCA11|RP10|sWSS2608	inosine monophosphate dehydrogenase 1	protein-coding
chr7	128470000	128480000	7080	576	0	0.0813559	66	24	30	4517	NM_001458	2318	Hs.58414	NM_001458	ENSG00000128591	FLNC	ABP-280|ABP280A|ABPA|ABPL|CMH26|FLN2|MFM5|MPD4|RCM5	filamin C	protein-coding
chr7	128500000	128510000	8007	891	0	0.111278	34	9	13	-1402	NM_001195150	100130705	Hs.641532	NM_001195150	ENSG00000272899	LOC100130705	-	uncharacterized LOC100130705	protein-coding
chr7	128550000	128560000	7244	535	0	0.0738542	45	11	19	-4227	NM_199349	375616	Hs.371746	NM_199349	ENSG00000135253	KCP	CRIM2|KCP1|NET67	kielin/chordin-like protein	protein-coding
chr7	128570000	128580000	6003	906	0	0.150925	41	7	15	-2086	NM_001347928	3663	Hs.521181	NM_032643	ENSG00000128604	IRF5	SLEB10	interferon regulatory factor 5	protein-coding
chr7	129410000	129420000	5782	658	0	0.113801	40	11	21	-146	NR_029615	406959		NR_029615	ENSG00000207691	MIR183	MIRN183|miR-183|miRNA183	microRNA 183	ncRNA
chr7	139200000	139210000	3628	834	1.55868e-218	0.229879	30	8	11	-3674	NM_001080511	154790	Hs.57806	NM_001080511	ENSG00000236279	CLEC2L	-	C-type lectin domain family 2 member L	protein-coding
chr7	140340000	140350000	3964	966	9.70569e-226	0.243693	33	5	10	-3714	NM_001318053	27147	Hs.6385	NM_015689	ENSG00000146966	DENND2A	FAM31D|KIAA1277	DENN domain containing 2A	protein-coding
chr7	142560000	142570000	6372	661	0	0.103735	56	14	23	4486	NM_001280795	2051	Hs.380089	NM_004445	ENSG00000106123	EPHB6	HEP	EPH receptor B6	protein-coding
chr7	142580000	142590000	5641	603	0	0.106896	25	4	10	-1510	NM_018646	55503	Hs.302740	NM_014274	ENSG00000165125	TRPV6	ABP/ZF|CAT1|CATL|ECAC2|HSA277909|LP6728|ZFAB	transient receptor potential cation channel subfamily V member 6	protein-coding
chr7	142650000	142660000	4173	641	0	0.153607	26	10	10	4503	NM_000420	3792	Hs.368588	NM_000420	ENSG00000197993	KEL	CD238|ECE3	Kell blood group, metallo-endopeptidase	protein-coding
chr7	143050000	143060000	3643	390	0	0.107055	54	21	20	4173	NM_014690	9715	Hs.648908	NM_014690	ENSG00000159784	FAM131B	-	family with sequence similarity 131 member B	protein-coding
chr7	143070000	143080000	3520	679	2.27693e-246	0.192898	40	5	11	3118	NM_001322263	100507507	Hs.131743	NM_001322263		LOC100507507	-	uncharacterized LOC100507507	protein-coding
chr7	149410000	149420000	4300	890	1.06931e-283	0.206977	30	5	13	2898	NM_032534	84626	Hs.299560	NM_032534	ENSG00000133619	KRBA1	-	KRAB-A domain containing 1	protein-coding
chr7	149470000	149480000	2620	407	1.60372e-214	0.155344	65	14	23	1869	NM_198455	23145	Hs.632022	NM_198455	ENSG00000197558	SSPO	-	SCO-spondin	protein-coding
chr7	149570000	149580000	4488	889	4.84864e-307	0.198084	41	7	16	-4049	NR_027040	401431	Hs.556998	NM_001008745	ENSG00000204934	ATP6V0E2-AS1	-	ATP6V0E2 antisense RNA 1	ncRNA
chr7	150030000	150040000	6038	710	0	0.117589	47	9	17	3763	NM_002889	5919	Hs.647064	NM_002889	ENSG00000106538	RARRES2	HP10433|TIG2	retinoic acid receptor responder 2	protein-coding
chr7	150070000	150080000	2592	605	1.43261e-154	0.23341	43	7	16	-1406	NM_173680	285971	Hs.655734	NM_173680	ENSG00000196456	ZNF775	-	zinc finger protein 775	protein-coding
chr7	150100000	150110000	7634	504	0	0.0660204	51	14	15	2160	NR_027237	728743	Hs.650365	NM_001080852		LOC728743	-	zinc finger protein pseudogene	pseudo
chr7	150490000	150500000	5165	752	0	0.145595	38	11	12	2621	NM_001101312	28959	Hs.647090	NM_014020	ENSG00000106565	TMEM176B	LR8|MS4B2	transmembrane protein 176B	protein-coding
chr7	150650000	150660000	7102	470	0	0.0661785	40	16	17	-2083	NM_001204798	3757	Hs.647099	NM_000238	ENSG00000055118	KCNH2	ERG-1|ERG1|H-ERG|HERG|HERG1|Kv11.1|LQT2|SQT1	potassium voltage-gated channel subfamily H member 2	protein-coding
chr7	150670000	150680000	3440	421	1.97626258336499e-323	0.122384	56	15	17	402	NM_000238	3757	Hs.647099	NM_000238	ENSG00000055118	KCNH2	ERG-1|ERG1|H-ERG|HERG|HERG1|Kv11.1|LQT2|SQT1	potassium voltage-gated channel subfamily H member 2	protein-coding
chr7	150720000	150730000	3915	933	7.81891e-228	0.238314	30	8	10	-509	NM_001282292	11194	Hs.647118	NM_007188	ENSG00000197150	ABCB8	EST328128|M-ABC1|MABC1	ATP binding cassette subfamily B member 8	protein-coding
chr7	150740000	150750000	9366	469	0	0.0500747	44	13	16	-379	NM_020322	9311	Hs.647113	NM_004769	ENSG00000213199	ASIC3	ACCN3|DRASIC|SLNAC1|TNaC1	acid sensing ion channel subunit 3	protein-coding
chr7	150750000	150760000	7938	374	0	0.0471151	88	22	26	52	NM_004935	1020	Hs.647078	NM_004935	ENSG00000164885	CDK5	LIS7|PSSALRE	cyclin dependent kinase 5	protein-coding
chr7	150770000	150780000	7229	443	0	0.061281	54	12	20	2970	NM_006712	10922	Hs.647094	NM_006712	ENSG00000164896	FASTK	FAST	Fas activated serine/threonine kinase	protein-coding
chr7	150780000	150790000	4564	569	0	0.124671	50	10	15	1491	NM_001042535	116988	Hs.647075	NM_031946	ENSG00000133612	AGAP3	AGAP-3|CENTG3|CRAG|MRIP-1|cnt-g3	ArfGAP with GTPase domain, ankyrin repeat and PH domain 3	protein-coding
chr7	150810000	150820000	15638	615	0	0.0393273	54	12	19	3235	NM_001308305	116988	Hs.647075	NM_031946	ENSG00000133612	AGAP3	AGAP-3|CENTG3|CRAG|MRIP-1|cnt-g3	ArfGAP with GTPase domain, ankyrin repeat and PH domain 3	protein-coding
chr7	150880000	150890000	4440	592	0	0.133333	36	10	19	-81	NM_080871	136371	Hs.647081	NM_080871	ENSG00000146926	ASB10	GLC1F	ankyrin repeat and SOCS box containing 10	protein-coding
chr7	150900000	150910000	4242	898	1.30601e-274	0.211693	28	9	13	-2418	NM_001304419	392843	Hs.649589	NM_001304419	ENSG00000278685	IQCA1L	IQCA1P1	IQ motif containing with AAA domain 1 like	protein-coding
chr7	150930000	150940000	4468	831	4.02663501360616e-321	0.185989	24	6	12	-507	NR_030407	768213		NR_030407	ENSG00000033100	MIR671	MIRN671|hsa-mir-671|mir-671	microRNA 671	ncRNA
chr7	150940000	150950000	7477	434	0	0.0580447	68	14	26	749	NM_001003801	6604	Hs.647067	NM_003078	ENSG00000082014	SMARCD3	BAF60C|CRACD3|Rsc6p	SWI/SNF related, matrix associated, actin dependent regulator of chromatin, subfamily d, member 3	protein-coding
chr7	150970000	150980000	3576	542	1.33641e-296	0.151566	62	8	16	-769	NM_003078	6604	Hs.647067	NM_003078	ENSG00000082014	SMARCD3	BAF60C|CRACD3|Rsc6p	SWI/SNF related, matrix associated, actin dependent regulator of chromatin, subfamily d, member 3	protein-coding
chr7	151100000	151110000	5398	898	0	0.166358	39	8	16	-1247	NR_109857	100131176	Hs.659231	NR_034012	ENSG00000243836	WDR86-AS1	-	WDR86 antisense RNA 1	ncRNA
chr7	151130000	151140000	6276	782	0	0.124602	45	7	16	2256	NM_001308292	155051	Hs.647104	NM_144727	ENSG00000127377	CRYGN	-	crystallin gamma N	protein-coding
chr7	151510000	151520000	5172	873	0	0.168794	28	4	10	-3043	NM_001040633	51422	Hs.647072	NM_016203	ENSG00000106617	PRKAG2	AAKG|AAKG2|CMH6|H91620p|WPWS	protein kinase AMP-activated non-catalytic subunit gamma 2	protein-coding
chr7	153750000	153760000	5648	1188	0	0.21034	51	12	20	2655	NR_136254	101929998	Hs.689473	NR_136254		LOC101929998	-	uncharacterized LOC101929998	ncRNA
chr7	155160000	155170000	4872	935	0	0.191913	42	9	12	-4372	NR_103545	338436	Hs.521326	NR_103545	ENSG00000204960	BLACE	-	B-cell acute lymphoblastic leukemia expressed	ncRNA
chr7	155250000	155260000	4577	587	0	0.12825	32	6	11	4176	NM_001427	2020	Hs.134989	NM_001427	ENSG00000164778	EN2	-	engrailed homeobox 2	protein-coding
chr7	155600000	155610000	3841	492	0	0.128092	56	19	21	-33	NM_000193	6469	Hs.164537	NM_000193	ENSG00000164690	SHH	HHG1|HLP3|HPE3|MCOPCB5|SMMCI|TPT|TPTPS	sonic hedgehog	protein-coding
chr7	156800000	156810000	4726	717	0	0.151714	40	4	13	1449	NR_038835	645249	Hs.224879	NR_038835	ENSG00000243479	MNX1-AS1	CCAT5	MNX1 antisense RNA 1 (head to head)	ncRNA
chr8	680000	690000	2815	651	5.121e-169	0.231261	35	11	13	-2605	NR_073397	619343	Hs.667939	NR_073397	ENSG00000198010	ERICH1-AS1	C8orf68	ERICH1 antisense RNA 1	ncRNA
chr8	9760000	9770000	3002	857	3.93887e-145	0.285476	41	13	16	-4018	NR_029668	406907		NR_029668	ENSG00000253230	MIR124-1	MIR124A|MIR124A1|MIRN124-1|MIRN124A1|mir-124-1	microRNA 124-1	ncRNA
chr8	10530000	10540000	2857	494	2.3403e-217	0.172909	55	6	10	4853	NM_001040032	203076	Hs.371776	NM_001040032	ENSG00000171060	C8orf74	-	chromosome 8 open reading frame 74	protein-coding
chr8	10580000	10590000	5533	686	0	0.123983	28	11	13	3084	NM_031439	83595	Hs.709543	NM_031439	ENSG00000171056	SOX7	-	SRY-box 7	protein-coding
chr8	20110000	20120000	7457	829	0	0.111171	28	6	11	-2197	NM_021020	11178	Hs.521432	NM_021020	ENSG00000061337	LZTS1	F37|FEZ1	leucine zipper tumor suppressor 1	protein-coding
chr8	21640000	21650000	3326	436	4.58081e-301	0.131088	59	16	26	1346	NM_001165039	2675	Hs.441202	NM_001495	ENSG00000168546	GFRA2	GDNFRB|NRTNR-ALPHA|NTNRA|RETL2|TRNR2	GDNF family receptor alpha 2	protein-coding
chr8	21900000	21910000	6594	437	0	0.0662724	63	20	25	-1466	NM_001323382	2039	Hs.106124	NM_001978	ENSG00000158856	DMTN	DMT|EPB49	dematin actin binding protein	protein-coding
chr8	21910000	21920000	6409	359	0	0.056015	70	19	29	-375	NM_001323396	2039	Hs.106124	NM_001978	ENSG00000158856	DMTN	DMT|EPB49	dematin actin binding protein	protein-coding
chr8	21920000	21930000	5064	372	0	0.0734597	39	15	16	991	NM_001323400	2039	Hs.106124	NM_001978	ENSG00000158856	DMTN	DMT|EPB49	dematin actin binding protein	protein-coding
chr8	21960000	21970000	5000	548	0	0.1096	24	11	13	1932	NM_024815	79873	Hs.527101	NM_024815	ENSG00000275074	NUDT18	MTH3	nudix hydrolase 18	protein-coding
chr8	21980000	21990000	10405	484	0	0.0465161	57	8	22	3565	NM_005144	55806	Hs.272367	NM_005144	ENSG00000168453	HR	ALUNC|AU|HSA277165|HYPT4|MUHH|MUHH1	HR, lysine demethylase and nuclear receptor corepressor	protein-coding
chr8	21990000	22000000	9798	514	0	0.0524597	54	18	24	4464	NM_001316965	80346	Hs.289063	NM_025232	ENSG00000168476	REEP4	C8orf20|PP432|Yip2c	receptor accessory protein 4	protein-coding
chr8	22010000	22020000	4373	541	0	0.123714	38	10	19	-656	NM_139278	203190	Hs.33470	NM_139278	ENSG00000168481	LGI3	LGIL4	leucine rich repeat LGI family member 3	protein-coding
chr8	22020000	22030000	8463	678	0	0.0801134	41	8	12	2347	NR_033404	649	Hs.1274	NM_001199	ENSG00000168487	BMP1	OI13|PCOLC|PCP|PCP2|TLD	bone morphogenetic protein 1	protein-coding
chr8	22080000	22090000	7994	570	0	0.0713035	31	13	14	4851	NM_001099335	9796	Hs.334688	NM_014759	ENSG00000168490	PHYHIP	DYRK1AP3|PAHX-AP|PAHXAP1	phytanoyl-CoA 2-hydroxylase interacting protein	protein-coding
chr8	22420000	22430000	4932	685	0	0.138889	47	12	14	1821	NM_001018003	10174	Hs.528572	NM_005775	ENSG00000120896	SORBS3	SCAM-1|SCAM1|SH3D4	sorbin and SH3 domain containing 3	protein-coding
chr8	22430000	22440000	5482	446	0	0.0813572	53	15	24	-1254	NM_021630	64236	Hs.632034	NM_021630	ENSG00000120913	PDLIM2	MYSTIQUE|SLIM	PDZ and LIM domain 2	protein-coding
chr8	22450000	22460000	2467	438	2.10077e-184	0.177544	54	11	17	-2114	NM_001198827	541565	Hs.743508	NM_173686	ENSG00000241852	C8orf58	-	chromosome 8 open reading frame 58	protein-coding
chr8	22540000	22550000	5451	578	0	0.106036	38	12	13	4902	NM_001199880	1960	Hs.534313	NM_004430	ENSG00000179388	EGR3	EGR-3|PILOT	early growth response 3	protein-coding
chr8	22550000	22560000	6506	717	0	0.110206	49	12	16	-4185	NM_004430	1960	Hs.534313	NM_004430	ENSG00000179388	EGR3	EGR-3|PILOT	early growth response 3	protein-coding
chr8	22850000	22860000	4442	699	0	0.157362	35	9	14	1639	NM_001160037	23221	Hs.372688	NM_015178	ENSG00000008853	RHOBTB2	DBC2	Rho related BTB domain containing 2	protein-coding
chr8	25900000	25910000	6809	922	0	0.135409	36	9	14	-2360	NM_022659	64641	Hs.491292	NM_022659	ENSG00000221818	EBF2	COE2|EBF-2|O/E-3|OE-3	early B-cell factor 2	protein-coding
chr8	26430000	26440000	4159	966	5.25934e-248	0.232267	31	7	12	-340	NM_001386	1808	Hs.593187	NM_001386	ENSG00000092964	DPYSL2	CRMP-2|CRMP2|DHPRP2|DRP-2|DRP2|N2A3|ULIP-2|ULIP2	dihydropyrimidinase like 2	protein-coding
chr8	27110000	27120000	3858	953	5.62363e-217	0.247019	27	6	11	956	NM_001283055	81551	Hs.201058	NM_030795	ENSG00000015592	STMN4	RB3	stathmin 4	protein-coding
chr8	27180000	27190000	5046	850	0	0.16845	31	8	10	1919	NM_173175	2185	Hs.491322	NM_004103	ENSG00000120899	PTK2B	CADTK|CAKB|FADK2|FAK2|PKB|PTK|PYK2|RAFTK	protein tyrosine kinase 2 beta	protein-coding
chr8	27490000	27500000	4338	691	0	0.15929	34	7	10	3423	NM_182826	51435	Hs.128856	NM_016240	ENSG00000168077	SCARA3	APC7|CSR|CSR1|MSLR1|MSRL1	scavenger receptor class A member 3	protein-coding
chr8	29200000	29210000	3639	982	7.0922e-187	0.269854	31	4	11	1322	NM_057158	1846	Hs.417962	NM_001394	ENSG00000120875	DUSP4	HVH2|MKP-2|MKP2|TYP	dual specificity phosphatase 4	protein-coding
chr8	37550000	37560000	5630	680	0	0.120782	48	14	23	1731	NM_025069	80139	Hs.288042	NM_025069	ENSG00000183779	ZNF703	NLZ1|ZEPPO1|ZNF503L|ZPO1	zinc finger protein 703	protein-coding
chr8	37650000	37660000	5191	997	0	0.192063	34	8	10	599	NM_032777	25960	Hs.274136	NM_032777	ENSG00000020181	ADGRA2	GPR124|TEM5	adhesion G protein-coupled receptor A2	protein-coding
chr8	38320000	38330000	3728	844	1.13429e-227	0.226395	31	10	14	363	NM_001174067	2260	Hs.264887	NM_015850	ENSG00000077782	FGFR1	BFGFR|CD331|CEK|ECCL|FGFBR|FGFR-1|FLG|FLT-2|FLT2|HBGFR|HH2|HRTFDS|KAL2|N-SAM|OGD|bFGF-R-1	fibroblast growth factor receptor 1	protein-coding
chr8	41500000	41510000	6259	770	0	0.123023	39	8	17	-122	NM_152568	157848		NM_152568	ENSG00000165066	NKX6-3	NKX6.3	NK6 homeobox 3	protein-coding
chr8	41510000	41520000	7503	768	0	0.102359	24	9	13	-2962	NR_106984	102465696		NR_106984	ENSG00000283450	MIR486-2	hsa-mir-486-2|mir-486-2	microRNA 486-2	ncRNA
chr8	41520000	41530000	9394	739	0	0.0786672	24	8	11	-2196	NM_020478	286	Hs.654438	NM_000037	ENSG00000029534	ANK1	ANK|SPH1|SPH2	ankyrin 1	protein-coding
chr8	41750000	41760000	5875	529	0	0.0900426	24	7	11	-720	NM_001142446	286	Hs.654438	NM_000037	ENSG00000029534	ANK1	ANK|SPH1|SPH2	ankyrin 1	protein-coding
chr8	97170000	97180000	3536	871	1.39305e-199	0.246324	25	11	11	-1980	NM_001001557	392255	Hs.492277	NM_001001557	ENSG00000156466	GDF6	BMP-13|BMP13|CDMP2|KFM|KFS|KFS1|KFSL|SGM1	growth differentiation factor 6	protein-coding
chr8	99430000	99440000	5750	712	0	0.123826	34	12	17	-4250	NM_020697	3788	Hs.388045	NM_020697	ENSG00000156486	KCNS2	KV9.2	potassium voltage-gated channel modifier subfamily S member 2	protein-coding
chr8	103660000	103670000	3749	840	3.02562e-231	0.22406	39	12	10	1192	NR_103759	7071	Hs.435001	NM_005655	ENSG00000155090	KLF10	EGR-alpha|EGRA|TIEG|TIEG1	Kruppel like factor 10	protein-coding
chr8	126440000	126450000	4584	1199	7.51061e-243	0.261562	25	6	14	549	NM_001282985	10221	Hs.444947	NM_025195	ENSG00000173334	TRIB1	C8FW|GIG-2|GIG2|SKIP1|TRB-1|TRB1	tribbles pseudokinase 1	protein-coding
chr8	133490000	133500000	5528	1543	1.63048e-272	0.279124	39	14	10	-1996	NM_004519	3786	Hs.374023	NM_004519	ENSG00000184156	KCNQ3	BFNC2|EBN2|KV7.3	potassium voltage-gated channel subfamily Q member 3	protein-coding
chr8	134300000	134310000	10012	1200	0	0.119856	28	8	12	4547	NM_001258432	10397	Hs.372914	NM_006096	ENSG00000104419	NDRG1	CAP43|CMT4D|DRG-1|DRG1|GC4|HMSNL|NDR1|NMSL|PROXY1|RIT42|RTP|TARG1|TDD5	N-myc downstream regulated 1	protein-coding
chr8	140710000	140720000	6307	916	0	0.145235	33	12	16	299	NM_001282534	51305	Hs.493037	NM_001282534	ENSG00000169427	KCNK9	K2p9.1|KT3.2|TASK-3|TASK3	potassium two pore domain channel subfamily K member 9	protein-coding
chr8	142130000	142140000	8883	1768	0	0.199032	33	8	10	-3720	NM_014957	22898	Hs.18166	NM_014957	ENSG00000105339	DENND3	-	DENN domain containing 3	protein-coding
chr8	142350000	142360000	15741	762	0	0.0484086	42	11	13	4352	NR_024441	731779	Hs.586414	NR_024441	ENSG00000253595	LINC01300	-	long intergenic non-protein coding RNA 1300	ncRNA
chr8	142370000	142380000	9441	771	0	0.0816651	45	11	22	2365	NM_005293	2843	Hs.152432	NM_005293	ENSG00000204882	GPR20	-	G protein-coupled receptor 20	protein-coding
chr8	142430000	142440000	3546	564	4.65037e-285	0.159052	48	14	19	3512	NM_032611	11156	Hs.43666	NM_007079	ENSG00000184489	PTP4A3	PRL-3|PRL-R|PRL3	protein tyrosine phosphatase type IVA, member 3	protein-coding
chr8	143070000	143080000	6340	673	0	0.106151	41	6	12	4657	NR_130468	100616374		NR_130468	ENSG00000265612	MIR4539	-	microRNA 4539	ncRNA
chr8	143250000	143260000	7033	803	0	0.114176	29	7	16	-2700	NR_039682	100616268		NR_039682	ENSG00000265247	MIR4472-1	-	microRNA 4472-1	ncRNA
chr8	143270000	143280000	5855	686	0	0.117165	54	9	14	-4717	NR_024378	619434	Hs.393308	NR_024378	ENSG00000254008	LINC00051	C8orf43|NCRNA00051	long intergenic non-protein coding RNA 51	ncRNA
chr8	143480000	143490000	5646	935	0	0.165604	25	6	16	-390	NM_001291931	203062	Hs.370931	NM_145003	ENSG00000171045	TSNARE1	-	t-SNARE domain containing 1	protein-coding
chr8	143540000	143550000	3767	629	6.52261e-293	0.166976	51	13	17	-377	NM_001702	575	Hs.194654	NM_001702	ENSG00000181790	ADGRB1	BAI1|GDAIF	adhesion G protein-coupled receptor B1	protein-coding
chr8	143690000	143700000	8624	540	0	0.062616	77	19	18	833	NM_015193	23237	Hs.40888	NM_015193	ENSG00000198576	ARC	Arg3.1	activity regulated cytoskeleton associated protein	protein-coding
chr8	143710000	143720000	5497	664	0	0.120793	53	13	20	-4949	NR_134305	101928087	Hs.126101	NR_134305	ENSG00000277332	LOC101928087	-	uncharacterized LOC101928087	ncRNA
chr8	143750000	143760000	6932	1048	0	0.151183	29	12	12	3274	NR_033343	8000	Hs.652235	NM_005672	ENSG00000167653	PSCA	PRO232	prostate stem cell antigen	protein-coding
chr8	143760000	143770000	7578	1476	0	0.194774	26	6	14	3126	NM_005672	8000	Hs.652235	NM_005672	ENSG00000167653	PSCA	PRO232	prostate stem cell antigen	protein-coding
chr8	143820000	143830000	2182	478	5.87361e-138	0.219065	114	19	18	-1171	NM_020427	57152	Hs.103505	NM_020427	ENSG00000126233	SLURP1	ANUP|ARS|ArsB|LY6LS|MDM	secreted LY6/PLAUR domain containing 1	protein-coding
chr8	143830000	143840000	5294	868	0	0.163959	45	11	15	-1048	NM_205545	137797	Hs.441280	NM_205545	ENSG00000197353	LYPD2	LYPDC2|UNQ430	LY6/PLAUR domain containing 2	protein-coding
chr8	143850000	143860000	9171	579	0	0.0631338	81	16	17	3438	NM_177476	66004	Hs.158665	NM_023946	ENSG00000180155	LYNX1	SLURP2	Ly6/neurotoxin 1	protein-coding
chr8	143860000	143870000	7625	1194	0	0.15659	40	11	22	3008	NM_003695	8581	Hs.415762	NM_003695	ENSG00000167656	LY6D	E48|Ly-6D	lymphocyte antigen 6 complex, locus D	protein-coding
chr8	143990000	144000000	8642	1112	0	0.128674	33	8	15	4259	NM_000498	1585	Hs.632054	NM_000498	ENSG00000179142	CYP11B2	ALDOS|CPN2|CYP11B|CYP11BL|CYPXIB2|P-450C18|P450C18|P450aldo	cytochrome P450 family 11 subfamily B member 2	protein-coding
chr8	144120000	144130000	8088	1047	0	0.129451	30	6	12	4374	NM_173687	286122	Hs.660382	NM_173687	ENSG00000177335	C8orf31	-	chromosome 8 open reading frame 31	protein-coding
chr8	144340000	144350000	8625	884	0	0.102493	44	7	13	-4607	NM_138465	2738	Hs.400533	NM_138465	ENSG00000250571	GLI4	HKR4|ZNF928	GLI family zinc finger 4	protein-coding
chr8	144360000	144370000	6653	1416	0	0.212836	24	7	10	-1130	NR_120682	100507316	Hs.446671	NR_120682	ENSG00000253716	MINCR	LINC01604	MYC-induced long noncoding RNA	ncRNA
chr8	144410000	144420000	6588	1441	0	0.218731	26	7	10	2061	NM_052963	116447	Hs.528574	NM_052963	ENSG00000184428	TOP1MT	-	topoisomerase (DNA) I, mitochondrial	protein-coding
chr8	144440000	144450000	4208	958	1.89283e-255	0.227662	46	6	10	-2853	NM_001258446	116447	Hs.528574	NM_052963	ENSG00000184428	TOP1MT	-	topoisomerase (DNA) I, mitochondrial	protein-coding
chr8	144450000	144460000	2932	655	9.49997e-182	0.223397	89	9	17	3975	NM_052924	114822	Hs.521912	NM_052924	ENSG00000158106	RHPN1	ODF5|RHOPHILIN|RHPN	rhophilin Rho GTPase binding protein 1	protein-coding
chr8	144510000	144520000	4313	700	0	0.1623	56	14	22	-2398	NM_201589	389692	Hs.521914	NM_201589	ENSG00000182759	MAFA	RIPE3b1|hMafA	MAF bZIP transcription factor A	protein-coding
chr8	144630000	144640000	4284	1090	1.55434e-233	0.254435	36	9	13	-557	NM_001166237	79792	Hs.118983	NM_024736	ENSG00000104518	GSDMD	DF5L|DFNA5L|FKSG10|GSDMDC1	gasdermin D	protein-coding
chr8	144640000	144650000	4604	754	0	0.163771	41	13	21	4523	NM_024736	79792	Hs.118983	NM_024736	ENSG00000104518	GSDMD	DF5L|DFNA5L|FKSG10|GSDMDC1	gasdermin D	protein-coding
chr8	144650000	144660000	9801	429	0	0.043771	99	21	29	-72	NM_001100878	642475	Hs.531406	NM_001100878	ENSG00000204839	MROH6	C8orf73	maestro heat like repeat family member 6	protein-coding
chr8	144660000	144670000	11373	1045	0	0.0918843	34	10	16	-4479	NM_001286829	93100	Hs.493164	NM_145201	ENSG00000147813	NAPRT	NAPRT1|PP3856	nicotinate phosphoribosyltransferase	protein-coding
chr8	144670000	144680000	9942	821	0	0.082579	34	12	15	4583	NM_001130057	1936	Hs.333388	NM_001960	ENSG00000104529	EEF1D	EF-1D|EF1D|FP1047	eukaryotic translation elongation factor 1 delta	protein-coding
chr8	144680000	144690000	8143	1048	0	0.128699	38	7	16	4926	NM_032862	84948	Hs.71574	NM_032862	ENSG00000179886	TIGD5	-	tigger transposable element derived 5	protein-coding
chr8	144690000	144700000	8420	872	0	0.103563	54	15	19	-3216	NM_023078	65263	Hs.165186	NM_023078	ENSG00000104524	PYCRL	PYCR3	pyrroline-5-carboxylate reductase-like	protein-coding
chr8	144790000	144800000	6694	933	0	0.139379	44	12	16	-3507	NM_139021	225689	Hs.493169	NM_139021	ENSG00000181085	MAPK15	ERK7|ERK8	mitogen-activated protein kinase 15	protein-coding
chr8	144810000	144820000	11123	727	0	0.0653601	74	19	24	323	NR_039810	100616318		NR_039810	ENSG00000265660	MIR4664	-	microRNA 4664	ncRNA
chr8	144890000	144900000	13943	733	0	0.0525712	63	19	25	212	NR_030633	100126338		NR_030633	ENSG00000180900	MIR937	MIRN937|hsa-mir-937|mir-937	microRNA 937	ncRNA
chr8	144910000	144920000	4211	1167	1.32366e-209	0.277131	36	10	16	-3444	NM_078480	22827	Hs.521924	NM_014281	ENSG00000179950	PUF60	FIR|RoBPI|SIAHBP1|VRJS	poly(U) binding splicing factor 60	protein-coding
chr8	144920000	144930000	7018	1274	0	0.181533	59	16	14	-1854	NM_178564	340371	Hs.521926	NM_178564	ENSG00000185189	NRBP2	TRG16|pp9320	nuclear receptor binding protein 2	protein-coding
chr8	144950000	144960000	6938	904	0	0.130297	75	17	26	-2368	NM_031308	83481	Hs.200412	NM_031308	ENSG00000261150	EPPK1	EPIPL|EPIPL1	epiplakin 1	protein-coding
chr8	145010000	145020000	10669	876	0	0.082107	81	18	26	-1242	NM_201384	5339	Hs.434248	NM_000445	ENSG00000178209	PLEC	EBS1|EBSMD|EBSND|EBSO|EBSOG|EBSPA|HD1|LGMD2Q|PCN|PLEC1|PLEC1b|PLTN	plectin	protein-coding
chr8	145020000	145030000	6879	658	0	0.0956534	81	17	23	44	NM_201380	5339	Hs.434248	NM_000445	ENSG00000178209	PLEC	EBS1|EBSMD|EBSND|EBSO|EBSOG|EBSPA|HD1|LGMD2Q|PCN|PLEC1|PLEC1b|PLTN	plectin	protein-coding
chr8	145040000	145050000	5144	989	0	0.192263	48	21	16	2697	NM_201378	5339	Hs.434248	NM_000445	ENSG00000178209	PLEC	EBS1|EBSMD|EBSND|EBSO|EBSOG|EBSPA|HD1|LGMD2Q|PCN|PLEC1|PLEC1b|PLTN	plectin	protein-coding
chr8	145050000	145060000	8420	699	0	0.0830166	33	13	20	-4087	NM_000445	5339	Hs.434248	NM_000445	ENSG00000178209	PLEC	EBS1|EBSMD|EBSND|EBSO|EBSOG|EBSPA|HD1|LGMD2Q|PCN|PLEC1|PLEC1b|PLTN	plectin	protein-coding
chr8	145060000	145070000	6496	828	0	0.127463	64	17	18	774	NM_001009184	2907	Hs.594634	NM_000837	ENSG00000178719	GRINA	HNRGW|LFG1|NMDARA1|TMBIM3	glutamate ionotropic receptor NMDA type subunit associated protein 1	protein-coding
chr8	145110000	145120000	4419	625	0	0.141435	39	14	16	606	NM_017570	26873	Hs.305882	NM_017570	ENSG00000178814	OPLAH	5-Opase|OPLA|OPLAHD	5-oxoprolinase (ATP-hydrolysing)	protein-coding
chr8	145150000	145160000	9000	817	0	0.0907778	31	13	20	4138	NR_038270	81858	Hs.529755	NM_030974	ENSG00000179526	SHARPIN	SIPL1	SHANK associated RH domain interactor	protein-coding
chr8	145160000	145170000	7609	836	0	0.10987	46	10	17	2405	NM_001316309	340390	Hs.98723	NM_032529	ENSG00000179698	WDR97	KIAA1875	WD repeat domain 97	protein-coding
chr8	145310000	145320000	5485	390	0	0.071103	49	10	10	2640	NR_107057	102465906		NR_107057	ENSG00000261236	MIR7112	MIR7112-1|MIR7112-2|hsa-mir-7112|hsa-mir-7112-1|hsa-mir-7112-2	microRNA 7112	ncRNA
chr8	145320000	145330000	5619	364	0	0.0647802	77	16	20	3539	NM_001080514	642658	Hs.553250	NM_001008271	ENSG00000260428	SCX	SCXA|SCXB|bHLHa48	scleraxis bHLH transcription factor	protein-coding
chr8	145480000	145490000	4826	382	0	0.0791546	55	4	15	1693	NR_107057	102465906		NR_107057	ENSG00000261236	MIR7112	MIR7112-1|MIR7112-2|hsa-mir-7112|hsa-mir-7112-1|hsa-mir-7112-2	microRNA 7112	ncRNA
chr8	145490000	145500000	6014	398	0	0.0661789	79	7	15	4453	NM_001080514	642658	Hs.553250	NM_001008271	ENSG00000260428	SCX	SCXA|SCXB|bHLHa48	scleraxis bHLH transcription factor	protein-coding
chr8	145540000	145550000	12707	828	0	0.0651609	62	13	23	-4022	NR_106907	102465511		NR_106907	ENSG00000185000	MIR6848	hsa-mir-6848	microRNA 6848	ncRNA
chr8	145550000	145560000	11828	658	0	0.0556307	64	14	22	-4418	NM_012079	8694	Hs.521954	NM_012079	ENSG00000185000	DGAT1	ARAT|ARGP1|DGAT|DIAR7	diacylglycerol O-acyltransferase 1	protein-coding
chr8	145570000	145580000	8535	932	0	0.109197	31	6	11	3591	NM_001252404	340393	Hs.122231	NM_001252402	ENSG00000261587	TMEM249	C8ORFK29	transmembrane protein 249	protein-coding
chr8	145580000	145590000	8194	1029	0	0.12558	28	4	13	2724	NM_024531	79581	Hs.6459	NM_024531	ENSG00000185803	SLC52A2	BVVLS2|D15Ertd747e|GPCR41|GPR172A|PAR1|RFT3|RFVT2|hRFT3	solute carrier family 52 member 2	protein-coding
chr8	145610000	145620000	6842	1025	0	0.14981	45	17	16	4445	NR_030635	100126351		NR_030635	ENSG00000071894	MIR939	MIRN939|hsa-mir-939|mir-939	microRNA 939	ncRNA
chr8	145620000	145630000	8790	648	0	0.0737201	69	23	21	739	NR_106908	102466749		NR_106908	ENSG00000071894	MIR6849	hsa-mir-6849	microRNA 6849	ncRNA
chr8	145630000	145640000	8446	1027	0	0.121596	50	10	16	-267	NM_013291	29894	Hs.493202	NM_013291	ENSG00000071894	CPSF1	CPSF160|HSU37012|P/cl.18	cleavage and polyadenylation specific factor 1	protein-coding
chr8	145640000	145650000	10059	964	0	0.0958346	44	10	18	-2721	NM_130849	55630	Hs.521934	NM_017767	ENSG00000147804	SLC39A4	AEZ|AWMS2|ZIP4	solute carrier family 39 member 4	protein-coding
chr8	145650000	145660000	14073	879	0	0.06246	32	15	20	-1054	NM_016208	51160	Hs.418175	NM_016208	ENSG00000160948	VPS28	-	VPS28, ESCRT-I subunit	protein-coding
chr8	145660000	145670000	11731	874	0	0.0745035	47	14	22	-3998	NR_106953	102466271		NR_106953	ENSG00000276598	MIR6893	hsa-mir-6893	microRNA 6893	ncRNA
chr8	145680000	145690000	6420	856	0	0.133333	30	11	16	3234	NM_001330618	50626	Hs.459379	NM_032687	ENSG00000187954	CYHR1	CHRP	cysteine and histidine rich 1	protein-coding
chr8	145690000	145700000	8812	628	0	0.0712665	64	15	23	3280	NM_145754	90990	Hs.528713	NM_145754	ENSG00000167702	KIFC2	-	kinesin family member C2	protein-coding
chr8	145700000	145710000	7636	1386	0	0.181509	42	8	12	1266	NM_001329445	84988	Hs.521937	NM_032902	ENSG00000160972	PPP1R16A	MYPT3	protein phosphatase 1 regulatory subunit 16A	protein-coding
chr8	145720000	145730000	7519	799	0	0.106264	47	20	22	-4465	NM_005309	2875	Hs.103502	NM_005309	ENSG00000167701	GPT	AAT1|ALT1|GPT1	glutamic--pyruvic transaminase	protein-coding
chr8	145730000	145740000	3033	676	2.46995e-188	0.222882	73	12	24	581	NM_138431	113655	Hs.7678	NM_138431	ENSG00000167700	MFSD3	-	major facilitator superfamily domain containing 3	protein-coding
chr8	145740000	145750000	4884	977	0	0.200041	34	9	13	1651	NM_001272036	9684	Hs.459391	NM_014665	ENSG00000160959	LRRC14	LRRC14A	leucine rich repeat containing 14	protein-coding
chr8	145750000	145760000	4754	680	0	0.143037	70	12	22	-542	NM_001001795	414919	Hs.105685	NM_001001795	ENSG00000213563	C8orf82	-	chromosome 8 open reading frame 82	protein-coding
chr8	146010000	146020000	9526	1039	0	0.10907	30	13	14	-2270	NM_001286769	80778	Hs.631854	NM_030580	ENSG00000196378	ZNF34	KOX32	zinc finger protein 34	protein-coding
chr8	146020000	146030000	8385	1392	0	0.166011	26	3	11	739	NM_213605	340385	Hs.521942	NM_213605	ENSG00000197363	ZNF517	-	zinc finger protein 517	protein-coding
chr8	146070000	146080000	8846	1340	0	0.151481	34	5	11	3452	NM_001081004	28991	Hs.493218	NM_014066	ENSG00000170619	COMMD5	HCARG|HT002	COMM domain containing 5	protein-coding
chr9	10000	20000	3107	732	2.67849e-183	0.235597	61	7	11	3013	NR_051986	100287596	Hs.719844	NR_051986		DDX11L5	-	DEAD/H-box helicase 11 like 5	pseudo
chr9	33400000	33410000	15496	1034	0	0.0667269	32	13	16	-2320	NR_134515	364	Hs.455323	NM_001170	ENSG00000165269	AQP7	AQP7L|AQPap|GLYCQTL	aquaporin 7	protein-coding
chr9	33440000	33450000	10921	1085	0	0.0993499	44	13	19	2631	NM_001318144	360	Hs.234642	NM_004925	ENSG00000165272	AQP3	AQP-3|GIL	aquaporin 3 (Gill blood group)	protein-coding
chr9	34560000	34570000	11963	1151	0	0.0962133	37	13	16	-3010	NR_024369	415056	Hs.734229	NR_024369		CNTFR-AS1	-	CNTFR antisense RNA 1	ncRNA
chr9	34580000	34590000	12345	1130	0	0.091535	39	7	11	4735	NM_147164	1271	Hs.129966	NM_001842	ENSG00000122756	CNTFR	-	ciliary neurotrophic factor receptor	protein-coding
chr9	34590000	34600000	7789	728	0	0.0934651	34	9	15	-4862	NM_001207011	1271	Hs.129966	NM_001842	ENSG00000122756	CNTFR	-	ciliary neurotrophic factor receptor	protein-coding
chr9	34620000	34630000	7137	668	0	0.0935967	53	14	17	3011	NM_001017363	138715	Hs.534549	NM_001017363	ENSG00000205143	ARID3C	-	AT-rich interaction domain 3C	protein-coding
chr9	34650000	34660000	11068	844	0	0.0762559	37	10	12	1106	NR_052010	3590	Hs.591088	NM_004512	ENSG00000137070	IL11RA	CRSDA	interleukin 11 receptor subunit alpha	protein-coding
chr9	34660000	34670000	8704	1165	0	0.133847	35	10	14	1053	NR_135148	730098	Hs.459590	NM_001320037	ENSG00000187186	LOC730098	-	uncharacterized LOC730098	protein-coding
chr9	34980000	34990000	6610	1302	0	0.196974	34	11	10	4376	NR_109756	101926900	Hs.545814	NR_109756	ENSG00000281491	DNAJB5-AS1	-	DNAJB5 antisense RNA 1 (head to head)	ncRNA
chr9	34990000	35000000	6790	874	0	0.128719	53	7	20	4733	NM_001135005	25822	Hs.237506	NM_012266	ENSG00000137094	DNAJB5	Hsc40	DnaJ heat shock protein family (Hsp40) member B5	protein-coding
chr9	35100000	35110000	12259	1161	0	0.0947059	35	8	13	-1808	NM_001287032	30968	Hs.3439	NM_013442	ENSG00000165283	STOML2	HSPC108|SLP-2	stomatin like 2	protein-coding
chr9	35110000	35120000	5560	1166	0	0.209712	64	13	14	908	NM_025182	80256	Hs.301696	NM_025182	ENSG00000005238	FAM214B	KIAA1539	family with sequence similarity 214 member B	protein-coding
chr9	35560000	35570000	8773	1743	0	0.198678	29	6	10	-1104	NM_001287238	730112	Hs.98959	NM_001099951	ENSG00000215187	FAM166B	-	family with sequence similarity 166 member B	protein-coding
chr9	35600000	35610000	9782	1306	0	0.133511	31	8	15	-281	NM_001318230	7016	Hs.708096	NM_006285	ENSG00000107140	TESK1	-	testis-specific kinase 1	protein-coding
chr9	35610000	35620000	6970	906	0	0.129986	36	11	12	3424	NM_001782	971	Hs.116481	NM_001782	ENSG00000137101	CD72	CD72b|LYB2	CD72 molecule	protein-coding
chr9	35690000	35700000	5027	985	0	0.195942	43	8	10	-4947	NM_001301226	7169	Hs.300772	NM_003289	ENSG00000198467	TPM2	AMCD1|DA1|DA2B|HEL-S-273|NEM4|TMSB	tropomyosin 2 (beta)	protein-coding
chr9	35750000	35760000	6811	1327	0	0.194832	31	7	13	-726	NM_001044264	692094	Hs.571601	NM_001044264	ENSG00000215183	MSMP	PSMP	microseminoprotein, prostate associated	protein-coding
chr9	35810000	35820000	7339	1139	0	0.155198	26	6	12	42	NM_032593	84681	Hs.70573	NM_032593	ENSG00000137133	HINT2	HIT-17	histidine triad nucleotide binding protein 2	protein-coding
chr9	35820000	35830000	6848	931	0	0.135952	44	8	10	3744	NM_001012446	392307	Hs.128075	NM_001012446	ENSG00000204930	FAM221B	C9orf128	family with sequence similarity 221 member B	protein-coding
chr9	36860000	36870000	10487	933	0	0.0889673	29	5	13	-695	NR_039766	100616278		NR_039766	ENSG00000264922	MIR4540	-	microRNA 4540	ncRNA
chr9	37030000	37040000	6940	1561	0	0.224928	37	12	10	-524	NM_001280550	5079	Hs.654464	NM_016734	ENSG00000196092	PAX5	ALL3|BSAP	paired box 5	protein-coding
chr9	38060000	38070000	6096	932	0	0.152887	27	7	11	4210	NM_003028	6461	Hs.521482	NM_003028	ENSG00000107338	SHB	bA3J10.2	SH2 domain containing adaptor protein B	protein-coding
chr9	90490000	90500000	5536	620	0	0.111994	25	4	11	-2772	NM_178828	286234	Hs.130672	NM_178828	ENSG00000177992	SPATA31E1	C9orf79|FAM75E1	SPATA31 subfamily E member 1	protein-coding
chr9	90740000	90750000	3573	563	5.36781e-289	0.157571	25	4	10	4900	NM_001166137	645961	Hs.580879	NM_001166137		SPATA31C2	FAM75C2	SPATA31 subfamily C member 2	protein-coding
chr9	94900000	94910000	6169	767	0	0.124331	28	9	11	1251	NR_027341	158314	Hs.149940	NR_027341		LINC00475	C9orf44	long intergenic non-protein coding RNA 475	ncRNA
chr9	95820000	95830000	6385	709	0	0.111042	44	8	12	4030	NM_001287005	203328	Hs.88417	NM_145006	ENSG00000157303	SUSD3	-	sushi domain containing 3	protein-coding
chr9	95850000	95860000	3545	595	9.08314e-275	0.167842	41	7	10	-3405	NR_134468	84270	Hs.434213	NM_032310	ENSG00000165233	CARD19	BinCARD|C9orf89	caspase recruitment domain family member 19	protein-coding
chr9	95890000	95900000	5596	644	0	0.115082	31	4	12	1570	NM_004148	4814	Hs.494457	NM_004148	ENSG00000131669	NINJ1	NIN1|NINJURIN	ninjurin 1	protein-coding
chr9	95940000	95950000	4108	561	0	0.136563	27	9	11	-2212	NM_006648	65268	Hs.654856	NM_006648	ENSG00000165238	WNK2	NY-CO-43|P/OKcl.13|PRKWNK2|SDCCAG43	WNK lysine deficient protein kinase 2	protein-coding
chr9	96330000	96340000	3182	873	1.00579e-160	0.274356	41	7	14	-3909	NM_005392	5253	Hs.211441	NM_005392	ENSG00000197724	PHF2	CENP-35|GRC5|JHDM1E|KDM7C	PHD finger protein 2	protein-coding
chr9	96580000	96590000	7183	514	0	0.0715578	37	13	13	3361	NR_036254	100422927		NR_036254	ENSG00000265347	MIR4291	-	microRNA 4291	ncRNA
chr9	96710000	96720000	8178	598	0	0.073123	45	12	16	2608	NM_021570	56033	Hs.164960	NM_021570	ENSG00000131668	BARX1	-	BARX homeobox 1	protein-coding
chr9	98270000	98280000	3808	880	3.57932e-228	0.231092	52	5	17	-4169	NM_000264	5727	Hs.494538	NM_000264	ENSG00000185920	PTCH1	BCNS|HPE7|NBCCS|PTC|PTC1|PTCH|PTCH11	patched 1	protein-coding
chr9	98780000	98790000	6461	739	0	0.114379	42	9	11	-963	NR_024129	100188953	Hs.434310	NR_024129	ENSG00000225194	LINC00092	NCRNA00092|bA346B7.1	long intergenic non-protein coding RNA 92	ncRNA
chr9	100120000	100130000	4952	1055	1.1465880256167e-318	0.213045	24	6	11	963	NR_031637	100302223		NR_031637	ENSG00000221269	MIR1302-8	MIRN1302-8|hsa-mir-1302-8	microRNA 1302-8	ncRNA
chr9	100150000	100160000	4421	811	6.18570188593241e-321	0.183443	29	6	12	3973	NR_026847	286359	Hs.132262	NM_182600		LOC286359	-	uncharacterized LOC286359	ncRNA
chr9	100260000	100270000	5667	962	0	0.169755	27	9	11	1079	NM_003275	7111	Hs.404289	NM_003275	ENSG00000136842	TMOD1	D9S57E|ETMOD|TMOD	tropomodulin 1	protein-coding
chr9	100610000	100620000	4340	923	5.98771e-280	0.212673	30	11	12	-537	NM_004473	2304	Hs.159234	NM_004473	ENSG00000178919	FOXE1	FKHL15|FOXE2|HFKH4|HFKL5|NMTC4|TITF2|TTF-2|TTF2	forkhead box E1	protein-coding
chr9	102580000	102590000	3968	824	3.29361e-261	0.207661	35	9	12	863	NM_006981	8013	Hs.279522	NM_006981	ENSG00000119508	NR4A3	CHN|CSMF|MINOR|NOR1|TEC	nuclear receptor subfamily 4 group A member 3	protein-coding
chr9	116260000	116270000	4806	838	0	0.174365	33	6	11	1293	NM_001322214	5998	Hs.494875	NM_017790	ENSG00000138835	RGS3	C2PA|RGP3	regulator of G-protein signaling 3	protein-coding
chr9	116340000	116350000	4662	787	0	0.168812	25	10	13	1843	NM_001282922	5998	Hs.494875	NM_017790	ENSG00000138835	RGS3	C2PA|RGP3	regulator of G-protein signaling 3	protein-coding
chr9	116910000	116920000	7438	755	0	0.101506	33	9	13	-2825	NM_032888	85301	Hs.494892	NM_032161	ENSG00000196739	COL27A1	STLS	collagen type XXVII alpha 1 chain	protein-coding
chr9	123630000	123640000	8113	1254	0	0.154567	38	8	12	-3811	NR_104601	26147	Hs.460124	NM_015651	ENSG00000119403	PHF19	MTF2L1|PCL3|TDRD19B	PHD finger protein 19	protein-coding
chr9	124060000	124070000	7207	1662	0	0.230609	28	9	14	2921	NM_000177	2934	Hs.522373	NM_000177	ENSG00000148180	GSN	ADF|AGEL	gelsolin	protein-coding
chr9	124320000	124330000	15969	992	0	0.0621204	26	5	13	-4381	NM_032552	153090	Hs.522378	NM_032552	ENSG00000136848	DAB2IP	AF9Q34|AIP-1|AIP1|DIP1/2	DAB2 interacting protein	protein-coding
chr9	124880000	124890000	10724	1350	0	0.125886	24	6	10	-2554	NR_039690	100616312		NR_039690	ENSG00000266583	MIR4478	mir-4478	microRNA 4478	ncRNA
chr9	124980000	124990000	9520	1486	0	0.156092	28	7	13	-981	NM_001242335	26468	Hs.103137	NM_014368	ENSG00000106852	LHX6	LHX6.1	LIM homeobox 6	protein-coding
chr9	125130000	125140000	11658	1063	0	0.091182	51	14	21	1716	NM_001271164	5742	Hs.201978	NM_000962	ENSG00000095303	PTGS1	COX1|COX3|PCOX1|PES-1|PGG/HS|PGHS-1|PGHS1|PHS1|PTGHS	prostaglandin-endoperoxide synthase 1	protein-coding
chr9	126110000	126120000	6097	700	0	0.114811	52	12	17	-3446	NM_173689	286204	Hs.568340	NM_173689	ENSG00000148204	CRB2	FSGS9|VMCKD	crumbs 2, cell polarity complex component	protein-coding
chr9	126130000	126140000	10669	828	0	0.077608	38	14	19	3942	NR_104603	286204	Hs.568340	NM_173689	ENSG00000148204	CRB2	FSGS9|VMCKD	crumbs 2, cell polarity complex component	protein-coding
chr9	126770000	126780000	10760	1064	0	0.0988848	35	14	19	1111	NM_004789	9355	Hs.696425	NM_004789	ENSG00000106689	LHX2	LH2|hLhx2	LIM homeobox 2	protein-coding
chr9	127260000	127270000	9655	771	0	0.079855	65	15	25	4699	NM_004959	2516	Hs.495108	NM_004959	ENSG00000136931	NR5A1	AD4BP|ELP|FTZ1|FTZF1|POF7|SF-1|SF1|SPGF8|SRXY3|hSF-1	nuclear receptor subfamily 5 group A member 1	protein-coding
chr9	127530000	127540000	6693	1373	0	0.20514	32	6	12	-1411	NM_001278546	2649	Hs.20131	NM_001489	ENSG00000148200	NR6A1	CT150|GCNF|GCNF1|NR61|RTR|hGCNF|hRTR	nuclear receptor subfamily 6 group A member 1	protein-coding
chr9	127610000	127620000	10888	1293	0	0.118755	26	8	15	-696	NM_001276376	401551	Hs.343383	NM_001045476	ENSG00000136918	WDR38	-	WD repeat domain 38	protein-coding
chr9	129370000	129380000	9638	829	0	0.0860137	45	11	16	-1722	NM_002316	4010	Hs.129133	NM_002316	ENSG00000136944	LMX1B	LMX1.2|NPS1	LIM homeobox transcription factor 1 beta	protein-coding
chr9	130330000	130340000	9547	1244	0	0.130303	55	15	11	-3604	NM_022833	64855	Hs.522401	NM_022833	ENSG00000136830	FAM129B	C9orf88|MEG-3|MINERVA|OC58|bA356B19.6	family with sequence similarity 129 member B	protein-coding
chr9	130470000	130480000	9737	993	0	0.101982	36	11	16	2955	NM_001345978	138428	Hs.653265	NM_001002913	ENSG00000187024	PTRH1	C9orf115|PTH1	peptidyl-tRNA hydrolase 1 homolog	protein-coding
chr9	130490000	130500000	5121	1116	4.44659081257122e-323	0.217926	25	8	10	2628	NM_001085347	27433	Hs.444106	NM_130459	ENSG00000160404	TOR2A	TORP1	torsin family 2 member A	protein-coding
chr9	130510000	130520000	10985	1182	0	0.107601	46	9	11	2561	NM_001142534	10044	Hs.306412	NM_005489	ENSG00000095370	SH2D3C	CHAT|NSP3|PRO34088|SHEP1	SH2 domain containing 3C	protein-coding
chr9	130530000	130540000	5609	1210	0	0.215725	43	10	11	-1352	NM_005489	10044	Hs.306412	NM_005489	ENSG00000095370	SH2D3C	CHAT|NSP3|PRO34088|SHEP1	SH2 domain containing 3C	protein-coding
chr9	130540000	130550000	5953	1206	0	0.202587	46	10	16	-3112	NR_039767	100616250		NR_039767	ENSG00000136807	MIR3960	-	microRNA 3960	ncRNA
chr9	130560000	130570000	6341	1531	0	0.241445	32	9	13	-137	NM_001288803	2356	Hs.335084	NM_004957	ENSG00000136877	FPGS	-	folylpolyglutamate synthase	protein-coding
chr9	130570000	130580000	10920	1198	0	0.109707	30	10	13	-3345	NR_136302	102723566		NR_136302	ENSG00000225032	LOC102723566	-	uncharacterized LOC102723566	ncRNA
chr9	130600000	130610000	11087	1283	0	0.115721	35	11	16	4446	NM_001278138	2022	Hs.76753	NM_000118	ENSG00000106991	ENG	END|HHT1|ORW1	endoglin	protein-coding
chr9	130610000	130620000	9896	1088	0	0.109943	36	6	11	2052	NM_001114753	2022	Hs.76753	NM_000118	ENSG00000106991	ENG	END|HHT1|ORW1	endoglin	protein-coding
chr9	130630000	130640000	14417	785	0	0.0544496	49	9	20	827	NM_001318122	203	Hs.175473	NM_000476	ENSG00000106992	AK1	HTL-S-58j	adenylate kinase 1	protein-coding
chr9	130670000	130680000	11348	1126	0	0.0992245	32	11	13	4305	NM_175039	27090	Hs.3972	NM_014403	ENSG00000136840	ST6GALNAC4	IV|SIAT3-C|SIAT3C|SIAT7-D|SIAT7D|ST6GALNACIV|ST6GalNAc	ST6 N-acetylgalactosaminide alpha-2,6-sialyltransferase 4	protein-coding
chr9	130680000	130690000	11053	1071	0	0.0968968	33	12	11	4770	NM_173492	138429	Hs.734928	NM_173492	ENSG00000167103	PIP5KL1	PIPKH|bA203J24.5	phosphatidylinositol-4-phosphate 5-kinase like 1	protein-coding
chr9	130690000	130700000	9535	888	0	0.0931306	37	8	15	-1924	NM_001135219	138429	Hs.734928	NM_173492	ENSG00000167103	PIP5KL1	PIPKH|bA203J24.5	phosphatidylinositol-4-phosphate 5-kinase like 1	protein-coding
chr9	130700000	130710000	11549	1213	0	0.105031	24	8	10	-4237	NM_003863	8818	Hs.108973	NM_003863	ENSG00000136908	DPM2	CDG1U	dolichyl-phosphate mannosyltransferase subunit 2, regulatory	protein-coding
chr9	130740000	130750000	8295	1213	0	0.146233	28	4	12	-2188	NM_001035254	399665	Hs.535972	NM_203305	ENSG00000167106	FAM102A	C9orf132|EEIG1|SYM-3A|bA203J24.7	family with sequence similarity 102 member A	protein-coding
chr9	130880000	130890000	11262	1204	0	0.106908	51	7	13	-3987	NR_033374	100289019	Hs.693796	NR_033374		SLC25A25-AS1	-	SLC25A25 antisense RNA 1	ncRNA
chr9	130910000	130920000	11143	780	0	0.0699991	56	15	19	3291	NM_005564	3934	Hs.204238	NM_005564	ENSG00000148346	LCN2	24p3|MSFI|NGAL|p25	lipocalin 2	protein-coding
chr9	130960000	130970000	7386	1383	0	0.187246	34	7	10	-634	NM_001288737	1759	Hs.522413	NM_004408	ENSG00000106976	DNM1	DNM|EIEE31	dynamin 1	protein-coding
chr9	131000000	131010000	10426	912	0	0.0874736	64	12	17	2109	NR_029619	406978		NR_029619	ENSG00000207581	MIR199B	MIRN199B|mir-199b	microRNA 199b	ncRNA
chr9	131150000	131160000	7142	1023	0	0.143237	46	9	16	-7	NR_029837	407003		NR_029837	ENSG00000207955	MIR219A2	MIR219-2|MIRN219-2|hsa-mir-219a-2|mir-219a-2	microRNA 219a-2	ncRNA
chr9	131180000	131190000	9930	1191	0	0.11994	25	6	11	2241	NM_016174	51148	Hs.495230	NM_016174	ENSG00000167123	CERCAM	CEECAM1|GLT25D3	cerebral endothelial cell adhesion molecule	protein-coding
chr9	131460000	131470000	7443	1612	0	0.216579	28	7	11	217	NM_013355	29941	Hs.300485	NM_013355	ENSG00000160447	PKN3	UTDP4-1	protein kinase N3	protein-coding
chr9	131480000	131490000	8180	975	0	0.119193	44	12	15	1408	NM_001318023	84885	Hs.133122	NM_032799	ENSG00000160446	ZDHHC12	DHHC-12|ZNF400	zinc finger DHHC-type containing 12	protein-coding
chr9	131790000	131800000	7257	1058	0	0.14579	28	13	13	-3790	NR_138424	84895	Hs.632693	NM_032809	ENSG00000148343	MIGA2	C9orf54|FAM73B	mitoguardin 2	protein-coding
chr9	132040000	132050000	8248	1241	0	0.150461	44	5	13	305	NR_121587	101929331	Hs.522428	NR_121587	ENSG00000224307	LOC101929331	-	uncharacterized LOC101929331	ncRNA
chr9	132080000	132090000	7612	1331	0	0.174855	36	14	17	1705	NM_001012715	414318	Hs.449434	NM_001012715		C9orf106	bA65J3.5	chromosome 9 open reading frame 106	protein-coding
chr9	132250000	132260000	9537	847	0	0.088812	44	12	16	4061	NR_038955	100506190	Hs.529860	NR_038955		LINC00963	-	long intergenic non-protein coding RNA 963	ncRNA
chr9	132370000	132380000	11447	1118	0	0.0976675	38	14	21	3837	NM_001286796	28989	Hs.744027	NM_014064	ENSG00000148335	NTMT1	AD-003|C9orf32|HOMT1A|METTL11A|NRMT|NRMT1|NTM1A	N-terminal Xaa-Pro-Lys N-methyltransferase 1	protein-coding
chr9	132420000	132430000	5449	1324	1.20960686716148e-310	0.24298	46	10	11	-2920	NM_016307	51450	Hs.660115	NM_016307	ENSG00000167157	PRRX2	PMX2|PRX2	paired related homeobox 2	protein-coding
chr9	132480000	132490000	7320	1150	0	0.157104	38	12	12	-4015	NR_132102	101929437	Hs.112596	NR_132102	ENSG00000236024	PRRX2-AS1	-	PRRX2 antisense RNA 1	ncRNA
chr9	132630000	132640000	12438	1403	0	0.112799	25	9	12	3116	NR_106914	102466750		NR_106914	ENSG00000276124	MIR6855	hsa-mir-6855	microRNA 6855	ncRNA
chr9	132930000	132940000	10457	989	0	0.0945778	42	9	17	143	NM_014286	23413	Hs.642946	NM_014286	ENSG00000107130	NCS1	FLUP|FREQ	neuronal calcium sensor 1	protein-coding
chr9	132960000	132970000	11877	1044	0	0.087901	24	7	13	2128	NM_001128826	23413	Hs.642946	NM_014286	ENSG00000107130	NCS1	FLUP|FREQ	neuronal calcium sensor 1	protein-coding
chr9	133320000	133330000	14091	1074	0	0.0762189	37	9	13	4906	NM_054012	445	Hs.160786	NM_000050	ENSG00000130707	ASS1	ASS|CTLN1	argininosuccinate synthase 1	protein-coding
chr9	133530000	133540000	11389	1126	0	0.0988673	51	14	20	-4981	NM_021619	59335	Hs.495311	NM_021619	ENSG00000130711	PRDM12	HSAN8|PFM9	PR/SET domain 12	protein-coding
chr9	133770000	133780000	6518	903	0	0.138539	75	10	16	-2801	NM_198180	347148	Hs.660704	NM_198180	ENSG00000188710	QRFP	26RFa|P518	pyroglutamylated RFamide peptide	protein-coding
chr9	133810000	133820000	4638	762	0	0.164295	31	8	17	-545	NM_001145106	84929	Hs.133205	NM_032843	ENSG00000130720	FIBCD1	-	fibrinogen C domain containing 1	protein-coding
chr9	133970000	133980000	9542	1633	0	0.171138	24	6	11	3137	NR_033701	83543	Hs.4944	NM_031426	ENSG00000126878	AIF1L	C9orf58|IBA2	allograft inflammatory factor 1 like	protein-coding
chr9	134150000	134160000	7268	800	0	0.110072	61	8	18	-3094	NM_033387	286336	Hs.143878	NM_033387	ENSG00000126882	FAM78A	C9orf59	family with sequence similarity 78 member A	protein-coding
chr9	134360000	134370000	12802	1015	0	0.0792845	31	8	11	-873	NR_002914	26786		NR_002914	ENSG00000235284	SNORD62A	RNU62|U62|U62A	small nucleolar RNA, C/D box 62A	snoRNA
chr9	134400000	134410000	9315	1174	0	0.126033	25	6	14	1662	NM_001261451	83549	Hs.9597	NM_031432	ENSG00000130717	UCK1	URK1	uridine-cytidine kinase 1	protein-coding
chr9	135030000	135040000	9313	1174	0	0.12606	42	8	13	-2334	NM_032536	84628	Hs.163642	NM_032536	ENSG00000196358	NTNG2	LHLL9381|Lmnt2|NTNG1|bA479K20.1	netrin G2	protein-coding
chr9	135450000	135460000	9687	964	0	0.0995148	32	12	13	-2993	NM_020064	56751	Hs.283809	NM_020064	ENSG00000125492	BARHL1	-	BarH like homeobox 1	protein-coding
chr9	135750000	135760000	10734	1443	0	0.134433	31	7	10	722	NM_001316897	11092	Hs.62595	NM_018956	ENSG00000165698	SPACA9	C9orf9|Mast	sperm acrosome associated 9	protein-coding
chr9	135920000	135930000	9853	1394	0	0.14148	28	8	10	-2383	NR_106937	102465528		NR_106937	ENSG00000273932	MIR6877	hsa-mir-6877	microRNA 6877	ncRNA
chr9	135930000	135940000	9726	1279	0	0.131503	31	7	17	-2365	NM_001807	1056	Hs.533258	NM_001807	ENSG00000170835	CEL	BAL|BSDL|BSSL|CELL|CEase|FAP|FAPP|LIPA|MODY8	carboxyl ester lipase	protein-coding
chr9	136000000	136010000	12926	1082	0	0.0837073	45	11	12	-212	NM_001271775	5900	Hs.106185	NM_006266	ENSG00000160271	RALGDS	RGDS|RGF|RalGEF	ral guanine nucleotide dissociation stimulator	protein-coding
chr9	136020000	136030000	10568	1083	0	0.102479	44	10	17	-393	NM_001042368	5900	Hs.106185	NM_006266	ENSG00000160271	RALGDS	RGDS|RGF|RalGEF	ral guanine nucleotide dissociation stimulator	protein-coding
chr9	136030000	136040000	7143	1160	0	0.162397	38	8	10	4332	NM_021996	26301	Hs.495419	NM_021996	ENSG00000148288	GBGT1	A3GALNT|FS|UNQ2513	globoside alpha-1,3-N-acetylgalactosaminyltransferase 1	protein-coding
chr9	136080000	136090000	16054	1514	0	0.0943067	51	13	15	-363	NM_001288987	29989	Hs.449629	NM_014581	ENSG00000171102	OBP2B	LCN14|OBPIIb	odorant binding protein 2B	protein-coding
chr9	136320000	136330000	6622	805	0	0.121564	44	9	13	-87	NM_001135775	11094	Hs.62003	NM_017586	ENSG00000160325	CACFD1	C9orf7|D9S2135|FLOWER	calcium channel flower domain containing 1	protein-coding
chr9	136340000	136350000	5796	1010	0	0.174258	30	5	14	-724	NM_017585	11182	Hs.244378	NM_017585	ENSG00000160326	SLC2A6	GLUT6|GLUT9|HSA011372	solute carrier family 2 member 6	protein-coding
chr9	136390000	136400000	13214	868	0	0.0656879	39	8	11	-2286	NM_001145320	9719	Hs.522543	NM_014694	ENSG00000197859	ADAMTSL2	GPHYSD1	ADAMTS like 2	protein-coding
chr9	136440000	136450000	15611	815	0	0.0522068	53	10	18	368	NM_001080515	642968	Hs.173134	NM_001080515	ENSG00000196990	FAM163B	C9orf166	family with sequence similarity 163 member B	protein-coding
chr9	136500000	136510000	8438	954	0	0.11306	26	10	15	3515	NM_000787	1621	Hs.591890	NM_000787	ENSG00000123454	DBH	DBM	dopamine beta-hydroxylase	protein-coding
chr9	136520000	136530000	4245	1017	1.22561e-245	0.239576	32	8	13	-2470	NR_102735	138948	Hs.223858	NR_002783	ENSG00000225756	DBH-AS1	NCRNA00118	DBH antisense RNA 1	ncRNA
chr9	136600000	136610000	5460	1554	3.55772e-263	0.284615	36	9	13	77	NM_007101	1757	Hs.198003	NM_007101	ENSG00000123453	SARDH	BPR-2|DMGDHL1|SAR|SARD|SDH	sarcosine dehydrogenase	protein-coding
chr9	136850000	136860000	3335	927	8.04164e-166	0.277961	33	9	14	2446	NM_001134398	7410	Hs.369921	NM_003371	ENSG00000160293	VAV2	VAV-2	vav guanine nucleotide exchange factor 2	protein-coding
chr9	136910000	136920000	7998	1289	0	0.161165	26	6	11	-4412	NR_135126	100130548	Hs.671096	NR_135126	ENSG00000235138	LOC100130548	-	uncharacterized LOC100130548	ncRNA
chr9	136930000	136940000	5613	1255	0	0.223588	34	7	12	-1859	NM_007371	8019	Hs.522472	NM_007371	ENSG00000169925	BRD3	ORFX|RING3L	bromodomain containing 3	protein-coding
chr9	137210000	137220000	5600	771	0	0.137679	62	12	23	-3309	NM_002957	6256	Hs.590886	NM_002957	ENSG00000186350	RXRA	NR2B1	retinoid X receptor alpha	protein-coding
chr9	137270000	137280000	7746	997	0	0.128712	56	12	22	3743	NR_039816	100616236		NR_039816	ENSG00000263897	MIR4669	-	microRNA 4669	ncRNA
chr9	137290000	137300000	11505	835	0	0.0725771	33	12	13	-3428	NM_001291921	6256	Hs.590886	NM_002957	ENSG00000186350	RXRA	NR2B1	retinoid X receptor alpha	protein-coding
chr9	137530000	137540000	4747	968	4.74546100305351e-317	0.203918	55	15	21	1349	NM_000093	1289	Hs.210283	NM_000093	ENSG00000130635	COL5A1	EDSC	collagen type V alpha 1 chain	protein-coding
chr9	137800000	137810000	8536	1210	0	0.141753	27	7	13	4849	NM_002003	2219	Hs.440898	NM_002003	ENSG00000085265	FCN1	FCNM	ficolin 1	protein-coding
chr9	137960000	137970000	7287	863	0	0.11843	50	11	16	-2089	NM_014279	10439	Hs.522484	NM_006334	ENSG00000130558	OLFM1	AMY|NOE1|NOELIN1|OlfA	olfactomedin 1	protein-coding
chr9	137970000	137980000	7035	1386	0	0.197015	29	3	10	-4106	NM_001282612	10439	Hs.522484	NM_006334	ENSG00000130558	OLFM1	AMY|NOE1|NOELIN1|OlfA	olfactomedin 1	protein-coding
chr9	138070000	138080000	5765	1241	0	0.215265	25	6	11	1545	NR_046107	401557	Hs.640138	NR_046107		LOC401557	-	uncharacterized LOC401557	ncRNA
chr9	138230000	138240000	15223	1151	0	0.0756093	33	6	13	-95	NM_173520	157927	Hs.559511	NM_173520		C9orf62	-	chromosome 9 open reading frame 62	protein-coding
chr9	138390000	138400000	7183	868	0	0.120841	45	13	19	2523	NR_051970	51116	Hs.382044	NM_016034	ENSG00000122140	MRPS2	CGI-91|MRP-S2|S2mt	mitochondrial ribosomal protein S2	protein-coding
chr9	138410000	138420000	10695	1735	0	0.162225	42	10	14	1716	NM_001252617	3933	Hs.530311	NM_002297	ENSG00000160349	LCN1	PMFA|TLC|TP|VEGP	lipocalin 1	protein-coding
chr9	138450000	138460000	5430	1545	5.92875e-262	0.28453	35	7	10	1398	NM_001018049	5047	Hs.532325	NM_002571	ENSG00000122133	PAEP	GD|GdA|GdF|GdS|PAEG|PEP|PP14	progestagen associated endometrial protein	protein-coding
chr9	138550000	138560000	8409	1361	0	0.16185	47	9	14	-168	NM_001001676	392399	Hs.532679	NM_001001676	ENSG00000148386	LCN9	HEL129	lipocalin 9	protein-coding
chr9	138590000	138600000	5947	901	0	0.151505	52	18	25	969	NM_001272003	57582	Hs.104950	NM_020822	ENSG00000107147	KCNT1	EIEE14|ENFL5|KCa4.1|SLACK|Slo2.2|bA100C15.2	potassium sodium-activated channel subfamily T member 1	protein-coding
chr9	138850000	138860000	6124	974	0	0.159046	37	11	14	-1774	NM_016172	10422	Hs.9194	NM_016172	ENSG00000130560	UBAC1	GBDR1|KPC2|UBADC1	UBA domain containing 1	protein-coding
chr9	138980000	138990000	6077	978	0	0.160935	55	12	21	2131	NM_144653	138151	Hs.112895	NM_144653	ENSG00000148411	NACC2	BEND9|BTBD14|BTBD14A|BTBD31|NAC-2|RBB	NACC family member 2	protein-coding
chr9	139010000	139020000	7544	931	0	0.123409	31	9	15	-4269	NM_152833	90120	Hs.287411	NM_152833	ENSG00000238227	C9orf69	-	chromosome 9 open reading frame 69	protein-coding
chr9	139090000	139100000	9225	945	0	0.102439	43	13	20	19	NM_014564	8022	Hs.148427	NM_014564	ENSG00000107187	LHX3	CPHD3|LIM3|M2-LHX3	LIM homeobox 3	protein-coding
chr9	139130000	139140000	4912	984	0	0.200326	27	7	11	2687	NM_181701	169714	Hs.144073	NM_181701	ENSG00000165661	QSOX2	QSCN6L1|SOXN	quiescin sulfhydryl oxidase 2	protein-coding
chr9	139220000	139230000	8833	568	0	0.0643043	78	14	24	3068	NM_001145638	26086	Hs.239370	NM_015597	ENSG00000160360	GPSM1	AGS3	G-protein signaling modulator 1	protein-coding
chr9	139240000	139250000	14481	577	0	0.0398453	97	12	26	-2509	NM_001145639	26086	Hs.239370	NM_015597	ENSG00000160360	GPSM1	AGS3	G-protein signaling modulator 1	protein-coding
chr9	139250000	139260000	18486	736	0	0.0398139	57	10	19	3263	NR_073565	728489	Hs.528581	NM_001080849	ENSG00000213221	DNLZ	C9orf151|HEP|HEP1|TIMM15|ZIM17|bA413M3.2	DNL-type zinc finger	protein-coding
chr9	139260000	139270000	9504	808	0	0.0850168	62	11	18	3133	NM_052813	64170	Hs.694071	NM_052813	ENSG00000187796	CARD9	CANDF2|hCARD9	caspase recruitment domain family member 9	protein-coding
chr9	139290000	139300000	3528	730	3.834e-233	0.206916	59	6	11	-2111	NM_003086	6621	Hs.113265	NM_003086	ENSG00000165684	SNAPC4	PTFalpha|SNAP190	small nuclear RNA activating complex polypeptide 4	protein-coding
chr9	139410000	139420000	3017	689	3.95964e-183	0.228373	53	15	25	-922	NR_039820	100616242		NR_039820	ENSG00000263403	MIR4673	-	microRNA 4673	ncRNA
chr9	139440000	139450000	4704	712	0	0.151361	55	15	24	2706	NR_121577	101928483	Hs.170035	NR_121577		NALT1	LINC01573|MIR4674HG|NALT	NOTCH1 associated lncRNA in T-cell acute lymphoblastic leukemia 1	ncRNA
chr9	139510000	139520000	13710	649	0	0.0473377	54	10	21	-3367	NR_135288	401561	Hs.609301	NR_135288	ENSG00000279141	LINC01451	HCCAT4	long intergenic non-protein coding RNA 1451	ncRNA
chr9	139550000	139560000	7715	695	0	0.0900843	65	13	29	-127	NR_135132	101928612	Hs.191591	NR_135132	ENSG00000228401	HSPC324	-	uncharacterized LOC101928612	ncRNA
chr9	139560000	139570000	7091	528	0	0.0744606	93	17	29	-54	NR_029695	406913		NR_029695	ENSG00000199161	MIR126	MIRN126|miRNA126|mir-126	microRNA 126	ncRNA
chr9	139580000	139590000	6148	633	0	0.10296	62	12	22	-3089	NM_006412	10555	Hs.320151	NM_006412	ENSG00000169692	AGPAT2	1-AGPAT2|BSCL|BSCL1|LPAAB|LPAAT-beta	1-acylglycerol-3-phosphate O-acyltransferase 2	protein-coding
chr9	139600000	139610000	6712	1066	0	0.15882	43	6	13	-2024	NM_152421	138311	Hs.741305	NM_152421	ENSG00000165716	FAM69B	C9orf136|pp6977	family with sequence similarity 69 member B	protein-coding
chr9	139630000	139640000	12149	817	0	0.0672483	54	17	16	2411	NM_001001712	414332	Hs.98132	NM_001001712	ENSG00000187922	LCN10	-	lipocalin 10	protein-coding
chr9	139640000	139650000	4938	842	0	0.170514	49	12	15	-2020	NM_198946	158062	Hs.522504	NM_198946	ENSG00000204003	LCN6	LCN5|UNQ643|hLcn5	lipocalin 6	protein-coding
chr9	139650000	139660000	5639	660	0	0.117042	50	14	18	-2005	NM_001345934	138307	Hs.323991	NM_178469	ENSG00000204001	LCN8	EP17|LCN5	lipocalin 8	protein-coding
chr9	139690000	139700000	6269	1081	0	0.172436	39	8	18	4210	NM_001039374	84960	Hs.728796	NM_032874	ENSG00000213213	CCDC183	KIAA1984|PARF|bA216L13.7	coiled-coil domain containing 183	protein-coding
chr9	139730000	139740000	12931	718	0	0.0555255	49	16	20	-3867	NM_001080482	389813	Hs.495485	NM_001080482	ENSG00000232434	C9orf172	-	chromosome 9 open reading frame 172	protein-coding
chr9	139740000	139750000	9521	619	0	0.0650142	64	17	26	1732	NM_001287343	29085	Hs.409834	NM_014172	ENSG00000054148	PHPT1	CGI-202|HEL-S-132P|HSPC141|PHP|PHP14	phosphohistidine phosphatase 1	protein-coding
chr9	139830000	139840000	7769	1275	0	0.164114	33	5	10	4206	NM_018998	54461	Hs.522507	NM_018998	ENSG00000159069	FBXW5	Fbw5	F-box and WD repeat domain containing 5	protein-coding
chr9	139840000	139850000	6895	594	0	0.0861494	58	19	23	-1768	NM_178536	286256	Hs.440519	NM_178536	ENSG00000184925	LCN12	-	lipocalin 12	protein-coding
chr9	139870000	139880000	8524	618	0	0.0725012	108	24	31	-2445	NM_207510	401562	Hs.695210	NM_207510	ENSG00000214402	LCNL1	-	lipocalin like 1	protein-coding
chr9	139880000	139890000	6698	1065	0	0.159003	61	18	22	-1870	NR_138075	286257	Hs.409582	NM_183241	ENSG00000148362	C9orf142	PAXX|XLS	chromosome 9 open reading frame 142	protein-coding
chr9	139920000	139930000	2572	505	5.06327e-178	0.196345	48	10	18	-1626	NM_212533	20	Hs.421202	NM_001606	ENSG00000107331	ABCA2	ABC2	ATP binding cassette subfamily A member 2	protein-coding
chr9	139940000	139950000	2816	559	4.90281e-193	0.198509	60	18	28	3503	NM_203468	954	Hs.123036	NM_001246	ENSG00000054179	ENTPD2	CD39L1|NTPDase-2	ectonucleoside triphosphate diphosphohydrolase 2	protein-coding
chr9	139960000	139970000	6111	1162	0	0.190149	25	5	16	28	NM_178448	89958	Hs.19322	NM_178448	ENSG00000186193	SAPCD2	C9orf140|p42.3	suppressor APC domain containing 2	protein-coding
chr9	139970000	139980000	5274	944	0	0.178991	42	10	16	3047	NM_207309	91373	Hs.142076	NM_207309	ENSG00000197355	UAP1L1	-	UDP-N-acetylglucosamine pyrophosphorylase 1 like 1	protein-coding
chr9	140000000	140010000	11835	981	0	0.0828897	83	16	25	4195	NM_013379	29952	Hs.37916	NM_013379	ENSG00000176978	DPP7	DPP2|DPPII|QPP	dipeptidyl peptidase 7	protein-coding
chr9	140030000	140040000	11253	782	0	0.0694926	61	13	17	1391	NM_007327	2902	Hs.558334	NM_000832	ENSG00000176884	GRIN1	GluN1|MRD8|NMD-R1|NMDA1|NMDAR1|NR1	glutamate ionotropic receptor NMDA type subunit 1	protein-coding
chr9	140060000	140070000	8030	633	0	0.0788294	80	22	24	-509	NM_001013653	389816	Hs.669977	NM_001013653	ENSG00000184709	LRRC26	CAPC|bA350O14.10	leucine rich repeat containing 26	protein-coding
chr9	140080000	140090000	12454	849	0	0.0681709	52	13	22	-1943	NM_013366	29882	Hs.533262	NM_013366	ENSG00000176248	ANAPC2	APC2	anaphase promoting complex subunit 2	protein-coding
chr9	140090000	140100000	7086	995	0	0.140418	39	6	14	163	NM_001128228	286262	Hs.323445	NM_173691	ENSG00000176058	TPRN	C9orf75|DFNB79	taperin	protein-coding
chr9	140100000	140110000	10823	800	0	0.0739167	32	7	14	4881	NM_001144026	27158	Hs.512564	NM_014434	ENSG00000188566	NDOR1	NR1|bA350O14.9	NADPH dependent diflavin oxidoreductase 1	protein-coding
chr9	140110000	140120000	9612	707	0	0.0735539	50	14	20	775	NM_031297	727800	Hs.512767	NM_031297	ENSG00000212864	RNF208	-	ring finger protein 208	protein-coding
chr9	140120000	140130000	9431	569	0	0.0603329	64	23	29	-209	NM_001177316	142680	Hs.432442	NM_080877	ENSG00000198569	SLC34A3	HHRH|NPTIIc	solute carrier family 34 member 3	protein-coding
chr9	140130000	140140000	5819	888	0	0.152604	45	17	19	-711	NM_006088	10383	Hs.433615	NM_006088	ENSG00000188229	TUBB4B	Beta2|TUBB2|TUBB2C	tubulin beta 4B class IVb	protein-coding
chr9	140140000	140150000	7908	914	0	0.115579	68	16	18	-713	NM_001256700	441476	Hs.372640	NM_001004353	ENSG00000197768	STPG3	C9orf173	sperm-tail PG-rich repeat containing 3	protein-coding
chr9	140170000	140180000	11091	1555	0	0.140204	45	9	16	2720	NM_017723	54863	Hs.495541	NM_017723	ENSG00000198113	TOR4A	C9orf167	torsin family 4 member A	protein-coding
chr9	140190000	140200000	5563	784	0	0.140931	48	14	24	1703	NM_001004354	441478	Hs.535075	NM_001004354	ENSG00000198435	NRARP	-	NOTCH-regulated ankyrin repeat protein	protein-coding
chr9	140350000	140360000	5120	706	0	0.137891	53	13	24	-1214	NM_001130970	26012	Hs.455336	NM_015537	ENSG00000165802	NSMF	HH9|NELF	NMDA receptor synaptonuclear signaling and neuronal migration factor	protein-coding
chr9	140500000	140510000	9527	1196	0	0.125538	27	7	10	4908	NM_152285	92714	Hs.12999	NM_152285	ENSG00000197070	ARRDC1	-	arrestin domain containing 1	protein-coding
chr9	140770000	140780000	13382	985	0	0.0736063	36	12	17	2759	NM_000718	774	Hs.495522	NM_000718	ENSG00000148408	CACNA1B	BIII|CACNL1A5|CACNN|Cav2.2|DYT23	calcium voltage-gated channel subunit alpha1 B	protein-coding
chr9	140780000	140790000	19130	1610	0	0.084161	46	14	19	2022	NR_121583	100133077	Hs.640081	NR_121583	ENSG00000203987	LOC100133077	-	uncharacterized LOC100133077	ncRNA
chr10	5540000	5550000	7810	556	0	0.0711908	24	6	10	-3467	NM_017422	51806	Hs.180142	NM_017422	ENSG00000178372	CALML5	CLSP	calmodulin like 5	protein-coding
chr10	5700000	5710000	3438	945	3.80528e-173	0.274869	27	8	12	3558	NR_024581	79754	Hs.445899	NM_024701	ENSG00000196372	ASB13	-	ankyrin repeat and SOCS box containing 13	protein-coding
chr10	6180000	6190000	3838	932	2.24705e-219	0.242835	39	8	15	-1841	NM_001145443	5209	Hs.195471	NM_004566	ENSG00000170525	PFKFB3	IPFK2|PFK2|iPFK-2	6-phosphofructo-2-kinase/fructose-2,6-biphosphatase 3	protein-coding
chr10	6240000	6250000	4838	936	0	0.193468	29	9	15	160	NM_001323017	5209	Hs.195471	NM_004566	ENSG00000170525	PFKFB3	IPFK2|PFK2|iPFK-2	6-phosphofructo-2-kinase/fructose-2,6-biphosphatase 3	protein-coding
chr10	8090000	8100000	5886	510	0	0.0866463	48	15	24	385	NR_104336	399717	Hs.158992	NM_207423	ENSG00000197308	GATA3-AS1	-	GATA3 antisense RNA 1	ncRNA
chr10	43470000	43480000	5581	860	0	0.154094	30	6	10	1955	NR_126352	104266963	Hs.559152	NR_126352	ENSG00000229630	LINC01264	-	long intergenic non-protein coding RNA 1264	ncRNA
chr10	43570000	43580000	5084	547	0	0.107592	42	10	19	2483	NM_020630	5979	Hs.350321	NM_000323	ENSG00000165731	RET	CDHF12|CDHR16|HSCR1|MEN2A|MEN2B|MTC1|PTC|RET-ELE1|RET51	ret proto-oncogene	protein-coding
chr10	43720000	43730000	5160	639	0	0.123837	43	11	20	187	NM_001282862	221002	Hs.125293	NM_145313	ENSG00000198915	RASGEF1A	CG4853	RasGEF domain family member 1A	protein-coding
chr10	43760000	43770000	2997	789	3.15638e-158	0.263263	32	7	12	-2633	NM_145313	221002	Hs.125293	NM_145313	ENSG00000198915	RASGEF1A	CG4853	RasGEF domain family member 1A	protein-coding
chr10	44880000	44890000	4428	439	0	0.0991418	27	7	13	-4455	NM_000609	6387	Hs.522891	NM_000609	ENSG00000107562	CXCL12	IRH|PBSF|SCYB12|SDF1|TLSF|TPAR1	C-X-C motif chemokine ligand 12	protein-coding
chr10	45470000	45480000	4997	461	0	0.0922554	35	5	11	-670	NM_007021	11067	Hs.93675	NM_007021	ENSG00000165507	C10orf10	DEPP|FIG|Fseg	chromosome 10 open reading frame 10	protein-coding
chr10	46970000	46980000	11925	1604	0	0.134507	36	8	13	-4399	NM_181519	83849	Hs.696346	NM_031912	ENSG00000204176	SYT15	CHR10SYT|sytXV	synaptotagmin 15	protein-coding
chr10	46990000	47000000	13607	1352	0	0.0993606	50	12	15	1454	NM_014696	9721	Hs.523375	NM_014696	ENSG00000204175	GPRIN2	GRIN2|KIAA0514	G protein regulated inducer of neurite outgrowth 2	protein-coding
chr10	50810000	50820000	5394	632	0	0.117167	35	6	11	-2141	NM_020984	1103	Hs.302002	NM_020549	ENSG00000070748	CHAT	CHOACTASE|CMS1A|CMS1A2|CMS6	choline O-acetyltransferase	protein-coding
chr10	50820000	50830000	7034	515	0	0.0732158	43	17	20	2917	NM_001142933	1103	Hs.302002	NM_020549	ENSG00000070748	CHAT	CHOACTASE|CMS1A|CMS1A2|CMS6	choline O-acetyltransferase	protein-coding
chr10	64570000	64580000	4555	805	0	0.176729	25	8	15	1140	NM_001321037	1959	Hs.1395	NM_000399	ENSG00000122877	EGR2	AT591|CMT1D|CMT4E|KROX20	early growth response 2	protein-coding
chr10	71330000	71340000	5962	811	0	0.136028	25	10	16	-1790	NM_020999	50674	Hs.532682	NM_020999	ENSG00000122859	NEUROG3	Atoh5|Math4B|NGN-3|bHLHa7|ngn3	neurogenin 3	protein-coding
chr10	71560000	71570000	7804	626	0	0.0802153	32	6	11	3356	NM_080805	1305	Hs.695934	NM_005203	ENSG00000197467	COL13A1	CMS19|COLXIIIA1	collagen type XIII alpha 1 chain	protein-coding
chr10	72230000	72240000	4880	827	0	0.169467	33	9	11	-3564	NM_014431	27143	Hs.202351	NM_014431	ENSG00000107719	PALD1	KIAA1274|PALD	phosphatase domain containing, paladin 1	protein-coding
chr10	72430000	72440000	4233	730	1.01777523043297e-321	0.172455	35	6	11	2738	NM_080722	140766	Hs.352156	NM_080722	ENSG00000138316	ADAMTS14	-	ADAM metallopeptidase with thrombospondin type 1 motif 14	protein-coding
chr10	72690000	72700000	6377	568	0	0.0890701	34	9	17	-3810	NR_134314	105378349	Hs.119164	NR_134313	ENSG00000259267	LOC105378349	-	uncharacterized LOC105378349	ncRNA
chr10	72970000	72980000	4650	645	0	0.13871	44	10	14	2708	NM_001244889	219699	Hs.522997	NM_170744	ENSG00000107731	UNC5B	UNC5H2|p53RDL1	unc-5 netrin receptor B	protein-coding
chr10	73470000	73480000	7438	621	0	0.0834902	35	12	15	4578	NM_001164375	414152	Hs.568788	NM_001164375	ENSG00000214688	C10orf105	-	chromosome 10 open reading frame 105	protein-coding
chr10	73570000	73580000	5600	985	0	0.175893	32	7	13	3360	NM_001171936	64072	Hs.656032	NM_022124	ENSG00000107736	CDH23	CDHR23|USH1D	cadherin related 23	protein-coding
chr10	73720000	73730000	6632	973	0	0.146713	28	10	15	880	NM_004273	9469	Hs.158304	NM_004273	ENSG00000122863	CHST3	C6ST|C6ST1|HSD	carbohydrate sulfotransferase 3	protein-coding
chr10	73840000	73850000	5017	778	0	0.155073	38	11	13	3531	NM_001244950	9806	Hs.523009	NM_014767	ENSG00000107742	SPOCK2	testican-2	SPARC/osteonectin, cwcv and kazal like domains proteoglycan 2	protein-coding
chr10	74030000	74040000	4702	909	0	0.193322	28	6	11	1323	NM_019058	54541	Hs.744875	NM_019058	ENSG00000168209	DDIT4	Dig2|REDD-1|REDD1	DNA damage inducible transcript 4	protein-coding
chr10	75400000	75410000	4926	894	0	0.181486	43	11	14	-3485	NM_021245	58529	Hs.238756	NM_021245	ENSG00000177791	MYOZ1	CS-2|FATZ|MYOZ	myozenin 1	protein-coding
chr10	75560000	75570000	5468	757	0	0.138442	26	7	12	-3843	NR_038357	100507331	Hs.631828	NR_038357	ENSG00000272589	ZSWIM8-AS1	-	ZSWIM8 antisense RNA 1	ncRNA
chr10	75570000	75580000	7022	891	0	0.126887	27	11	12	-3393	NM_001330107	8509	Hs.654758	NM_003635	ENSG00000166507	NDST2	HSST2|NST2	N-deacetylase and N-sulfotransferase 2	protein-coding
chr10	76860000	76870000	5244	638	0	0.121663	30	9	13	3970	NM_001007272	51207	Hs.178170	NM_016364	ENSG00000079393	DUSP13	BEDP|DUSP13A|DUSP13B|MDSP|SKRP4|TMDP	dual specificity phosphatase 13	protein-coding
chr10	77160000	77170000	8473	617	0	0.0728195	58	18	29	1077	NR_110302	100131213	Hs.534598	NR_024421	ENSG00000237149	ZNF503-AS2	C10orf41|NCRNA00245	ZNF503 antisense RNA 2	ncRNA
chr10	80820000	80830000	6112	528	0	0.0863874	43	11	16	2205	NR_015429	283050	Hs.309176	NR_015429	ENSG00000224596	ZMIZ1-AS1	-	ZMIZ1 antisense RNA 1	ncRNA
chr10	81100000	81110000	5333	710	0	0.133133	26	5	12	-2220	NM_005729	10105	Hs.381072	NM_005729	ENSG00000108179	PPIF	CYP3|CyP-M|Cyp-D|CypD	peptidylprolyl isomerase F	protein-coding
chr10	81200000	81210000	7291	734	0	0.100672	44	13	18	383	NM_153367	219654	Hs.523080	NM_153367	ENSG00000165424	ZCCHC24	C10orf56|Z3CXXC8	zinc finger CCHC-type containing 24	protein-coding
chr10	82210000	82220000	3261	553	4.35627e-251	0.16958	25	6	10	962	NM_030927	81619	Hs.718943	NM_030927	ENSG00000108219	TSPAN14	DC-TM4F2|TM4SF14	tetraspanin 14	protein-coding
chr10	88120000	88130000	5516	788	0	0.142857	41	10	14	1250	NM_017551	2894	Hs.530653	NM_017551	ENSG00000182771	GRID1	GluD1	glutamate ionotropic receptor delta type subunit 1	protein-coding
chr10	88420000	88430000	8845	537	0	0.0607123	46	10	17	-3206	NM_001171610	11155	Hs.657271	NM_007078	ENSG00000122367	LDB3	CMD1C|CMH24|CMPD3|CYPHER|LDB3Z1|LDB3Z4|LVNC3|MFM4|ORACLE|PDLIM6|ZASP	LIM domain binding 3	protein-coding
chr10	88710000	88720000	7417	959	0	0.129298	34	7	11	-558	NM_001330120	6623	Hs.349470	NM_003087	ENSG00000173267	SNCG	BCSG1|SR	synuclein gamma	protein-coding
chr10	88720000	88730000	7257	646	0	0.0890175	29	10	15	-3188	NM_006829	10974	Hs.642660	NM_006829	ENSG00000148671	ADIRF	AFRO|APM2|C10orf116|apM-2	adipogenesis regulatory factor	protein-coding
chr10	94820000	94830000	4600	928	7.18585404430755e-310	0.201739	31	8	12	3979	NM_183374	340665	Hs.369993	NM_183374	ENSG00000187553	CYP26C1	FFDD4	cytochrome P450 family 26 subfamily C member 1	protein-coding
chr10	94830000	94840000	3353	898	9.53103e-174	0.26782	29	9	11	1353	NM_000783	1592	Hs.150595	NM_000783	ENSG00000095596	CYP26A1	CP26|CYP26|P450RAI|P450RAI1	cytochrome P450 family 26 subfamily A member 1	protein-coding
chr10	98940000	98950000	5564	630	0	0.113228	38	8	17	683	NM_003061	6585	Hs.632082	NM_003061	ENSG00000187122	SLIT1	MEGF4|SLIL1|SLIT-1|SLIT3	slit guidance ligand 1	protein-coding
chr10	99530000	99540000	5468	823	0	0.150512	28	6	10	-3244	NM_003015	6425	Hs.279565	NM_003015	ENSG00000120057	SFRP5	SARP3	secreted frizzled related protein 5	protein-coding
chr10	99600000	99610000	3414	969	6.97995e-166	0.283831	26	9	12	4555	NR_108035	100505561	Hs.351904	NR_108035	ENSG00000227356	LINC00866	-	long intergenic non-protein coding RNA 866	ncRNA
chr10	99790000	99800000	5576	742	0	0.13307	26	9	13	-4415	NM_018058	55118	Hs.500736	NM_018058	ENSG00000095713	CRTAC1	ASPIC|ASPIC1|CEP-68	cartilage acidic protein 1	protein-coding
chr10	100020000	100030000	4640	618	0	0.13319	31	10	16	3007	NM_032211	84171	Hs.306814	NM_032211	ENSG00000138131	LOXL4	LOXC	lysyl oxidase like 4	protein-coding
chr10	101290000	101300000	7011	837	0	0.119384	28	10	12	2310	NM_145285	159296	Hs.243272	NM_145285	ENSG00000119919	NKX2-3	CSX3|NK2.3|NKX2.3|NKX2C|NKX4-3	NK2 homeobox 3	protein-coding
chr10	102490000	102500000	9380	424	0	0.0452026	39	7	21	-466	NM_001304569	5076	Hs.155644	NM_000278	ENSG00000075891	PAX2	FSGS7|PAPRS	paired box 2	protein-coding
chr10	102500000	102510000	8377	463	0	0.0552704	56	16	21	-468	NM_003990	5076	Hs.155644	NM_000278	ENSG00000075891	PAX2	FSGS7|PAPRS	paired box 2	protein-coding
chr10	102730000	102740000	5191	597	0	0.115007	24	7	12	258	NR_030339	693193		NR_030339	ENSG00000207551	MIR608	MIRN608|hsa-mir-608	microRNA 608	ncRNA
chr10	102740000	102750000	7403	602	0	0.0813184	29	9	11	2272	NM_176793	84545	Hs.421848	NM_032112	ENSG00000055950	MRPL43	L43mt|MRP-L43|bMRP36a	mitochondrial ribosomal protein L43	protein-coding
chr10	102750000	102760000	8314	577	0	0.069401	44	12	17	-1823	NM_032429	84445	Hs.523221	NM_032429	ENSG00000107816	LZTS2	LAPSER1	leucine zipper tumor suppressor 2	protein-coding
chr10	102760000	102770000	8986	507	0	0.0564211	45	14	22	2746	NM_001318101	84445	Hs.523221	NM_032429	ENSG00000107816	LZTS2	LAPSER1	leucine zipper tumor suppressor 2	protein-coding
chr10	102790000	102800000	9163	636	0	0.0694096	34	15	20	4004	NM_030971	81855	Hs.283844	NM_030971	ENSG00000107819	SFXN3	BA108L7.2|SFX3	sideroflexin 3	protein-coding
chr10	102820000	102830000	4236	557	0	0.131492	32	15	17	-1056	NR_135068	81621	Hs.534859	NM_030929	ENSG00000107821	KAZALD1	BONO1|FKSG28|FKSG40|IGFBP-rP10	Kazal type serine peptidase inhibitor domain 1	protein-coding
chr10	102890000	102900000	5341	703	0	0.131623	36	10	18	3939	NM_005521	3195	Hs.89583	NM_005521	ENSG00000107807	TLX1	HOX11|TCL3	T-cell leukemia homeobox 1	protein-coding
chr10	102900000	102910000	4742	895	0	0.188739	25	11	14	-3977	NR_130724	100038246	Hs.368784	NM_001085398	ENSG00000236311	TLX1NB	APT-B7|TD1|TDI	TLX1 neighbor	ncRNA
chr10	102980000	102990000	6695	566	0	0.0845407	36	11	18	3717	NM_006562	10660	Hs.37128	NM_006562	ENSG00000138136	LBX1	HPX-6|HPX6|LBX1H|homeobox	ladybird homeobox 1	protein-coding
chr10	103020000	103030000	4942	838	0	0.169567	31	8	12	-1693	NR_120621	101927419	Hs.638503	NR_120621	ENSG00000229649	LOC101927419	-	uncharacterized LOC101927419	ncRNA
chr10	103530000	103540000	6835	590	0	0.0863204	55	13	18	759	NM_033165	2253	Hs.57710	NM_006119	ENSG00000107831	FGF8	AIGF|FGF-8|HBGF-8|HH6|KAL6	fibroblast growth factor 8	protein-coding
chr10	103590000	103600000	5466	844	0	0.154409	50	15	18	4611	NM_173194	30819	Hs.97044	NM_014591	ENSG00000120049	KCNIP2	KCHIP2	potassium voltage-gated channel interacting protein 2	protein-coding
chr10	103870000	103880000	5514	535	0	0.0970258	64	15	23	-277	NM_003893	8861	Hs.454418	NM_003893	ENSG00000198728	LDB1	CLIM-2|CLIM2|LDB-1|NLI	LIM domain binding 1	protein-coding
chr10	103980000	103990000	4329	1051	2.91658e-247	0.242781	26	7	10	-1035	NM_152310	83401	Hs.302130	NM_152310	ENSG00000119915	ELOVL3	CIG-30|CIG30	ELOVL fatty acid elongase 3	protein-coding
chr10	104150000	104160000	6588	753	0	0.114299	45	12	16	-353	NM_001322934	4791	Hs.73090	NM_002502	ENSG00000077150	NFKB2	CVID10|H2TF1|LYT-10|LYT10|NF-kB2|p100|p49/p100|p52	nuclear factor kappa B subunit 2	protein-coding
chr10	104160000	104170000	11085	466	0	0.0420388	62	20	24	4041	NR_073110	5662	Hs.154658	NM_002779	ENSG00000059915	PSD	EFA6|EFA6A|PSD1|TYL	pleckstrin and Sec7 domain containing	protein-coding
chr10	104170000	104180000	5936	519	0	0.0874326	71	16	19	3901	NM_002779	5662	Hs.154658	NM_002779	ENSG00000059915	PSD	EFA6|EFA6A|PSD1|TYL	pleckstrin and Sec7 domain containing	protein-coding
chr10	104220000	104230000	4911	755	0	0.153737	35	12	12	3830	NM_024789	79847	Hs.309069	NM_024789	ENSG00000138111	MFSD13A	C10orf77|TMEM180|bA18I14.8	major facilitator superfamily domain containing 13A	protein-coding
chr10	104400000	104410000	4322	578	0	0.133734	52	18	21	748	NR_144321	81603	Hs.336810	NM_030912	ENSG00000171206	TRIM8	GERP|RNF27	tripartite motif containing 8	protein-coding
chr10	105210000	105220000	7839	637	0	0.0812604	25	8	17	-2838	NR_024552	51063	Hs.241545	NM_015916	ENSG00000138172	CALHM2	FAM26B	calcium homeostasis modulator 2	protein-coding
chr10	105610000	105620000	3616	842	3.12574e-215	0.232854	27	7	13	164	NM_014631	9644	Hs.678727	NM_014631	ENSG00000107957	SH3PXD2A	FISH|SH3MD1|TKS5	SH3 and PX domains 2A	protein-coding
chr10	112250000	112260000	4079	1016	2.08315e-227	0.249081	25	6	15	-2625	NM_004419	1847	Hs.2128	NM_004419	ENSG00000138166	DUSP5	DUSP|HVH3	dual specificity phosphatase 5	protein-coding
chr10	118500000	118510000	3631	751	5.56496e-240	0.20683	40	12	10	-2915	NM_025015	259217	Hs.648448	NM_025015	ENSG00000165868	HSPA12A	-	heat shock protein family A (Hsp70) member 12A	protein-coding
chr10	118890000	118900000	4020	808	7.57949e-272	0.200995	46	7	16	2812	NM_199131	11023	Hs.441536	NM_199131	ENSG00000148704	VAX1	MCOPS11	ventral anterior homeobox 1	protein-coding
chr10	119300000	119310000	4112	620	0	0.150778	31	12	13	-421	NR_002791	196047	Hs.312592	NR_002791	ENSG00000229847	EMX2OS	EMX2-AS1|NCRNA00045	EMX2 opposite strand/antisense RNA	ncRNA
chr10	124890000	124900000	3322	920	7.38965e-166	0.276942	25	7	12	-567	NM_001105574	340784	Hs.531194	NM_001105574	ENSG00000188620	HMX3	NKX-5.1|NKX5.1|Nkx5-1	H6 family homeobox 3	protein-coding
chr10	129530000	129540000	4950	808	0	0.163232	25	11	13	-538	NM_207426	399823	Hs.449674	NM_207426	ENSG00000186766	FOXI2	-	forkhead box I2	protein-coding
chr10	131760000	131770000	3319	757	1.60738e-201	0.228081	28	3	13	-2909	NM_001005463	253738	Hs.591374	NM_001005463	ENSG00000108001	EBF3	COE3|EBF-3|O/E-2|OE-2	early B-cell factor 3	protein-coding
chr10	134000000	134010000	2933	636	1.1722e-186	0.216843	31	9	14	4586	NM_006426	10570	Hs.100058	NM_006426	ENSG00000151640	DPYSL4	CRMP3|DRP-4|ULIP4	dihydropyrimidinase like 4	protein-coding
chr10	134060000	134070000	8724	410	0	0.0469968	39	9	16	-2388	NR_134911	282974	Hs.469002	NM_173575	ENSG00000165752	STK32C	PKE|YANK3	serine/threonine kinase 32C	protein-coding
chr10	134210000	134220000	2935	483	6.78821e-231	0.164566	50	13	16	4298	NM_138499	170394	Hs.527751	NM_138499	ENSG00000171813	PWWP2B	PWWP2|bA432J24.1|pp8607	PWWP domain containing 2B	protein-coding
chr10	134250000	134260000	1610	443	5.96435e-82	0.275155	63	12	17	-3714	NM_173541	170393	Hs.375059	NM_173541		C10orf91	bA432J24.4	chromosome 10 open reading frame 91	protein-coding
chr10	134350000	134360000	4814	716	0	0.148733	45	14	14	3717	NM_005539	3632	Hs.523360	NM_005539	ENSG00000068383	INPP5A	5PTASE	inositol polyphosphate-5-phosphatase A	protein-coding
chr10	134750000	134760000	2248	484	3.07478e-144	0.215302	37	10	16	1089	NM_001200049	54777	Hs.298038	NM_017609	ENSG00000171811	CFAP46	C10orf123|C10orf124|C10orf92|C10orf93|TTC40|bA288G11.4|bA288G11.5|bB137A17.2|bB137A17.3	cilia and flagella associated protein 46	protein-coding
chr10	134770000	134780000	6189	672	0	0.10858	27	8	13	741	NR_125763	103695432	Hs.680406	NR_125763	ENSG00000224758	LINC01167	TCONS_00018075	long intergenic non-protein coding RNA 1167	ncRNA
chr10	134900000	134910000	2851	469	2.15476e-224	0.164504	36	10	16	3492	NM_001083909	84435	Hs.435183	NM_032422	ENSG00000197177	ADGRA1	GPR123	adhesion G protein-coupled receptor A1	protein-coding
chr10	134910000	134920000	2857	429	1.0166e-238	0.150158	38	7	18	-750	NM_001291085	84435	Hs.435183	NM_032422	ENSG00000197177	ADGRA1	GPR123	adhesion G protein-coupled receptor A1	protein-coding
chr10	134970000	134980000	2889	586	1.48107e-194	0.202838	48	9	21	1042	NM_001347866	85442	Hs.530685	NM_152643	ENSG00000171798	KNDC1	C10orf23|RASGEF2|bB439H18.3	kinase non-catalytic C-lobe domain containing 1	protein-coding
chr10	135040000	135050000	3348	406	3.17215085063882e-316	0.121266	65	15	15	1222	NM_003577	8433	Hs.458406	NM_003577	ENSG00000171794	UTF1	-	undifferentiated embryonic cell transcription factor 1	protein-coding
chr10	135050000	135060000	7547	554	0	0.0734067	52	20	23	3592	NM_014468	27287	Hs.125231	NM_014468	ENSG00000151650	VENTX	HPX42B|NA88A|VENTX2	VENT homeobox	protein-coding
chr10	135060000	135070000	6160	659	0	0.106981	58	10	17	-3611	NR_108079	101927671	Hs.741766	NR_108078	ENSG00000166917	MIR202HG	-	MIR202 host gene	ncRNA
chr10	135090000	135100000	5770	652	0	0.112998	45	9	13	-4593	NM_001164489	101	Hs.501574	NM_001109	ENSG00000151651	ADAM8	CD156|CD156a|MS2	ADAM metallopeptidase domain 8	protein-coding
chr10	135160000	135170000	2942	469	1.31569e-236	0.159415	54	14	17	4156	NM_001145201	118471	Hs.15951	NM_145202	ENSG00000165828	PRAP1	PRO1195|UPA	proline rich acidic protein 1	protein-coding
chr10	135380000	135390000	3564	739	3.07865e-235	0.207351	50	8	15	-1538	NR_033789	399833	Hs.660426	NM_001001678		SPRNP1	-	shadow of prion protein homolog (zebrafish) pseudogene 1	pseudo
chr11	280000	290000	2776	277	5.53841e-289	0.0997839	55	12	22	-4138	NM_025092	80162	Hs.353181	NM_025092	ENSG00000142102	PGGHG	ATHL1	protein-glucosylgalactosylhydroxylysine glucosidase	protein-coding
chr11	290000	300000	3810	237	0	0.0622047	54	16	21	4526	NM_001025295	387733	Hs.443469	NM_001025295	ENSG00000206013	IFITM5	BRIL|DSPA1|Hrmp1|OI5|fragilis4	interferon induced transmembrane protein 5	protein-coding
chr11	310000	320000	3458	467	7.62406e-308	0.135049	34	10	13	1009	NM_003641	8519	Hs.458414	NM_003641	ENSG00000185885	IFITM1	9-27|CD225|DSPA2a|IFI17|LEU13	interferon induced transmembrane protein 1	protein-coding
chr11	410000	420000	1079	261	4.43561e-63	0.241891	104	35	25	-1	NM_001135054	59307	Hs.501624	NM_021805	ENSG00000185187	SIGIRR	IL-1R8|TIR8	single Ig and TIR domain containing	protein-coding
chr11	500000	510000	3141	418	3.60924e-282	0.133079	40	10	14	1821	NM_203384	6050	Hs.530687	NM_002939	ENSG00000023191	RNH1	RAI|RNH	ribonuclease/angiogenin inhibitor 1	protein-coding
chr11	530000	540000	4078	252	0	0.061795	42	6	20	567	NM_001318054	3265	Hs.37003	NM_005343	ENSG00000174775	HRAS	C-BAS/HAS|C-H-RAS|C-HA-RAS1|CTLO|H-RASIDX|HAMSV|HRAS1|RASH1|p21ras	HRas proto-oncogene, GTPase	protein-coding
chr11	560000	570000	3934	392	0	0.0996441	51	11	19	3198	NR_029623	406992		NR_029623	ENSG00000199038	MIR210	MIRN210|mir-210	microRNA 210	ncRNA
chr11	570000	580000	2293	555	3.51298e-132	0.242041	32	8	11	885	NR_026967	143666	Hs.337054	NR_026967		LOC143666	-	uncharacterized LOC143666	ncRNA
chr11	610000	620000	3003	349	3.64594e-290	0.116217	65	23	27	728	NM_004031	3665	Hs.166120	NM_001572	ENSG00000185507	IRF7	IMD39|IRF-7H|IRF7A|IRF7B|IRF7C|IRF7H	interferon regulatory factor 7	protein-coding
chr11	620000	630000	2480	332	2.99252e-222	0.133871	80	22	25	67	NM_001171968	53841	Hs.165619	NM_017717	ENSG00000099834	CDHR5	MLPCDH|MU-PCDH|MUCDHL|MUPCDH	cadherin related family member 5	protein-coding
chr11	690000	700000	2239	383	7.00512e-172	0.171059	34	13	12	-591	NM_001042463	283232	Hs.448664	NM_174940	ENSG00000177042	TMEM80	-	transmembrane protein 80	protein-coding
chr11	700000	710000	2893	292	1.60896e-299	0.100933	63	10	24	-1120	NM_022772	64787	Hs.55016	NM_022772	ENSG00000177106	EPS8L2	EPS8R2	EPS8 like 2	protein-coding
chr11	770000	780000	2715	257	3.59101e-289	0.0946593	49	12	13	2502	NR_134868	347862	Hs.218362	NM_182612	ENSG00000177225	PDDC1	-	Parkinson disease 7 domain containing 1	protein-coding
chr11	790000	800000	4357	206	0	0.0472802	77	22	30	1263	NM_024698	79751	Hs.99486	NM_024698	ENSG00000177542	SLC25A22	EIEE3|GC-1|GC1|NET44	solute carrier family 25 member 22	protein-coding
chr11	800000	810000	4085	337	0	0.0824969	51	17	24	250	NM_145886	55367	Hs.592290	NM_018494	ENSG00000177595	PIDD1	LRDD|PIDD	p53-induced death domain protein 1	protein-coding
chr11	810000	820000	4795	435	0	0.0907195	34	12	18	3319	NR_002585	619565	Hs.689713	NR_002585	ENSG00000199785	SNORA52	ACA52	small nucleolar RNA, H/ACA box 52	snoRNA
chr11	820000	830000	4991	285	0	0.0571028	58	15	25	-3260	NM_173584	283229	Hs.660936	NM_173584	ENSG00000177685	CRACR2B	EFCAB4A	calcium release activated channel regulator 2B	protein-coding
chr11	830000	840000	3509	282	0	0.0803648	54	22	26	2048	NM_139029	977	Hs.654379	NM_004357	ENSG00000177697	CD151	GP27|MER2|PETA-3|RAPH|SFA1|TSPAN24	CD151 molecule (Raph blood group)	protein-coding
chr11	840000	850000	3510	300	0	0.0854701	84	20	27	554	NM_001025237	7106	Hs.654836	NM_003271	ENSG00000214063	TSPAN4	NAG-2|NAG2|TETRASPAN|TM4SF7|TSPAN-4	tetraspanin 4	protein-coding
chr11	1030000	1040000	3075	290	0	0.0943089	61	20	23	1706	NM_005961	4588	Hs.528432	NM_005961	ENSG00000184956	MUC6	MUC-6	mucin 6, oligomeric mucus/gel-forming	protein-coding
chr11	1040000	1050000	2589	380	9.36695e-220	0.146775	38	12	16	-4778	NM_001323425	101927503	Hs.436626	NM_001323425		LOC101927503	-	uncharacterized LOC101927503	protein-coding
chr11	1150000	1160000	1641	232	3.70819e-143	0.141377	55	12	24	3420	NM_001304359	4586	Hs.534332	NM_017511	ENSG00000215182	MUC5AC	MUC5|TBM|leB|mucin	mucin 5AC, oligomeric mucus/gel-forming	protein-coding
chr11	1240000	1250000	2495	261	3.93552e-254	0.104609	69	18	26	705	NM_002458	727897	Hs.523395	NM_002458	ENSG00000117983	MUC5B	MG1|MUC-5B|MUC5|MUC9	mucin 5B, oligomeric mucus/gel-forming	protein-coding
chr11	1270000	1280000	927	264	4.00205e-46	0.28479	81	19	22	-2835	NR_106802	102466725		NR_106802	ENSG00000275669	MIR6744	hsa-mir-6744	microRNA 6744	ncRNA
chr11	1410000	1420000	4206	301	0	0.0715644	51	20	18	3871	NM_001256629	9024	Hs.170819	NM_003957	ENSG00000174672	BRSK2	C11orf7|PEN11B|SAD1|SADA|STK29	BR serine/threonine kinase 2	protein-coding
chr11	1430000	1440000	4636	592	0	0.127696	29	12	17	2618	NM_001256630	9024	Hs.170819	NM_003957	ENSG00000174672	BRSK2	C11orf7|PEN11B|SAD1|SADA|STK29	BR serine/threonine kinase 2	protein-coding
chr11	1500000	1510000	2823	286	8.09071e-292	0.101311	38	12	17	-2884	NM_053005	81532	Hs.370360	NM_053005	ENSG00000182208	MOB2	HCCA2	MOB kinase activator 2	protein-coding
chr11	1590000	1600000	2098	391	1.49893e-151	0.186368	68	15	18	1029	NR_021489	338651	Hs.633229	NR_021489	ENSG00000233930	KRTAP5-AS1	-	KRTAP5-1/KRTAP5-2 antisense RNA 1	ncRNA
chr11	1680000	1690000	2055	311	2.50907e-171	0.151338	80	13	12	-1829	NR_026643	387742	Hs.567908	NM_001014374	ENSG00000205866	FAM99A	-	family with sequence similarity 99 member A (non-protein coding)	ncRNA
chr11	1700000	1710000	2356	499	2.25136e-153	0.2118	60	6	12	1859	NR_026642	100132464	Hs.117797	NR_026642	ENSG00000205865	FAM99B	-	family with sequence similarity 99 member B (non-protein coding)	ncRNA
chr11	1710000	1720000	3351	315	0	0.0940018	61	6	19	-3425	NM_001012416	440023	Hs.534863	NM_001012416	ENSG00000205864	KRTAP5-6	KRTAP5.6	keratin associated protein 5-6	protein-coding
chr11	1770000	1780000	4635	242	0	0.0522114	76	22	25	-3176	NM_001170820	402778	Hs.121575	NM_001170820	ENSG00000244242	IFITM10	DSPA3	interferon induced transmembrane protein 10	protein-coding
chr11	1780000	1790000	2186	306	4.58845e-191	0.139982	44	11	18	222	NM_001909	1509	Hs.654447	NM_001909	ENSG00000117984	CTSD	CLN10|CPSD|HEL-S-130P	cathepsin D	protein-coding
chr11	1850000	1860000	3221	192	0	0.0596088	46	9	19	-540	NM_138567	90019	Hs.161031	NM_138567	ENSG00000149043	SYT8	-	synaptotagmin 8	protein-coding
chr11	1860000	1870000	4369	99	0	0.0226596	77	15	24	3568	NM_001145841	7136	Hs.523403	NM_003282	ENSG00000130598	TNNI2	AMCD2B|DA2B|FSSV|fsTnI	troponin I2, fast skeletal type	protein-coding
chr11	1870000	1880000	2683	140	0	0.0521804	46	12	20	800	NM_002339	4046	Hs.56729	NM_002339	ENSG00000130592	LSP1	WP34|pp52	lymphocyte-specific protein 1	protein-coding
chr11	1880000	1890000	1409	99	3.28078e-169	0.0702626	50	7	16	-1395	NM_001242932	4046	Hs.56729	NM_002339	ENSG00000130592	LSP1	WP34|pp52	lymphocyte-specific protein 1	protein-coding
chr11	1890000	1900000	2276	241	7.90589e-231	0.105888	93	21	22	2846	NM_001013255	4046	Hs.56729	NM_002339	ENSG00000130592	LSP1	WP34|pp52	lymphocyte-specific protein 1	protein-coding
chr11	1900000	1910000	2267	131	6.80122e-289	0.0577856	42	9	20	3725	NR_107001	102465993		NR_107001	ENSG00000130592	MIR7847	hsa-mir-7847	microRNA 7847	ncRNA
chr11	1940000	1950000	827	88	9.58957e-85	0.106409	62	20	28	4201	NM_006757	7140	Hs.73454	NM_006757	ENSG00000130595	TNNT3	TNTF	troponin T3, fast skeletal type	protein-coding
chr11	1960000	1970000	1356	139	2.49347e-140	0.102507	69	16	25	-3502	NM_021134	6150	Hs.3254	NM_021134	ENSG00000214026	MRPL23	L23MRP|RPL23|RPL23L	mitochondrial ribosomal protein L23	protein-coding
chr11	1970000	1980000	2406	215	5.4421e-263	0.0893599	35	11	12	4439	NR_132974	106635549		NR_132974		SNORD131	-	small nucleolar RNA, C/D box 131	snoRNA
chr11	2010000	2020000	3665	85	0	0.0231924	77	21	29	1362	NM_001293171	103344718	Hs.533566	NM_001293171		HOTS	-	H19 opposite tumor suppressor	protein-coding
chr11	2150000	2160000	477	106	4.53817e-31	0.222222	74	19	21	439	NR_030158	619552		NR_030158	ENSG00000207805	MIR483	MIRN483|hsa-mir-483|mir-483	microRNA 483	ncRNA
chr11	2160000	2170000	804	136	3.45684e-63	0.169154	65	17	24	-2646	NM_001291862	3481	Hs.272259	NM_000612	ENSG00000167244	IGF2	C11orf43|GRDF|IGF-II|PP9974	insulin like growth factor 2	protein-coding
chr11	2170000	2180000	1479	255	1.8631e-113	0.172414	47	11	18	-4167	NM_001007139	3481	Hs.272259	NM_000612	ENSG00000167244	IGF2	C11orf43|GRDF|IGF-II|PP9974	insulin like growth factor 2	protein-coding
chr11	2180000	2190000	988	212	1.84132e-64	0.214575	84	19	29	-2561	NM_001042376	723961	Hs.272259	NM_001042376	ENSG00000129965	INS-IGF2	INSIGF	INS-IGF2 readthrough	protein-coding
chr11	2190000	2200000	2710	255	1.39734e-289	0.0940959	51	10	21	707	NR_039834	100616126		NR_039834	ENSG00000265258	MIR4686	-	microRNA 4686	ncRNA
chr11	2290000	2300000	2675	449	9.41447e-208	0.16785	50	15	17	-2818	NM_005170	430	Hs.152475	NM_005170	ENSG00000183734	ASCL2	ASH2|HASH2|MASH2|bHLHa45	achaete-scute family bHLH transcription factor 2	protein-coding
chr11	2320000	2330000	2309	237	2.12672e-237	0.102642	75	15	26	-721	NR_138249	29125	Hs.559181	NM_014144	ENSG00000110665	C11orf21	-	chromosome 11 open reading frame 21	protein-coding
chr11	2420000	2430000	3169	405	4.95042e-291	0.127801	41	6	17	2752	NM_001297659	10078	Hs.523424	NM_005706	ENSG00000184281	TSSC4	-	tumor suppressing subtransferable candidate 4	protein-coding
chr11	2440000	2450000	2777	268	1.96169e-293	0.096507	55	14	19	-725	NM_014555	29850	Hs.272287	NM_014555	ENSG00000070985	TRPM5	LTRPC5|MTR1	transient receptor potential cation channel subfamily M member 5	protein-coding
chr11	2460000	2470000	1925	541	2.93753e-95	0.281039	49	12	13	-1221	NM_000218	3784	Hs.95162	NM_000218	ENSG00000053918	KCNQ1	ATFB1|ATFB3|JLNS1|KCNA8|KCNA9|KVLQT1|Kv1.9|Kv7.1|LQT|LQT1|RWS|SQT2|WRS	potassium voltage-gated channel subfamily Q member 1	protein-coding
chr11	2480000	2490000	4165	389	0	0.0933974	58	13	19	2316	NM_181798	3784	Hs.95162	NM_000218	ENSG00000053918	KCNQ1	ATFB1|ATFB3|JLNS1|KCNA8|KCNA9|KVLQT1|Kv1.9|Kv7.1|LQT|LQT1|RWS|SQT2|WRS	potassium voltage-gated channel subfamily Q member 1	protein-coding
chr11	2720000	2730000	2724	464	2.27797e-209	0.170338	27	7	16	-3772	NR_002728	10984	Hs.604823	NR_002728	ENSG00000269821	KCNQ1OT1	KCNQ1-AS2|KCNQ10T1|Kncq1|KvDMR1|KvLQT1-AS|LIT1|NCRNA00012	KCNQ1 opposite strand/antisense transcript 1 (non-protein coding)	ncRNA
chr11	2880000	2890000	2298	300	5.13528e-209	0.130548	44	8	20	-2201	NR_130721	338653	Hs.639425	NR_130721	ENSG00000229414	KCNQ1-AS1	-	KCNQ1 antisense RNA 1	ncRNA
chr11	2900000	2910000	5825	622	0	0.106781	49	10	19	1995	NM_001122630	1028	Hs.106070	NM_000076	ENSG00000129757	CDKN1C	BWCR|BWS|KIP2|WBS|p57|p57Kip2	cyclin dependent kinase inhibitor 1C	protein-coding
chr11	2920000	2930000	3638	534	7.5476e-308	0.146784	51	16	18	175	NM_001302862	5003	Hs.300076	NM_007105	ENSG00000254827	SLC22A18AS	BWR1B|BWSCR1B|ORCTL2S|SLC22A1LS|p27-BWR1B	solute carrier family 22 member 18 antisense	protein-coding
chr11	2950000	2960000	6146	1110	0	0.180605	38	8	12	-4350	NM_003311	7262	Hs.154036	NM_003311	ENSG00000181649	PHLDA2	BRW1C|BWR1C|HLDA2|IPL|TSSC3	pleckstrin homology like domain family A member 2	protein-coding
chr11	3180000	3190000	6428	497	0	0.077318	43	19	19	1582	NM_001144063	114879	Hs.436166	NM_020896	ENSG00000021762	OSBPL5	OBPH1|ORP5	oxysterol binding protein like 5	protein-coding
chr11	3240000	3250000	4582	437	0	0.0953732	45	8	19	-4957	NM_001164377	386746	Hs.730306	NM_001164377	ENSG00000182170	MRGPRG	GPR169|MRGG	MAS related GPR family member G	protein-coding
chr11	3250000	3260000	6189	801	0	0.129423	36	12	13	-1384	NM_001039165	116534	Hs.745512	NM_001039165	ENSG00000184350	MRGPRE	GPR167|MGRF|MRGE	MAS related GPR family member E	protein-coding
chr11	3660000	3670000	5881	638	0	0.108485	29	8	15	-1361	NM_004314	417	Hs.382188	NM_004314	ENSG00000129744	ART1	ART2|ARTC1|CD296|RT6	ADP-ribosyltransferase 1	protein-coding
chr11	6410000	6420000	8816	839	0	0.0951679	28	5	12	3356	NM_001007593	6609	Hs.498173	NM_000543	ENSG00000166311	SMPD1	ASM|ASMASE|NPD	sphingomyelin phosphodiesterase 1	protein-coding
chr11	6420000	6430000	8007	818	0	0.102161	29	12	15	921	NM_001257325	322	Hs.372840	NM_001164	ENSG00000166313	APBB1	FE65|MGC:9072|RIR	amyloid beta precursor protein binding family B member 1	protein-coding
chr11	6490000	6500000	7694	876	0	0.113855	37	14	14	214	NM_033278	10612	Hs.591992	NM_006458	ENSG00000110171	TRIM3	BERP|HAC1|RNF22|RNF97	tripartite motif containing 3	protein-coding
chr11	6630000	6640000	7164	887	0	0.123814	34	7	12	-1525	NM_006284	6881	Hs.5158	NM_006284	ENSG00000166337	TAF10	TAF2A|TAF2H|TAFII30	TATA-box binding protein associated factor 10	protein-coding
chr11	6640000	6650000	10339	776	0	0.0750556	24	7	11	-4308	NM_000391	1200	Hs.523454	NM_000391	ENSG00000166340	TPP1	CLN2|GIG1|LPIC|SCAR7|TPP-1	tripeptidyl peptidase 1	protein-coding
chr11	6670000	6680000	4821	477	0	0.0989421	32	7	10	2080	NM_003737	8642	Hs.199850	NM_003737	ENSG00000166341	DCHS1	CDH19|CDH25|CDHR6|FIB1|MVP2|PCDH16|VMLDS1	dachsous cadherin-related 1	protein-coding
chr11	8100000	8110000	6219	1011	0	0.162566	26	7	14	2091	NM_177972	7275	Hs.568986	NM_003320	ENSG00000166402	TUB	RDOB|rd5	tubby bipartite transcription factor	protein-coding
chr11	8280000	8290000	8106	1066	0	0.131508	29	10	15	425	NR_073006	4004	Hs.654426	NM_002315	ENSG00000166407	LMO1	RBTN1|RHOM1|TTG1	LIM domain only 1	protein-coding
chr11	9110000	9120000	6651	1289	0	0.193805	27	8	10	-910	NR_027713	283102	Hs.689472	NR_027713	ENSG00000213538	KRT8P41	-	keratin 8 pseudogene 41	pseudo
chr11	17410000	17420000	6115	439	0	0.0717907	49	16	13	-4122	NM_001166290	3767	Hs.248141	NM_000525	ENSG00000187486	KCNJ11	BIR|HHF2|IKATP|KIR6.2|MODY13|PHHI|TNDM3	potassium voltage-gated channel subfamily J member 11	protein-coding
chr11	17490000	17500000	3110	649	2.04592e-204	0.208682	30	8	18	3392	NM_000352	6833	Hs.54470	NM_000352	ENSG00000006071	ABCC8	ABC36|HHF1|HI|HRINS|MRP8|PHHI|SUR|SUR1|SUR1delta2|TNDM2	ATP binding cassette subfamily C member 8	protein-coding
chr11	17560000	17570000	4241	691	0	0.162933	35	5	10	963	NM_153676	10083	Hs.502072	NM_005709	ENSG00000006611	USH1C	AIE-75|DFNB18|DFNB18A|NY-CO-37|NY-CO-38|PDZ-45|PDZ-73|PDZ-73/NY-CO-38|PDZ73|PDZD7C|ush1cpst	USH1 protein network component harmonin	protein-coding
chr11	17750000	17760000	6718	702	0	0.104495	42	12	16	-2495	NM_001112741	3746	Hs.552896	NM_004976	ENSG00000129159	KCNC1	EPM7|KV3.1|KV4|NGK2	potassium voltage-gated channel subfamily C member 1	protein-coding
chr11	18720000	18730000	6697	704	0	0.105122	52	11	18	4718	NM_153347	144110	Hs.502100	NM_153347	ENSG00000151117	TMEM86A	-	transmembrane protein 86A	protein-coding
chr11	20180000	20190000	3955	996	3.90786e-218	0.251833	26	10	13	-3130	NM_001029865	120237	Hs.558604	NM_001029865	ENSG00000109851	DBX1	-	developing brain homeobox 1	protein-coding
chr11	31820000	31830000	5930	932	0	0.157167	38	9	16	785	NM_001310160	5080	Hs.270303	NM_000280	ENSG00000007372	PAX6	AN|AN2|D11S812E|FVH1|MGDA|WAGR	paired box 6	protein-coding
chr11	31830000	31840000	7110	877	0	0.123347	47	15	16	-1110	NM_001310158	5080	Hs.270303	NM_000280	ENSG00000007372	PAX6	AN|AN2|D11S812E|FVH1|MGDA|WAGR	paired box 6	protein-coding
chr11	31840000	31850000	5566	1354	8.95304755944902e-317	0.243263	27	12	11	-3114	NR_117094	103157000		NR_117094	ENSG00000281880	PAUPAR	-	PAX6 upstream antisense RNA	ncRNA
chr11	32450000	32460000	5272	1116	0	0.211684	33	7	18	-2064	NR_023920	51352	Hs.567499	NM_015855	ENSG00000183242	WT1-AS	WIT-1|WIT1|WT1-AS1|WT1AS	WT1 antisense RNA	ncRNA
chr11	43600000	43610000	4917	899	0	0.182835	53	18	17	2056	NR_029697	406918		NR_029697	ENSG00000199077	MIR129-2	MIR-129b|MIRN129-2|mir-129-2	microRNA 129-2	ncRNA
chr11	43960000	43970000	4608	744	0	0.161458	25	9	16	894	NM_001145033	387763	Hs.530443	NM_001145033	ENSG00000187479	C11orf96	AG2	chromosome 11 open reading frame 96	protein-coding
chr11	44330000	44340000	7160	549	0	0.076676	53	8	14	-3284	NM_021926	60529	Hs.436055	NM_021926	ENSG00000052850	ALX4	CRS5|FND2	ALX homeobox 4	protein-coding
chr11	44970000	44980000	6777	798	0	0.117751	53	16	17	-2143	NM_001258321	9537	Hs.554791	NM_006034	ENSG00000175274	TP53I11	PIG11	tumor protein p53 inducible protein 11	protein-coding
chr11	45110000	45120000	5246	688	0	0.131148	35	6	12	-564	NR_046338	56981	Hs.178715	NM_020229	ENSG00000019485	PRDM11	PFM8	PR/SET domain 11	protein-coding
chr11	45680000	45690000	10384	937	0	0.090235	41	14	16	2206	NM_003654	8534	Hs.104576	NM_003654	ENSG00000175264	CHST1	C6ST|GST-1|KS6ST|KSGal6ST|KSST	carbohydrate sulfotransferase 1	protein-coding
chr11	45920000	45930000	17127	708	0	0.0413382	51	12	25	3833	NM_001080446	143678	Hs.193741	NM_001080446	ENSG00000234776	C11orf94	-	chromosome 11 open reading frame 94	protein-coding
chr11	45930000	45940000	13725	970	0	0.070674	36	9	13	4674	NM_057174	9409	Hs.100915	NM_004813	ENSG00000121680	PEX16	PBD8A|PBD8B	peroxisomal biogenesis factor 16	protein-coding
chr11	45940000	45950000	10679	1249	0	0.116959	46	7	16	773	NM_001300721	120071	Hs.86543	NM_152312	ENSG00000165905	LARGE2	GYLTL1B|PP5656	LARGE xylosyl- and glucuronyltransferase 2	protein-coding
chr11	46350000	46360000	8880	882	0	0.0993243	28	9	12	545	NM_201532	8525	Hs.502461	NM_003646	ENSG00000149091	DGKZ	DAGK5|DAGK6|DGK-ZETA|hDGKzeta	diacylglycerol kinase zeta	protein-coding
chr11	46360000	46370000	9635	791	0	0.0820965	32	11	13	-1817	NM_201533	8525	Hs.502461	NM_003646	ENSG00000149091	DGKZ	DAGK5|DAGK6|DGK-ZETA|hDGKzeta	diacylglycerol kinase zeta	protein-coding
chr11	46380000	46390000	7979	914	0	0.114551	33	5	10	1855	NM_001105540	8525	Hs.502461	NM_003646	ENSG00000149091	DGKZ	DAGK5|DAGK6|DGK-ZETA|hDGKzeta	diacylglycerol kinase zeta	protein-coding
chr11	46390000	46400000	8990	695	0	0.0773081	47	14	21	-2952	NR_039837	100616368		NR_039837	ENSG00000264102	MIR4688	mir-4688	microRNA 4688	ncRNA
chr11	46400000	46410000	5907	601	0	0.101744	69	15	20	1739	NM_001012333	4192	Hs.82045	NM_002391	ENSG00000110492	MDK	ARAP|MK|NEGF2	midkine (neurite growth-promoting factor 2)	protein-coding
chr11	46740000	46750000	6371	1303	0	0.20452	25	10	12	4284	NM_001311257	2147	Hs.655207	NM_000506	ENSG00000180210	F2	PT|RPRGL2|THPH1	coagulation factor II, thrombin	protein-coding
chr11	47200000	47210000	9761	1538	0	0.157566	39	12	13	2432	NM_001184975	29763	Hs.334639	NM_016223	ENSG00000165912	PACSIN3	SDPIII	protein kinase C and casein kinase substrate in neurons 3	protein-coding
chr11	47270000	47280000	10845	2113	0	0.194836	30	6	10	-4468	NM_005693	10062	Hs.438863	NM_005693	ENSG00000025434	NR1H3	LXR-a|LXRA|RLD-1	nuclear receptor subfamily 1 group H member 3	protein-coding
chr11	47370000	47380000	7447	784	0	0.105277	42	12	18	-747	NM_000256	4607	Hs.524906	NM_000256	ENSG00000134571	MYBPC3	CMD1MM|CMH4|FHC|LVNC10|MYBP-C	myosin binding protein C, cardiac	protein-coding
chr11	47430000	47440000	15900	1174	0	0.0738365	40	8	15	4949	NM_001330245	91252	Hs.523664	NM_152264	ENSG00000165915	SLC39A13	LZT-Hs9	solute carrier family 39 member 13	protein-coding
chr11	47440000	47450000	12750	1586	0	0.124392	24	3	12	3024	NM_002804	5702	Hs.250758	NM_002804	ENSG00000165916	PSMC3	TBP1	proteasome 26S subunit, ATPase 3	protein-coding
chr11	47610000	47620000	11920	1758	0	0.147483	33	9	14	961	NM_031909	114900	Hs.662633	NM_031909	ENSG00000172247	C1QTNF4	CTRP4|ZACRP4	C1q and tumor necrosis factor related protein 4	protein-coding
chr11	57000000	57010000	4249	726	0	0.170864	31	10	12	-73	NR_027991	187	Hs.438311	NM_005161	ENSG00000134817	APLNR	AGTRL1|APJ|APJR|HG11	apelin receptor	protein-coding
chr11	57090000	57100000	2826	571	5.84951e-191	0.202052	39	9	12	-2587	NM_033396	85456	Hs.530730	NM_033396	ENSG00000149115	TNKS1BP1	TAB182	tankyrase 1 binding protein 1	protein-coding
chr11	57410000	57420000	4131	882	1.15006e-265	0.213508	28	9	13	2417	NM_145008	219539	Hs.135978	NM_145008	ENSG00000166793	YPEL4	-	yippee like 4	protein-coding
chr11	60550000	60560000	7844	828	0	0.105558	34	7	11	2179	NM_206893	341116	Hs.591956	NM_206893	ENSG00000172689	MS4A10	CD20L7|MS4A9	membrane spanning 4-domains A10	protein-coding
chr11	60690000	60700000	8781	788	0	0.0897392	34	8	15	3087	NM_178031	54972	Hs.118552	NM_017870	ENSG00000006118	TMEM132A	GBP|HSPA5BP1	transmembrane protein 132A	protein-coding
chr11	61100000	61110000	6439	854	0	0.132629	27	4	11	-4316	NM_001923	1642	Hs.290758	NM_001923	ENSG00000167986	DDB1	DDBA|UV-DDB1|XAP1|XPCE|XPE|XPE-BF	damage specific DNA binding protein 1	protein-coding
chr11	61240000	61250000	5944	1283	0	0.215848	26	10	10	-3585	NM_145017	220004	Hs.729003	NM_145017	ENSG00000162148	PPP1R32	C11orf66|IIIG9	protein phosphatase 1 regulatory subunit 32	protein-coding
chr11	61270000	61280000	7983	837	0	0.104848	42	13	17	-1068	NR_039708	100616470		NR_039708	ENSG00000266006	MIR4488	mir-4488	microRNA 4488	ncRNA
chr11	61340000	61350000	14507	490	0	0.0337768	46	14	21	3344	NM_001300773	9066	Hs.131188	NM_004200	ENSG00000011347	SYT7	IPCA-7|IPCA7|PCANAP7|SYT-VII|SYTVII	synaptotagmin 7	protein-coding
chr11	61350000	61360000	7253	759	0	0.104646	36	10	16	-966	NR_110189	101927495	Hs.553866	NR_110189	ENSG00000250230	LOC101927495	-	uncharacterized LOC101927495	ncRNA
chr11	61520000	61530000	7685	562	0	0.0731295	53	16	20	136	NR_026882	26070	Hs.564254	NR_026882	ENSG00000124915	DKFZP434K028	-	uncharacterized LOC26070	ncRNA
chr11	61640000	61650000	8943	890	0	0.0995192	45	12	22	750	NR_106804	102465446		NR_106804	ENSG00000277892	MIR6746	hsa-mir-6746	microRNA 6746	ncRNA
chr11	61650000	61660000	8476	692	0	0.0816423	31	11	14	4017	NM_021727	3995	Hs.21765	NM_021727	ENSG00000221968	FADS3	CYB5RP|LLCDL3	fatty acid desaturase 3	protein-coding
chr11	61680000	61690000	13606	795	0	0.0584301	37	11	13	81	NM_013401	5866	Hs.13759	NM_013401	ENSG00000167994	RAB3IL1	GRAB	RAB3A interacting protein like 1	protein-coding
chr11	62310000	62320000	7095	974	0	0.13728	45	19	18	-668	NM_024060	79026	Hs.502756	NM_001620	ENSG00000124942	AHNAK	AHNAKRS|PM227	AHNAK nucleoprotein	protein-coding
chr11	62320000	62330000	7266	982	0	0.13515	33	7	13	2778	NR_037427	100500804		NR_037427		MIR3654	-	microRNA 3654	ncRNA
chr11	62360000	62370000	7625	907	0	0.118951	45	14	16	3764	NM_001330292	9219	Hs.173043	NM_004739	ENSG00000149480	MTA2	MTA1L1|PID	metastasis associated 1 family member 2	protein-coding
chr11	62380000	62390000	9771	1090	0	0.111555	52	11	19	4647	NR_109991	26229	Hs.502759	NM_012200	ENSG00000149541	B3GAT3	GLCATI|JDSCD|glcUAT-I	beta-1,3-glucuronyltransferase 3	protein-coding
chr11	62680000	62690000	11452	992	0	0.0866224	34	9	12	4012	NM_000738	1128	Hs.632119	NM_000738	ENSG00000168539	CHRM1	HM1|M1|M1R	cholinergic receptor muscarinic 1	protein-coding
chr11	63530000	63540000	5770	666	0	0.115425	75	17	21	1113	NM_001144936	65998	Hs.191073	NM_001144936	ENSG00000188070	C11orf95	-	chromosome 11 open reading frame 95	protein-coding
chr11	63580000	63590000	8483	1215	0	0.143228	31	6	11	4154	NM_138471	144097	Hs.502793	NM_138471	ENSG00000168005	C11orf84	-	chromosome 11 open reading frame 84	protein-coding
chr11	63680000	63690000	9658	555	0	0.0574653	74	17	23	-684	NM_173587	283248	Hs.98788	NM_173587	ENSG00000167771	RCOR2	-	REST corepressor 2	protein-coding
chr11	63930000	63940000	5616	1047	0	0.186432	58	7	13	-1415	NM_014067	28992	Hs.602898	NM_014067	ENSG00000133315	MACROD1	LRP16	MACRO domain containing 1	protein-coding
chr11	63970000	63980000	12938	1056	0	0.08162	38	10	16	848	NM_178443	83706	Hs.180535	NM_031471	ENSG00000149781	FERMT3	KIND3|MIG-2|MIG2B|UNC112C|URP2|URP2SF	fermitin family member 3	protein-coding
chr11	63990000	64000000	7924	692	0	0.0873296	44	9	20	1254	NM_032344	84304	Hs.656074	NM_032344	ENSG00000149761	NUDT22	-	nudix hydrolase 22	protein-coding
chr11	64000000	64010000	7936	628	0	0.0791331	63	11	17	2944	NM_001243733	7423	Hs.732095	NM_003377	ENSG00000173511	VEGFB	VEGFL|VRF	vascular endothelial growth factor B	protein-coding
chr11	64010000	64020000	10576	548	0	0.0518154	79	22	22	474	NR_135086	105369340	Hs.697228	NR_135086	ENSG00000256940	LOC105369340	-	uncharacterized LOC105369340	ncRNA
chr11	64050000	64060000	7558	654	0	0.0865308	44	13	22	1418	NM_020155	56834	Hs.523763	NM_020155	ENSG00000173264	GPR137	C11orf4|GPR137A|TM7SF1L1	G protein-coupled receptor 137	protein-coding
chr11	64060000	64070000	6516	912	0	0.139963	44	12	15	-2863	NM_001039496	25858	Hs.97174	NM_001039496		TEX40	C11orf20	testis expressed 40	protein-coding
chr11	64080000	64090000	9278	792	0	0.0853632	51	11	19	556	NM_016404	51504	Hs.333579	NM_016404	ENSG00000173113	TRMT112	HSPC152|HSPC170|TRM112|TRMT11-2|hTrm112	tRNA methyltransferase 11-2 homolog (S. cerevisiae)	protein-coding
chr11	64100000	64110000	4914	1139	3.0964e-293	0.231787	40	6	10	-2690	NM_032251	283234	Hs.98564	NM_032251	ENSG00000168071	CCDC88B	BRLZ|CCDC88|HKRP3|gipie	coiled-coil domain containing 88B	protein-coding
chr11	64120000	64130000	8516	550	0	0.0645843	76	18	20	-1625	NM_001300802	8986	Hs.105584	NM_003942	ENSG00000162302	RPS6KA4	MSK2|RSK-B|S6K-alpha-4	ribosomal protein S6 kinase A4	protein-coding
chr11	64320000	64330000	3925	392	0	0.0998726	38	13	13	1927	NM_018484	55867	Hs.220844	NM_018484	ENSG00000168065	SLC22A11	OAT4|hOAT4	solute carrier family 22 member 11	protein-coding
chr11	64410000	64420000	15136	631	0	0.0416887	73	19	23	-4213	NM_138734	9379	Hs.372938	NM_015080	ENSG00000110076	NRXN2	-	neurexin 2	protein-coding
chr11	64490000	64500000	5005	776	0	0.155045	50	14	14	-4340	NM_015080	9379	Hs.372938	NM_015080	ENSG00000110076	NRXN2	-	neurexin 2	protein-coding
chr11	64510000	64520000	10111	725	0	0.0717041	54	14	20	-2072	NM_153819	10235	Hs.99491	NM_005825	ENSG00000068831	RASGRP2	CALDAG-GEFI|CDC25L	RAS guanyl releasing protein 2	protein-coding
chr11	64520000	64530000	7571	786	0	0.103817	50	13	15	2769	NM_005609	5837	Hs.154084	NM_005609	ENSG00000068976	PYGM	-	glycogen phosphorylase, muscle associated	protein-coding
chr11	64570000	64580000	8516	597	0	0.0701033	46	10	18	3035	NM_130801	4221	Hs.423348	NM_000244	ENSG00000133895	MEN1	MEAI|SCG2	menin 1	protein-coding
chr11	64610000	64620000	9459	863	0	0.0912359	48	15	17	-2959	NM_017525	55561	Hs.293590	NM_017525	ENSG00000171219	CDC42BPG	DMPK2|HSMDPKIN|KAPPA-200|MRCKG|MRCKgamma	CDC42 binding protein kinase gamma	protein-coding
chr11	64640000	64650000	6098	1145	0	0.187766	26	6	10	1240	NM_006795	10938	Hs.523774	NM_006795	ENSG00000110047	EHD1	H-PAST|HPAST1|PAST|PAST1	EH domain containing 1	protein-coding
chr11	64650000	64660000	6874	895	0	0.130201	25	12	13	3718	NR_029578	406967		NR_029578	ENSG00000229719	MIR192	MIRN192|miR-192|miRNA192	microRNA 192	ncRNA
chr11	64660000	64670000	14160	634	0	0.044774	57	11	21	909	NR_106808	102466192		NR_106808	ENSG00000274986	MIR6750	hsa-mir-6750	microRNA 6750	ncRNA
chr11	64680000	64690000	5492	822	0	0.149672	31	8	14	-278	NM_015104	23130	Hs.370671	NM_015104	ENSG00000110046	ATG2A	-	autophagy related 2A	protein-coding
chr11	64690000	64700000	6495	958	0	0.147498	35	7	12	2857	NM_006244	5526	Hs.75199	NM_006244	ENSG00000068971	PPP2R5B	B56B|PR61B	protein phosphatase 2 regulatory subunit B'beta	protein-coding
chr11	64780000	64790000	7131	1129	0	0.158323	25	8	13	-977	NR_106939	102466756		NR_106939	ENSG00000278851	MIR6879	hsa-mir-6879	microRNA 6879	ncRNA
chr11	64820000	64830000	10405	1040	0	0.0999519	33	13	17	1009	NM_005468	10004	Hs.13967	NM_005468	ENSG00000168060	NAALADL1	I100|NAALADASEL	N-acetylated alpha-linked acidic dipeptidase like 1	protein-coding
chr11	64870000	64880000	6828	830	0	0.121558	31	7	11	-4326	NR_102367	7108	Hs.31130	NM_003273	ENSG00000149809	TM7SF2	ANG1|DHCR14A|NET47	transmembrane 7 superfamily member 2	protein-coding
chr11	64880000	64890000	8504	1100	0	0.129351	26	10	12	210	NM_014205	741	Hs.121025	NM_014205	ENSG00000174276	ZNHIT2	C11orf5|FON	zinc finger HIT-type containing 2	protein-coding
chr11	64890000	64900000	6451	1164	0	0.180437	35	7	12	2450	NR_106809	102465449		NR_106809	ENSG00000162298	MIR6751	hsa-mir-6751	microRNA 6751	ncRNA
chr11	64940000	64950000	5199	1238	2.5112e-302	0.238123	30	12	12	-3686	NM_001198868	823	Hs.502842	NM_005186	ENSG00000014216	CAPN1	CANP|CANP1|CANPL1|SPG76|muCANP|muCL	calpain 1	protein-coding
chr11	65080000	65090000	4863	940	0	0.193296	37	11	13	2711	NM_006779	10435	Hs.343380	NM_006779	ENSG00000149798	CDC42EP2	BORG1|CEP2	CDC42 effector protein 2	protein-coding
chr11	65140000	65150000	14638	894	0	0.0610739	38	6	16	4857	NM_001278250	283130	Hs.661604	NM_182556	ENSG00000162241	SLC25A45	-	solute carrier family 25 member 45	protein-coding
chr11	65150000	65160000	8929	603	0	0.0675328	34	11	14	959	NM_001300832	83786	Hs.578433	NM_031904	ENSG00000126391	FRMD8	FKSG44	FERM domain containing 8	protein-coding
chr11	65210000	65220000	8323	944	0	0.113421	58	7	15	3071	NR_030343	693197		NR_030343	ENSG00000245532	MIR612	MIRN612|hsa-mir-612	microRNA 612	ncRNA
chr11	65290000	65300000	2973	769	6.88918e-160	0.258661	44	11	14	2452	NM_020680	57410	Hs.238839	NM_020680	ENSG00000142186	SCYL1	GKLP|HT019|NKTL|NTKL|P105|SCAR21|TAPK|TEIF|TRAP	SCY1 like pseudokinase 1	protein-coding
chr11	65320000	65330000	7624	482	0	0.0632214	67	16	24	699	NM_001164266	4054	Hs.289019	NM_021070	ENSG00000168056	LTBP3	DASS|LTBP-3|LTBP2|STHAG6|pp6425	latent transforming growth factor beta binding protein 3	protein-coding
chr11	65340000	65350000	8381	592	0	0.070636	77	15	26	1491	NM_001099409	254102	Hs.502867	NM_001099409	ENSG00000173442	EHBP1L1	-	EH domain binding protein 1 like 1	protein-coding
chr11	65360000	65370000	10506	650	0	0.0618694	37	12	16	-1533	NM_033347	10089	Hs.175218	NM_005714	ENSG00000173338	KCNK7	K2p7.1|TWIK3	potassium two pore domain channel subfamily K member 7	protein-coding
chr11	65380000	65390000	9105	732	0	0.0803954	46	8	11	1217	NM_032223	399909	Hs.380801	NM_032223	ENSG00000197136	PCNX3	PCNXL3	pecanex homolog 3 (Drosophila)	protein-coding
chr11	65400000	65410000	10568	780	0	0.0738077	63	12	19	-578	NM_006747	6494	Hs.530477	NM_006747	ENSG00000213445	SIPA1	SPA1	signal-induced proliferation-associated 1	protein-coding
chr11	65410000	65420000	12794	473	0	0.0369705	49	18	19	-1663	NR_039709	100616284		NR_039709	ENSG00000265874	MIR4489	mir-4489	microRNA 4489	ncRNA
chr11	65540000	65550000	5864	985	0	0.167974	29	4	14	3062	NM_138368	91056	Hs.591957	NM_138368	ENSG00000254470	AP5B1	AP-5|PP1030	adaptor related protein complex 5 beta 1 subunit	protein-coding
chr11	65550000	65560000	6195	819	0	0.132203	38	9	15	495	NM_004561	5017	Hs.134434	NM_004561	ENSG00000172818	OVOL1	HOVO1	ovo like transcriptional repressor 1	protein-coding
chr11	65620000	65630000	9028	657	0	0.0727736	39	9	15	804	NM_005507	1072	Hs.170622	NM_005507	ENSG00000172757	CFL1	CFL|HEL-S-15|cofilin	cofilin 1	protein-coding
chr11	65640000	65650000	7406	836	0	0.112881	38	13	15	-2284	NM_001335	1521	Hs.416848	NM_001335	ENSG00000172543	CTSW	LYPN	cathepsin W	protein-coding
chr11	65650000	65660000	9011	609	0	0.0675841	49	16	18	1010	NM_004214	9158	Hs.7768	NM_004214	ENSG00000172500	FIBP	FGFIBP|FIBP-1|TROFAS	FGF1 intracellular binding protein	protein-coding
chr11	65660000	65670000	7823	756	0	0.0966381	25	6	14	2997	NM_005438	8061	Hs.283565	NM_005438	ENSG00000175592	FOSL1	FRA|FRA1|fra-1	FOS like 1, AP-1 transcription factor subunit	protein-coding
chr11	65680000	65690000	7852	831	0	0.105833	55	15	15	1531	NM_031450	83638	Hs.433573	NM_031450	ENSG00000175573	C11orf68	BLES03|P5326	chromosome 11 open reading frame 68	protein-coding
chr11	65810000	65820000	7679	848	0	0.110431	30	9	14	1651	NM_033036	89792	Hs.208343	NM_033036	ENSG00000175229	GAL3ST3	GAL3ST-3|GAL3ST2	galactose-3-O-sulfotransferase 3	protein-coding
chr11	66030000	66040000	17952	753	0	0.0419452	52	12	19	-1056	NM_030981	81876	Hs.300816	NM_030981	ENSG00000174903	RAB1B	-	RAB1B, member RAS oncogene family	protein-coding
chr11	66040000	66050000	10854	552	0	0.0508568	74	14	19	-672	NM_182553	254263	Hs.437072	NM_182553	ENSG00000174871	CNIH2	CNIH-2|Cnil	cornichon family AMPA receptor auxiliary protein 2	protein-coding
chr11	66050000	66060000	7161	721	0	0.100684	47	11	21	1638	NM_020470	10897	Hs.446445	NM_020470	ENSG00000174851	YIF1A	54TM|FinGER7|YIF1|YIF1P	Yip1 interacting factor homolog A, membrane trafficking protein	protein-coding
chr11	66080000	66090000	3607	651	2.26917e-265	0.180482	55	15	20	-485	NM_020404	57124	Hs.195727	NM_020404	ENSG00000174807	CD248	CD164L1|TEM1	CD248 molecule	protein-coding
chr11	66100000	66110000	10210	868	0	0.0850147	35	11	23	-1000	NM_004292	9610	Hs.1030	NM_004292	ENSG00000174791	RIN1	-	Ras and Rab interactor 1	protein-coding
chr11	66130000	66140000	7253	948	0	0.130705	33	10	16	4291	NM_001532	3177	Hs.569017	NM_001532	ENSG00000174669	SLC29A2	DER12|ENT2|HNP36	solute carrier family 29 member 2	protein-coding
chr11	66180000	66190000	8116	1100	0	0.135535	36	5	16	-3475	NM_001318804	266743	Hs.256036	NM_178864	ENSG00000174576	NPAS4	Le-PAS|NXF|PASD10|bHLHe79	neuronal PAS domain protein 4	protein-coding
chr11	66240000	66250000	6646	1062	0	0.159795	28	8	13	-2484	NM_001256670	10072	Hs.502914	NM_005700	ENSG00000254986	DPP3	DPPIII	dipeptidyl peptidase 3	protein-coding
chr11	66310000	66320000	16797	859	0	0.0511401	37	7	10	688	NM_001104	89	Hs.654432	NM_001104	ENSG00000248746	ACTN3	-	actinin alpha 3 (gene/pseudogene)	protein-coding
chr11	66330000	66340000	9138	1143	0	0.125082	24	7	11	1047	NM_003793	8722	Hs.11590	NM_003793	ENSG00000174080	CTSF	CATSF|CLN13	cathepsin F	protein-coding
chr11	66480000	66490000	7565	948	0	0.125314	34	9	13	3870	NM_006946	6712	Hs.26915	NM_006946	ENSG00000173898	SPTBN2	GTRAP41|SCA5|SCAR14	spectrin beta, non-erythrocytic 2	protein-coding
chr11	66610000	66620000	9570	765	0	0.0799373	34	7	17	4117	NM_005133	9986	Hs.654972	NM_005133	ENSG00000173653	RCE1	FACE2|RCE1A|RCE1B	Ras converting CAAX endopeptidase 1	protein-coding
chr11	66620000	66630000	10695	476	0	0.0445068	49	15	24	124	NM_024036	78999	Hs.209979	NM_024036	ENSG00000173621	LRFN4	FIGLER6|SALM3|SALM3.	leucine rich repeat and fibronectin type III domain containing 4	protein-coding
chr11	66810000	66820000	10488	823	0	0.0784706	35	10	10	1886	NR_106920	102465518		NR_106920	ENSG00000283326	MIR6860	hsa-mir-6860	microRNA 6860	ncRNA
chr11	66820000	66830000	9523	1088	0	0.11425	29	10	12	711	NM_014578	29984	Hs.15114	NM_014578	ENSG00000173156	RHOD	ARHD|RHOHP1|RHOM|Rho	ras homolog family member D	protein-coding
chr11	67030000	67040000	10543	804	0	0.0762591	35	11	12	1095	NM_001619	156	Hs.83636	NM_001619	ENSG00000173020	GRK2	ADRBK1|BARK1|BETA-ARK1	G protein-coupled receptor kinase 2	protein-coding
chr11	67050000	67060000	7414	669	0	0.0902347	61	12	18	-1762	NM_001347901	338692	Hs.438673	NM_207354	ENSG00000172932	ANKRD13D	-	ankyrin repeat domain 13D	protein-coding
chr11	67070000	67080000	8588	700	0	0.0815091	62	16	25	4081	NM_017857	54961	Hs.29173	NM_017857	ENSG00000172830	SSH3	SSH3L	slingshot protein phosphatase 3	protein-coding
chr11	67120000	67130000	6992	970	0	0.13873	30	11	14	-3933	NR_046412	57804	Hs.523829	NM_021173	ENSG00000175482	POLD4	POLDS|p12	DNA polymerase delta 4, accessory subunit	protein-coding
chr11	67140000	67150000	13924	648	0	0.0465384	64	19	22	-3352	NM_001166212	23529	Hs.502977	NM_013246	ENSG00000175505	CLCF1	BSF-3|BSF3|CISS2|CLC|NNT-1|NNT1|NR6	cardiotrophin-like cytokine factor 1	protein-coding
chr11	67150000	67160000	8261	870	0	0.105314	30	8	13	-4423	NM_004584	5883	Hs.655354	NM_004584	ENSG00000172613	RAD9A	RAD9	RAD9 checkpoint clamp component A	protein-coding
chr11	67160000	67170000	10104	745	0	0.0737332	44	14	18	4224	NM_001243224	5883	Hs.655354	NM_004584	ENSG00000172613	RAD9A	RAD9	RAD9 checkpoint clamp component A	protein-coding
chr11	67170000	67180000	10367	569	0	0.0548857	58	13	19	3553	NR_046266	374403	Hs.534648	NM_198517	ENSG00000175463	TBC1D10C	CARABIN|EPI64C	TBC1 domain family member 10C	protein-coding
chr11	67180000	67190000	10457	643	0	0.0614899	41	14	19	1851	NM_020811	57571	Hs.502982	NM_020811	ENSG00000172508	CARNS1	ATPGD1	carnosine synthase 1	protein-coding
chr11	67200000	67210000	9770	521	0	0.0533265	66	15	25	153	NM_005608	5790	Hs.155975	NM_005608	ENSG00000213402	PTPRCAP	CD45-AP|LPAP	protein tyrosine phosphatase, receptor type C associated protein	protein-coding
chr11	67220000	67230000	5194	971	0	0.186946	30	5	11	2182	NM_145200	57010	Hs.143036	NM_145200	ENSG00000175544	CABP4	CRSD|CSNB2B	calcium binding protein 4	protein-coding
chr11	67230000	67240000	6982	856	0	0.122601	39	14	13	1748	NR_073411	80194	Hs.288761	NM_025124	ENSG00000172663	TMEM134	-	transmembrane protein 134	protein-coding
chr11	67250000	67260000	3178	762	3.37193e-184	0.239773	35	15	17	-2716	NR_106810	102465450		NR_106810	ENSG00000276769	MIR6752	hsa-mir-6752	microRNA 6752	ncRNA
chr11	67290000	67300000	4780	848	0	0.177406	34	7	16	-4101	NM_016366	51475	Hs.278984	NM_016366	ENSG00000167791	CABP2	DFNB93	calcium binding protein 2	protein-coding
chr11	67350000	67360000	4833	1334	1.68996e-241	0.276019	29	5	12	3934	NM_000852	2950	Hs.523836	NM_000852	ENSG00000084207	GSTP1	DFN7|FAEES3|GST3|GSTP|HEL-S-22|PI	glutathione S-transferase pi 1	protein-coding
chr11	67370000	67380000	8183	853	0	0.10424	39	9	14	677	NM_007103	4723	Hs.7744	NM_007103	ENSG00000167792	NDUFV1	CI-51K|CI51KD|UQOR1	NADH:ubiquinone oxidoreductase core subunit V1	protein-coding
chr11	67380000	67390000	9942	912	0	0.091732	44	12	18	-1865	NR_033791	390213	Hs.523838	NR_033791		DOC2GP	-	double C2 domain gamma pseudogene	pseudo
chr11	67390000	67400000	6476	1072	0	0.165534	34	9	13	2408	NM_001243750	254552	Hs.433329	NM_181843	ENSG00000167799	NUDT8	-	nudix hydrolase 8	protein-coding
chr11	67400000	67410000	6109	612	0	0.10018	50	14	20	2031	NM_005995	347853	Hs.454480	NM_005995	ENSG00000167800	TBX10	TBX13|TBX7	T-box 10	protein-coding
chr11	67410000	67420000	5776	1051	0	0.18196	29	11	16	3130	NM_080658	91703	Hs.126265	NM_080658	ENSG00000132744	ACY3	ACY-3|HCBP1	aminoacylase 3	protein-coding
chr11	67770000	67780000	7641	746	0	0.0976312	48	8	21	-1017	NM_001161473	221	Hs.523841	NM_000694	ENSG00000006534	ALDH3B1	ALDH4|ALDH7	aldehyde dehydrogenase 3 family member B1	protein-coding
chr11	67790000	67800000	6826	803	0	0.117638	31	7	13	-3084	NM_002496	4728	Hs.90443	NM_002496	ENSG00000110717	NDUFS8	CI-23k|CI23KD|TYKY	NADH:ubiquinone oxidoreductase core subunit S8	protein-coding
chr11	67800000	67810000	8016	645	0	0.0804641	51	13	19	-1462	NM_006019	10312	Hs.495985	NM_006019	ENSG00000110719	TCIRG1	ATP6N1C|ATP6V0A3|Atp6i|OC-116kDa|OC116|OPTB1|Stv1|TIRC7|Vph1|a3	T-cell immune regulator 1, ATPase H+ transporting V0 subunit a3	protein-coding
chr11	67810000	67820000	9167	817	0	0.089124	43	9	20	2739	NR_106811	102465451		NR_106811	ENSG00000275022	MIR6753	hsa-mir-6753	microRNA 6753	ncRNA
chr11	67980000	67990000	4832	1064	5.30916e-302	0.220199	31	8	11	-3761	NM_001300908	51111	Hs.632120	NM_016028	ENSG00000110066	KMT5B	CGI-85|CGI85|SUV420H1	lysine methyltransferase 5B	protein-coding
chr11	68080000	68090000	6744	1519	0	0.225237	32	3	10	4923	NM_001291902	4041	Hs.6347	NM_002335	ENSG00000162337	LRP5	BMND1|EVR1|EVR4|HBM|LR3|LRP-5|LRP7|OPPG|OPS|OPTA1|VBCH2	LDL receptor related protein 5	protein-coding
chr11	68450000	68460000	8897	643	0	0.0722716	42	15	19	3057	NM_015973	51083	Hs.278959	NM_015973	ENSG00000069482	GAL	ETL8|GAL-GMAP|GALN|GLNN|GMAP	galanin and GMAP prepropeptide	protein-coding
chr11	68770000	68780000	13673	771	0	0.0563885	36	9	19	-4822	NR_120541	101928200	Hs.703759	NR_120541	ENSG00000256508	MRGPRF-AS1	-	MRGPRF antisense RNA 1	ncRNA
chr11	68780000	68790000	8718	866	0	0.0993347	44	9	15	-4150	NM_001098515	116535	Hs.118513	NM_145015	ENSG00000172935	MRGPRF	GPR140|GPR168|MRGF|RTA	MAS related GPR family member F	protein-coding
chr11	68850000	68860000	6171	881	0	0.142765	32	9	11	4356	NR_036122	100422846		NR_036122	ENSG00000265539	MIR3164	-	microRNA 3164	ncRNA
chr11	69060000	69070000	6203	532	0	0.085765	38	11	20	3395	NM_001293296	26579	Hs.523848	NM_138768	ENSG00000172927	MYEOV	OCIM	myeloma overexpressed	protein-coding
chr11	69240000	69250000	7915	982	0	0.124068	27	8	11	4561	NM_001319657	102724265	Hs.448669	NM_001319657	ENSG00000255980	LOC102724265	-	uncharacterized LOC102724265	protein-coding
chr11	69450000	69460000	4595	731	0	0.159086	63	15	25	-873	NM_053056	595	Hs.523852	NM_053056	ENSG00000110092	CCND1	BCL1|D11S287E|PRAD1|U21B31	cyclin D1	protein-coding
chr11	69510000	69520000	4076	1085	3.52675e-212	0.266192	32	14	15	4106	NM_005117	9965	Hs.249200	NM_005117	ENSG00000162344	FGF19	-	fibroblast growth factor 19	protein-coding
chr11	69630000	69640000	10017	521	0	0.0520116	59	14	21	-808	NM_005247	2248	Hs.37092	NM_005247	ENSG00000186895	FGF3	HBGF-3|INT2	fibroblast growth factor 3	protein-coding
chr11	70500000	70510000	6920	1049	0	0.15159	27	6	10	2945	NR_110766	22941	Hs.268726	NM_012309	ENSG00000162105	SHANK2	AUTS17|CORTBP1|CTTNBP1|ProSAP1|SHANK|SPANK-3	SH3 and multiple ankyrin repeat domains 2	protein-coding
chr11	71710000	71720000	8541	1019	0	0.119307	37	8	16	4027	NM_001145055	10068	Hs.591967	NM_005699	ENSG00000137496	IL18BP	IL18BPa	interleukin 18 binding protein	protein-coding
chr11	71930000	71940000	7243	779	0	0.107552	65	15	15	-882	NM_001567	3636	Hs.523875	NM_001567	ENSG00000165458	INPPL1	OPSMD|SHIP2	inositol polyphosphate phosphatase like 1	protein-coding
chr11	71950000	71960000	7193	640	0	0.0889754	53	17	18	220	NM_005169	401	Hs.731115	NM_005169	ENSG00000165462	PHOX2A	ARIX|CFEOM2|FEOM2|NCAM2|PMX2A	paired like homeobox 2a	protein-coding
chr11	72280000	72290000	6895	1252	0	0.181581	26	8	11	3300	NR_126364	101928555	Hs.376950	NR_126364	ENSG00000227467	LINC01537	-	long intergenic non-protein coding RNA 1537	ncRNA
chr11	72320000	72330000	8190	868	0	0.105983	50	9	16	1174	NR_029603	406931		NR_029603	ENSG00000272036	MIR139	MIR139-3p|MIRN139|mir-139	microRNA 139	ncRNA
chr11	72350000	72360000	11100	584	0	0.0526126	34	11	16	-1496	NM_001143839	5138	Hs.503163	NM_002599	ENSG00000186642	PDE2A	CGS-PDE|PDE2A1|PED2A4|cGSPDE	phosphodiesterase 2A	protein-coding
chr11	72380000	72390000	9258	665	0	0.0718298	41	15	18	497	NM_002599	5138	Hs.503163	NM_002599	ENSG00000186642	PDE2A	CGS-PDE|PDE2A1|PED2A4|cGSPDE	phosphodiesterase 2A	protein-coding
chr11	72430000	72440000	12647	895	0	0.0707678	28	7	13	-1597	NM_015242	116985	Hs.503165	NM_015242	ENSG00000186635	ARAP1	CENTD2	ArfGAP with RhoGAP domain, ankyrin repeat and PH domain 1	protein-coding
chr11	72460000	72470000	7582	742	0	0.0978634	48	16	21	-1566	NM_001040118	116985	Hs.503165	NM_015242	ENSG00000186635	ARAP1	CENTD2	ArfGAP with RhoGAP domain, ankyrin repeat and PH domain 1	protein-coding
chr11	72490000	72500000	9966	955	0	0.0958258	42	7	17	425	NR_039841	100616410		NR_039841	ENSG00000265064	MIR4692	-	microRNA 4692	ncRNA
chr11	72850000	72860000	8435	1625	0	0.19265	25	7	10	-1857	NM_014824	9873	Hs.744959	NM_014824	ENSG00000137478	FCHSD2	NWK|SH3MD3	FCH and double SH3 domains 2	protein-coding
chr11	73010000	73020000	4577	830	0	0.181341	36	14	15	-4663	NM_014786	9828	Hs.533719	NM_014786	ENSG00000110237	ARHGEF17	P164RHOGEF|RHOGEF17|TEM4|p164-RhoGEF	Rho guanine nucleotide exchange factor 17	protein-coding
chr11	73080000	73090000	8070	972	0	0.120446	36	11	13	-2405	NM_152222	84957	Hs.533720	NM_032871	ENSG00000054967	RELT	TNFRSF19L|TRLT	RELT tumor necrosis factor receptor	protein-coding
chr11	74870000	74880000	7871	925	0	0.11752	30	5	11	4156	NM_001145211	11309	Hs.7884	NM_007256	ENSG00000137491	SLCO2B1	OATP-B|OATP2B1|OATPB|SLC21A9	solute carrier organic anion transporter family member 2B1	protein-coding
chr11	74950000	74960000	8170	1024	0	0.125337	38	12	15	3050	NM_001195528	100507050	Hs.577323	NM_001195528	ENSG00000261594	TPBGL	-	trophoblast glycoprotein-like	protein-coding
chr11	75140000	75150000	7784	682	0	0.0876156	31	6	15	-3326	NM_001039548	283212	Hs.292451	NM_173583	ENSG00000149243	KLHL35	-	kelch like family member 35	protein-coding
chr11	75230000	75240000	5959	719	0	0.120658	48	10	16	1599	NM_030792	81544	Hs.503297	NM_030792	ENSG00000158555	GDPD5	GDE2|PP1665	glycerophosphodiester phosphodiesterase domain containing 5	protein-coding
chr11	75470000	75480000	7195	1153	0	0.16025	24	7	11	4692	NR_046090	283214	Hs.591972	NR_046090	ENSG00000247867	LOC283214	-	uncharacterized LOC283214	ncRNA
chr11	75910000	75920000	7945	853	0	0.107363	33	8	17	2574	NM_004626	7481	Hs.108219	NM_004626	ENSG00000085741	WNT11	HWNT11	Wnt family member 11	protein-coding
chr11	76380000	76390000	11367	925	0	0.0813759	33	8	12	-3209	NM_001128922	2615	Hs.151641	NM_005512	ENSG00000137507	LRRC32	D11S833E|GARP	leucine rich repeat containing 32	protein-coding
chr11	76490000	76500000	5939	1034	0	0.174103	30	9	13	-192	NM_001318478	25987	Hs.8361	NM_015516	ENSG00000182704	TSKU	E2IG4|LRRC54|TSK	tsukushi, small leucine rich proteoglycan	protein-coding
chr11	76500000	76510000	8649	1025	0	0.118511	26	7	12	2204	NM_001318477	25987	Hs.8361	NM_015516	ENSG00000182704	TSKU	E2IG4|LRRC54|TSK	tsukushi, small leucine rich proteoglycan	protein-coding
chr11	76770000	76780000	5981	1130	0	0.188932	28	7	13	-2992	NM_004055	726	Hs.248153	NM_004055	ENSG00000149260	CAPN5	ADNIV|HTRA3|VRNI|nCL-3	calpain 5	protein-coding
chr11	76810000	76820000	9257	732	0	0.0790753	51	7	20	1114	NM_006189	4975	Hs.673853	NM_006189	ENSG00000254550	OMP	-	olfactory marker protein	protein-coding
chr11	76830000	76840000	9502	871	0	0.0916649	38	7	16	-4310	NM_000260	4647	Hs.370421	NM_000260	ENSG00000137474	MYO7A	DFNA11|DFNB2|MYOVIIA|MYU7A|NSRD2|USH1B	myosin VIIA	protein-coding
chr11	113930000	113940000	3266	913	1.5957e-161	0.279547	34	12	16	3712	NM_001018011	7704	Hs.591945	NM_006006	ENSG00000109906	ZBTB16	PLZF|ZNF145	zinc finger and BTB domain containing 16	protein-coding
chr11	116700000	116710000	2778	466	8.85979e-216	0.167747	44	11	16	-1833	NR_126362	104326055	Hs.627813	NR_126362	ENSG00000235910	APOA1-AS	-	APOA1 antisense RNA	ncRNA
chr11	117070000	117080000	6107	555	0	0.0908793	35	8	15	-2370	NR_045215	100652768	Hs.732365	NR_045215		LOC100652768	-	uncharacterized LOC100652768	ncRNA
chr11	117660000	117670000	3785	437	0	0.115456	43	11	17	2976	NM_020693	57453	Hs.659513	NM_020693	ENSG00000177103	DSCAML1	DSCAM2	DS cell adhesion molecule like 1	protein-coding
chr11	117690000	117700000	3483	354	0	0.101637	27	8	17	459	NM_001680	486	Hs.731865	NM_001680	ENSG00000137731	FXYD2	ATP1G1|HOMG2	FXYD domain containing ion transport regulator 2	protein-coding
chr11	117740000	117750000	5277	369	0	0.0699261	34	11	15	2746	NM_001164837	53826	Hs.744850	NM_022003	ENSG00000137726	FXYD6	-	FXYD domain containing ion transport regulator 6	protein-coding
chr11	118010000	118020000	3323	315	0	0.0947939	32	12	11	1184	NR_024527	6330	Hs.65239	NM_174934	ENSG00000177098	SCN4B	ATFB17|LQT10|Navbeta4	sodium voltage-gated channel beta subunit 4	protein-coding
chr11	118020000	118030000	3908	453	0	0.115916	43	8	13	-1370	NM_001142348	6330	Hs.65239	NM_174934	ENSG00000177098	SCN4B	ATFB17|LQT10|Navbeta4	sodium voltage-gated channel beta subunit 4	protein-coding
chr11	118040000	118050000	3966	502	0	0.126576	32	10	11	2337	NM_004588	6327	Hs.129783	NM_004588	ENSG00000149575	SCN2B	ATFB14	sodium voltage-gated channel beta subunit 2	protein-coding
chr11	118300000	118310000	2184	634	6.10298e-104	0.290293	42	8	17	-2205	NM_001197104	4297	Hs.258855	NM_005933	ENSG00000118058	KMT2A	ALL-1|CXXC7|HRX|HTRX1|MLL|MLL-AF9|MLL/GAS7|MLL1|MLL1A|TET1-MLL|TRX1|WDSTS	lysine methyltransferase 2A	protein-coding
chr11	118510000	118520000	5210	371	0	0.0712092	44	8	14	282	NR_106773	102466719		NR_106773	ENSG00000019144	MIR6716	hsa-mir-6716	microRNA 6716	ncRNA
chr11	118760000	118770000	4969	324	0	0.0652043	50	9	11	899	NM_032966	643	Hs.113916	NM_001716	ENSG00000160683	CXCR5	BLR1|CD185|MDR15	C-X-C motif chemokine receptor 5	protein-coding
chr11	118780000	118790000	6816	330	0	0.0484155	72	23	28	-3387	NM_182557	283149	Hs.414740	NM_182557	ENSG00000186174	BCL9L	BCL9-2|DLNB11	B-cell CLL/lymphoma 9-like	protein-coding
chr11	118820000	118830000	2661	592	9.79832e-166	0.222473	26	10	14	-2008	NM_006760	7379	Hs.379613	NM_006760	ENSG00000110375	UPK2	UP2|UPII	uroplakin 2	protein-coding
chr11	118920000	118930000	3780	495	0	0.130952	35	10	11	2957	NM_001130991	10525	Hs.277704	NM_006389	ENSG00000149428	HYOU1	GRP-170|Grp170|HSP12A|ORP-150|ORP150	hypoxia up-regulated 1	protein-coding
chr11	118970000	118980000	4118	507	0	0.123118	26	6	12	-2215	NM_001382	1798	Hs.524081	NM_001382	ENSG00000172269	DPAGT1	ALG7|CDG-Ij|CDG1J|CMS13|CMSTA2|D11S366|DGPT|DPAGT|DPAGT2|G1PT|GPT|UAGT|UGAT	dolichyl-phosphate N-acetylglucosaminephosphotransferase 1	protein-coding
chr11	119020000	119030000	5780	563	0	0.0974048	43	10	13	4701	NM_001142505	64137	Hs.126378	NM_022169	ENSG00000172350	ABCG4	WHITE2	ATP binding cassette subfamily G member 4	protein-coding
chr11	119030000	119040000	3620	598	1.22631e-283	0.165193	26	7	11	-4043	NM_001282358	79671	Hs.524082	NM_024618	ENSG00000160703	NLRX1	CLR11.3|DLNB26|NOD26|NOD5|NOD9	NLR family member X1	protein-coding
chr11	119050000	119060000	5846	452	0	0.0773178	27	6	11	-1166	NM_001168468	79849	Hs.374726	NM_024791	ENSG00000172367	PDZD3	IKEPP|NHERF4|PDZK2	PDZ domain containing 3	protein-coding
chr11	119180000	119190000	3062	292	0	0.0953625	49	8	19	-1278	NR_106814	102465453		NR_106814	ENSG00000076706	MIR6756	hsa-mir-6756	microRNA 6756	ncRNA
chr11	119200000	119210000	1601	458	4.73509e-78	0.286071	24	5	13	-210	NM_032015	79102	Hs.524084	NM_032015	ENSG00000173456	RNF26	-	ring finger protein 26	protein-coding
chr11	119210000	119220000	1359	267	1.05507e-94	0.196468	53	11	15	2383	NM_031433	83552	Hs.632102	NM_031433	ENSG00000235718	MFRP	MCOP5|NNO2|RD6	membrane frizzled-related protein	protein-coding
chr11	119230000	119240000	2437	526	4.93709e-156	0.215839	37	10	10	-108	NM_171997	9099	Hs.524085	NM_004205	ENSG00000036672	USP2	UBP41|USP9	ubiquitin specific peptidase 2	protein-coding
chr11	119290000	119300000	3262	696	3.69114e-210	0.213366	36	8	11	-162	NM_006288	7070	Hs.644697	NM_006288	ENSG00000154096	THY1	CD90|CDw90	Thy-1 cell surface antigen	protein-coding
chr11	119590000	119600000	4551	399	0	0.087673	35	12	15	4435	NM_203286	5818	Hs.334846	NM_002855	ENSG00000110400	NECTIN1	CD111|CLPED1|ED4|HIgR|HV1S|HVEC|OFC7|PRR|PRR1|PVRL1|PVRR|PVRR1|SK-12|nectin-1	nectin cell adhesion molecule 1	protein-coding
chr11	119600000	119610000	3134	489	1.6656e-255	0.156031	26	6	10	4707	NR_120587	102724301	Hs.637640	NR_120587	ENSG00000254854	LOC102724301	-	uncharacterized LOC102724301	ncRNA
chr11	119990000	120000000	3276	348	0	0.106227	36	7	11	4621	NM_001330382	23650	Hs.504115	NM_012101	ENSG00000137699	TRIM29	ATDC	tripartite motif containing 29	protein-coding
chr11	120080000	120090000	4063	395	0	0.0972188	35	16	20	3253	NM_178507	220323	Hs.445081	NM_178507	ENSG00000184232	OAF	NS5ATP13TP2	out at first homolog	protein-coding
chr11	120100000	120110000	2798	556	1.66834e-191	0.198713	37	4	10	-2349	NM_001244682	25833	Hs.227115	NM_014352	ENSG00000137709	POU2F3	Epoc-1|OCT-11|OCT11|OTF-11|PLA-1|PLA1|Skn-1a	POU class 2 homeobox 3	protein-coding
chr11	120110000	120120000	4111	557	0	0.13549	34	9	11	4097	NM_014352	25833	Hs.227115	NM_014352	ENSG00000137709	POU2F3	Epoc-1|OCT-11|OCT11|OTF-11|PLA-1|PLA1|Skn-1a	POU class 2 homeobox 3	protein-coding
chr11	120380000	120390000	2945	389	1.2482e-265	0.132088	58	13	14	2545	NM_014619	2900	Hs.538738	NM_014619	ENSG00000149403	GRIK4	EAA1|GRIK|GluK4|KA1	glutamate ionotropic receptor kainate type subunit 4	protein-coding
chr11	124620000	124630000	2588	477	4.36573e-188	0.184312	44	13	17	-2832	NM_014312	23584	Hs.112377	NM_014312	ENSG00000019102	VSIG2	2210413P10Rik|CTH|CTXL	V-set and immunoglobulin domain containing 2	protein-coding
chr11	124730000	124740000	2781	472	2.0373e-214	0.169723	32	6	13	-305	NM_022370	64221	Hs.435621	NM_022370	ENSG00000154134	ROBO3	HGPPS|HGPS|RBIG1|RIG1	roundabout guidance receptor 3	protein-coding
chr11	124760000	124770000	4107	445	0	0.108352	32	7	14	2831	NM_019055	54538	Hs.524121	NM_019055	ENSG00000154133	ROBO4	ECSM4|MRB	roundabout guidance receptor 4	protein-coding
chr11	125030000	125040000	2465	630	1.22498e-134	0.255578	32	8	13	441	NM_022062	63876	Hs.278564	NM_022062	ENSG00000165495	PKNOX2	PREP2	PBX/knotted 1 homeobox 2	protein-coding
chr11	126220000	126230000	2961	480	1.78455e-235	0.162107	26	6	10	482	NR_033839	399972	Hs.585206	NR_033839		ST3GAL4-AS1	DCPS-AS1	ST3GAL4 antisense RNA 1 (head to head)	ncRNA
chr11	126270000	126280000	3367	574	2.14957e-258	0.170478	30	9	12	-1077	NM_001254759	6484	Hs.591947	NM_006278	ENSG00000110080	ST3GAL4	CGS23|NANTA3|SAT3|SIAT4|SIAT4C|ST3GalIV|STZ	ST3 beta-galactoside alpha-2,3-sialyltransferase 4	protein-coding
chr11	128560000	128570000	2737	690	2.23004e-151	0.252101	40	13	16	918	NR_038908	100507392	Hs.657715	NR_038908	ENSG00000254703	SENCR	FLI1-AS1|lncRNA9	smooth muscle and endothelial cell enriched migration/differentiation-associated long non-coding RNA	ncRNA
chr11	128760000	128770000	2153	574	9.06474e-113	0.266605	24	10	12	3687	NM_000890	3762	Hs.444595	NM_000890	ENSG00000120457	KCNJ5	CIR|GIRK4|KATP1|KIR3.4|LQT13	potassium voltage-gated channel subfamily J member 5	protein-coding
chr11	133820000	133830000	5796	388	0	0.0669427	32	7	20	1649	NM_001277285	22997	Hs.204121	NM_014987	ENSG00000080854	IGSF9B	-	immunoglobulin superfamily member 9B	protein-coding
chr11	133900000	133910000	3998	417	0	0.104302	37	6	16	2833	NR_027276	100128239	Hs.423734	NR_027276	ENSG00000204241	LOC100128239	-	uncharacterized LOC100128239	ncRNA
chr11	134280000	134290000	3449	424	9.88131291682493e-324	0.122934	32	8	14	-3188	NM_054025	27087	Hs.381050	NM_018644	ENSG00000109956	B3GAT1	CD57|GLCATP|GLCUATP|HNK1|LEU7|NK-1|NK1	beta-1,3-glucuronyltransferase 1	protein-coding
chr12	250000	260000	10588	1134	0	0.107102	26	10	13	3332	NR_033859	574538	Hs.589138	NR_033859	ENSG00000249695	LOC574538	-	uncharacterized LOC574538	ncRNA
chr12	310000	320000	9076	1347	0	0.148413	30	5	13	2189	NR_120475	101929384	Hs.569138	NR_120475	ENSG00000256577	LOC101929384	-	uncharacterized LOC101929384	ncRNA
chr12	320000	330000	8296	1125	0	0.135608	34	6	19	-1629	NM_001206931	6539	Hs.437174	NM_003044	ENSG00000111181	SLC6A12	BGT-1|BGT1|GAT2	solute carrier family 6 member 12	protein-coding
chr12	1920000	1930000	10572	830	0	0.0785093	28	7	13	-4433	NM_001163926	654429	Hs.585579	NM_001039029	ENSG00000166159	LRTM2	-	leucine rich repeats and transmembrane domains 2	protein-coding
chr12	2020000	2030000	6079	901	0	0.148215	33	7	16	2870	NM_172364	93589	Hs.13768	NM_172364	ENSG00000151062	CACNA2D4	RCD4	calcium voltage-gated channel auxiliary subunit alpha2delta 4	protein-coding
chr12	2160000	2170000	6799	1375	0	0.202236	33	9	11	2549	NM_001167624	775	Hs.118262	NM_000719	ENSG00000151067	CACNA1C	CACH2|CACN2|CACNL1A1|CCHL1A1|CaV1.2|LQT8|TS	calcium voltage-gated channel subunit alpha1 C	protein-coding
chr12	4380000	4390000	4457	712	0	0.159749	68	19	21	350	NR_125790	103752584	Hs.577711	NR_125790	ENSG00000256164	CCND2-AS1	-	CCND2 antisense RNA 1	ncRNA
chr12	5540000	5550000	5108	1034	0	0.202428	44	8	14	3720	NM_001102654	4908	Hs.99171	NM_002527	ENSG00000185652	NTF3	HDNF|NGF-2|NGF2|NT-3|NT3	neurotrophin 3	protein-coding
chr12	6300000	6310000	8165	956	0	0.117085	34	9	13	-3873	NM_001330312	928	Hs.114286	NM_001769	ENSG00000010278	CD9	BTCC-1|DRAP-27|MIC3|MRP-1|TSPAN-29|TSPAN29	CD9 molecule	protein-coding
chr12	6420000	6430000	9068	841	0	0.0927437	45	9	17	3183	NM_001144857	55200	Hs.631660	NM_018173	ENSG00000008323	PLEKHG6	MyoGEF	pleckstrin homology and RhoGEF domain containing G6	protein-coding
chr12	6450000	6460000	5169	691	0	0.133682	37	11	10	-3717	NM_001346091	7132	Hs.279594	NM_001065	ENSG00000067182	TNFRSF1A	CD120a|FPF|TBP1|TNF-R|TNF-R-I|TNF-R55|TNFAR|TNFR1|TNFR55|TNFR60|p55|p55-R|p60	TNF receptor superfamily member 1A	protein-coding
chr12	6480000	6490000	5499	1019	0	0.185306	38	5	10	-95	NM_001038	6337	Hs.591047	NM_001038	ENSG00000111319	SCNN1A	BESC2|ENaCa|ENaCalpha|SCNEA|SCNN1	sodium channel epithelial 1 alpha subunit	protein-coding
chr12	6490000	6500000	8703	941	0	0.108124	31	12	20	1801	NM_002342	4055	Hs.1116	NM_002342	ENSG00000111321	LTBR	CD18|D12S370|LT-BETA-R|TNF-R-III|TNFCR|TNFR-RP|TNFR2-RP|TNFR3|TNFRSF3	lymphotoxin beta receptor	protein-coding
chr12	6550000	6560000	6695	1034	0	0.154444	25	9	10	949	NM_001242	939	Hs.355307	NM_001242	ENSG00000139193	CD27	S152|S152. LPFS2|T14|TNFRSF7|Tp55	CD27 molecule	protein-coding
chr12	6640000	6650000	7350	905	0	0.123129	47	14	15	615	NM_001256799	2597	Hs.544577	NM_002046	ENSG00000111640	GAPDH	G3PD|GAPD|HEL-S-162eP	glyceraldehyde-3-phosphate dehydrogenase	protein-coding
chr12	6710000	6720000	3466	585	8.37718e-268	0.168782	53	19	19	617	NM_001297553	1108	Hs.162233	NM_001273	ENSG00000111642	CHD4	CHD-4|Mi-2b|Mi2-BETA|SIHIWES	chromodomain helicase DNA binding protein 4	protein-coding
chr12	6740000	6750000	6233	1125	0	0.180491	35	11	14	297	NM_020400	57121	Hs.155538	NM_020400	ENSG00000184574	LPAR5	GPR92|GPR93|KPG_010|LPA5	lysophosphatidic acid receptor 5	protein-coding
chr12	6800000	6810000	9845	662	0	0.0672423	78	21	24	4596	NM_001244015	196500	Hs.44067	NM_153685	ENSG00000139200	PIANP	C12orf53|LEDA1|PANP|leda-1	PILR alpha associated neural protein	protein-coding
chr12	6870000	6880000	14107	731	0	0.0518182	65	19	18	-483	NM_001330333	5763	Hs.504613	NM_002824	ENSG00000159335	PTMS	ParaT	parathymosin	protein-coding
chr12	6880000	6890000	12669	652	0	0.0514642	56	13	18	3330	NM_002286	3902	Hs.409523	NM_002286	ENSG00000089692	LAG3	CD223	lymphocyte activating 3	protein-coding
chr12	6930000	6940000	9778	452	0	0.0462262	79	21	25	-2538	NM_014262	10536	Hs.631655	NM_014262	ENSG00000110811	P3H3	GRCB|HSU47926|LEPREL2	prolyl 3-hydroxylase 3	protein-coding
chr12	6950000	6960000	8129	850	0	0.104564	33	8	13	4982	NM_002075	2784	Hs.631657	NM_002075	ENSG00000111664	GNB3	CSNB1H	G protein subunit beta 3	protein-coding
chr12	6970000	6980000	8298	939	0	0.11316	33	11	14	-1584	NM_001159287	7167	Hs.524219	NM_000365	ENSG00000111669	TPI1	HEL-S-49|TIM|TPI|TPID	triosephosphate isomerase 1	protein-coding
chr12	7020000	7030000	7056	664	0	0.0941043	48	13	16	1386	NM_001975	2026	Hs.511915	NM_001975	ENSG00000111674	ENO2	HEL-S-279|NSE	enolase 2	protein-coding
chr12	7030000	7040000	9694	767	0	0.0791211	83	10	14	1374	NM_001007026	1822	Hs.143766	NM_001940	ENSG00000111676	ATN1	B37|D12S755E|DRPLA|HRS|NOD	atrophin 1	protein-coding
chr12	7050000	7060000	8284	1002	0	0.120956	41	11	15	-740	NM_080548	5777	Hs.63489	NM_002831	ENSG00000111679	PTPN6	HCP|HCPH|HPTP1C|PTP-1C|SH-PTP1|SHP-1|SHP-1L|SHP1	protein tyrosine phosphatase, non-receptor type 6	protein-coding
chr12	7060000	7070000	10584	572	0	0.0540438	62	14	27	4566	NM_080549	5777	Hs.63489	NM_002831	ENSG00000111679	PTPN6	HCP|HCPH|HPTP1C|PTP-1C|SH-PTP1|SHP-1|SHP-1L|SHP1	protein tyrosine phosphatase, non-receptor type 6	protein-coding
chr12	7070000	7080000	6664	1094	0	0.164166	30	8	11	1740	NR_029682	406933		NR_029682	ENSG00000207708	MIR141	MIRN141|mir-141	microRNA 141	ncRNA
chr12	7240000	7250000	6395	837	0	0.130884	29	8	16	43	NM_001733	715	Hs.524224	NM_001733	ENSG00000159403	C1R	EDSPD1	complement C1r	protein-coding
chr12	7280000	7290000	18013	786	0	0.0436352	50	16	19	2033	NM_014718	9746	Hs.535378	NM_014718	ENSG00000139182	CLSTN3	CDHR14|CSTN3|alcbeta	calsyntenin 3	protein-coding
chr12	48110000	48120000	7568	1100	0	0.145349	27	10	14	4355	NM_001172440	8909	Hs.997	NM_006025	ENSG00000111405	ENDOU	P11|PP11|PRSS26	endonuclease, poly(U) specific	protein-coding
chr12	48150000	48160000	7322	933	0	0.127424	42	10	19	-2111	NM_001098531	10411	Hs.8578	NM_006105	ENSG00000079337	RAPGEF3	CAMP-GEFI|EPAC|EPAC1|HSU79275|bcm910	Rap guanine nucleotide exchange factor 3	protein-coding
chr12	48210000	48220000	6076	648	0	0.106649	51	14	16	-1237	NM_015401	51564	Hs.200063	NM_015401	ENSG00000061273	HDAC7	HD7|HD7A|HDAC7A	histone deacetylase 7	protein-coding
chr12	48390000	48400000	6340	1340	0	0.211356	34	8	12	3285	NM_033150	1280	Hs.408182	NM_001844	ENSG00000139219	COL2A1	ANFH|AOM|COL11A3|SEDC|STL1	collagen type II alpha 1 chain	protein-coding
chr12	49160000	49170000	8565	1009	0	0.117805	37	11	15	820	NR_039850	100616262		NR_039850	ENSG00000264201	MIR4701	-	microRNA 4701	ncRNA
chr12	49200000	49210000	7146	1102	0	0.154212	31	7	13	-3215	NM_001206917	784	Hs.250712	NM_000725	ENSG00000167535	CACNB3	CAB3|CACNLB3	calcium voltage-gated channel auxiliary subunit beta 3	protein-coding
chr12	49210000	49220000	13619	1071	0	0.0786401	53	11	14	2746	NM_001206915	784	Hs.250712	NM_000725	ENSG00000167535	CACNB3	CAB3|CACNLB3	calcium voltage-gated channel auxiliary subunit beta 3	protein-coding
chr12	49250000	49260000	7214	1155	0	0.160105	27	9	13	4653	NM_014470	27289	Hs.124940	NM_014470	ENSG00000172602	RND1	ARHS|RHO6|RHOS	Rho family GTPase 1	protein-coding
chr12	49360000	49370000	8776	975	0	0.111098	31	11	13	641	NM_003394	7480	Hs.91985	NM_003394	ENSG00000169884	WNT10B	SHFM6|STHAG8|WNT-12	Wnt family member 10B	protein-coding
chr12	49370000	49380000	11836	739	0	0.0624366	31	11	14	2764	NM_005430	7471	Hs.248164	NM_005430	ENSG00000125084	WNT1	BMND16|INT1|OI15	Wnt family member 1	protein-coding
chr12	49390000	49400000	7050	1041	0	0.14766	46	11	16	-1912	NM_015086	23109	Hs.591044	NM_015086	ENSG00000181418	DDN	-	dendrin	protein-coding
chr12	49410000	49420000	5237	977	0	0.186557	37	13	15	-2371	NM_001206709	5571	Hs.530862	NM_002733	ENSG00000181929	PRKAG1	AMPKG	protein kinase AMP-activated non-catalytic subunit gamma 1	protein-coding
chr12	49480000	49490000	7592	1160	0	0.152792	28	6	14	3602	NM_021044	50846	Hs.524382	NM_021044	ENSG00000139549	DHH	GDXYM|HHG-3|SRXY7	desert hedgehog	protein-coding
chr12	49730000	49740000	9206	904	0	0.0981968	53	13	23	-4029	NM_001008223	338761	Hs.380386	NM_001008223	ENSG00000186897	C1QL4	C1QTNF11|CTRP11	complement C1q like 4	protein-coding
chr12	49930000	49940000	11211	721	0	0.0643118	45	15	16	2060	NM_012284	23416	Hs.64064	NM_012284	ENSG00000135519	KCNH3	BEC1|ELK2|Kv12.2	potassium voltage-gated channel subfamily H member 3	protein-coding
chr12	50290000	50300000	8361	633	0	0.0757086	50	14	20	2760	NM_012306	23017	Hs.567424	NM_012306	ENSG00000135472	FAIM2	LFG|LFG2|NGP35|NMP35|TMBIM2	Fas apoptotic inhibitory molecule 2	protein-coding
chr12	50350000	50360000	6339	846	0	0.13346	39	14	21	-279	NM_001651	362	Hs.298023	NM_001651	ENSG00000161798	AQP5	AQP-5|PPKB	aquaporin 5	protein-coding
chr12	50360000	50370000	10849	624	0	0.0575168	40	16	25	-1620	NM_001652	363	Hs.54505	NM_001652	ENSG00000086159	AQP6	AQP2L|KID	aquaporin 6	protein-coding
chr12	50450000	50460000	10443	768	0	0.0735421	39	12	21	3580	NM_001095	41	Hs.274361	NM_001095	ENSG00000110881	ASIC1	ACCN2|ASIC|BNaC2	acid sensing ion channel subunit 1	protein-coding
chr12	50460000	50470000	9022	903	0	0.100089	54	12	12	-2368	NM_001256830	41	Hs.274361	NM_001095	ENSG00000110881	ASIC1	ACCN2|ASIC|BNaC2	acid sensing ion channel subunit 1	protein-coding
chr12	50470000	50480000	8012	597	0	0.0745132	51	15	18	-3983	NM_139071	6602	Hs.79335	NM_003076	ENSG00000066117	SMARCD1	BAF60A|CRACD1|Rsc6p	SWI/SNF related, matrix associated, actin dependent regulator of chromatin, subfamily d, member 1	protein-coding
chr12	50500000	50510000	10974	1093	0	0.0995991	24	9	12	-764	NM_001257133	84987	Hs.388645	NM_032901	ENSG00000178449	COX14	C12orf62|PCAG1	COX14, cytochrome c oxidase assembly factor	protein-coding
chr12	52220000	52230000	7514	663	0	0.0882353	26	13	12	701	NM_001013690	401720	Hs.648218	NM_001013690		FIGNL2	-	fidgetin like 2	protein-coding
chr12	52240000	52250000	6011	819	0	0.13625	59	12	21	2993	NR_135803	105369971	Hs.505582	NR_135803	ENSG00000259887	LOC105369971	-	uncharacterized LOC105369971	ncRNA
chr12	52280000	52290000	6688	1190	0	0.177931	24	6	10	3207	NM_001130015	341405	Hs.433492	NM_182608	ENSG00000167612	ANKRD33	C12orf7|PANKY	ankyrin repeat domain 33	protein-coding
chr12	52300000	52310000	7619	843	0	0.110644	44	12	17	-1113	NM_001077401	94	Hs.591026	NM_000020	ENSG00000139567	ACVRL1	ACVRLK1|ALK-1|ALK1|HHT|HHT2|ORW2|SKR3|TSR-I	activin A receptor like type 1	protein-coding
chr12	52400000	52410000	9181	820	0	0.0893149	58	18	17	724	NM_001271856	160622	Hs.407202	NM_181711	ENSG00000161835	GRASP	TAMALIN	general receptor for phosphoinositides 1 associated scaffold protein	protein-coding
chr12	52410000	52420000	7088	644	0	0.0908578	33	9	14	-1616	NM_001202233	3164	Hs.524430	NM_002135	ENSG00000123358	NR4A1	GFRP1|HMR|N10|NAK-1|NGFIB|NP10|NUR77|TR3	nuclear receptor subfamily 4 group A member 1	protein-coding
chr12	52430000	52440000	6387	769	0	0.120401	40	11	16	3501	NM_001202234	3164	Hs.524430	NM_002135	ENSG00000123358	NR4A1	GFRP1|HMR|N10|NAK-1|NGFIB|NP10|NUR77|TR3	nuclear receptor subfamily 4 group A member 1	protein-coding
chr12	52440000	52450000	9941	718	0	0.0722261	52	11	17	-186	NM_002135	3164	Hs.524430	NM_002135	ENSG00000123358	NR4A1	GFRP1|HMR|N10|NAK-1|NGFIB|NP10|NUR77|TR3	nuclear receptor subfamily 4 group A member 1	protein-coding
chr12	52470000	52480000	9932	778	0	0.0783327	44	14	18	1520	NR_120437	26628	Hs.524431	NR_120437	ENSG00000257542	OR7E47P	OR7E141	olfactory receptor family 7 subfamily E member 47 pseudogene	pseudo
chr12	52580000	52590000	8784	803	0	0.0914162	37	8	10	784	NM_001081492	144501	Hs.140978	NM_182507	ENSG00000167767	KRT80	KB20	keratin 80	protein-coding
chr12	52600000	52610000	12383	700	0	0.0565291	32	10	15	286	NR_027358	283404	Hs.662443	NR_027358	ENSG00000258279	LINC00592	-	long intergenic non-protein coding RNA 592	ncRNA
chr12	52620000	52630000	6431	728	0	0.113202	24	11	19	-1954	NM_005556	3855	Hs.411501	NM_005556	ENSG00000135480	KRT7	CK7|K2C7|K7|SCL	keratin 7	protein-coding
chr12	52680000	52690000	5409	908	0	0.167868	28	5	10	299	NM_002281	3887	Hs.658118	NM_002281	ENSG00000205426	KRT81	HB1|Hb-1|KRTHB1|MLN137|ghHkb1|hHAKB2-1	keratin 81	protein-coding
chr12	52750000	52760000	11130	1066	0	0.0957772	32	5	11	3406	NM_001300810	3891	Hs.182507	NM_002283	ENSG00000135443	KRT85	ECTD4|HB5|Hb-5|K85|KRTHB5|hHb5	keratin 85	protein-coding
chr12	52800000	52810000	7758	1053	0	0.135731	27	7	12	-4824	NM_033033	3888	Hs.134640	NM_033033	ENSG00000161850	KRT82	HB2|Hb-2|KRTHB2	keratin 82	protein-coding
chr12	53220000	53230000	8510	1296	0	0.152291	24	4	11	3077	NM_175834	338785	Hs.711471	NM_175834	ENSG00000185640	KRT79	K6L|KRT6L	keratin 79	protein-coding
chr12	53290000	53300000	5894	920	0	0.156091	30	9	21	3868	NM_002273	3856	Hs.533782	NM_002273	ENSG00000170421	KRT8	CARD2|CK-8|CK8|CYK8|K2C8|K8|KO	keratin 8	protein-coding
chr12	53440000	53450000	11507	648	0	0.0563135	78	14	20	1165	NM_170754	23371	Hs.6147	NM_015319	ENSG00000111077	TNS2	C1-TEN|C1TEN|TENC1	tensin 2	protein-coding
chr12	53450000	53460000	9479	707	0	0.0745859	60	15	19	4272	NR_106815	102466193		NR_106815	ENSG00000278108	MIR6757	hsa-mir-6757	microRNA 6757	ncRNA
chr12	53490000	53500000	6715	993	0	0.147878	48	12	19	-2274	NM_003578	8435	Hs.656544	NM_003578	ENSG00000167780	SOAT2	ACACT2|ACAT2|ARGP2	sterol O-acyltransferase 2	protein-coding
chr12	53600000	53610000	11494	719	0	0.0625544	40	6	15	-3909	NM_000889	3695	Hs.654470	NM_000889	ENSG00000139626	ITGB7	-	integrin subunit beta 7	protein-coding
chr12	53610000	53620000	9533	609	0	0.0638834	68	18	28	-803	NM_001042728	5916	Hs.1497	NM_000966	ENSG00000172819	RARG	NR1B3|RARC	retinoic acid receptor gamma	protein-coding
chr12	53620000	53630000	7538	768	0	0.101884	50	13	22	1040	NM_001243731	5916	Hs.1497	NM_000966	ENSG00000172819	RARG	NR1B3|RARC	retinoic acid receptor gamma	protein-coding
chr12	53720000	53730000	9281	796	0	0.0857666	45	8	17	4537	NM_152860	121340	Hs.209402	NM_152860	ENSG00000170374	SP7	OI11|OI12|OSX|osterix	Sp7 transcription factor	protein-coding
chr12	53730000	53740000	8009	1040	0	0.129854	44	17	19	3577	NM_001300837	121340	Hs.209402	NM_152860	ENSG00000170374	SP7	OI11|OI12|OSX|osterix	Sp7 transcription factor	protein-coding
chr12	53890000	53900000	7934	1001	0	0.126166	47	9	14	295	NM_004178	6895	Hs.326	NM_004178	ENSG00000139546	TARBP2	LOQS|TRBP|TRBP1|TRBP2	TARBP2, RISC loading complex RNA binding subunit	protein-coding
chr12	54140000	54150000	14199	838	0	0.0590182	45	13	14	619	NR_104333	102216268	Hs.742074	NR_104332	ENSG00000260492	CISTR	CISTR-ACT|CISTRACT|re52431	chondrogenesis-associated transcript	ncRNA
chr12	54150000	54160000	9054	1016	0	0.112216	44	7	12	-4182	NR_104332	102216268	Hs.742074	NR_104332	ENSG00000260492	CISTR	CISTR-ACT|CISTRACT|re52431	chondrogenesis-associated transcript	ncRNA
chr12	54330000	54340000	3465	961	1.21484e-172	0.277345	33	15	12	-1573	NR_047507	100874366	Hs.547385	NR_047507	ENSG00000249641	HOXC13-AS	HOXC-AS5	HOXC13 antisense RNA	ncRNA
chr12	54340000	54350000	5792	1001	0	0.172825	35	12	16	-3652	NM_173860	3228	Hs.381267	NM_173860	ENSG00000123407	HOXC12	HOC3F|HOX3|HOX3F	homeobox C12	protein-coding
chr12	54360000	54370000	7930	805	0	0.101513	57	11	18	-1910	NM_014212	3227	Hs.127562	NM_014212	ENSG00000123388	HOXC11	HOX3H	homeobox C11	protein-coding
chr12	54370000	54380000	6128	923	0	0.15062	40	5	12	-3946	NM_017409	3226	Hs.44276	NM_017409	ENSG00000180818	HOXC10	HOX3I	homeobox C10	protein-coding
chr12	54380000	54390000	6513	635	0	0.0974973	41	14	16	-522	NR_029617	406973		NR_029617	ENSG00000207924	MIR196A2	MIRN196-2|MIRN196A2|mir-196a-2	microRNA 196a-2	ncRNA
chr12	54390000	54400000	9516	626	0	0.0657839	70	15	22	1097	NM_006897	3225	Hs.658823	NM_006897	ENSG00000180806	HOXC9	HOX3|HOX3B	homeobox C9	protein-coding
chr12	54400000	54410000	8203	893	0	0.108863	48	13	23	2110	NM_022658	3224	Hs.664500	NM_022658	ENSG00000037965	HOXC8	HOX3|HOX3A	homeobox C8	protein-coding
chr12	54410000	54420000	6851	789	0	0.115166	62	20	20	4364	NM_014620	3221	Hs.549040	NM_014620	ENSG00000198353	HOXC4	HOX3|HOX3E|cp19	homeobox C4	protein-coding
chr12	54420000	54430000	5971	798	0	0.133646	56	11	18	-1832	NM_018953	3222	Hs.549040	NM_018953	ENSG00000172789	HOXC5	CP11|HOX3|HOX3D	homeobox C5	protein-coding
chr12	54440000	54450000	5570	808	0	0.145063	53	15	20	-2661	NM_153633	3221	Hs.549040	NM_014620	ENSG00000198353	HOXC4	HOX3|HOX3E|cp19	homeobox C4	protein-coding
chr12	54740000	54750000	6772	1501	0	0.221648	30	8	12	-2475	NR_120486	102724050	Hs.670941	NR_120486	ENSG00000258137	LOC102724050	-	uncharacterized LOC102724050	ncRNA
chr12	54770000	54780000	8311	813	0	0.0978222	39	9	14	3514	NM_001290001	25946	Hs.505653	NM_015481	ENSG00000161642	ZNF385A	HZF|RZF|ZFP385|ZNF385	zinc finger protein 385A	protein-coding
chr12	54780000	54790000	9252	625	0	0.067553	50	17	21	89	NM_001130968	25946	Hs.505653	NM_015481	ENSG00000161642	ZNF385A	HZF|RZF|ZFP385|ZNF385	zinc finger protein 385A	protein-coding
chr12	54810000	54820000	5720	773	0	0.13514	60	11	12	1431	NR_120488	102724050	Hs.670941	NR_120486	ENSG00000258137	LOC102724050	-	uncharacterized LOC102724050	ncRNA
chr12	54980000	54990000	7713	1189	0	0.154155	45	9	15	-2557	NM_006741	5502	Hs.505662	NM_006741	ENSG00000135447	PPP1R1A	I1|IPP1	protein phosphatase 1 regulatory inhibitor subunit 1A	protein-coding
chr12	56100000	56110000	5417	1335	2.00055e-304	0.246446	29	10	10	1089	NM_001144997	3679	Hs.524484	NM_002206	ENSG00000135424	ITGA7	-	integrin subunit alpha 7	protein-coding
chr12	56110000	56120000	6066	1138	0	0.187603	51	11	16	849	NM_001199771	5959	Hs.600940	NM_002905	ENSG00000135437	RDH5	9cRDH|HSD17B9|RDH1|SDR9C5	retinol dehydrogenase 5	protein-coding
chr12	56130000	56140000	3540	750	2.64799e-229	0.211864	48	13	15	-2064	NM_005811	10220	Hs.600883	NM_005811	ENSG00000135414	GDF11	BMP-11|BMP11	growth differentiation factor 11	protein-coding
chr12	56220000	56230000	5627	1028	0	0.182691	39	10	12	-1580	NM_032364	85406	Hs.709320	NM_032364	ENSG00000135392	DNAJC14	DNAJ|DRIP78|HDJ3|LIP6	DnaJ heat shock protein family (Hsp40) member C14	protein-coding
chr12	56230000	56240000	4539	1086	5.382e-263	0.23926	25	5	11	1767	NM_002429	4327	Hs.591033	NM_002429	ENSG00000123342	MMP19	CODA|MMP18|RASI-1	matrix metallopeptidase 19	protein-coding
chr12	56320000	56330000	5711	1280	0	0.224129	30	13	21	54	NM_001345	1606	Hs.524488	NM_001345	ENSG00000065357	DGKA	DAGK|DAGK1|DGK-alpha	diacylglycerol kinase alpha	protein-coding
chr12	56360000	56370000	4704	1263	2.55625e-242	0.268495	33	9	11	-2697	NM_001252036	5869	Hs.157659	NM_002868	ENSG00000111540	RAB5B	-	RAB5B, member RAS oncogene family	protein-coding
chr12	56470000	56480000	6137	997	0	0.162457	36	11	16	1108	NM_001005915	2065	Hs.118681	NM_001982	ENSG00000065361	ERBB3	ErbB-3|HER3|LCCS2|MDA-BF-1|c-erbB-3|c-erbB3|erbB3-S|p180-ErbB3|p45-sErbB3|p85-sErbB3	erb-b2 receptor tyrosine kinase 3	protein-coding
chr12	56520000	56530000	4510	723	0	0.16031	35	6	11	3014	NM_015292	23344	Hs.632729	NM_015292	ENSG00000139641	ESYT1	FAM62A|MBC2	extended synaptotagmin 1	protein-coding
chr12	56550000	56560000	7412	780	0	0.105235	43	11	21	2955	NM_079423	4637	Hs.632717	NM_021019	ENSG00000092841	MYL6	ESMLC|LC17|LC17-GI|LC17-NM|LC17A|LC17B|MLC-3|MLC1SM|MLC3NM|MLC3SM	myosin light chain 6	protein-coding
chr12	57020000	57030000	3885	1067	1.85837e-195	0.274646	55	9	17	-885	NM_001300905	11176	Hs.314263	NM_013449	ENSG00000076108	BAZ2A	TIP5|WALp3	bromodomain adjacent to zinc finger domain 2A	protein-coding
chr12	57480000	57490000	7476	588	0	0.0786517	85	18	26	2323	NM_001330305	4665	Hs.159223	NM_005967	ENSG00000166886	NAB2	MADER	NGFI-A binding protein 2	protein-coding
chr12	57500000	57510000	6323	834	0	0.131899	37	10	15	196	NM_003153	6778	Hs.524518	NM_003153	ENSG00000166888	STAT6	D12S1644|IL-4-STAT|STAT6B|STAT6C	signal transducer and activator of transcription 6	protein-coding
chr12	57520000	57530000	5585	519	0	0.0929275	65	19	24	2718	NM_002332	4035	Hs.162757	NM_002332	ENSG00000123384	LRP1	A2MR|APOER|APR|CD91|IGFBP3R|KPA|LRP|LRP1A|TGFBR5	LDL receptor related protein 1	protein-coding
chr12	57540000	57550000	5684	779	0	0.137051	27	7	15	-3598	NR_131938	105751187	Hs.609540	NR_131938	ENSG00000259125	LRP1-AS	-	LRP1 antisense RNA	ncRNA
chr12	57580000	57590000	16910	412	0	0.0243643	45	17	23	-3287	NR_031597	100302201		NR_031597	ENSG00000221365	MIR1228	MIRN1228|hsa-mir-1228|mir-1228	microRNA 1228	ncRNA
chr12	57610000	57620000	7436	305	0	0.0410167	95	24	31	4422	NM_007224	11247	Hs.745023	NM_007224	ENSG00000182379	NXPH4	NPH4	neurexophilin 4	protein-coding
chr12	57620000	57630000	6988	568	0	0.0812822	40	10	16	851	NR_048562	6472	Hs.741179	NM_005412	ENSG00000182199	SHMT2	GLYA|HEL-S-51e|SHMT	serine hydroxymethyltransferase 2	protein-coding
chr12	57630000	57640000	7630	562	0	0.0736566	69	20	25	-525	NM_020142	56901	Hs.75069	NM_020142	ENSG00000185633	NDUFA4L2	NUOMS	NDUFA4, mitochondrial complex associated like 2	protein-coding
chr12	57850000	57860000	6494	538	0	0.0828457	55	15	22	1066	NM_001167609	2735	Hs.632702	NM_005269	ENSG00000111087	GLI1	GLI	GLI family zinc finger 1	protein-coding
chr12	57910000	57920000	5319	764	0	0.143636	41	16	12	-700	NM_001195053	1649	Hs.505777	NM_004083	ENSG00000175197	DDIT3	CEBPZ|CHOP|CHOP-10|CHOP10|GADD153	DNA damage inducible transcript 3	protein-coding
chr12	57940000	57950000	4265	870	5.57946e-285	0.203986	41	11	10	1153	NM_004984	3798	Hs.151219	NM_004984	ENSG00000155980	KIF5A	D12S1889|MY050|NEIMY|NKHC|SPG10	kinesin family member 5A	protein-coding
chr12	57980000	57990000	3063	785	3.01002e-166	0.256285	26	6	10	58	NM_024779	79837	Hs.745011	NM_024779	ENSG00000166908	PIP4K2C	PIP5K2C	phosphatidylinositol-5-phosphate 4-kinase type 2 gamma	protein-coding
chr12	58000000	58010000	7612	538	0	0.0706779	70	15	24	-218	NM_182947	115557	Hs.61581	NM_133483	ENSG00000240771	ARHGEF25	GEFT|p63RhoGEF	Rho guanine nucleotide exchange factor 25	protein-coding
chr12	58010000	58020000	10317	502	0	0.0486576	41	12	20	686	NR_120450	101927583	Hs.624788	NR_120450		LOC101927583	-	uncharacterized LOC101927583	ncRNA
chr12	58020000	58030000	7963	569	0	0.0714555	46	15	19	1464	NM_001276468	2583	Hs.159481	NM_001478	ENSG00000135454	B4GALNT1	GALGT|GALNACT|GalNAc-T|SPG26	beta-1,4-N-acetyl-galactosaminyltransferase 1	protein-coding
chr12	58120000	58130000	6740	628	0	0.0931751	56	10	17	4977	NR_027032	100130776	Hs.656080	NR_027032	ENSG00000255737	AGAP2-AS1	PUNISHER	AGAP2 antisense RNA 1	ncRNA
chr12	58130000	58140000	5150	546	0	0.106019	53	16	21	944	NM_014770	116986	Hs.302435	NM_014770	ENSG00000135439	AGAP2	CENTG1|GGAP2|PIKE	ArfGAP with GTPase domain, ankyrin repeat and PH domain 2	protein-coding
chr12	58140000	58150000	5232	762	0	0.145642	39	8	12	1230	NM_000075	1019	Hs.95577	NM_000075	ENSG00000135446	CDK4	CMM3|PSK-J3	cyclin dependent kinase 4	protein-coding
chr12	58160000	58170000	5189	794	0	0.153016	24	8	10	914	NM_023033	4234	Hs.42957	NM_005371	ENSG00000037897	METTL1	C12orf1|TRM8|TRMT8|YDL201w	methyltransferase like 1	protein-coding
chr12	58240000	58250000	4987	858	0	0.172047	35	10	15	-4253	NM_005730	10106	Hs.524530	NM_005730	ENSG00000175215	CTDSP2	OS4|PSR2|SCP2	CTD small phosphatase 2	protein-coding
chr12	93960000	93970000	4594	1070	6.84244e-273	0.232912	33	9	13	174	NR_038263	144481	Hs.602278	NR_038263	ENSG00000246985	SOCS2-AS1	-	SOCS2 antisense RNA 1	ncRNA
chr12	103350000	103360000	5284	1092	0	0.206662	34	12	13	3548	NM_004316	429	Hs.703025	NM_004316	ENSG00000139352	ASCL1	ASH1|HASH1|MASH1|bHLHa46	achaete-scute family bHLH transcription factor 1	protein-coding
chr12	106970000	106980000	3889	747	9.55154e-273	0.19208	35	13	14	-1685	NM_213594	5992	Hs.388827	NM_002920	ENSG00000111783	RFX4	NYD-SP10	regulatory factor X4	protein-coding
chr12	108990000	109000000	5158	528	0	0.102365	28	7	12	-3106	NM_181724	338773	Hs.449718	NM_181724	ENSG00000183160	TMEM119	OBIF	transmembrane protein 119	protein-coding
chr12	110150000	110160000	6157	708	0	0.114991	44	10	20	2813	NM_032829	84915	Hs.661785	NM_032829	ENSG00000139438	FAM222A	C12orf34	family with sequence similarity 222 member A	protein-coding
chr12	110270000	110280000	4242	806	7.25372e-300	0.190005	26	7	10	-3788	NM_021625	59341	Hs.506713	NM_021625	ENSG00000111199	TRPV4	BCYM3|CMT2C|HMSN2C|OTRPC4|SMAL|SPSMA|SSQTL1|TRP12|VRL2|VROAC	transient receptor potential cation channel subfamily V member 4	protein-coding
chr12	111120000	111130000	3815	778	3.57486e-255	0.203932	31	8	11	1962	NM_032369	84329	Hs.211511	NM_032369	ENSG00000122986	HVCN1	HV1|VSOP	hydrogen voltage gated channel 1	protein-coding
chr12	111470000	111480000	4588	684	0	0.149085	39	11	13	3172	NM_015267	23316	Hs.124953	NM_015267	ENSG00000111249	CUX2	CDP2|CUTL2	cut like homeobox 2	protein-coding
chr12	111840000	111850000	5001	664	0	0.132773	46	16	15	1248	NM_005475	10019	Hs.506784	NM_005475	ENSG00000111252	SH2B3	IDDM20|LNK	SH2B adaptor protein 3	protein-coding
chr12	113490000	113500000	2823	649	2.02179e-170	0.229897	38	10	12	-662	NM_004416	1840	Hs.372152	NM_004416	ENSG00000135144	DTX1	hDx-1	deltex E3 ubiquitin ligase 1	protein-coding
chr12	113570000	113580000	3686	877	4.40099e-215	0.237927	33	7	10	-956	NM_004658	8437	Hs.528693	NM_004658	ENSG00000111344	RASAL1	RASAL	RAS protein activator like 1	protein-coding
chr12	113590000	113600000	7249	755	0	0.104152	33	13	16	1982	NR_106956	102466222		NR_106956	ENSG00000276908	MIR7106	hsa-mir-7106	microRNA 7106	ncRNA
chr12	113860000	113870000	4581	823	0	0.179655	27	4	10	4805	NM_001304993	113675	Hs.337594	NM_138432	ENSG00000139410	SDSL	SDH 2|SDS-RS1|TDH|cSDH	serine dehydratase like	protein-coding
chr12	113900000	113910000	9571	533	0	0.0556891	43	16	17	-4808	NR_126425	104355219	Hs.641707	NR_126425		LHX5-AS1	locus 4010|locus4010	LHX5 antisense RNA 1 (head to head)	ncRNA
chr12	115120000	115130000	4796	720	0	0.150125	32	11	12	-3031	NM_016569	6926	Hs.744016	NM_005996	ENSG00000135111	TBX3	TBX3-ISO|UMS|XHL	T-box 3	protein-coding
chr12	120800000	120810000	3717	503	0	0.135324	68	20	16	1983	NM_002442	4440	Hs.158311	NM_002442	ENSG00000135097	MSI1	-	musashi RNA binding protein 1	protein-coding
chr12	121880000	121890000	4442	952	1.93123e-284	0.214318	30	9	11	-2845	NR_106957	102465665		NR_106957	ENSG00000089094	MIR7107	hsa-mir-7107	microRNA 7107	ncRNA
chr12	122010000	122020000	4716	844	0	0.178965	50	7	15	3364	NM_001005366	84678	Hs.524800	NM_032590	ENSG00000089094	KDM2B	CXXC2|FBXL10|Fbl10|JHDM1B|PCCX2	lysine demethylase 2B	protein-coding
chr12	122230000	122240000	7376	531	0	0.0719902	50	11	20	-3406	NM_019034	54509	Hs.707579	NM_019034	ENSG00000139725	RHOF	ARHF|RIF	ras homolog family member F, filopodia associated	protein-coding
chr12	122240000	122250000	6452	394	0	0.0610663	67	22	22	2362	NM_015048	23067	Hs.507122	NM_015048	ENSG00000139718	SETD1B	KMT2G|Set1B	SET domain containing 1B	protein-coding
chr12	123460000	123470000	6374	600	0	0.0941324	34	7	15	393	NM_001002252	51329	Hs.103561	NM_016638	ENSG00000182196	ARL6IP4	SFRS20|SR-25|SRp25|SRrp37	ADP ribosylation factor like GTPase 6 interacting protein 4	protein-coding
chr12	123750000	123760000	4972	719	0	0.14461	85	16	17	-219	NM_001270433	8099	Hs.433201	NM_004642	ENSG00000111328	CDK2AP1	DOC1|DORC1|ST19|doc-1|p12DOC-1	cyclin dependent kinase 2 associated protein 1	protein-coding
chr12	124010000	124020000	3952	882	2.19657e-244	0.223178	34	7	11	3265	NM_178314	353116	Hs.530315	NM_178314	ENSG00000188026	RILPL1	GOSPEL|RLP1	Rab interacting lysosomal protein like 1	protein-coding
chr12	124820000	124830000	1622	375	2.94326e-98	0.231196	63	15	18	-3212	NR_106940	102466204		NR_106940	ENSG00000275967	MIR6880	hsa-mir-6880	microRNA 6880	ncRNA
chr12	125050000	125060000	2682	602	1.46143e-165	0.224459	52	14	18	-2990	NM_006312	9612	Hs.137510	NM_006312	ENSG00000196498	NCOR2	CTG26|N-CoR2|SMAP270|SMRT|SMRTE|SMRTE-tau|TNRC14|TRAC|TRAC-1|TRAC1	nuclear receptor corepressor 2	protein-coding
chr12	130640000	130650000	3652	1060	1.12156e-172	0.290252	30	9	11	1223	NR_033834	440119	Hs.288262	NR_033834	ENSG00000250208	FZD10-AS1	-	FZD10 antisense RNA 1 (head to head)	ncRNA
chr12	132310000	132320000	4325	372	0	0.0860116	80	14	21	2062	NM_016155	4326	Hs.709245	NM_016155	ENSG00000198598	MMP17	MMP-17|MT4-MMP|MT4MMP|MTMMP4	matrix metallopeptidase 17	protein-coding
chr12	132410000	132420000	3194	868	7.02198e-163	0.27176	34	13	14	1187	NM_025215	80324	Hs.592004	NM_025215	ENSG00000177192	PUS1	MLASA1	pseudouridylate synthase 1	protein-coding
chr12	132850000	132860000	4196	613	0	0.146092	30	9	11	3023	NR_024563	100130238	Hs.536338	NR_024563		LOC100130238	-	uncharacterized LOC100130238	ncRNA
chr12	132900000	132910000	2887	731	9.756e-159	0.253204	43	12	17	905	NM_001122636	50614	Hs.301062	NM_021808	ENSG00000182870	GALNT9	GALNAC-T9|GALNACT9	polypeptide N-acetylgalactosaminyltransferase 9	protein-coding
chr12	133060000	133070000	2537	572	3.23423e-156	0.225463	54	12	24	-2157	NM_001142641	57666	Hs.411138	NM_001142641	ENSG00000112787	FBRSL1	-	fibrosin like 1	protein-coding
chr12	133150000	133160000	5967	743	0	0.124518	44	7	17	-3583	NR_106821	102465975		NR_106821	ENSG00000277052	MIR6763	hsa-mir-6763	microRNA 6763	ncRNA
chr12	133180000	133190000	3636	689	5.65698e-258	0.189494	30	7	12	2037	NM_001195520	100507055	Hs.282811	NM_001195520	ENSG00000204583	LRCOL1	-	leucine rich colipase like 1	protein-coding
chr12	133190000	133200000	3297	819	1.53573e-184	0.248408	34	13	16	-366	NM_174873	22953	Hs.258580	NM_012226	ENSG00000187848	P2RX2	DFNA41|P2X2	purinergic receptor P2X 2	protein-coding
chr13	21910000	21920000	5669	641	0	0.113071	25	9	10	3925	NR_103840	100652865	Hs.659198	NR_103840		LINC00539	LINC00422	long intergenic non-protein coding RNA 539	ncRNA
chr13	24520000	24530000	2339	414	2.53813e-175	0.176999	54	10	15	-1546	NR_073430	400110	Hs.744780	NM_207439		ANKRD20A19P	-	ankyrin repeat domain 20 family member A19, pseudogene	pseudo
chr13	28360000	28370000	3437	497	1.24869e-293	0.144603	38	10	14	-1780	NM_145657	219409	Hs.351785	NM_145657	ENSG00000169840	GSX1	GSH1|Gsh-1	GS homeobox 1	protein-coding
chr13	28490000	28500000	4326	573	0	0.132455	49	6	11	541	NR_047484	100861550	Hs.416201	NR_047484		PDX1-AS1	HI-LNC71|PLUTO	PDX1 antisense RNA 1	ncRNA
chr13	100620000	100630000	4312	941	5.41652e-272	0.218228	27	8	15	-822	NM_033132	85416	Hs.508570	NM_033132	ENSG00000139800	ZIC5	-	Zic family member 5	protein-coding
chr13	100630000	100640000	4360	718	0	0.164679	38	10	16	974	NM_007129	7546	Hs.653700	NM_007129	ENSG00000043355	ZIC2	HPE5	Zic family member 2	protein-coding
chr13	111970000	111980000	4311	714	0	0.165623	38	9	13	2009	NM_152324	121793	Hs.210677	NM_152324	ENSG00000153495	TEX29	C13orf16|bA474D23.1	testis expressed 29	protein-coding
chr13	112720000	112730000	3980	861	3.96852e-253	0.216332	56	15	15	3087	NM_005986	6656	Hs.202526	NM_005986	ENSG00000182968	SOX1	-	SRY-box 1	protein-coding
chr13	113630000	113640000	2710	575	7.11275e-176	0.212177	28	4	11	1374	NM_001320816	23263	Hs.170422	NM_024979	ENSG00000126217	MCF2L	ARHGEF14|DBS|OST	MCF.2 cell line derived transforming sequence like	protein-coding
chr13	113650000	113660000	5628	490	0	0.0870647	27	7	14	-1028	NM_001320815	23263	Hs.170422	NM_024979	ENSG00000126217	MCF2L	ARHGEF14|DBS|OST	MCF.2 cell line derived transforming sequence like	protein-coding
chr13	113760000	113770000	2191	399	8.52022e-161	0.182109	49	9	15	4898	NR_051961	2155	Hs.36989	NM_000131	ENSG00000057593	F7	SPCA	coagulation factor VII	protein-coding
chr13	114060000	114070000	2369	663	2.14859e-117	0.279865	28	7	11	3708	NM_001304433	101928841	Hs.646609	NM_001003399		LOC101928841	-	collagen alpha-1(II) chain-like	protein-coding
chr13	114510000	114520000	3509	451	4.61457313215724e-321	0.128527	49	12	17	-3583	NR_044995	650669	Hs.369201	NM_001039799		GAS6-AS1	-	GAS6 antisense RNA 1	ncRNA
chr13	114890000	114900000	2910	674	2.04777e-174	0.231615	47	7	10	3098	NM_007368	22821	Hs.593075	NM_007368	ENSG00000185989	RASA3	GAP1IP4BP|GAPIII	RAS p21 protein activator 3	protein-coding
chr14	21490000	21500000	5667	844	0	0.148932	49	13	15	-1065	NM_016250	57447	Hs.525205	NM_016250	ENSG00000165795	NDRG2	SYLD	NDRG family member 2	protein-coding
chr14	21560000	21570000	3663	727	2.05789e-250	0.198471	50	8	15	1808	NM_016423	51222	Hs.250493	NM_016423	ENSG00000165804	ZNF219	ZFP219	zinc finger protein 219	protein-coding
chr14	21990000	22000000	4782	759	0	0.15872	33	12	13	-458	NR_111967	6297	Hs.416358	NM_005407	ENSG00000165821	SALL2	COLB|HSAL2|Sal-2|ZNF795|p150(Sal2)	spalt like transcription factor 2	protein-coding
chr14	23300000	23310000	6241	1144	0	0.183304	28	7	12	-742	NM_004995	4323	Hs.2399	NM_004995	ENSG00000157227	MMP14	MMP-14|MMP-X1|MT-MMP|MT-MMP 1|MT1-MMP|MT1MMP|MTMMP1|WNCHRS	matrix metallopeptidase 14	protein-coding
chr14	23340000	23350000	5743	795	0	0.138429	33	8	16	4074	NM_001329226	26020	Hs.525232	NM_014045	ENSG00000197324	LRP10	LRP-10|LRP9|MST087|MSTP087	LDL receptor related protein 10	protein-coding
chr14	23510000	23520000	6279	1039	0	0.165472	30	9	13	3624	NM_001099780	122706	Hs.508918	NM_001099780	ENSG00000222028	PSMB11	BETA5T	proteasome subunit beta 11	protein-coding
chr14	23520000	23530000	8137	482	0	0.0592356	51	11	17	1747	NM_022478	64403	Hs.155912	NM_022478	ENSG00000139880	CDH24	CDH11L	cadherin 24	protein-coding
chr14	23580000	23590000	6350	663	0	0.104409	39	13	16	3820	NM_001805	1053	Hs.558308	NM_001805	ENSG00000092067	CEBPE	C/EBP-epsilon|CRP1	CCAAT/enhancer binding protein epsilon	protein-coding
chr14	23770000	23780000	3397	666	8.49822e-235	0.196055	39	14	13	-971	NM_004050	599	Hs.410026	NM_004050	ENSG00000129473	BCL2L2	BCL-W|BCL2-L-2|BCLW|PPP1R51	BCL2 like 2	protein-coding
chr14	23820000	23830000	8311	646	0	0.0777283	43	12	17	-2879	NR_110290	51310	Hs.373498	NM_016609	ENSG00000092096	SLC22A17	24p3R|BOCT|BOIT|NGALR|NGALR2|NGALR3|hBOIT	solute carrier family 22 member 17	protein-coding
chr14	23830000	23840000	6668	681	0	0.10213	27	9	15	-158	NM_005864	10278	Hs.24587	NM_005864	ENSG00000100842	EFS	CAS3|CASS3|EFS1|EFS2|HEFS|SIN	embryonal Fyn-associated substrate	protein-coding
chr14	23840000	23850000	8195	558	0	0.0680903	34	9	16	-1017	NM_138460	116173	Hs.99272	NM_138460	ENSG00000166091	CMTM5	CKLFSF5	CKLF like MARVEL transmembrane domain containing 5	protein-coding
chr14	23850000	23860000	7658	810	0	0.105772	36	10	12	2875	NR_029595	406990		NR_029595	ENSG00000199157	MIR208A	MIR208|MIRN208|MIRN208A|hsa-mir-208a|miRNA208	microRNA 208a	ncRNA
chr14	23870000	23880000	11028	575	0	0.05214	51	15	19	2486	NM_002471	4624	Hs.278432	NM_002471	ENSG00000197616	MYH6	ASD3|CMD1EE|CMH14|MYHC|MYHCA|SSS3|alpha-MHC	myosin heavy chain 6	protein-coding
chr14	23880000	23890000	8026	676	0	0.0842263	48	16	19	341	NR_126491	104564225		NR_126491		MHRT	Myheart	myosin heavy chain-associated RNA transcript	ncRNA
chr14	23980000	23990000	5586	748	0	0.133906	37	12	15	2981	NR_046052	79178	Hs.655179	NM_024328	ENSG00000259431	THTPA	THTP|THTPASE	thiamine triphosphatase	protein-coding
chr14	24030000	24040000	8306	601	0	0.0723573	43	9	14	1733	NM_001282475	8906	Hs.343244	NM_003917	ENSG00000213983	AP1G2	G2AD	adaptor related protein complex 1 gamma 2 subunit	protein-coding
chr14	24040000	24050000	4985	429	0	0.0860582	75	16	18	3009	NM_032452	84502	Hs.597841	NM_032452	ENSG00000092051	JPH4	JP4|JPHL1	junctophilin 4	protein-coding
chr14	24520000	24530000	10088	628	0	0.0622522	59	16	20	3794	NM_138360	90668	Hs.26135	NM_138360	ENSG00000186648	CARMIL3	C14orf121|LRRC16B|crml-1	capping protein regulator and myosin 1 linker 3	protein-coding
chr14	24540000	24550000	7013	625	0	0.0891202	66	13	20	4444	NM_006032	9362	Hs.6132	NM_006032	ENSG00000100884	CPNE6	-	copine 6	protein-coding
chr14	24560000	24570000	8103	767	0	0.0946563	32	4	10	1510	NM_001308054	5106	Hs.75812	NM_004563	ENSG00000100889	PCK2	PEPCK|PEPCK-M|PEPCK2	phosphoenolpyruvate carboxykinase 2, mitochondrial	protein-coding
chr14	24600000	24610000	5629	682	0	0.121158	40	16	13	-367	NM_001281528	5720	Hs.75348	NM_006263	ENSG00000092010	PSME1	HEL-S-129m|IFI5111|PA28A|PA28alpha|REGalpha	proteasome activator subunit 1	protein-coding
chr14	24610000	24620000	5447	779	0	0.143015	38	12	12	855	NM_002818	5721	Hs.434081	NM_002818	ENSG00000100911	PSME2	PA28B|PA28beta|REGbeta	proteasome activator subunit 2	protein-coding
chr14	24640000	24650000	6136	789	0	0.128585	29	6	11	3766	NM_001048205	9985	Hs.419259	NM_005132	ENSG00000100918	REC8	HR21spB|REC8L1|Rec8p	REC8 meiotic recombination protein	protein-coding
chr14	24650000	24660000	6753	820	0	0.121428	31	11	15	3124	NM_024658	79711	Hs.411865	NM_024658	ENSG00000196497	IPO4	Imp4	importin 4	protein-coding
chr14	24730000	24740000	7636	492	0	0.0644316	43	8	11	-2584	NM_000359	7051	Hs.508950	NM_000359	ENSG00000092295	TGM1	ARCI1|ICR2|KTG|LI|LI1|TGASE|TGK	transglutaminase 1	protein-coding
chr14	24800000	24810000	7316	803	0	0.109759	47	12	17	-723	NM_139247	196883	Hs.443428	NM_139247	ENSG00000129467	ADCY4	AC4	adenylate cyclase 4	protein-coding
chr14	24830000	24840000	3789	838	1.993e-236	0.221167	54	14	15	-1117	NM_001198967	4776	Hs.77810	NM_004554	ENSG00000100968	NFATC4	NF-AT3|NF-ATC4|NFAT3	nuclear factor of activated T-cells 4	protein-coding
chr14	24860000	24870000	3637	895	2.72263e-205	0.246082	34	7	11	-2992	NM_025081	57523	Hs.288348	NM_025081	ENSG00000205978	NYNRIN	CGIN1|KIAA1305	NYN domain and retroviral integrase containing	protein-coding
chr14	24890000	24900000	3856	853	1.58013e-240	0.221214	24	9	11	-3492	NM_001290256	23351	Hs.713590	NM_015299	ENSG00000100441	KHNYN	KIAA0323	KH and NYN domain containing	protein-coding
chr14	36980000	36990000	3748	925	4.95283e-211	0.246798	36	12	15	-2010	NM_001331217	253970	Hs.509165	NM_001101341	ENSG00000229415	SFTA3	NANCI|SFTPH|SP-H	surfactant associated 3	protein-coding
chr14	38060000	38070000	3873	980	1.25798e-212	0.253034	40	5	12	596	NM_001310135	319089	Hs.659936	NM_001007795	ENSG00000139865	TTC6	C14orf25|NCRNA00291	tetratricopeptide repeat domain 6	protein-coding
chr14	54420000	54430000	3957	954	7.62327e-228	0.241092	30	8	10	-1391	NM_001347912	652	Hs.68879	NM_001202	ENSG00000125378	BMP4	BMP2B|BMP2B1|MCOPS6|OFC11|ZYME	bone morphogenetic protein 4	protein-coding
chr14	69440000	69450000	4149	743	9.71924e-307	0.179079	36	12	14	1083	NM_001130005	87	Hs.235750	NM_001102	ENSG00000072110	ACTN1	BDPLT15	actinin alpha 1	protein-coding
chr14	69720000	69730000	3984	823	1.47982e-263	0.206576	35	11	11	-1681	NM_020692	57452	Hs.21035	NM_020692	ENSG00000100626	GALNT16	GALNACT16|GALNTL1|GalNAc-T16	polypeptide N-acetylgalactosaminyltransferase 16	protein-coding
chr14	69950000	69960000	5197	897	0	0.1726	30	10	12	3529	NM_001161498	400224	Hs.509796	NM_001161498	ENSG00000175985	PLEKHD1	UPF0639	pleckstrin homology and coiled-coil domain containing D1	protein-coding
chr14	73350000	73360000	3492	932	2.06105e-181	0.266896	25	6	10	4357	NM_001280544	8110	Hs.162868	NM_012074	ENSG00000205683	DPF3	BAF45C|CERD4	double PHD fingers 3	protein-coding
chr14	73700000	73710000	5853	870	0	0.148642	29	8	17	795	NM_173462	89932	Hs.509909	NM_173462	ENSG00000100767	PAPLN	-	papilin, proteoglycan like sulfated glycoprotein	protein-coding
chr14	73710000	73720000	8085	828	0	0.102412	39	7	12	-2291	NR_135248	101928123	Hs.660593	NR_135248		LOC101928123	-	uncharacterized LOC101928123	ncRNA
chr14	74220000	74230000	5255	929	0	0.176784	29	11	14	-450	NR_039727	100616158		NR_039727	ENSG00000264741	MIR4505	mir-4505	microRNA 4505	ncRNA
chr14	74890000	74900000	5585	838	0	0.150045	32	7	10	-2195	NM_001105579	646658	Hs.12400	NM_001105579	ENSG00000183379	SYNDIG1L	CAPUCIN|DSPC1|IFITMD4|TMEM90A	synapse differentiation inducing 1 like	protein-coding
chr14	75070000	75080000	7143	778	0	0.108918	25	4	11	4034	NM_000428	4053	Hs.512776	NM_000428	ENSG00000119681	LTBP2	C14orf141|GLC3D|LTBP3|MSPKA|MSTP031|WMS3	latent transforming growth factor beta binding protein 2	protein-coding
chr14	75420000	75430000	4344	905	3.67551e-285	0.208333	33	8	16	-2533	NM_001207012	5228	Hs.252820	NM_002632	ENSG00000119630	PGF	D12S1900|PGFL|PIGF|PLGF|PlGF-2|SHGC-10760	placental growth factor	protein-coding
chr14	75740000	75750000	4684	1115	1.16145e-272	0.238044	28	5	12	-481	NM_005252	2353	Hs.25647	NM_005252	ENSG00000170345	FOS	AP-1|C-FOS|p55	Fos proto-oncogene, AP-1 transcription factor subunit	protein-coding
chr14	75890000	75900000	4504	1290	7.47715e-216	0.286412	27	4	10	-60	NM_130469	122953	Hs.196482	NM_130469	ENSG00000140044	JDP2	JUNDM2	Jun dimerization protein 2	protein-coding
chr14	77420000	77430000	4646	860	0	0.185105	27	8	11	-981	NR_133913	105370578	Hs.574184	NR_133913	ENSG00000258602	LINC01629	linc-KIAA1737-2	long intergenic non-protein coding RNA 1629	ncRNA
chr14	77490000	77500000	5764	744	0	0.129077	38	17	18	42	NM_024496	64207	Hs.179260	NM_024496	ENSG00000119669	IRF2BPL	C14orf4|EAP1	interferon regulatory factor 2 binding protein like	protein-coding
chr14	77500000	77510000	3777	973	1.66929e-203	0.257612	25	13	12	-2392	NR_110554	283575	Hs.651736	NR_110554	ENSG00000246548	LOC283575	-	uncharacterized LOC283575	ncRNA
chr14	77600000	77610000	4868	683	0	0.140304	37	9	14	3134	NM_174976	283576	Hs.525485	NM_174976	ENSG00000177108	ZDHHC22	C14orf59	zinc finger DHHC-type containing 22	protein-coding
chr14	77730000	77740000	8951	1690	0	0.188806	25	6	13	2439	NR_031661	100302236		NR_031661	ENSG00000221754	MIR1260A	MIR1260|MIRN1260|hsa-mir-1260|hsa-mir-1260a|mir-1260a	microRNA 1260a	ncRNA
chr14	92980000	92990000	4848	806	0	0.166254	38	8	13	4875	NM_024832	79890	Hs.326822	NM_024832	ENSG00000100599	RIN3	-	Ras and Rab interactor 3	protein-coding
chr14	93370000	93380000	6222	926	0	0.148827	41	5	11	-1173	NR_135253	101929002	Hs.639356	NR_135253	ENSG00000258499	LOC101929002	-	uncharacterized LOC101929002	ncRNA
chr14	93380000	93390000	6401	842	0	0.131542	35	10	12	-4445	NM_001275	1113	Hs.150793	NM_001275	ENSG00000100604	CHGA	CGA	chromogranin A	protein-coding
chr14	94390000	94400000	5860	762	0	0.130034	32	6	14	1269	NM_001207072	90050	Hs.525550	NM_138344	ENSG00000140067	FAM181A	C14orf152	family with sequence similarity 181 member A	protein-coding
chr14	94460000	94470000	3598	796	2.11273e-224	0.221234	37	14	11	1358	NR_024184	256369	Hs.143845	NM_152777	ENSG00000175699	LINC00521	C14orf48|c14_5713	long intergenic non-protein coding RNA 521	ncRNA
[truncated: 1,768 more rows]
